# Supplementary material for: Perturbation of mitochondrial Ca2+ homeostasis activates cross-compartmental proteostatic response in Arabidopsis
Source: Stress Biol. 2026 May 28;6(1):40. doi: 10.1007/s44154-026-00314-4 (PMC13219543; doi:10.1007/s44154-026-00314-4)
Supplement: Supplementary file 2 — Supplementary Material 2: Table S1. Differentially expressed genes identified in 2OX and sextuple mutant and AA-treated wild type. [file 44154_2026_314_MOESM2_ESM.xlsx]

## Sheet: Instruction
Supplementary Table S1. Differentially expressed genes (DEGs) identified in 2OX and sextuple mutant and AA-treated wild type.
The instructions for Supplementary Table S1.
Sheet Names	Coorresponding legends
DEGs 2OX vs Col-0	Statistics for DEGs identified in 2OX, with filtering criteria of padj < 0.05 and |Log2FC| > 0.585 (|FC|>1.5).
GO 2OX	GO enrichment of DEGs identified in 2OX.
DEGs sextuple vs Col-0	Statistics for DEGs identified in sextuple mutant, with filtering criteria of padj < 0.05 and |Log2FC| > 0.585 (|FC|>1.5).
GO sextuple	GO enrichment of DEGs identified in sextuple mutant.
AA vs CK	Statistics for DEGs identified in AA-treated wildtype, with filtering criteria of padj < 0.05 and |Log2FC| > 0.585 (|FC|>1.5).
GO AA	GO enrichment of DEGs identified in AA-treated wildtype.

## Sheet: DEGs 20X vs Col-0
gene_id	log2FoldChange	pvalue	padj
AT3G60970	5.72223	0.000103767	0.00127506
ATCG01090	5.13675	3.43403e-05	0.000505943
AT5G39520	4.93897	3.61461e-12	3.72005e-10
AT5G35480	4.88376	5.46474e-05	0.000740495
ATCG01280	4.65783	0.00151964	0.0110753
ATMG00960	4.64815	0.00181151	0.0127143
AT2G07687	4.25859	0.0015569	0.0112995
AT2G05420	4.22473	9.29393e-05	0.00116855
AT1G58300	4.20791	2.50348e-23	8.25286e-21
ATCG00270	4.11975	7.06091e-07	1.8905e-05
AT2G07652	4.06765	0.00134921	0.0101157
AT1G57610	3.98795	2.85664e-158	6.02693e-154
AT1G56650	3.90267	9.06496e-06	0.000163046
AT5G17220	3.81388	3.33851e-16	6.46201e-14
AT4G04730	3.80572	0.00928323	0.0445637
ATCG00300	3.78257	4.32536e-08	1.68681e-06
ATCG00350	3.77673	5.27055e-07	1.46699e-05
ATCG00960	3.76728	0.00840664	0.0413242
ATMG00830	3.6842	0.00772246	0.038682
ATMG00580	3.59164	0.00133642	0.010041
AT2G03130	3.56457	1.28216e-30	9.66108e-28
AT2G07599	3.55674	4.3578e-05	0.000613349
AT1G35880	3.49991	1.04011e-05	0.000183327
AT3G41762	3.47367	1.4596e-09	8.3681e-08
AT1G06933	3.4699	0.000501121	0.00455521
ATCG00340	3.41151	1.19718e-07	4.10034e-06
AT3G28190	3.38097	3.17126e-07	9.55269e-06
AT5G66815	3.34477	1.20849e-05	0.000209244
AT4G25930	3.3165	7.47415e-26	3.21816e-23
ATCG00040	3.30553	9.89465e-18	2.2447e-15
AT3G27410	3.27716	0.00608423	0.0322121
ATCG00280	3.27692	2.28082e-06	5.09753e-05
AT5G42800	3.27097	1.04153e-08	4.77699e-07
AT2G07727	3.25331	2.02812e-06	4.63214e-05
AT5G09570	3.24574	6.71526e-138	7.08392e-134
ATMG00513	3.2408	9.64506e-05	0.00120425
AT5G54550	3.22028	7.54543e-34	7.58064e-31
AT2G42955	3.21179	0.000196562	0.00214712
ATCG00500	3.19734	2.43523e-08	1.01338e-06
ATMG00665	3.19461	0.000831864	0.00686915
ATMG00590	3.15218	0.00685294	0.0353677
AT5G66150	3.13509	6.71743e-16	1.20105e-13
ATCG00330	3.13431	1.08403e-05	0.000189957
AT4G22880	3.09251	5.23602e-09	2.55126e-07
AT2G07835	3.06929	0.000338455	0.00333523
AT2G05665	3.05934	0.000959333	0.00768578
AT4G19750	3.05613	0.00035913	0.00349973
ATMG00510	3.02375	8.90937e-10	5.38392e-08
AT3G03480	3.01125	0.000391874	0.00376492
ATMG00060	3.00366	1.7174e-06	4.04846e-05
ATMG01120	2.98474	2.76979e-07	8.51851e-06
AT4G10860	2.95287	0.00388703	0.022952
ATMG01200	2.95165	2.87061e-05	0.000435086
ATCG01080	2.94656	0.000335129	0.00330709
ATCG00730	2.94574	1.56543e-14	2.39329e-12
AT3G05790	2.94197	1.89323e-11	1.71431e-09
ATCG00720	2.93736	1.97314e-14	2.95243e-12
AT2G07725	2.91926	0.000374267	0.00362215
AT1G19376	2.9058	0.0078444	0.0391218
AT3G29590	2.9038	0.000729289	0.00617437
ATMG01130	2.90246	7.16454e-06	0.000134005
AT1G65200	2.87855	0.0086619	0.0422736
ATCG00710	2.87848	1.50996e-07	5.00953e-06
AT2G08095	2.87794	0.00141933	0.0105329
ATCG00360	2.86919	4.37995e-09	2.15907e-07
ATCG01110	2.84991	3.91533e-05	0.000560039
AT3G11050	2.80551	2.47442e-16	4.83383e-14
ATMG00080	2.80298	3.65191e-08	1.45374e-06
AT2G30766	2.77438	3.8659e-11	3.16135e-09
ATCG00520	2.7735	3.74126e-06	7.76137e-05
AT2G28815	2.77001	2.98575e-79	1.57483e-75
AT5G09065	2.76	0.000916771	0.0074223
ATCG00950	2.7515	0.00212519	0.0143801
ATCG00820	2.75063	0.000917079	0.0074223
ATMG00650	2.74498	1.88424e-07	6.02329e-06
ATCG00680	2.71782	1.09197e-07	3.80251e-06
ATMG00516	2.67382	9.07124e-05	0.00114618
ATCG00490	2.65712	0.000162744	0.0018381
AT2G01008	2.65108	6.32606e-06	0.000120676
AT1G13609	2.63791	3.40332e-09	1.7428e-07
ATCG00110	2.63003	5.37104e-05	0.000729672
AT2G07642	2.62234	0.00107191	0.00840085
AT4G31940	2.62021	2.36625e-06	5.2711e-05
AT3G28510	2.61184	2.01475e-11	1.80115e-09
ATMG00090	2.5909	1.23839e-13	1.66417e-11
AT3G30720	2.57314	1.03621e-13	1.41045e-11
ATMG00640	2.55375	0.000242998	0.00254557
ATCG01180	2.55055	0.00775725	0.038801
ATCG01100	2.5355	1.01217e-05	0.000178702
AT4G21490	2.53222	6.6967e-20	1.83489e-17
AT1G53260	2.47864	5.81965e-05	0.00078156
ATMG00070	2.47684	1.73764e-07	5.63535e-06
AT3G05955	2.46523	0.00376518	0.0223626
AT2G07629	2.44698	6.70348e-06	0.000126729
ATCG01070	2.44621	0.00475162	0.0266621
AT4G08175	2.41811	0.00189814	0.0131647
AT2G07641	2.41392	0.00704253	0.0360975
ATMG00520	2.41269	1.47561e-08	6.47245e-07
AT5G54560	2.39163	6.58344e-27	3.15676e-24
AT2G41445	2.38606	0.00553035	0.0300255
AT1G43605	2.38605	1.06996e-29	7.52466e-27
AT1G19960	2.38042	0.00050694	0.00460216
ATCG00370	2.37589	0.00429915	0.0247756
AT4G01533	2.35836	0.00753274	0.037958
AT5G52940	2.3255	9.43915e-45	2.21275e-41
ATCG00380	2.27272	1.39745e-06	3.40063e-05
ATCG00920	2.26176	0.000407854	0.00387617
ATMG01360	2.24856	6.13984e-09	2.93073e-07
ATCG01050	2.21407	8.74487e-06	0.000157962
ATMG01280	2.20398	0.00675731	0.0349855
AT1G25310	2.19017	0.00585946	0.0313448
AT2G29350	2.18326	3.02185e-11	2.59167e-09
AT3G07275	2.18143	0.0105547	0.0491467
AT1G36180	2.17634	1.15317e-34	1.2805e-31
AT2G27650	2.15954	0.00761172	0.0382362
AT5G14490	2.15636	8.77971e-12	8.38164e-10
ATCG00660	2.14421	2.138e-08	8.96768e-07
ATCG00510	2.13598	0.00256606	0.0165917
AT5G64060	2.13129	9.10264e-12	8.65079e-10
AT2G18660	2.13098	1.91844e-10	1.36281e-08
AT1G73780	2.12431	0.00564676	0.0304928
AT5G51530	2.12407	0.00807185	0.04008
ATCG00020	2.12255	8.40685e-05	0.00107431
AT1G16530	2.09926	0.000171166	0.00191681
AT5G59060	2.08136	0.00881089	0.0428126
AT5G15900	2.07646	0.00276892	0.0175854
ATMG00160	2.06478	9.1765e-07	2.37262e-05
AT4G16240	2.05328	1.95279e-06	4.49781e-05
AT3G28570	2.05085	1.0466e-19	2.82114e-17
AT5G54060	2.02759	0.00761566	0.0382469
AT3G01345	2.02532	1.73375e-06	4.07432e-05
ATCG00540	2.02466	2.38783e-07	7.41952e-06
AT3G07920	2.00682	0.00238576	0.015665
AT1G07167	1.99798	5.06559e-12	5.06511e-10
AT3G53980	1.99438	1.74132e-07	5.63535e-06
AT3G09922	1.98274	0.00173387	0.0122988
AT1G01680	1.98246	2.17114e-09	1.16854e-07
ATCG00590	1.96269	0.00513718	0.0283209
AT5G10160	1.9594	3.26423e-35	4.59125e-32
AT1G61470	1.95454	0.000407032	0.00387617
AT5G08515	1.95221	0.00645053	0.0336698
ATMG00560	1.94444	0.000790555	0.00657695
AT2G14070	1.93085	0.000250077	0.00260036
AT5G42040	1.91888	0.000931366	0.00749766
AT2G07698	1.91795	9.14176e-07	2.36654e-05
ATCG01130	1.91232	2.45457e-05	0.000380224
AT5G13930	1.9039	2.65933e-05	0.000409239
AT5G46890	1.90208	3.28954e-12	3.43578e-10
ATCG00120	1.89447	0.000433062	0.0040539
AT1G30160	1.88319	5.6184e-10	3.59203e-08
AT1G30170	1.88191	5.69891e-16	1.0547e-13
AT5G41765	1.87425	0.000526187	0.00475235
AT4G19760	1.86093	0.00195189	0.0134479
AT3G20978	1.83056	0.000407406	0.00387617
AT3G27620	1.81536	4.84032e-06	9.59784e-05
AT5G13170	1.81216	1.26125e-12	1.46208e-10
AT3G56890	1.81144	0.00362744	0.0217296
AT4G25330	1.81003	4.88302e-06	9.66436e-05
AT5G03840	1.80735	1.6305e-05	0.00026729
AT2G42065	1.80638	2.71686e-24	9.88281e-22
AT5G14340	1.7995	0.00405763	0.0236944
ATMG00660	1.7982	2.06105e-07	6.53896e-06
ATMG01330	1.79705	0.00656001	0.0341062
AT5G02210	1.78408	0.00193432	0.0133454
AT4G19690	1.78057	0.00135868	0.0101758
AT3G02832	1.77219	0.000376333	0.00363548
AT3G32030	1.76605	0.000523656	0.00473354
AT5G46900	1.75439	4.62961e-11	3.72807e-09
AT3G49320	1.73809	1.33221e-22	4.25864e-20
AT3G05820	1.7325	0.000526115	0.00475235
AT5G09470	1.72345	1.64849e-07	5.40059e-06
AT5G66960	1.7217	1.2744e-12	1.46925e-10
AT1G52100	1.71189	2.002e-27	1.11153e-24
AT2G16586	1.70893	0.006811	0.035203
AT1G33900	1.70411	2.8492e-07	8.73727e-06
AT3G28620	1.70355	0.00547772	0.0298337
AT5G44140	1.70268	0.00825685	0.0407111
AT5G13320	1.70215	0.00817639	0.0404278
AT4G36580	1.69977	1.21124e-35	1.82535e-32
AT2G39230	1.69606	1.27697e-07	4.33143e-06
AT3G21500	1.68577	2.4447e-05	0.000379689
AT1G26590	1.68563	0.006489	0.0338037
AT1G72210	1.68094	3.23606e-06	6.86174e-05
AT3G28500	1.68089	0.00157666	0.0114193
AT2G23000	1.67893	0.00259279	0.0167236
AT4G39210	1.67411	1.0831e-19	2.82114e-17
AT5G49330	1.66768	1.66354e-09	9.30965e-08
AT3G22550	1.66513	0.00010816	0.00131223
AT3G59370	1.65209	1.93434e-09	1.06002e-07
AT1G24090	1.65025	3.69186e-13	4.71972e-11
AT5G63090	1.64295	1.44076e-05	0.000241632
AT5G07200	1.64243	0.00399921	0.02342
AT1G32900	1.64087	0.00509102	0.0281032
AT5G60730	1.63189	2.14002e-12	2.37633e-10
ATMG01090	1.62728	0.00376703	0.0223626
AT3G06345	1.61687	0.00741257	0.0375037
AT3G55090	1.61308	0.00358423	0.0215799
AT1G07373	1.60701	0.000120529	0.0014383
AT5G06845	1.60354	1.79663e-05	0.000291474
AT4G14090	1.59687	0.00387653	0.0229031
AT1G23100	1.59456	8.08393e-16	1.42129e-13
AT4G37490	1.59155	6.82498e-14	9.53598e-12
ATCG00130	1.58753	1.28863e-06	3.19103e-05
AT5G52930	1.58464	2.23311e-09	1.19125e-07
AT1G62710	1.58357	0.0010093	0.0080114
AT3G15720	1.58197	8.76044e-12	8.38164e-10
AT4G21840	1.57702	0.00347727	0.0210512
ATCG00810	1.57682	1.38361e-05	0.000234281
ATCG00530	1.57646	5.12108e-05	0.000703415
ATCG00650	1.57645	0.0064107	0.0335699
AT5G57980	1.56991	1.05107e-07	3.67142e-06
AT1G53887	1.56842	3.13507e-06	6.69471e-05
AT2G07662	1.56258	9.50671e-06	0.000169833
AT2G29370	1.56131	0.000416992	0.00393855
AT5G54450	1.55255	2.66275e-12	2.92597e-10
ATCG00150	1.5519	8.53612e-06	0.000155057
AT1G68120	1.55065	0.00101435	0.00803934
AT1G55865	1.54758	0.00990322	0.0468051
AT3G29633	1.54302	1.62203e-05	0.000266316
AT1G33910	1.53929	0.00431145	0.0248167
AT3G55120	1.53532	5.05484e-17	1.05591e-14
AT4G04840	1.53004	9.74653e-05	0.00121389
AT5G64530	1.51704	2.55452e-05	0.000394547
AT3G05715	1.50979	0.00209732	0.0142189
AT3G13432	1.50897	4.82074e-05	0.000670012
AT2G34230	1.50244	0.00619727	0.0326385
AT3G04800	1.50166	2.08804e-07	6.60404e-06
AT2G42720	1.48993	0.00864089	0.0421906
AT1G66600	1.48407	3.20273e-08	1.28953e-06
AT5G09430	1.48338	0.000816245	0.00675604
AT2G18800	1.48095	0.000203065	0.00220839
AT3G02885	1.47573	4.0472e-10	2.67673e-08
AT3G20440	1.46775	9.16835e-15	1.43284e-12
AT2G05215	1.44397	0.000541518	0.00485962
AT2G37240	1.43134	4.87597e-13	6.08717e-11
AT3G44970	1.42725	4.28687e-08	1.6749e-06
AT1G64900	1.42253	5.14913e-27	2.53578e-24
AT5G08640	1.41921	1.33453e-07	4.51216e-06
AT2G21320	1.41903	0.00976979	0.0463406
AT4G22110	1.41537	0.0085427	0.0418467
AT5G53230	1.41453	0.00116467	0.00899754
AT4G32810	1.41385	1.58122e-05	0.000260629
ATCG00065	1.40326	0.0105051	0.0489588
AT4G10600	1.40099	0.00708621	0.0362671
AT3G58150	1.39761	1.71961e-24	6.575e-22
AT4G23680	1.39716	1.42431e-25	5.89217e-23
AT1G06553	1.39623	0.0012089	0.00927128
AT2G27535	1.39508	0.00249148	0.0162188
AT1G54010	1.39409	3.21308e-40	6.16269e-37
AT4G13290	1.39218	0.00126238	0.00959425
AT1G18075	1.38832	0.00342354	0.0208335
AT4G28510	1.38532	1.71279e-22	5.3935e-20
ATCG00160	1.38299	0.00010685	0.00130157
AT1G61930	1.37476	0.00166044	0.0118994
AT2G17040	1.36565	2.93025e-05	0.00044349
AT1G64220	1.35784	6.16353e-12	6.04829e-10
AT2G15042	1.35745	0.00503675	0.0278765
AT2G37580	1.35731	1.91879e-06	4.42916e-05
AT3G21560	1.35323	3.52574e-16	6.76238e-14
AT5G64980	1.35251	3.78894e-07	1.10719e-05
AT5G59320	1.34994	0.00629409	0.0330577
AT1G13330	1.34518	9.74105e-07	2.5002e-05
AT5G13830	1.34176	6.39572e-08	2.36317e-06
AT1G23720	1.33775	0.0023641	0.0155576
AT5G09520	1.31822	0.00104211	0.00821617
AT2G40670	1.31528	1.6253e-06	3.8659e-05
AT5G04700	1.31319	0.000418214	0.0039461
AT1G70810	1.30542	1.42486e-12	1.62603e-10
AT1G52430	1.30241	0.00603208	0.0320083
AT1G20350	1.30005	2.78225e-11	2.40573e-09
AT5G26170	1.29899	3.8279e-11	3.14245e-09
AT4G15910	1.29631	3.54366e-11	2.95511e-09
AT3G14900	1.29383	6.26506e-16	1.13948e-13
AT3G15357	1.28848	3.21751e-08	1.29291e-06
AT4G26270	1.28436	1.17218e-07	4.05421e-06
AT1G07367	1.28424	0.00276057	0.0175535
AT1G15870	1.2785	5.92545e-09	2.84125e-07
ATCG00670	1.27848	3.76335e-07	1.10124e-05
AT4G26320	1.27587	1.46983e-09	8.40391e-08
AT3G03060	1.27555	1.8997e-22	5.89411e-20
AT1G44740	1.27023	5.24435e-05	0.000716142
AT3G56330	1.2657	2.99027e-06	6.42452e-05
AT3G44990	1.26533	1.25238e-13	1.67232e-11
AT5G23930	1.2642	4.36256e-05	0.000613608
AT5G27660	1.26195	7.48909e-07	1.98498e-05
AT2G32530	1.25562	1.3764e-09	7.91259e-08
AT4G29150	1.25172	0.00261332	0.0167995
AT2G23040	1.24669	1.05775e-06	2.69522e-05
AT5G03680	1.2458	0.000460497	0.00425189
AT2G24762	1.23579	5.50472e-09	2.66985e-07
AT2G46400	1.23529	2.32936e-07	7.27302e-06
AT1G06547	1.23505	0.00120654	0.00925991
AT4G18440	1.23443	2.15861e-15	3.67277e-13
AT3G60160	1.23192	3.08926e-11	2.63875e-09
AT4G28950	1.22516	0.000492033	0.00448613
AT2G41090	1.22401	5.64709e-12	5.59353e-10
AT1G62560	1.22373	5.32955e-06	0.000104307
AT1G05730	1.22217	4.90298e-05	0.000680099
AT5G38000	1.22113	0.000129295	0.0015248
ATCG00750	1.21851	0.000896437	0.00730797
AT1G75166	1.21716	0.00100469	0.00798677
AT1G06120	1.21251	0.00810069	0.0401854
AT1G33950	1.20899	0.00151564	0.0110609
AT4G37810	1.20405	0.00653938	0.0340157
AT1G30660	1.20233	0.00812375	0.0402439
AT3G19430	1.19858	0.00187149	0.0130355
AT5G05270	1.19601	8.80295e-09	4.09988e-07
AT1G10522	1.19402	2.28021e-13	2.98806e-11
AT3G44713	1.19276	0.00205246	0.0140184
AT2G04955	1.19255	0.000107468	0.00130763
AT2G21640	1.19189	1.00985e-15	1.7608e-13
AT3G58270	1.18889	4.84807e-12	4.894e-10
AT1G67360	1.18852	5.56219e-09	2.69154e-07
AT1G65060	1.18708	0.000231642	0.00246205
AT1G01060	1.18585	0.000737753	0.00623103
AT2G43720	1.1858	7.42922e-10	4.56973e-08
AT1G43910	1.18406	3.71349e-13	4.71972e-11
AT5G15180	1.18377	1.28879e-05	0.000221243
AT1G61400	1.17846	1.9223e-07	6.12638e-06
AT3G59340	1.17586	0.000372289	0.00360902
AT1G68430	1.17579	0.00399767	0.02342
AT4G39740	1.1741	6.34369e-15	1.03751e-12
ATCG00760	1.17319	0.00249863	0.0162503
AT1G65620	1.16983	7.24752e-05	0.000941621
AT5G63290	1.16607	0.000121164	0.00144424
AT1G05490	1.16443	1.52733e-05	0.000252717
AT3G56980	1.16154	0.000195964	0.00214331
AT5G04950	1.15913	1.49624e-10	1.08109e-08
AT2G39310	1.15237	3.83761e-15	6.37527e-13
AT5G18820	1.14878	6.41046e-11	5.00918e-09
AT2G37510	1.14801	1.96176e-08	8.32782e-07
AT3G18450	1.1476	0.000205992	0.00223791
AT4G00170	1.14583	3.67831e-16	6.99145e-14
AT2G31380	1.14505	1.36005e-06	3.32997e-05
AT5G62960	1.14224	8.84462e-05	0.00112344
AT2G22930	1.14211	0.00723978	0.0368766
AT2G34655	1.14076	1.96604e-05	0.000314716
AT5G59470	1.13602	0.00281523	0.0178098
AT5G04895	1.13466	4.31462e-11	3.50114e-09
AT2G35150	1.13318	0.00249016	0.0162167
AT1G21520	1.13276	1.69447e-14	2.57194e-12
AT5G61030	1.13109	7.02113e-11	5.38661e-09
AT3G61090	1.12994	0.00879284	0.0427642
AT1G61800	1.12963	0.000820941	0.00678958
AT3G19440	1.12903	3.37522e-10	2.26785e-08
ATCG00770	1.12666	0.000503346	0.00457346
AT1G31320	1.12652	3.52472e-05	0.000515347
AT3G23830	1.12549	2.05577e-10	1.44575e-08
AT1G62350	1.12362	0.000196354	0.00214646
AT2G32487	1.12207	0.000169696	0.00190426
AT1G74710	1.1217	3.51169e-12	3.63185e-10
AT5G56500	1.11985	8.00017e-15	1.26908e-12
AT1G17560	1.1198	3.42845e-10	2.2963e-08
AT3G59820	1.11907	3.48719e-20	9.68062e-18
AT2G31160	1.11611	0.000586568	0.00518885
AT5G62920	1.1145	6.30881e-09	3.00459e-07
AT3G23370	1.11255	0.000107595	0.00130763
AT4G26055	1.11174	0.000163065	0.00184074
AT3G27280	1.10623	1.67676e-17	3.64705e-15
AT2G41480	1.10538	9.91162e-05	0.00122792
AT4G01540	1.10376	4.50225e-10	2.94082e-08
AT4G02850	1.10375	0.000898267	0.00731724
AT2G18520	1.10197	9.61705e-06	0.000171369
ATCG00140	1.10047	0.000696935	0.00595542
AT2G39040	1.09788	5.51775e-05	0.00074624
AT1G48570	1.09753	6.49859e-13	7.92527e-11
AT4G28590	1.09722	1.70945e-10	1.22673e-08
AT5G25230	1.09581	0.00296343	0.0185471
AT1G47400	1.09379	2.97692e-05	0.000449586
AT5G11100	1.09131	1.74378e-12	1.95693e-10
AT4G39480	1.09025	0.000322268	0.00322085
ATCG00800	1.08949	7.79776e-05	0.00100315
AT5G64990	1.08789	0.00335698	0.0204995
AT4G02390	1.08751	9.77743e-12	9.20912e-10
AT4G33790	1.08137	0.000730579	0.00617786
AT5G62490	1.07552	0.000192786	0.00211843
AT5G25120	1.07059	5.36989e-05	0.000729672
AT5G49410	1.0669	0.000212685	0.00229408
AT3G25970	1.065	0.00138021	0.0102969
AT5G02575	1.06455	0.000487254	0.00445411
AT1G30475	1.06295	4.16011e-06	8.48839e-05
AT3G54600	1.06136	4.92518e-12	4.94817e-10
AT5G20700	1.06103	1.17405e-10	8.57095e-09
AT1G14980	1.06066	7.51722e-14	1.04341e-11
AT4G30110	1.05666	0.0005856	0.00518464
AT2G34490	1.05637	1.48395e-09	8.4617e-08
AT4G37310	1.05422	3.62352e-09	1.82021e-07
AT2G03880	1.05386	0.0107287	0.0498037
AT1G23205	1.05051	0.000498181	0.0045324
ATCG00790	1.0499	1.28303e-06	3.1809e-05
AT3G18880	1.04781	0.00951345	0.0453286
AT5G56540	1.04722	3.04744e-10	2.07403e-08
AT3G28070	1.04611	0.00221988	0.0148683
AT5G64710	1.04358	0.000299177	0.00302011
AT5G14580	1.04251	2.652e-11	2.32165e-09
AT1G52700	1.03816	0.000270854	0.00278077
ATCG00740	1.03777	0.000725966	0.00615612
AT1G53490	1.03588	0.00175035	0.0123881
AT4G30320	1.03493	0.00190504	0.013197
AT3G25882	1.03122	0.000233939	0.00248022
AT5G59390	1.03028	0.000106682	0.00130102
AT1G09300	1.03025	2.28689e-10	1.58713e-08
AT4G04750	1.02768	0.008054	0.0400008
AT5G27940	1.0271	0.00506311	0.0279857
AT3G48830	1.02702	4.99446e-05	0.000689615
AT4G26780	1.02643	5.28396e-11	4.22276e-09
AT2G37530	1.02624	0.00881075	0.0428126
AT4G20020	1.02596	1.97414e-16	3.96671e-14
AT2G21450	1.02511	0.000144208	0.00166257
AT5G49110	1.02481	2.23118e-06	5.0025e-05
AT1G53230	1.02261	0.0023611	0.0155427
AT5G54100	1.01898	7.59571e-13	9.21002e-11
AT5G03545	1.01802	0.000113881	0.00137188
AT5G25640	1.01791	0.00225188	0.0150396
AT3G61950	1.01778	0.00589796	0.0314795
AT3G56020	1.01753	2.50786e-11	2.20462e-09
AT5G47990	1.01671	0.00331346	0.0202807
AT5G66690	1.0162	3.06704e-10	2.08065e-08
AT1G45201	1.01574	1.25561e-09	7.33493e-08
AT1G64600	1.01472	1.18063e-12	1.38383e-10
AT3G18580	1.01418	7.24848e-10	4.4847e-08
AT3G45140	1.014	6.47811e-10	4.03171e-08
AT3G09545	1.01395	0.000813387	0.00673767
AT4G29740	1.01374	0.00811018	0.0402135
AT2G33210	1.01342	2.82499e-17	6.08179e-15
AT3G01600	1.01065	1.83781e-16	3.72828e-14
AT5G23060	1.00962	3.164e-09	1.63213e-07
AT4G23600	1.00719	1.02193e-07	3.57559e-06
AT2G05765	1.00644	0.00121399	0.00929681
AT5G16930	1.00261	3.47834e-11	2.92375e-09
AT5G04730	1.00136	0.000824017	0.00680968
AT3G22900	1.00053	0.00390141	0.023005
AT3G01060	0.998468	0.000616377	0.00539783
AT3G56270	0.99802	0.000990847	0.00789087
AT1G19050	0.99702	1.97488e-07	6.28446e-06
AT2G25530	0.995396	0.000276865	0.00282734
AT1G28230	0.994191	0.000559973	0.00498915
AT3G46870	0.993069	1.59799e-05	0.000262983
AT2G15000	0.991563	8.49786e-12	8.18882e-10
AT3G09525	0.990929	0.00405615	0.0236923
AT3G09160	0.990927	0.001842	0.0129026
AT5G09420	0.990863	3.35399e-14	4.88017e-12
AT1G71280	0.990859	2.4838e-05	0.00038447
AT1G73600	0.990312	2.05886e-08	8.67021e-07
AT5G02050	0.990181	1.99445e-09	1.08731e-07
AT5G09840	0.989668	5.5922e-08	2.10311e-06
AT2G19670	0.988096	6.0426e-08	2.25162e-06
AT5G48470	0.987664	3.27453e-12	3.43578e-10
AT4G12500	0.987082	4.68746e-05	0.000652779
AT5G64770	0.985902	4.54164e-06	9.15182e-05
AT5G52170	0.985523	0.00419971	0.0243355
AT2G13550	0.984651	0.000110247	0.00133524
AT2G04080	0.983713	0.000220338	0.00236214
AT3G58520	0.98207	0.000381394	0.00367931
AT4G24175	0.982017	4.13174e-06	8.43866e-05
AT3G04120	0.980932	9.23083e-18	2.11687e-15
AT4G15630	0.980271	5.42997e-07	1.50541e-05
AT3G53220	0.978719	0.000423351	0.00398922
AT3G22310	0.976479	7.684e-16	1.36233e-13
AT1G79075	0.976045	7.59472e-08	2.74372e-06
AT1G10520	0.975699	0.000372722	0.00361051
AT1G30530	0.97392	2.82478e-08	1.15499e-06
AT3G23290	0.971041	0.00282237	0.017839
AT1G72540	0.970793	0.00208639	0.0141773
AT1G63250	0.969451	5.43106e-08	2.04615e-06
AT1G51380	0.968615	7.9018e-08	2.83043e-06
AT5G19730	0.968471	8.399e-05	0.00107431
AT4G15165	0.966442	0.00214002	0.014448
AT5G01870	0.965287	2.1626e-07	6.80992e-06
AT2G38210	0.964741	0.000138064	0.00160401
AT2G33847	0.964244	0.00275404	0.0175253
AT1G56430	0.962609	2.73598e-06	5.92038e-05
AT1G59990	0.961809	5.43056e-13	6.66127e-11
AT5G48850	0.961807	0.00121606	0.00930625
AT1G31840	0.960916	0.00441975	0.0252499
AT3G08820	0.959327	0.000756361	0.00634973
AT5G60250	0.959249	2.0982e-09	1.13799e-07
AT3G07070	0.958796	0.00195236	0.0134479
AT4G34360	0.958125	9.57614e-05	0.00119832
AT4G27340	0.956287	2.36531e-09	1.25701e-07
AT5G64550	0.955852	1.60199e-08	6.94019e-07
AT3G58990	0.955471	5.82107e-10	3.69918e-08
AT3G11580	0.953674	0.00386169	0.0228346
AT4G16700	0.951996	8.90266e-05	0.00113013
AT1G47395	0.950131	1.44944e-05	0.000242701
AT2G15130	0.950057	0.000792732	0.00659246
AT5G08305	0.950031	0.00641857	0.0335944
AT2G22410	0.948293	0.00202698	0.0138623
AT5G26860	0.946773	1.1866e-17	2.63525e-15
AT3G54820	0.946726	7.20835e-06	0.000134586
AT4G37608	0.945979	0.00151538	0.0110609
AT5G48880	0.945624	0.000375267	0.0036289
AT1G52315	0.945067	0.000399349	0.00381761
AT4G34750	0.943642	5.11135e-05	0.000702779
AT2G31980	0.942111	1.03587e-09	6.17364e-08
AT5G03780	0.941125	2.89601e-07	8.84226e-06
AT1G09812	0.939285	0.00563482	0.0304595
AT3G18510	0.93917	2.71857e-05	0.000417137
AT2G26040	0.938838	0.00221462	0.0148566
AT1G62730	0.937687	4.12713e-05	0.00058555
AT4G20240	0.937169	0.000531764	0.00479246
AT3G01800	0.935106	3.00818e-09	1.56322e-07
AT5G27110	0.934652	0.00159608	0.0115402
AT1G51080	0.934641	0.00500198	0.0277423
AT3G07770	0.934281	1.49805e-13	1.97536e-11
AT1G35320	0.933192	2.06326e-10	1.4462e-08
AT5G12080	0.931676	5.96157e-09	2.85209e-07
AT3G48250	0.931107	1.37596e-06	3.35608e-05
AT5G58070	0.929973	6.60459e-08	2.43183e-06
AT1G28395	0.929191	7.15663e-08	2.61192e-06
AT5G27395	0.92887	6.98108e-11	5.38108e-09
AT5G23300	0.924755	1.00623e-10	7.42285e-09
AT5G48030	0.924068	3.06426e-12	3.23249e-10
AT3G49710	0.92333	0.00221819	0.0148664
AT4G15640	0.921555	2.18203e-10	1.51935e-08
AT4G11190	0.921523	0.00147998	0.0108645
AT4G13850	0.920799	6.52524e-08	2.40681e-06
AT5G22390	0.92068	0.0102419	0.0479047
AT2G40720	0.920474	0.00550547	0.0299213
AT5G23800	0.920424	0.00787654	0.0392302
AT5G09590	0.920075	1.03819e-12	1.23054e-10
AT1G01750	0.919638	0.000407662	0.00387617
AT1G13790	0.918067	0.00188693	0.0131128
AT2G15690	0.916818	2.81268e-05	0.000427844
AT3G50440	0.915903	1.14818e-06	2.89073e-05
AT1G34065	0.914833	6.06363e-05	0.000808067
AT1G19150	0.914765	0.000646232	0.00561079
AT4G22755	0.914015	0.00200055	0.0137082
AT1G44890	0.91384	0.00013764	0.00160172
AT1G75900	0.913151	0.00451425	0.0256508
AT4G33610	0.911154	0.00991358	0.0468436
AT1G11850	0.910795	2.11672e-05	0.000334021
AT1G15510	0.910788	3.63205e-06	7.60964e-05
AT5G53920	0.905188	1.94477e-05	0.000311789
AT5G06640	0.904305	1.21938e-06	3.04817e-05
AT5G44574	0.904291	0.000360132	0.00350788
AT1G25360	0.903919	0.00129149	0.00976975
AT4G38840	0.903864	0.000256284	0.00265835
AT3G50300	0.90355	0.00670701	0.0347895
AT2G27402	0.903204	8.48988e-11	6.39713e-09
AT3G47348	0.902506	1.31502e-05	0.000224895
AT5G51440	0.901837	3.20075e-08	1.28953e-06
AT1G09800	0.901733	0.000311467	0.00312623
AT1G67365	0.901586	0.000355792	0.00347363
AT2G48080	0.89956	1.55603e-05	0.00025708
AT2G20940	0.899423	3.26235e-07	9.79076e-06
AT2G39050	0.897153	0.00573736	0.030869
AT2G02850	0.896005	5.86152e-06	0.000113144
AT4G11210	0.895419	0.00976898	0.0463406
AT2G34340	0.89454	1.43576e-05	0.000241165
AT5G51310	0.892848	0.00481749	0.0269458
AT5G42590	0.892422	0.00267157	0.017127
AT2G42710	0.891708	2.90277e-12	3.10877e-10
AT3G29280	0.891148	0.000445795	0.00413969
AT1G80850	0.890991	0.000719783	0.00611352
AT5G14105	0.890329	1.63427e-08	7.06553e-07
AT2G20390	0.88953	2.71574e-10	1.85426e-08
AT4G38780	0.888185	6.88724e-05	0.000901968
AT3G08990	0.888095	0.0011954	0.00918444
AT1G69880	0.886824	0.000219682	0.00235631
AT3G28760	0.886579	0.000533571	0.00480083
AT3G44750	0.886295	5.12924e-09	2.50502e-07
AT4G04180	0.885806	2.0482e-06	4.66663e-05
ATCG00780	0.884366	0.00062243	0.0054422
AT2G02740	0.883651	1.00949e-06	2.5816e-05
AT1G73177	0.883066	2.58258e-05	0.000398308
AT5G23820	0.882127	2.16759e-10	1.5143e-08
AT2G26840	0.880216	0.000237587	0.00251132
AT1G55210	0.877021	1.73466e-09	9.68195e-08
AT2G29670	0.875177	8.27059e-06	0.000151601
AT5G06550	0.874511	2.92404e-09	1.52324e-07
AT5G02890	0.874113	7.18435e-05	0.000934497
AT4G37800	0.873384	5.8151e-10	3.69918e-08
AT2G31560	0.872155	0.000127985	0.00151273
AT1G14720	0.871618	2.67419e-11	2.33141e-09
AT4G12600	0.87005	3.44292e-09	1.75881e-07
AT5G42510	0.86921	0.00538785	0.0294337
AT5G55200	0.86807	5.13158e-12	5.10689e-10
AT1G10300	0.868034	0.000596617	0.0052667
AT1G30960	0.867168	4.69521e-07	1.33324e-05
AT4G38010	0.866187	0.00753294	0.037958
AT1G17830	0.86614	0.00185439	0.0129421
AT3G11120	0.864841	9.13482e-14	1.25965e-11
AT2G41650	0.862837	4.39664e-12	4.48118e-10
AT4G26810	0.862706	7.24804e-05	0.000941621
AT5G57170	0.862169	2.19196e-06	4.95669e-05
AT4G00620	0.862081	2.09242e-09	1.13778e-07
AT5G05250	0.859528	1.55407e-07	5.13915e-06
AT5G47050	0.856976	1.42808e-08	6.32249e-07
AT1G24148	0.856943	0.00558941	0.0302689
AT1G10470	0.856843	3.69285e-11	3.06739e-09
AT1G31835	0.856787	0.000311163	0.00312466
AT1G48460	0.856098	8.46131e-08	3.00535e-06
AT4G29170	0.855216	0.00133248	0.0100188
AT3G48700	0.854986	0.000671738	0.00578261
AT2G37790	0.854803	4.72815e-06	9.42859e-05
AT3G26460	0.852074	0.000849906	0.00700169
AT1G77400	0.85042	0.00607025	0.0321622
AT2G25810	0.849588	0.000459509	0.00424462
AT4G32605	0.848341	5.95964e-08	2.22543e-06
AT3G06320	0.847933	1.74065e-06	4.08047e-05
AT5G23535	0.847175	1.36725e-07	4.61541e-06
AT5G66350	0.84682	0.000481693	0.00441859
AT3G62460	0.846417	1.18968e-07	4.09459e-06
AT4G40000	0.845991	0.000105475	0.00129078
AT2G47680	0.844975	1.56483e-07	5.16664e-06
AT2G17300	0.844244	0.000326084	0.00324209
AT2G29260	0.844156	0.000964963	0.00772044
AT5G65880	0.844136	1.45729e-06	3.52994e-05
AT2G48140	0.843545	0.000425708	0.00400784
AT2G27775	0.843443	1.36137e-06	3.32997e-05
AT3G27060	0.843102	3.74983e-09	1.87473e-07
AT1G72930	0.842346	0.000269375	0.00277098
AT4G04190	0.842119	0.00715134	0.0365169
AT1G09687	0.842119	0.00404249	0.0236453
AT3G56070	0.841791	1.02436e-09	6.12238e-08
AT3G58200	0.840605	0.00343588	0.0208785
AT1G80720	0.839879	3.8656e-05	0.000554966
AT1G78190	0.839261	0.000246345	0.00257424
AT5G65420	0.837067	0.00722838	0.0368457
AT2G35480	0.836837	5.80792e-08	2.17262e-06
AT3G59650	0.836803	1.27193e-07	4.32236e-06
AT1G13420	0.834172	9.39354e-05	0.00117967
AT3G49120	0.833108	1.98445e-10	1.40027e-08
AT3G17830	0.831402	3.89815e-06	8.03942e-05
AT2G25625	0.831328	0.00145696	0.0107554
AT1G28570	0.831119	6.72477e-06	0.000127018
AT4G08870	0.830527	1.30981e-09	7.59187e-08
AT4G17770	0.83025	1.89118e-06	4.37899e-05
AT5G65640	0.830076	2.19545e-06	4.95923e-05
AT4G26800	0.829884	0.00492393	0.0274103
AT1G28210	0.829844	1.05874e-05	0.000185989
AT5G17240	0.827212	0.000256455	0.00265881
AT4G12130	0.826977	1.51451e-06	3.64762e-05
AT2G39795	0.826655	1.56917e-07	5.17285e-06
AT5G15520	0.826387	6.08171e-07	1.66423e-05
AT5G39760	0.825939	8.90005e-08	3.14528e-06
AT4G12510	0.825854	0.000851386	0.0070084
AT3G20370	0.825255	3.3888e-09	1.73958e-07
AT5G38980	0.824799	1.88984e-09	1.04567e-07
AT5G48000	0.821958	0.00224977	0.0150303
AT5G25610	0.821197	4.38511e-10	2.88215e-08
AT1G17460	0.821178	0.000156515	0.00178109
AT2G04030	0.820023	6.25219e-11	4.90367e-09
AT3G63090	0.819837	8.79938e-06	0.000158675
AT2G34050	0.819744	1.39137e-05	0.000235218
AT1G29660	0.817517	1.8481e-07	5.92571e-06
AT1G35560	0.816811	5.28213e-06	0.000103475
AT1G77750	0.812577	2.1156e-06	4.79953e-05
AT1G71850	0.812368	1.75828e-06	4.11722e-05
AT5G45140	0.812294	2.56677e-10	1.75824e-08
AT2G04965	0.811795	0.00216952	0.0146005
AT4G04790	0.811126	0.000200715	0.00218508
AT1G53600	0.811113	0.0103221	0.048223
AT3G23580	0.810509	3.48505e-06	7.33859e-05
AT5G06630	0.809776	0.00151971	0.0110753
AT5G48720	0.807861	1.60463e-06	3.8297e-05
AT4G28310	0.807801	0.00146602	0.010792
AT5G51080	0.805574	0.00386698	0.0228531
AT2G43100	0.805438	3.0433e-07	9.26516e-06
AT2G31141	0.80421	0.00398678	0.0233777
AT3G58160	0.803624	0.000782087	0.00652967
AT1G67250	0.80291	1.60936e-09	9.0304e-08
AT1G65900	0.802427	0.00568491	0.0306674
AT5G47455	0.802116	1.18884e-06	2.98242e-05
AT4G30330	0.801948	2.14219e-05	0.000337787
AT1G72920	0.801945	0.00153308	0.0111496
AT5G38890	0.801545	6.93959e-07	1.86274e-05
AT2G19490	0.799839	6.75311e-06	0.00012739
AT3G45700	0.799356	0.00359063	0.0215892
AT5G40080	0.798502	0.000276442	0.00282439
AT5G27330	0.798387	9.72585e-10	5.84604e-08
AT3G26230	0.796561	0.00659016	0.0342377
AT3G44590	0.796531	1.29363e-08	5.7947e-07
AT5G46870	0.796364	0.00395984	0.0232555
AT1G26740	0.79617	4.12479e-07	1.18913e-05
AT4G28250	0.794677	1.6397e-06	3.89139e-05
AT1G53645	0.794473	6.00806e-11	4.76534e-09
AT1G13050	0.793917	0.00270903	0.017304
AT1G62630	0.793587	0.0072388	0.0368766
AT3G20470	0.793504	4.79008e-07	1.35471e-05
AT2G35120	0.793218	3.3865e-07	1.01202e-05
AT2G25000	0.793001	7.47359e-07	1.98337e-05
AT3G12965	0.792848	6.29972e-08	2.33588e-06
AT5G27820	0.791116	3.25644e-05	0.000485439
AT3G54090	0.790207	5.32423e-08	2.01309e-06
AT5G22100	0.790197	2.02868e-06	4.63214e-05
AT3G66652	0.789978	5.96403e-05	0.000797396
AT1G16430	0.789907	0.000313831	0.00314546
AT5G61370	0.789339	0.00245096	0.0160144
AT5G06200	0.78906	0.00265074	0.0170037
AT4G01883	0.788562	0.000407863	0.00387617
AT2G05632	0.787159	0.000112228	0.00135535
AT3G22600	0.786254	1.05312e-06	2.68666e-05
AT1G24020	0.784705	6.46232e-11	5.03107e-09
AT5G45590	0.783933	1.9448e-05	0.000311789
AT4G38380	0.78255	9.80294e-05	0.00121875
AT5G12110	0.782461	0.0020064	0.0137349
AT1G14060	0.782146	3.45327e-07	1.0276e-05
AT5G41650	0.781871	0.00554076	0.0300666
AT3G01260	0.781688	0.000241745	0.00254001
AT3G15130	0.781579	0.00830086	0.0408899
AT1G29250	0.781547	1.3183e-06	3.24167e-05
AT5G56630	0.781401	3.10864e-11	2.6446e-09
AT5G42060	0.780312	1.15657e-06	2.90838e-05
AT3G27550	0.780201	2.42282e-05	0.000377244
AT1G61570	0.780063	5.23411e-07	1.4607e-05
AT2G27550	0.778116	5.53987e-07	1.52785e-05
AT4G04940	0.777095	1.89328e-09	1.04567e-07
AT1G74560	0.775083	2.46437e-09	1.29983e-07
AT1G79390	0.77383	1.43182e-07	4.80914e-06
AT1G66080	0.773462	0.00549287	0.0298682
AT3G22850	0.772513	1.45831e-08	6.41409e-07
AT4G14060	0.772307	0.00419574	0.0243252
AT2G35605	0.770533	3.54807e-07	1.04842e-05
AT3G10110	0.769977	1.51753e-05	0.000251902
AT5G22020	0.769525	2.45411e-06	5.42735e-05
AT1G52450	0.769469	0.00616177	0.0325247
AT2G46535	0.769069	0.00078061	0.00651992
AT1G31010	0.767693	0.000140064	0.00162363
AT1G70250	0.767641	4.01e-05	0.000571641
AT5G37570	0.767186	0.00248365	0.0161974
AT1G17510	0.766703	1.80678e-05	0.000292552
AT3G17170	0.766422	1.87161e-06	4.34402e-05
AT2G18400	0.765641	5.50416e-06	0.000107525
AT5G50810	0.764823	4.41329e-08	1.71793e-06
AT3G24000	0.764366	3.22814e-06	6.85184e-05
AT3G53630	0.763772	4.46965e-08	1.73347e-06
AT5G09295	0.763555	0.00315185	0.0195237
AT4G37090	0.762023	2.69839e-06	5.86312e-05
AT1G78930	0.761215	0.000179924	0.00200213
AT5G66052	0.761121	1.45771e-08	6.41409e-07
AT3G08860	0.759564	0.00821993	0.0405576
AT1G02370	0.758655	1.316e-06	3.2398e-05
AT4G04020	0.758167	1.44732e-05	0.000242538
AT4G02750	0.757185	0.00176991	0.0124721
AT3G62890	0.757141	0.00671734	0.0348127
AT3G25700	0.75701	0.000329637	0.00326971
AT1G16000	0.756099	9.74754e-09	4.49025e-07
AT5G57345	0.755942	3.38409e-05	0.000499982
AT3G43580	0.755495	0.00101075	0.00801383
AT2G14660	0.754196	0.00585699	0.0313448
AT5G16040	0.754158	5.48427e-07	1.51847e-05
AT3G19508	0.75409	6.14616e-05	0.000816058
AT5G22790	0.753755	1.42944e-08	6.32249e-07
AT4G39730	0.753009	4.59678e-08	1.77133e-06
AT4G30800	0.75183	8.53236e-06	0.000155057
AT4G02930	0.751675	4.0113e-08	1.57599e-06
AT4G24130	0.751147	0.000490249	0.00447567
AT5G56600	0.750825	2.31225e-07	7.24873e-06
AT5G39790	0.750382	0.000177488	0.00198129
AT4G34950	0.747909	4.81058e-06	9.56268e-05
AT5G50160	0.747485	0.000180594	0.00200641
AT5G64680	0.747324	5.152e-06	0.000101019
AT3G29250	0.746759	3.20117e-07	9.62083e-06
AT3G19000	0.746558	0.000232331	0.00246814
AT1G14960	0.746535	0.00951144	0.0453286
AT4G34290	0.745698	9.71012e-07	2.4953e-05
AT3G57062	0.74487	0.000634315	0.00552551
AT5G20160	0.744415	2.00732e-06	4.59984e-05
AT5G21140	0.744356	0.00891947	0.0432108
AT5G42180	0.744161	3.82882e-05	0.000551402
AT3G16450	0.743825	2.60424e-06	5.7174e-05
AT4G15730	0.743514	0.00554581	0.0300863
AT1G18320	0.742488	0.00880402	0.0427989
AT1G04710	0.742217	4.85114e-07	1.36831e-05
AT3G61100	0.742211	8.37593e-06	0.000152868
AT3G56430	0.741773	1.1114e-06	2.80818e-05
AT1G06440	0.741354	0.00244307	0.0159727
AT3G53940	0.741263	2.15028e-06	4.87288e-05
AT1G03310	0.741155	3.29425e-05	0.000489796
AT2G41950	0.740314	4.40664e-05	0.000618571
AT1G14990	0.739955	5.67844e-06	0.000110013
AT4G34800	0.739595	0.00756339	0.0380247
AT5G08040	0.739511	4.96041e-07	1.3954e-05
AT3G46020	0.739487	0.00160393	0.011581
AT2G07715	0.739391	0.00402361	0.0235479
AT5G08610	0.738905	5.9056e-07	1.61895e-05
AT1G74670	0.738743	9.78754e-06	0.000173966
AT4G31730	0.738128	0.00190332	0.0131919
AT4G09500	0.737787	0.00283071	0.0178702
AT4G22280	0.736865	0.00514081	0.0283335
AT4G24660	0.735944	8.22989e-05	0.00105489
AT1G31760	0.735316	0.000125314	0.00148866
AT1G73620	0.735288	0.00358451	0.0215799
AT2G20800	0.735045	1.38338e-06	3.37026e-05
AT5G66860	0.734643	1.76153e-06	4.12026e-05
AT1G07180	0.734318	0.000232474	0.00246841
AT2G31060	0.73409	2.78101e-11	2.40573e-09
AT3G49725	0.73381	9.01653e-05	0.00114116
AT1G49410	0.73344	3.07492e-07	9.33447e-06
AT1G01190	0.732482	0.000713446	0.00607115
AT1G15790	0.731715	0.000790461	0.00657695
AT2G19720	0.73149	8.99971e-05	0.00113971
AT5G60890	0.731406	0.000612909	0.00537232
AT2G46660	0.730458	0.00616915	0.0325344
AT1G69200	0.729452	9.1444e-08	3.22623e-06
AT5G66140	0.7294	1.18133e-07	4.07917e-06
AT1G70560	0.729335	3.10254e-06	6.64541e-05
AT1G13810	0.729271	8.35947e-05	0.00107019
AT5G03230	0.729022	0.000269205	0.00277058
AT3G15460	0.728815	5.79065e-05	0.00077816
AT5G21482	0.727889	0.00229489	0.0152256
AT1G56690	0.727805	0.0094019	0.0449799
AT3G06680	0.7278	1.74151e-07	5.63535e-06
AT2G18230	0.727539	0.000270133	0.00277472
AT2G33585	0.726941	0.000641333	0.00557283
AT5G09978	0.726702	0.00642876	0.0336394
AT5G06620	0.725799	0.00227943	0.0151612
AT5G20740	0.724875	0.000424723	0.00400036
AT4G11060	0.724801	1.67406e-05	0.000273468
AT3G22620	0.724657	1.58597e-05	0.000261208
AT4G19030	0.724161	0.00220484	0.0148051
AT5G64670	0.724159	1.19159e-08	5.40647e-07
AT5G52850	0.724063	0.00194956	0.0134418
AT1G34380	0.723974	0.00414011	0.024065
AT1G73940	0.723911	3.26788e-06	6.92227e-05
AT3G15300	0.722729	0.00728663	0.0370352
AT1G51100	0.722664	0.000404654	0.00385957
AT1G61500	0.722549	0.00225842	0.015069
AT3G10190	0.721938	0.000511925	0.00463943
AT3G28480	0.721901	0.0005831	0.00516467
AT2G25140	0.721429	9.92801e-09	4.56342e-07
ATCG00170	0.721098	0.00384485	0.0227478
AT5G40770	0.720608	4.58406e-08	1.77133e-06
AT5G18920	0.720438	0.00270177	0.0172793
AT5G42670	0.720219	4.41319e-05	0.000619079
AT2G28510	0.720178	8.3334e-06	0.000152378
AT3G03920	0.719132	7.25607e-07	1.93783e-05
AT2G19385	0.718666	4.68477e-06	9.36865e-05
AT4G15770	0.718421	2.12514e-08	8.93152e-07
AT1G71260	0.718351	7.72016e-08	2.77479e-06
AT3G11010	0.718307	0.00106168	0.00833374
AT3G46560	0.717664	1.06533e-05	0.000186837
AT3G15020	0.717578	2.71717e-06	5.89782e-05
AT4G01990	0.717378	0.00059247	0.00523667
AT3G13150	0.716961	0.000149896	0.00172062
AT2G01730	0.7164	0.00947062	0.0452251
AT5G53740	0.716286	0.0100595	0.0472897
AT4G21140	0.716277	1.16415e-05	0.000202651
AT1G27030	0.716179	2.34073e-08	9.75983e-07
AT5G09770	0.716015	1.66576e-07	5.4487e-06
AT2G27840	0.714233	3.87769e-06	8.00503e-05
AT2G36530	0.71386	2.3768e-10	1.64412e-08
AT2G36460	0.71376	1.60044e-07	5.25951e-06
AT3G56490	0.713678	1.19998e-06	3.00321e-05
AT5G62440	0.713353	3.30109e-06	6.9856e-05
AT4G08410	0.712832	0.00150557	0.0110064
AT5G11460	0.711984	0.00294072	0.0184324
AT4G22770	0.711323	0.000112307	0.00135552
AT1G18630	0.710572	0.000133755	0.00157037
AT2G44040	0.710386	2.14242e-07	6.75648e-06
AT5G19970	0.709296	0.00580305	0.0311192
AT4G38150	0.708549	2.67819e-05	0.00041154
AT1G11840	0.708207	5.8824e-10	3.72693e-08
AT4G21880	0.707041	0.000784793	0.00654708
AT2G34260	0.706046	2.62103e-06	5.74231e-05
AT2G41970	0.705905	0.00333851	0.0204103
AT3G18760	0.705868	2.48686e-06	5.4874e-05
AT1G58590	0.7054	4.15959e-05	0.000589327
AT2G21130	0.705346	2.77612e-05	0.000423504
AT2G03670	0.704339	3.46428e-05	0.000508979
AT4G28780	0.704279	0.000165114	0.00185791
AT2G43780	0.703936	1.52984e-06	3.67615e-05
AT1G22170	0.703789	0.00344398	0.0209157
AT5G40480	0.703785	9.17516e-06	0.000164582
AT1G08220	0.703224	0.000429064	0.00402686
AT1G70890	0.702853	3.16472e-07	9.55269e-06
AT1G75190	0.70274	0.000920023	0.00743989
AT5G49300	0.702709	0.00086829	0.0071273
AT4G02630	0.702554	0.00147902	0.0108645
AT3G19150	0.701322	8.99125e-05	0.00113932
AT5G14660	0.699913	1.29262e-06	3.19341e-05
AT2G20585	0.699874	9.42133e-07	2.427e-05
AT2G37690	0.699752	3.93248e-07	1.13966e-05
AT5G44820	0.698842	0.00251876	0.016351
AT4G05440	0.698487	4.16769e-06	8.49564e-05
AT3G15000	0.697918	5.73167e-09	2.76676e-07
AT4G24780	0.697719	2.81778e-08	1.15436e-06
AT1G60630	0.69766	0.00227706	0.015155
AT1G72420	0.697127	0.000690485	0.00590749
AT1G79110	0.696846	4.6296e-05	0.000645574
AT2G44510	0.696777	4.12977e-05	0.00058555
AT3G01790	0.696339	5.75213e-08	2.15557e-06
AT1G15480	0.695925	1.39994e-05	0.000236098
AT1G09310	0.695816	1.54358e-09	8.73093e-08
AT1G19900	0.695499	0.00152573	0.0111076
AT5G46730	0.694581	0.000444386	0.0041319
AT5G05990	0.694166	0.000113987	0.00137188
AT1G80270	0.693021	6.48219e-07	1.75786e-05
AT5G23690	0.692309	0.000453844	0.00420334
AT1G66620	0.692045	0.00420964	0.024373
AT5G54580	0.691917	1.18961e-05	0.000206571
AT3G07430	0.691343	8.43989e-06	0.000153902
AT1G33360	0.690776	8.62652e-06	0.000156359
AT5G42500	0.690722	0.0097731	0.0463459
AT3G08590	0.690032	3.57131e-09	1.80609e-07
AT3G52630	0.688586	0.0024306	0.0158961
AT3G18490	0.687627	2.03268e-07	6.45867e-06
AT4G00530	0.687379	0.00597525	0.0317915
AT1G61990	0.687367	5.21142e-05	0.000712576
AT5G14200	0.687214	7.14042e-08	2.6109e-06
AT4G25790	0.687138	0.00393304	0.0231269
AT1G79470	0.686781	2.41338e-06	5.35973e-05
AT2G37400	0.686679	3.62303e-07	1.06907e-05
AT5G42150	0.685737	3.71835e-07	1.09109e-05
AT1G74240	0.685433	0.00329195	0.0201841
AT1G65080	0.684985	0.00593686	0.0316303
AT5G11690	0.684362	0.00098054	0.00782725
AT2G21710	0.68309	0.000509699	0.00462323
AT5G40730	0.682696	1.83555e-06	4.27206e-05
AT3G10530	0.682601	2.11563e-06	4.79953e-05
AT2G27370	0.682166	0.00117321	0.00904686
AT3G58930	0.681621	0.00015482	0.00176562
AT2G48130	0.681558	0.000207159	0.00224481
AT5G38010	0.681333	0.00166043	0.0118994
AT1G14620	0.680334	4.46443e-06	9.02209e-05
AT1G62150	0.680306	0.00419678	0.0243252
AT3G19710	0.680107	2.63046e-06	5.75103e-05
AT4G38100	0.679314	4.10645e-06	8.40329e-05
AT2G25355	0.679229	0.000339086	0.00333833
AT4G13770	0.678892	1.4541e-07	4.8619e-06
AT1G29418	0.678454	0.000170362	0.00190881
AT5G26270	0.67816	0.000183409	0.00203234
AT2G25720	0.677288	2.96624e-05	0.000448615
AT5G19300	0.677271	5.12521e-06	0.000100681
AT2G38823	0.677145	6.21839e-07	1.69942e-05
AT5G52780	0.67707	0.000598125	0.0052734
AT2G28900	0.676917	3.79037e-06	7.85553e-05
AT5G08400	0.676707	0.000292961	0.00296303
AT2G46630	0.676493	0.000110792	0.0013403
AT3G52390	0.675979	3.55097e-05	0.000517764
AT4G37660	0.675797	0.00064277	0.00558302
AT3G16650	0.675361	0.00105362	0.00829142
AT4G22230	0.675246	0.0044241	0.0252611
AT2G41940	0.674279	0.00256563	0.0165917
AT5G60490	0.67347	0.00607405	0.0321743
AT5G18065	0.672904	0.00148392	0.0108853
AT2G20530	0.672457	1.8544e-08	7.88794e-07
AT5G49560	0.671255	0.0013602	0.0101783
AT1G55205	0.671181	0.00292966	0.0183685
AT1G79150	0.670985	2.37517e-07	7.39104e-06
AT5G37440	0.670403	0.010259	0.04796
AT1G80130	0.670196	0.000570685	0.00506747
AT4G23620	0.67018	3.1659e-05	0.000474275
AT5G44710	0.670074	3.25804e-05	0.000485439
AT3G10690	0.670074	1.27583e-08	5.72711e-07
AT1G21390	0.669761	0.000912068	0.00740393
AT1G74600	0.669748	0.00452535	0.0256863
AT5G64620	0.66951	6.34441e-07	1.72805e-05
AT1G79610	0.669398	1.56625e-05	0.000258566
AT4G39235	0.669155	0.000518467	0.00469066
AT5G09580	0.668241	0.00973832	0.0462225
AT5G53250	0.668032	0.000136605	0.00159319
AT2G18330	0.667514	7.246e-07	1.93759e-05
AT3G23450	0.667005	5.14959e-05	0.000706131
AT4G20440	0.666985	7.18688e-06	0.000134304
AT1G12244	0.66625	0.0101016	0.0474556
AT1G50400	0.66608	0.00105851	0.00832365
AT4G11010	0.665139	6.54707e-07	1.76863e-05
AT1G67860	0.665111	0.00260471	0.0167543
AT5G23310	0.664683	1.54087e-06	3.69845e-05
AT5G15550	0.664527	4.94922e-07	1.39411e-05
AT2G33530	0.664122	0.00190833	0.0132093
AT5G11630	0.663557	5.15089e-05	0.000706131
AT2G22870	0.663168	0.000242976	0.00254557
AT5G26200	0.662748	0.00462694	0.0261084
AT2G39700	0.662665	0.000158573	0.00179966
AT4G01430	0.662353	0.00209361	0.014205
AT5G41010	0.662004	1.13722e-05	0.000198454
AT4G01037	0.6619	4.81014e-06	9.56268e-05
AT5G26260	0.661027	0.00137289	0.010246
AT3G18240	0.660937	1.20961e-05	0.000209244
AT4G30220	0.660487	3.46948e-06	7.32107e-05
AT1G67105	0.660111	0.00972474	0.0461685
AT1G76300	0.658619	1.40291e-06	3.40996e-05
AT3G16990	0.657906	0.000274472	0.00281243
AT2G24120	0.657658	1.30849e-06	3.22506e-05
AT3G48500	0.657558	1.34452e-05	0.000228579
AT4G39470	0.657219	0.000448496	0.00415746
AT5G46160	0.655807	6.13963e-06	0.000117544
AT5G18270	0.654913	2.09168e-05	0.000331557
AT5G61310	0.654628	3.48897e-05	0.000511893
AT5G51220	0.653785	0.000288189	0.0029274
AT1G09190	0.653203	0.00380056	0.022549
AT4G12520	0.653153	0.000576342	0.0051134
AT5G50110	0.6522	0.00502573	0.0278301
AT5G40240	0.652075	4.81805e-06	9.56268e-05
AT2G45860	0.6517	6.89514e-05	0.000902442
AT3G12340	0.651559	0.000361781	0.00352069
AT5G65020	0.651542	2.62774e-06	5.75103e-05
AT3G49170	0.651043	0.000324724	0.00323466
AT3G19170	0.6505	2.87278e-07	8.78404e-06
AT5G15090	0.650318	1.27079e-08	5.72711e-07
AT4G00680	0.649361	0.000808927	0.00671024
AT5G65205	0.648475	0.00757683	0.0380791
AT1G17190	0.64794	0.0063363	0.0332463
AT3G24770	0.647404	0.00013895	0.00161341
AT4G31810	0.647321	3.63822e-06	7.61312e-05
AT1G28530	0.647289	0.0031832	0.0196697
AT1G56045	0.646117	4.30604e-09	2.1326e-07
AT1G56150	0.645742	0.00890637	0.0431572
AT3G07910	0.645649	3.17637e-06	6.76236e-05
AT3G54590	0.64553	0.00441386	0.0252299
AT2G14460	0.644924	0.000707626	0.00602807
AT2G42610	0.644768	4.91693e-05	0.000681585
AT3G52170	0.644721	9.6853e-05	0.00120697
AT4G10450	0.644343	2.20464e-06	4.96409e-05
AT3G46790	0.644122	5.20208e-05	0.00071255
AT1G27050	0.643555	0.000474188	0.00436302
AT5G09270	0.643096	0.000243487	0.00254862
AT1G28290	0.642181	0.000503712	0.00457482
AT4G22666	0.642007	0.00232872	0.0153969
AT5G39350	0.641636	0.00165419	0.0118667
AT5G07322	0.641402	0.000880717	0.00720487
AT4G23130	0.640969	0.00312552	0.0193834
AT1G20270	0.640512	0.00398474	0.0233723
AT5G08180	0.64008	3.1502e-06	6.72022e-05
AT4G39510	0.639912	0.0101367	0.0475782
AT2G29530	0.638543	0.000178677	0.00199035
AT3G02650	0.638285	1.88458e-05	0.000303518
AT3G46540	0.638152	0.000106763	0.00130126
AT1G72200	0.638116	0.0023458	0.015471
AT2G14880	0.637986	3.27844e-05	0.000487789
AT3G60440	0.63755	6.76706e-05	0.000888434
AT5G04130	0.637328	0.000222582	0.00238136
AT1G70800	0.637099	0.00980529	0.0464359
AT2G40840	0.636926	1.14395e-06	2.88352e-05
AT4G09020	0.636879	7.93339e-06	0.000146182
AT4G37910	0.636843	4.44962e-09	2.1883e-07
AT5G39850	0.636833	8.3114e-06	0.000152217
AT1G24575	0.636587	0.000940335	0.00755491
AT3G15140	0.636394	0.00070603	0.00601851
AT1G52930	0.636193	9.08908e-06	0.00016334
AT3G19580	0.636033	0.00154729	0.0112349
AT5G44390	0.635429	0.000173374	0.00193947
AT5G50460	0.635092	4.22082e-07	1.21488e-05
AT4G25630	0.634954	4.32926e-06	8.80652e-05
AT3G07060	0.634307	0.00146117	0.0107694
AT1G49700	0.633803	0.000686001	0.00587627
AT3G02020	0.63345	0.00010193	0.00125716
AT3G47833	0.633441	4.47519e-05	0.000626943
AT2G22770	0.63294	0.00032719	0.0032485
AT3G06790	0.6329	8.53994e-06	0.000155057
AT2G33790	0.632601	0.00327323	0.0201102
AT4G28450	0.632086	3.02849e-06	6.4934e-05
AT3G13860	0.63158	1.09593e-05	0.000191725
AT5G60670	0.630624	1.16248e-05	0.000202526
AT5G62990	0.630551	0.010239	0.0479047
AT3G10090	0.630299	5.1436e-07	1.43925e-05
AT3G44740	0.630123	0.00174392	0.012355
AT3G17465	0.629707	2.00665e-06	4.59984e-05
AT1G44800	0.629686	9.30778e-06	0.00016642
AT5G17270	0.627818	1.31881e-05	0.000225115
AT2G03090	0.62781	5.05993e-05	0.00069683
AT1G67660	0.627306	0.000745348	0.00627508
AT5G05960	0.626553	0.000120705	0.00143959
AT2G43710	0.626164	0.00122698	0.00937325
AT3G27570	0.625512	0.000177649	0.00198204
AT4G38670	0.624878	0.00143408	0.0106201
AT2G25830	0.624833	0.000128961	0.00152238
AT2G45710	0.623351	9.17927e-05	0.00115759
AT4G39300	0.623214	8.21191e-05	0.00105322
AT1G53345	0.622724	0.0100451	0.0472429
AT1G72230	0.622662	0.00843018	0.0414013
AT5G27210	0.622471	0.00928267	0.0445637
AT2G04530	0.622467	9.7713e-05	0.00121625
AT5G25190	0.622311	0.00339798	0.0207019
AT4G34555	0.621854	5.58813e-06	0.000108662
AT2G15128	0.621791	0.000351373	0.00344322
AT5G57290	0.620751	0.000323816	0.00322909
AT3G06730	0.620421	0.000147599	0.0016961
AT4G02790	0.61991	4.50887e-05	0.000630824
AT3G25940	0.619672	0.00075896	0.00636428
AT5G62480	0.619444	8.80364e-05	0.00111891
AT2G36100	0.618904	7.24652e-06	0.000134956
AT1G74090	0.618766	0.000163841	0.00184752
AT4G27010	0.618	5.3797e-05	0.000730379
AT3G12580	0.617982	0.00203598	0.0139148
AT3G15680	0.617151	0.000497012	0.00452371
AT2G02150	0.616704	0.00754609	0.037997
AT2G04170	0.615876	0.00719002	0.0366945
AT4G13170	0.615294	6.52214e-06	0.000123979
AT1G69530	0.614445	2.68998e-06	5.86197e-05
AT1G29030	0.613916	0.000162157	0.00183246
AT2G04070	0.613476	4.04809e-05	0.000576681
AT5G66130	0.613361	0.00229265	0.0152156
AT2G30000	0.613157	0.00322875	0.0199065
AT3G17185	0.613039	0.00668346	0.0346968
AT2G33845	0.612924	0.000126078	0.00149412
AT1G10270	0.61277	0.000184665	0.00203876
AT2G05100	0.612142	0.00248431	0.0161974
AT3G03600	0.612115	5.6061e-05	0.000756734
AT5G02590	0.611791	0.00949775	0.0453278
AT1G32540	0.611455	0.00236487	0.0155578
AT4G22380	0.609901	0.000221375	0.00237084
AT2G20450	0.609434	2.06921e-06	4.7094e-05
AT5G54240	0.609396	0.00512232	0.0282538
AT5G52380	0.609102	0.0018487	0.0129195
AT2G36580	0.608826	0.00070848	0.00603209
AT3G55605	0.608339	0.00112694	0.00875734
AT3G23710	0.608072	0.000548654	0.00490072
AT3G63110	0.608019	5.36627e-05	0.000729672
AT2G03220	0.607195	0.000153564	0.00175414
AT5G67370	0.607046	0.00217453	0.0146296
AT1G28710	0.606429	0.00688992	0.0355199
AT1G28610	0.606345	0.00724144	0.0368766
AT1G18850	0.605848	1.24004e-05	0.000213745
AT2G40475	0.60529	0.000596294	0.00526606
AT2G44940	0.604812	0.00517849	0.028504
AT2G32060	0.604783	2.66418e-05	0.000409685
AT3G11250	0.604186	6.21967e-06	0.000118969
AT2G40240	0.603722	0.00733514	0.0372101
AT1G31258	0.603395	0.00348991	0.021099
AT2G43150	0.603218	0.00241877	0.0158383
AT3G15590	0.602884	1.35488e-06	3.32387e-05
AT5G55280	0.602778	4.26863e-07	1.2253e-05
AT1G16350	0.602544	3.69909e-06	7.70419e-05
AT5G43330	0.602383	1.51391e-05	0.000251698
AT1G26770	0.602202	0.00429185	0.024747
AT1G17960	0.600933	0.000349823	0.00343123
AT1G70000	0.600747	0.00614733	0.0324834
AT4G21910	0.600579	9.10267e-07	2.35931e-05
AT3G13230	0.600416	6.84312e-06	0.000128792
AT5G18790	0.598981	0.000693985	0.00593262
AT1G08845	0.598363	0.00537867	0.0293911
AT3G07750	0.597746	8.4055e-05	0.00107431
AT2G47840	0.597515	4.05524e-05	0.00057731
AT3G57150	0.597213	1.28892e-07	4.36493e-06
AT1G71460	0.59714	0.00183906	0.0128862
AT3G28130	0.595449	0.00414013	0.024065
AT5G14930	0.595068	0.000197948	0.00215719
AT2G18510	0.594467	5.07278e-05	0.000698144
AT4G27700	0.594451	0.000429658	0.00403065
AT3G46210	0.594438	0.000444564	0.0041319
AT1G12400	0.593916	0.001698	0.0121233
AT4G12490	0.593796	0.000372397	0.00360902
AT3G09700	0.593706	0.00270388	0.0172868
AT5G36120	0.593513	0.0073477	0.0372559
AT5G43150	0.592861	0.00433165	0.0248949
AT2G38710	0.591646	0.000867678	0.00712584
AT2G39220	0.591345	0.00325374	0.0200196
AT2G35790	0.591232	5.58625e-06	0.000108662
AT1G53830	0.590694	0.00509735	0.0281234
AT4G05400	0.590184	0.000102355	0.00126138
AT5G53070	0.590081	0.000104203	0.00127892
AT2G47990	0.589639	3.1397e-05	0.000471195
AT2G14285	0.589145	0.00043368	0.00405633
AT3G26410	0.588769	0.000724947	0.00614995
AT2G02880	0.588647	0.00579695	0.031106
AT5G23070	0.588518	0.000500869	0.00455489
AT5G46580	0.588108	3.1881e-06	6.7805e-05
AT1G11475	0.587796	7.63337e-05	0.000985008
AT1G34570	0.587788	0.00175866	0.0124302
AT4G30930	0.587483	3.49921e-05	0.000512683
AT5G41040	0.587233	0.00238339	0.0156648
AT1G30070	0.586393	0.00127772	0.00968295
AT3G17609	-0.585448	0.00472809	0.0265583
AT2G28150	-0.585497	0.00159692	0.0115422
AT4G24480	-0.585617	0.000677795	0.00582253
AT5G02020	-0.585618	0.00274425	0.0174945
AT1G06430	-0.586115	5.12363e-06	0.000100681
AT1G09970	-0.586188	0.00011828	0.00141547
AT1G65970	-0.58623	0.000342419	0.003368
AT5G05590	-0.586455	0.00137116	0.0102366
AT2G18915	-0.586779	6.02115e-05	0.000804014
AT1G12780	-0.5868	4.43172e-06	8.96456e-05
AT1G28380	-0.587118	0.000746605	0.00628065
AT3G12740	-0.587137	3.23867e-05	0.000483577
AT5G53050	-0.58745	0.0020055	0.0137332
AT4G04740	-0.587657	0.000657981	0.00568239
AT1G27320	-0.588154	3.18827e-05	0.000476726
AT1G76820	-0.588574	0.00995967	0.0469877
AT5G20520	-0.588622	1.72004e-06	4.05016e-05
AT1G11960	-0.588671	0.000145179	0.00167194
AT1G74330	-0.588701	0.000657802	0.00568239
AT4G37930	-0.588859	5.78747e-06	0.000111817
AT5G56240	-0.589481	4.6365e-06	9.29856e-05
AT3G21690	-0.58961	4.26525e-05	0.000602331
AT1G56612	-0.589987	0.00768806	0.0385371
AT3G18295	-0.59012	0.00460233	0.0260043
AT3G45040	-0.590193	0.000194503	0.00213286
AT3G57980	-0.590546	0.00651363	0.0339152
AT1G12360	-0.590759	1.383e-05	0.000234281
AT3G18290	-0.590967	4.93886e-05	0.000683036
AT5G09440	-0.591621	0.000952426	0.00764167
AT1G67865	-0.591719	0.00278671	0.0176613
AT5G11700	-0.59189	0.000467169	0.00430408
AT5G10740	-0.592056	6.62712e-06	0.000125624
AT5G16870	-0.592064	0.00446167	0.0254274
AT5G58720	-0.59229	1.12746e-06	2.84536e-05
AT4G31390	-0.593245	1.04857e-05	0.000184357
AT1G70420	-0.593326	0.0093941	0.0449527
AT4G25940	-0.593531	0.00987918	0.0467125
AT5G64740	-0.594277	6.33382e-08	2.3444e-06
AT5G64390	-0.594695	0.000899105	0.00731745
AT2G42060	-0.594721	0.00152126	0.0110827
AT3G08940	-0.594843	6.37038e-09	3.02028e-07
AT2G25450	-0.594852	9.51527e-05	0.00119354
AT4G22690	-0.595057	0.00112987	0.0087704
AT3G26280	-0.595425	0.000488338	0.00446015
AT3G10020	-0.595823	3.53114e-06	7.41294e-05
AT1G67230	-0.595967	9.82014e-05	0.00121945
AT4G33940	-0.596391	8.01655e-06	0.000147329
AT2G34660	-0.596624	0.000155888	0.00177588
AT3G07560	-0.596852	1.57353e-08	6.84502e-07
AT1G03370	-0.597274	3.74604e-05	0.000540588
AT4G36900	-0.597794	0.000446215	0.00414177
AT3G55430	-0.597851	0.000929767	0.00749297
AT1G01540	-0.597943	8.77678e-08	3.11214e-06
AT1G59660	-0.598029	0.00282755	0.017861
AT4G16150	-0.598204	5.32574e-07	1.48026e-05
AT2G04270	-0.598243	0.000127927	0.00151273
AT5G61590	-0.599334	7.90122e-07	2.08115e-05
AT2G29990	-0.60011	0.00187086	0.0130355
AT5G61270	-0.600349	0.00580956	0.0311408
AT5G64920	-0.600793	5.90856e-07	1.61895e-05
AT3G62860	-0.600935	7.12018e-05	0.000927294
AT5G07080	-0.601159	0.00489519	0.027304
AT1G10920	-0.601617	0.00741182	0.0375037
AT5G40850	-0.601924	3.52041e-07	1.04329e-05
AT3G48780	-0.602047	2.91521e-06	6.28244e-05
AT4G28080	-0.60214	0.00450788	0.0256216
AT3G48740	-0.602468	2.32158e-07	7.26718e-06
AT3G14595	-0.602792	1.16607e-05	0.000202817
AT4G39090	-0.602978	2.40829e-09	1.27344e-07
AT2G39580	-0.603466	0.00020782	0.00225081
AT2G31040	-0.604004	4.88639e-05	0.000678244
AT3G26520	-0.604441	4.24235e-05	0.0005999
AT1G76890	-0.604881	6.31289e-06	0.000120533
AT5G66080	-0.605018	0.00631362	0.0331437
AT1G17580	-0.605656	0.000180901	0.00200876
AT3G01290	-0.605988	2.99649e-06	6.43132e-05
AT5G06370	-0.606097	2.37936e-06	5.28974e-05
AT5G20350	-0.606124	6.53068e-07	1.76863e-05
AT3G61700	-0.606262	1.78604e-05	0.000290306
AT5G40740	-0.606788	2.38883e-05	0.000372227
AT1G59620	-0.607004	0.00118771	0.00914199
AT1G53570	-0.607351	1.61888e-05	0.000266005
AT1G43850	-0.607435	7.03822e-05	0.00091832
AT1G72360	-0.607693	0.00122576	0.00937152
AT4G32070	-0.607743	1.33161e-05	0.00022675
AT3G54920	-0.607752	3.13192e-06	6.69471e-05
AT2G02180	-0.608049	6.71254e-07	1.80639e-05
AT3G17790	-0.608242	9.20393e-06	0.000164843
AT1G53390	-0.608598	0.000134326	0.00157445
AT5G52900	-0.608711	0.0019503	0.0134425
AT3G04930	-0.608795	5.76803e-07	1.58456e-05
AT1G05570	-0.608825	0.000194041	0.0021289
AT5G47040	-0.608932	1.32608e-05	0.000225991
AT1G70940	-0.609264	5.36559e-06	0.000104915
AT1G28520	-0.609884	1.65543e-06	3.91989e-05
AT5G48110	-0.609936	0.00282732	0.017861
AT2G47000	-0.610151	0.00195446	0.0134579
AT1G09010	-0.610185	5.65396e-06	0.000109639
AT4G33050	-0.610303	0.000775143	0.00647939
AT3G59900	-0.610981	0.000301591	0.00304012
AT2G20740	-0.611312	7.54128e-06	0.000139812
AT3G26890	-0.611674	6.44745e-05	0.000852842
AT3G02240	-0.612349	0.0014192	0.0105329
AT2G36320	-0.612915	5.1315e-08	1.95423e-06
AT5G12050	-0.613076	0.000147194	0.00169237
AT3G55600	-0.61401	0.00136617	0.0102139
AT1G34000	-0.614459	7.01178e-05	0.000915436
AT5G04560	-0.614697	0.000114536	0.00137769
AT5G20480	-0.615014	0.000989435	0.00789087
AT4G25500	-0.61508	5.13717e-07	1.43925e-05
AT2G23770	-0.615135	0.0101732	0.0477053
AT1G49890	-0.615381	0.00119342	0.00917261
AT4G39890	-0.615426	0.00144633	0.0106969
AT3G63500	-0.615434	1.50606e-05	0.000250986
AT3G11420	-0.615597	0.000581354	0.00515137
AT1G49840	-0.615683	0.00783605	0.0390932
AT5G57655	-0.61577	4.78164e-06	9.52626e-05
AT1G50260	-0.61608	0.00013432	0.00157445
AT2G25660	-0.616235	0.00066208	0.00570611
AT1G21910	-0.616547	4.32591e-05	0.00061008
AT3G20770	-0.616983	1.76052e-08	7.56486e-07
AT5G60850	-0.617297	8.32546e-07	2.17929e-05
AT1G60440	-0.61765	5.78317e-05	0.00077765
AT4G39640	-0.617718	0.000332402	0.00328786
AT3G15900	-0.618295	0.000155105	0.00176791
AT2G15695	-0.618774	4.93291e-05	0.000682903
AT3G01970	-0.618902	0.0011103	0.00864713
AT5G20010	-0.619177	8.32684e-08	2.97258e-06
AT1G16250	-0.619364	0.000133697	0.00157037
AT2G25800	-0.619805	3.95469e-08	1.55664e-06
AT1G15880	-0.620075	5.2611e-07	1.4663e-05
AT4G00730	-0.620436	2.02493e-06	4.63214e-05
AT2G24580	-0.62074	4.53258e-06	9.14229e-05
AT1G33600	-0.62146	0.000186092	0.00205236
AT1G51830	-0.621795	0.00140041	0.0104329
AT4G23470	-0.622362	9.01688e-06	0.000162319
AT5G18170	-0.622634	3.87283e-07	1.12547e-05
AT1G70090	-0.62286	4.67864e-06	9.36865e-05
AT2G33610	-0.623167	0.000101953	0.00125716
AT4G23270	-0.623207	0.000268559	0.00276528
AT3G43300	-0.623972	1.05117e-06	2.68495e-05
AT2G38400	-0.624042	1.9881e-05	0.000317524
AT1G61370	-0.624113	0.00250479	0.0162754
AT3G47250	-0.624305	5.58859e-05	0.000754853
AT1G04780	-0.624437	6.3417e-06	0.000120865
AT3G24140	-0.624512	0.00150239	0.0109897
AT2G23760	-0.624858	1.00517e-06	2.57367e-05
AT5G18525	-0.624903	0.00024187	0.00254006
AT3G46640	-0.625283	1.06339e-06	2.70305e-05
AT2G30950	-0.625372	9.71451e-08	3.41026e-06
AT5G04140	-0.625388	0.000354338	0.00346423
AT2G46900	-0.625388	7.51541e-08	2.71973e-06
AT3G10740	-0.626142	0.000136361	0.0015924
AT2G28720	-0.626274	7.35327e-05	0.00095236
AT5G25050	-0.626939	0.00585809	0.0313448
AT5G01720	-0.62706	4.62601e-06	9.28636e-05
AT2G45910	-0.627105	4.91963e-06	9.72768e-05
AT2G38290	-0.627201	6.07065e-05	0.000808067
AT5G53430	-0.627341	0.000769491	0.0064408
AT3G17850	-0.627732	7.96773e-06	0.000146687
AT4G31140	-0.627884	9.88549e-05	0.00122613
AT3G26580	-0.628034	1.50261e-09	8.54501e-08
AT2G42620	-0.628207	3.73414e-05	0.000539978
AT4G24930	-0.628252	3.16016e-05	0.000473867
AT1G74100	-0.628681	3.40368e-05	0.000502525
AT3G14420	-0.628707	1.18375e-07	4.08084e-06
AT5G64070	-0.629797	2.69232e-06	5.86197e-05
AT5G60700	-0.629838	1.88347e-06	4.36676e-05
AT5G55400	-0.630402	0.0102231	0.0478774
AT2G17787	-0.630716	0.000136386	0.0015924
AT5G25930	-0.630949	0.00156819	0.0113696
AT5G41740	-0.631142	0.000609101	0.00535228
AT4G02880	-0.631206	4.55828e-06	9.17658e-05
AT2G42330	-0.631712	0.00162689	0.0116947
AT3G10720	-0.632125	3.67627e-05	0.000532706
AT2G25080	-0.633198	6.636e-06	0.000125679
AT1G76240	-0.633364	0.000847656	0.00698861
AT5G28630	-0.633434	0.00141034	0.0104957
AT1G30360	-0.633456	8.18927e-09	3.83098e-07
AT2G20260	-0.633862	2.10958e-09	1.13831e-07
AT5G10190	-0.634682	7.30292e-05	0.000948166
AT4G20720	-0.634898	0.0023308	0.0154018
AT2G24520	-0.635129	6.06804e-05	0.000808067
AT1G12010	-0.635194	0.000156272	0.00177929
AT4G13345	-0.635508	0.00130306	0.00983963
AT4G05070	-0.635519	1.22552e-05	0.000211762
AT5G08520	-0.635533	1.50391e-06	3.63038e-05
AT1G12640	-0.63555	1.00405e-06	2.57367e-05
AT4G04040	-0.635625	2.44216e-06	5.40658e-05
AT2G21540	-0.635629	1.46076e-06	3.53429e-05
AT4G15545	-0.636601	1.39877e-05	0.00023609
AT3G05370	-0.636826	0.00458062	0.0259163
AT3G47010	-0.637133	0.000920377	0.00743989
AT2G32800	-0.637369	5.35587e-05	0.000729021
AT1G05960	-0.637408	0.000193915	0.00212863
AT3G20060	-0.637711	8.46136e-08	3.00535e-06
AT1G10550	-0.637895	6.99959e-05	0.000914411
AT1G70100	-0.63906	1.99249e-05	0.000317744
AT4G24520	-0.639552	3.36216e-07	1.00617e-05
AT5G66030	-0.639663	2.21926e-06	4.98107e-05
AT4G04955	-0.639825	0.000132789	0.00156077
AT3G21090	-0.640114	0.00276318	0.0175595
AT1G15800	-0.640242	2.44572e-05	0.000379689
AT2G43140	-0.640664	4.33272e-06	8.80652e-05
AT5G38410	-0.641263	9.1816e-06	0.000164582
AT2G25850	-0.641649	6.00968e-05	0.000802991
AT1G17500	-0.64213	7.24736e-06	0.000134956
AT5G66900	-0.642561	2.2265e-05	0.000348994
AT2G26800	-0.642615	8.33464e-06	0.000152378
AT4G34100	-0.642672	2.00799e-06	4.59984e-05
AT5G22690	-0.643129	0.00280696	0.0177682
AT5G15410	-0.644032	3.83911e-05	0.000552507
AT3G16857	-0.644164	8.22618e-08	2.94163e-06
AT1G09070	-0.644889	1.3954e-07	4.69542e-06
AT1G34300	-0.64506	7.70653e-06	0.0001425
AT5G54710	-0.645204	0.000729893	0.00617467
AT4G19410	-0.645736	3.17397e-07	9.55269e-06
AT3G16220	-0.646191	5.88725e-06	0.000113537
AT5G23450	-0.646378	2.54496e-08	1.05281e-06
AT4G32300	-0.64639	3.59903e-05	0.000523671
AT2G31800	-0.646448	3.80463e-07	1.11024e-05
AT4G37590	-0.646527	7.46943e-06	0.000138602
AT5G08770	-0.646747	0.00167648	0.011994
AT1G68410	-0.646887	3.94843e-05	0.000564008
AT5G44585	-0.646915	0.000101009	0.00124698
AT4G11330	-0.647241	0.000231331	0.00245999
AT3G15356	-0.647294	0.000263467	0.00271708
AT1G09770	-0.647478	1.49425e-06	3.6112e-05
AT2G41380	-0.647678	0.00132118	0.0099551
AT3G22060	-0.648251	0.00186512	0.0129998
AT3G08760	-0.648351	4.94034e-05	0.000683036
AT2G26980	-0.648489	1.8045e-08	7.72237e-07
AT3G55800	-0.649449	2.87641e-08	1.17155e-06
AT1G76160	-0.64961	1.27417e-08	5.72711e-07
AT3G10030	-0.65002	2.58966e-07	8.01916e-06
AT5G67060	-0.650274	0.00451589	0.0256533
AT5G02970	-0.650463	6.50803e-06	0.000123923
AT4G21400	-0.651034	0.000413594	0.00391652
AT2G41835	-0.651346	0.00343694	0.020879
AT5G58550	-0.651447	0.00269772	0.0172631
AT1G62580	-0.651635	0.00185399	0.0129421
AT1G78000	-0.651863	2.81907e-05	0.000428507
AT5G07010	-0.651981	1.83655e-06	4.27206e-05
AT5G16340	-0.653339	0.00352463	0.0212708
AT1G29760	-0.65427	4.6825e-06	9.36865e-05
AT5G20380	-0.654294	0.000871587	0.00714849
AT4G16900	-0.655427	0.00010755	0.00130763
AT4G18010	-0.655482	1.32417e-08	5.90641e-07
AT5G54810	-0.655597	1.34569e-05	0.000228594
AT4G21120	-0.65564	0.00546727	0.0297981
AT4G22530	-0.656478	0.00290634	0.0182494
AT2G33380	-0.656659	0.0103083	0.0481691
AT2G45540	-0.658312	0.000127915	0.00151273
AT4G36140	-0.658323	0.000304214	0.00306217
AT3G16140	-0.659001	2.8513e-08	1.16357e-06
AT4G00752	-0.659083	6.93919e-07	1.86274e-05
AT2G04040	-0.659176	0.000325665	0.00324098
AT4G17500	-0.659662	0.000615864	0.00539597
AT5G48160	-0.661441	3.95912e-10	2.62672e-08
AT2G30350	-0.66177	0.000225585	0.00241104
AT4G36520	-0.661832	0.00404744	0.0236611
AT4G08040	-0.663044	0.00133212	0.0100188
AT4G19190	-0.663539	4.69345e-07	1.33324e-05
AT5G05170	-0.663959	6.35683e-09	3.02028e-07
AT5G54280	-0.664331	0.000338926	0.00333831
AT3G19910	-0.664484	3.54754e-07	1.04842e-05
AT1G09530	-0.664601	3.41234e-08	1.36351e-06
AT4G30860	-0.664758	0.00224848	0.0150264
AT4G33980	-0.665428	2.7785e-05	0.00042356
AT3G03110	-0.665533	3.00896e-07	9.17386e-06
AT4G03280	-0.665599	7.73748e-11	5.85109e-09
AT2G41230	-0.66628	0.000230793	0.00245675
AT4G18600	-0.66651	0.00907864	0.0438109
AT5G04720	-0.669554	1.1165e-09	6.57985e-08
AT1G47270	-0.669721	4.99971e-05	0.000689889
AT3G57300	-0.669847	2.60087e-05	0.000400826
AT1G69360	-0.670184	0.000610984	0.00535989
AT1G05675	-0.670501	0.00208816	0.0141842
AT3G57800	-0.670956	7.16799e-08	2.61192e-06
AT1G07040	-0.671208	7.90304e-06	0.00014575
AT4G17840	-0.671291	4.55849e-07	1.29791e-05
AT4G29380	-0.671577	1.24886e-06	3.10713e-05
AT5G67570	-0.671672	1.49692e-05	0.000249881
AT5G36250	-0.671723	2.32757e-06	5.19102e-05
AT5G25350	-0.671903	5.2102e-08	1.98063e-06
AT5G35210	-0.671921	0.000163942	0.00184767
AT3G06330	-0.672369	0.00108926	0.00851159
AT1G72450	-0.672432	1.70844e-06	4.03185e-05
AT1G61360	-0.67345	0.000335886	0.00331154
AT5G60270	-0.673491	1.1474e-05	0.000200065
AT3G06080	-0.674065	9.07251e-05	0.00114618
AT2G10940	-0.674081	0.000430858	0.00404011
AT5G67385	-0.674125	2.04374e-05	0.000324935
AT5G01530	-0.674149	6.13668e-11	4.83104e-09
AT1G06573	-0.674338	0.00570719	0.0307481
AT1G17120	-0.674497	3.39988e-07	1.01458e-05
AT3G14980	-0.676136	4.08071e-05	0.000579894
AT1G67600	-0.676956	0.00778339	0.0389014
AT2G36145	-0.677934	0.000239046	0.00252296
AT1G35350	-0.678165	1.62397e-05	0.000266428
AT4G28760	-0.678493	5.33225e-07	1.48026e-05
AT3G61580	-0.678702	7.9992e-09	3.75038e-07
AT1G72180	-0.679479	2.208e-06	4.96636e-05
AT4G36410	-0.680145	6.59489e-05	0.000867451
AT4G00355	-0.680803	9.09539e-09	4.21746e-07
AT2G43160	-0.680959	4.43761e-07	1.26691e-05
AT5G51970	-0.68107	1.73154e-07	5.62898e-06
AT5G65710	-0.681754	3.51274e-05	0.000514001
AT1G14780	-0.682062	0.000381386	0.00367931
AT5G53490	-0.682384	8.67513e-06	0.000156992
AT1G08430	-0.682484	0.00564872	0.0304956
AT1G29357	-0.682642	0.00961129	0.0457431
AT5G64410	-0.6829	5.83139e-05	0.000782638
AT4G38540	-0.68341	0.000370834	0.00359718
AT1G78700	-0.683587	7.32841e-05	0.000950306
AT3G60030	-0.683896	1.83926e-07	5.91536e-06
AT5G24110	-0.684392	0.00709635	0.0363042
AT5G65380	-0.684825	2.43773e-10	1.68076e-08
AT5G03720	-0.684939	0.000243531	0.00254862
AT5G51150	-0.685032	4.39324e-07	1.25765e-05
AT3G62750	-0.685053	5.61434e-05	0.000757361
AT2G36380	-0.685173	2.30996e-06	5.1572e-05
AT1G22500	-0.685701	8.20881e-06	0.0001506
AT2G43920	-0.686304	0.00784606	0.0391218
AT1G06390	-0.686311	8.36667e-10	5.07241e-08
AT5G64040	-0.686635	2.54973e-09	1.3415e-07
AT4G23190	-0.68699	0.000455021	0.00421239
AT5G23130	-0.68706	0.00270517	0.0172898
AT3G09880	-0.687336	3.48731e-06	7.33859e-05
AT1G09195	-0.687715	0.00033439	0.00330134
AT4G19390	-0.687857	3.64093e-06	7.61312e-05
AT1G05790	-0.687939	1.34894e-06	3.31315e-05
AT3G10770	-0.687958	7.90832e-09	3.71603e-07
AT1G73660	-0.687983	3.88733e-07	1.12813e-05
AT5G48410	-0.688075	0.00321933	0.0198543
AT4G09010	-0.688092	3.24906e-05	0.000484785
AT3G26240	-0.688733	0.000317108	0.0031753
AT1G23310	-0.689288	3.04819e-08	1.23437e-06
AT5G13010	-0.689291	1.75415e-07	5.66753e-06
AT1G20780	-0.689324	2.94407e-06	6.33171e-05
AT3G05730	-0.689704	1.90634e-09	1.05013e-07
AT5G38850	-0.690266	0.000809121	0.00671024
AT1G30320	-0.690303	1.49205e-05	0.000249439
AT2G28800	-0.691435	2.7889e-12	3.01745e-10
AT5G45250	-0.69226	0.000208764	0.00225988
AT1G44350	-0.692396	2.08114e-05	0.000330134
AT5G44250	-0.692521	8.48735e-07	2.21616e-05
AT1G13590	-0.692836	0.000388138	0.00373243
AT5G63500	-0.693777	0.000375472	0.0036289
AT4G27500	-0.694118	6.98842e-11	5.38108e-09
AT2G28200	-0.694247	3.16738e-05	0.000474275
AT5G17850	-0.694629	0.00164379	0.0118002
AT4G15260	-0.695032	6.96004e-06	0.00013076
AT4G17730	-0.696645	1.28341e-10	9.33702e-09
AT2G34355	-0.697256	0.000377454	0.00364464
AT5G19330	-0.697349	1.58706e-08	6.88967e-07
AT2G46740	-0.697423	0.00729421	0.0370381
AT4G15490	-0.697467	1.3621e-06	3.32997e-05
AT5G12480	-0.698117	2.48907e-06	5.4874e-05
AT2G01450	-0.698154	2.28856e-08	9.56121e-07
AT4G02480	-0.698227	1.97236e-08	8.35601e-07
AT3G57020	-0.698381	0.00373005	0.0222381
AT2G25430	-0.698905	2.41957e-11	2.14413e-09
AT1G68020	-0.699096	1.38349e-05	0.000234281
AT1G80380	-0.699102	1.97731e-08	8.36017e-07
AT4G32340	-0.699536	4.71481e-07	1.337e-05
AT1G28190	-0.700107	0.00316474	0.0195863
AT3G59060	-0.700468	1.94082e-06	4.47513e-05
AT1G15030	-0.700761	4.73554e-07	1.34108e-05
AT2G17500	-0.701063	0.00107365	0.0084083
AT4G33540	-0.701584	1.81056e-06	4.22557e-05
AT5G25910	-0.702063	0.0101331	0.0475717
AT5G62670	-0.703075	1.7443e-09	9.71008e-08
AT1G53440	-0.70337	4.60825e-06	9.25951e-05
AT5G47740	-0.703371	0.00942934	0.0450703
AT4G25810	-0.703905	0.000304083	0.00306217
AT2G43820	-0.704224	5.74883e-09	2.76676e-07
AT3G62650	-0.704369	3.35404e-11	2.84191e-09
AT5G40340	-0.704449	0.00186084	0.0129743
AT2G24600	-0.704645	0.00184437	0.0129063
AT3G02070	-0.70512	9.67611e-06	0.000172276
AT4G16190	-0.706075	4.90494e-08	1.88153e-06
AT5G05440	-0.706087	1.25755e-08	5.68131e-07
AT2G26530	-0.706535	0.00252762	0.0163934
AT4G35090	-0.706818	7.29059e-07	1.94459e-05
AT4G23210	-0.707524	0.00196449	0.0135182
AT1G08930	-0.708472	2.68942e-06	5.86197e-05
AT5G39050	-0.708636	0.000158097	0.00179619
AT5G63610	-0.70935	3.6896e-06	7.69201e-05
AT5G45720	-0.70939	0.00415959	0.0241494
AT1G19540	-0.710075	0.000422173	0.00397989
AT2G20050	-0.710108	1.89631e-05	0.000305124
AT5G57940	-0.710133	1.83811e-08	7.83444e-07
AT3G24715	-0.71044	0.0063823	0.033446
AT4G12120	-0.711406	0.000432444	0.00405138
AT2G32240	-0.712518	7.45408e-06	0.000138438
AT5G28830	-0.713254	6.644e-06	0.000125718
AT3G26650	-0.713325	1.54867e-11	1.4206e-09
AT1G08980	-0.713338	4.95937e-08	1.89896e-06
AT1G14870	-0.714917	0.000269657	0.00277117
AT5G20150	-0.715413	0.000408668	0.00388207
AT3G06455	-0.716397	0.000332982	0.00329052
AT5G47180	-0.716681	1.43438e-07	4.80914e-06
AT3G17100	-0.716749	1.44891e-10	1.05049e-08
AT2G43430	-0.717471	9.1964e-07	2.37486e-05
AT4G20830	-0.717933	0.000132107	0.00155449
AT1G34630	-0.718202	4.57821e-05	0.00063883
AT4G19510	-0.718255	2.608e-06	5.71972e-05
AT3G51840	-0.720213	5.93775e-10	3.75074e-08
AT3G05360	-0.720431	0.000929608	0.00749297
AT3G16800	-0.720527	1.68587e-05	0.000275085
AT5G23050	-0.72055	2.171e-06	4.91457e-05
AT1G72410	-0.720681	4.54881e-09	2.23188e-07
AT1G05820	-0.720862	0.00952147	0.0453565
AT1G53450	-0.721193	0.000225904	0.00241201
AT3G53480	-0.72162	1.73609e-06	4.07432e-05
AT4G27310	-0.721719	7.72168e-05	0.000994579
AT2G34170	-0.721969	0.000395608	0.00378871
AT3G49590	-0.722173	1.9185e-06	4.42916e-05
AT1G47056	-0.723581	2.19595e-05	0.000344974
AT5G41270	-0.723683	0.000106489	0.00129943
AT5G27920	-0.72431	1.19451e-07	4.09785e-06
AT4G20870	-0.72522	2.09096e-07	6.60404e-06
AT2G36630	-0.726094	3.13685e-05	0.000471195
AT1G79410	-0.726715	6.95579e-06	0.00013076
AT2G30990	-0.727244	4.10715e-07	1.18702e-05
AT5G16360	-0.727364	0.0020493	0.0140013
AT1G28010	-0.7284	2.10604e-05	0.000333248
AT1G05380	-0.728903	4.12573e-07	1.18913e-05
AT1G11100	-0.729041	0.00584262	0.0312862
AT5G05320	-0.729403	0.00141293	0.0105028
AT1G13245	-0.72981	2.61021e-07	8.06298e-06
AT5G43190	-0.730485	7.34802e-05	0.000952264
AT5G44870	-0.730694	3.10965e-05	0.000467956
AT2G46260	-0.730841	3.65739e-09	1.83286e-07
AT2G01340	-0.731975	0.000486881	0.00445263
AT1G66500	-0.73312	1.65413e-05	0.000270743
AT2G37025	-0.733187	9.392e-05	0.00117967
AT4G18780	-0.733422	0.0022066	0.0148123
AT5G28770	-0.734274	4.0933e-07	1.18464e-05
AT5G55970	-0.734295	0.00136791	0.0102233
AT2G24270	-0.734584	3.84506e-07	1.11894e-05
AT5G19660	-0.734719	5.71837e-08	2.14673e-06
AT5G43520	-0.734837	6.88678e-05	0.000901968
AT5G52070	-0.735166	3.36671e-05	0.000498812
AT1G52200	-0.735252	3.45329e-05	0.000508072
AT3G05660	-0.735554	0.000741922	0.00625872
AT1G13450	-0.735948	2.49182e-08	1.03489e-06
AT1G11530	-0.73614	3.81584e-06	7.90054e-05
AT1G11350	-0.736195	3.66747e-07	1.07917e-05
AT1G60140	-0.736952	3.76848e-10	2.50812e-08
AT3G29370	-0.736988	0.00577869	0.0310305
AT2G07180	-0.737441	5.0801e-10	3.28773e-08
AT5G16110	-0.737709	5.24427e-11	4.20698e-09
AT5G09660	-0.738154	2.65465e-09	1.39323e-07
AT1G03080	-0.738303	0.000104159	0.00127892
AT1G34370	-0.7389	4.43048e-08	1.72144e-06
AT5G01240	-0.738954	4.47601e-07	1.27615e-05
AT1G05810	-0.740128	2.30084e-07	7.22367e-06
AT2G32450	-0.740209	1.86812e-06	4.3407e-05
AT3G22890	-0.740593	5.2046e-05	0.00071255
AT2G31900	-0.741264	0.0107967	0.0499551
AT1G04430	-0.741295	1.08977e-10	7.98333e-09
AT1G68740	-0.741494	0.000633659	0.00552207
AT5G63020	-0.741637	9.86855e-06	0.000174964
AT5G19120	-0.742152	4.26202e-11	3.47182e-09
AT1G15750	-0.742157	5.10052e-06	0.000100383
AT4G00150	-0.742341	2.08089e-05	0.000330134
AT2G45180	-0.74336	6.97972e-10	4.33112e-08
AT4G25690	-0.743915	1.57243e-06	3.76561e-05
AT5G18630	-0.744544	3.5769e-06	7.50153e-05
AT5G58350	-0.744986	1.39727e-05	0.000236025
AT5G35170	-0.7452	1.31669e-05	0.000224935
AT4G13310	-0.745729	0.00267596	0.0171395
AT1G68010	-0.74628	6.96217e-08	2.55457e-06
AT1G74790	-0.747282	6.13783e-06	0.000117544
AT5G17860	-0.74745	0.000703382	0.00600564
AT2G28840	-0.747823	7.21324e-11	5.47428e-09
AT1G71140	-0.748488	0.00399767	0.02342
AT4G31240	-0.748795	0.000326016	0.00324209
AT5G18130	-0.749103	8.29968e-07	2.17794e-05
AT5G38150	-0.749783	0.000350344	0.00343474
AT3G56040	-0.751415	4.3233e-06	8.80434e-05
AT5G39610	-0.751651	7.35083e-06	0.000136762
AT3G06210	-0.751988	5.53579e-06	0.000108043
AT1G75310	-0.753096	1.42264e-05	0.000239736
AT1G08230	-0.753583	1.51013e-07	5.00953e-06
AT5G05730	-0.753806	1.52609e-05	0.000252717
AT2G45670	-0.753961	9.39799e-12	8.89143e-10
AT3G52240	-0.753988	1.47352e-07	4.91902e-06
AT3G02130	-0.75399	2.35691e-07	7.34506e-06
AT5G08790	-0.754031	9.57546e-06	0.000170836
AT2G26740	-0.755339	1.67279e-08	7.21727e-07
AT2G22300	-0.755462	1.86904e-07	5.98377e-06
AT1G53430	-0.75629	1.61976e-07	5.31473e-06
AT4G18950	-0.757456	3.4079e-07	1.01553e-05
AT1G69890	-0.758681	0.00117876	0.0090831
AT5G47560	-0.761106	1.06761e-09	6.34489e-08
AT4G11000	-0.761311	0.00516742	0.0284505
AT2G28120	-0.761518	3.01121e-05	0.000454439
AT2G21080	-0.761593	1.50012e-05	0.000250193
AT4G30200	-0.761969	3.74982e-10	2.5036e-08
AT4G30975	-0.762395	0.00863858	0.0421891
AT3G22420	-0.76246	0.000895752	0.00730521
AT3G42630	-0.762864	2.18709e-05	0.00034384
AT1G76690	-0.763339	0.000216458	0.00232527
AT3G51730	-0.76362	2.96806e-12	3.16263e-10
AT3G19970	-0.763851	0.000206806	0.00224329
AT1G79710	-0.763931	0.00022898	0.0024399
AT2G27050	-0.764019	1.49956e-08	6.56383e-07
AT1G58190	-0.764034	6.52557e-05	0.000859404
AT4G21390	-0.764787	0.000356689	0.00348077
AT3G05630	-0.764812	0.00039626	0.00379324
AT3G54500	-0.764815	0.004937	0.0274613
AT5G03470	-0.764956	3.7152e-07	1.09109e-05
AT4G36780	-0.764983	6.06216e-12	5.97661e-10
AT5G18490	-0.765092	9.27802e-07	2.393e-05
AT2G32870	-0.766342	0.00743933	0.037612
AT4G35780	-0.767226	3.25646e-08	1.3037e-06
AT3G16530	-0.767462	8.35396e-06	0.000152599
AT3G02990	-0.768825	0.00197233	0.013559
AT2G29720	-0.768917	4.3663e-05	0.000613726
AT1G70700	-0.770129	2.19778e-06	4.95923e-05
AT3G15620	-0.77046	0.000477959	0.00438815
AT1G23870	-0.770519	1.05391e-08	4.82329e-07
AT1G32170	-0.771572	7.65229e-07	2.02316e-05
AT3G09920	-0.771779	4.00055e-06	8.21047e-05
AT1G80670	-0.771917	6.06806e-08	2.25394e-06
AT3G53030	-0.77322	1.141e-07	3.95284e-06
AT4G11170	-0.773299	0.00325827	0.0200417
AT4G22710	-0.773442	0.000674911	0.00580248
AT4G35380	-0.774064	1.19299e-06	2.98928e-05
AT4G36050	-0.774971	0.000105945	0.00129503
AT2G28990	-0.775632	0.00373024	0.0222381
AT1G73260	-0.776279	0.000130656	0.00153999
AT5G16120	-0.77693	2.93454e-11	2.52706e-09
AT1G62180	-0.777218	4.49336e-05	0.00062907
AT1G68620	-0.777306	0.001847	0.0129118
AT1G30410	-0.778984	1.42687e-06	3.46422e-05
AT3G11560	-0.77944	1.8929e-06	4.37899e-05
AT3G02540	-0.77944	2.92703e-06	6.30148e-05
AT4G24020	-0.77957	4.56068e-08	1.76553e-06
AT1G09940	-0.780285	1.27246e-05	0.000218619
AT1G32190	-0.780334	7.5465e-07	1.99769e-05
AT1G59870	-0.780363	8.27437e-05	0.00105994
AT1G36060	-0.781939	1.04053e-10	7.64915e-09
AT1G04300	-0.781964	3.7888e-08	1.49974e-06
AT2G20120	-0.782101	6.12559e-10	3.84636e-08
AT1G29670	-0.782179	7.7663e-08	2.78662e-06
AT5G62360	-0.782351	0.00794502	0.0395433
AT1G69840	-0.782929	2.5294e-10	1.73828e-08
AT1G37130	-0.78444	1.63798e-10	1.17946e-08
AT4G36040	-0.785096	1.36348e-09	7.85973e-08
AT3G45970	-0.785869	7.76209e-06	0.000143402
AT2G16365	-0.787191	3.37108e-05	0.000499109
AT2G15080	-0.787593	0.00239751	0.0157186
AT2G22860	-0.787654	2.45173e-05	0.000380064
AT4G19520	-0.787922	5.03626e-05	0.000694024
AT1G05340	-0.789009	3.78975e-05	0.000546149
AT1G15170	-0.790277	3.47003e-06	7.32107e-05
AT5G10520	-0.790852	0.000176018	0.00196696
AT2G31751	-0.791379	0.00347579	0.0210483
AT3G26680	-0.791767	2.44878e-05	0.000379886
AT4G13830	-0.792779	9.11132e-06	0.000163601
AT3G59080	-0.794777	9.58769e-05	0.00119906
AT1G67090	-0.794911	3.52083e-07	1.04329e-05
AT3G10420	-0.795603	6.13544e-11	4.83104e-09
AT1G22690	-0.795692	0.00285423	0.0179987
AT3G20300	-0.795774	0.0041253	0.0240032
AT3G57520	-0.796306	9.23373e-11	6.90827e-09
AT2G28960	-0.796706	1.30615e-05	0.000223678
AT5G38880	-0.799127	1.35341e-08	6.01142e-07
AT1G30420	-0.799446	0.000144887	0.00166948
AT5G03730	-0.799469	5.34801e-08	2.01847e-06
AT3G53180	-0.799487	1.50665e-06	3.63282e-05
AT1G68110	-0.800406	0.000222374	0.00238033
AT5G48620	-0.800492	1.73526e-06	4.07432e-05
AT4G14040	-0.800679	2.71206e-09	1.41983e-07
AT4G36730	-0.800751	2.69915e-12	2.93539e-10
AT1G76460	-0.800783	1.21284e-07	4.14726e-06
AT3G14050	-0.801237	2.59905e-06	5.71196e-05
AT3G48380	-0.801433	6.54414e-11	5.07604e-09
AT4G16960	-0.802472	0.000515772	0.00467028
AT5G52250	-0.802477	0.00026965	0.00277117
AT3G49780	-0.804242	9.67116e-05	0.00120592
AT2G41100	-0.804267	4.48377e-06	9.0525e-05
AT5G21930	-0.805095	3.09796e-05	0.000466863
AT5G23660	-0.806922	6.34771e-07	1.72805e-05
AT4G39670	-0.807305	0.00470431	0.0264459
AT4G32760	-0.807913	4.25665e-09	2.1131e-07
AT3G55500	-0.808982	2.25986e-06	5.06142e-05
AT2G42870	-0.809132	1.79874e-05	0.000291474
AT3G61470	-0.809419	6.42845e-16	1.15921e-13
AT4G35180	-0.810158	0.002837	0.0179046
AT4G14480	-0.810983	0.000475275	0.00437005
AT2G35390	-0.812896	2.86751e-07	8.78065e-06
AT1G67580	-0.813186	3.51187e-09	1.78539e-07
AT5G20790	-0.813309	0.00707337	0.036213
AT4G14140	-0.813375	0.00561726	0.0303838
AT4G24160	-0.81421	3.11819e-06	6.67217e-05
AT1G63750	-0.814418	1.38501e-05	0.000234331
AT3G23530	-0.814846	1.5123e-05	0.000251629
AT1G62770	-0.816291	3.58684e-09	1.80609e-07
AT1G14280	-0.817015	7.62127e-08	2.74861e-06
AT2G17520	-0.817055	1.94945e-10	1.38018e-08
AT2G17550	-0.817807	1.13916e-07	3.95284e-06
AT3G21250	-0.818295	1.104e-06	2.79283e-05
AT1G15180	-0.819736	1.26116e-06	3.13035e-05
AT3G57760	-0.820769	0.0012458	0.00949216
AT2G29420	-0.821649	0.00063973	0.00556758
AT2G22990	-0.821764	9.66292e-05	0.00120561
AT1G80180	-0.821861	6.26366e-10	3.92139e-08
AT5G46450	-0.822469	9.38229e-09	4.33146e-07
AT1G69220	-0.822554	1.9724e-09	1.07808e-07
AT1G51800	-0.822718	7.62215e-05	0.000984162
AT4G20860	-0.822936	1.33283e-05	0.000226775
AT5G56870	-0.823865	2.10753e-05	0.000333248
AT2G46720	-0.825093	2.27896e-05	0.000356423
AT1G07560	-0.825688	0.000190976	0.00209964
AT4G34030	-0.827071	4.38435e-07	1.25681e-05
AT3G07195	-0.82724	2.10867e-05	0.000333248
AT5G27280	-0.828717	1.52367e-06	3.6655e-05
AT2G03710	-0.828793	0.0061395	0.032464
AT5G63190	-0.829288	2.76192e-08	1.13368e-06
AT1G62400	-0.829341	0.00436936	0.0250464
AT4G13180	-0.829649	7.8701e-06	0.00014527
AT1G19530	-0.830032	2.72469e-06	5.90806e-05
AT5G04340	-0.830127	0.00132022	0.00995144
AT2G31820	-0.832031	3.55649e-09	1.80372e-07
AT4G16760	-0.833855	2.17546e-07	6.84021e-06
AT5G64250	-0.834297	2.21383e-06	4.97417e-05
AT4G28260	-0.834369	9.54929e-11	7.09405e-09
AT1G79040	-0.834396	1.12519e-16	2.32738e-14
AT4G28350	-0.835237	0.00363298	0.0217558
AT1G14740	-0.83544	3.16735e-10	2.13498e-08
AT3G20680	-0.835633	5.49901e-05	0.000744183
AT1G67810	-0.835703	1.61054e-06	3.83512e-05
AT1G03400	-0.835718	7.04056e-06	0.000132154
AT4G15540	-0.83708	2.44483e-07	7.58545e-06
AT1G13640	-0.83816	7.77811e-13	9.37729e-11
AT5G05430	-0.838193	0.00146927	0.0108052
AT1G18330	-0.838473	0.00168622	0.0120433
AT4G31860	-0.838641	1.06418e-08	4.85974e-07
AT5G53440	-0.840348	2.68518e-12	2.93533e-10
AT1G66090	-0.840757	0.00331223	0.020279
AT5G61560	-0.84078	0.000142346	0.0016438
AT2G22980	-0.841406	0.000657813	0.00568239
AT1G21540	-0.841435	5.89661e-05	0.000789985
AT5G58950	-0.842562	4.97984e-14	7.14725e-12
AT3G42180	-0.843236	0.000920055	0.00743989
AT2G17880	-0.844553	6.1344e-05	0.00081501
AT4G28720	-0.844649	0.000210691	0.00227724
AT1G13540	-0.845348	0.00972182	0.046165
AT5G64570	-0.845677	8.02461e-06	0.000147348
AT2G38820	-0.846732	0.000260348	0.0026952
AT1G77760	-0.847663	1.50023e-12	1.69261e-10
AT2G33540	-0.847744	2.90482e-08	1.18084e-06
AT1G58180	-0.848427	1.08273e-06	2.74561e-05
AT5G23120	-0.848778	1.18308e-13	1.60004e-11
AT2G41700	-0.849298	2.53138e-08	1.04925e-06
AT4G33150	-0.849792	1.92555e-11	1.72874e-09
AT1G66180	-0.850448	1.50809e-08	6.58749e-07
AT1G20440	-0.851567	9.94581e-10	5.96127e-08
AT2G01300	-0.852181	0.00934737	0.0447697
AT5G44130	-0.852535	7.85161e-13	9.41211e-11
AT1G73080	-0.853125	8.94038e-07	2.32296e-05
AT5G13370	-0.85448	3.18501e-08	1.28731e-06
AT4G05180	-0.855456	7.66421e-18	1.77692e-15
AT3G19240	-0.855511	1.90673e-07	6.08596e-06
AT2G39980	-0.855612	5.05255e-06	9.95319e-05
AT1G06800	-0.855764	0.000284058	0.00288822
AT3G60415	-0.855789	0.000610746	0.00535989
AT3G06850	-0.855968	1.06033e-06	2.69854e-05
AT5G49450	-0.856858	8.69177e-06	0.000157137
AT4G12970	-0.856969	0.00362075	0.021708
AT4G10120	-0.857026	9.71041e-08	3.41026e-06
AT3G01310	-0.857462	2.39298e-09	1.26852e-07
AT5G51070	-0.857755	3.09578e-07	9.38432e-06
AT3G59140	-0.860555	3.37787e-05	0.000499413
AT2G39570	-0.861581	3.49304e-11	2.92445e-09
AT3G61260	-0.862104	3.62809e-13	4.66741e-11
AT1G58030	-0.862787	4.60084e-08	1.77133e-06
AT3G49790	-0.862828	1.07728e-06	2.73506e-05
AT5G06560	-0.863004	3.0714e-09	1.59192e-07
AT1G09570	-0.863066	7.65362e-10	4.69407e-08
AT5G65070	-0.863665	0.00337179	0.020578
AT2G19460	-0.864351	2.28647e-05	0.000357068
AT2G45620	-0.865208	9.93969e-12	9.32033e-10
AT1G63530	-0.866288	0.00113044	0.00877158
AT3G51910	-0.866383	2.60851e-08	1.07699e-06
AT1G72150	-0.868799	5.75698e-09	2.76676e-07
AT1G29400	-0.868844	5.11235e-13	6.30762e-11
AT4G34131	-0.869018	6.62218e-07	1.78663e-05
AT1G20020	-0.869168	7.67113e-12	7.45831e-10
AT1G18270	-0.869461	1.0211e-07	3.57559e-06
AT1G71410	-0.869642	9.37318e-11	6.98782e-09
AT4G28490	-0.869753	2.90691e-05	0.000440272
AT4G34710	-0.869879	4.07215e-08	1.59692e-06
AT5G04020	-0.870124	0.000445384	0.0041377
AT5G21430	-0.870138	0.000125625	0.00149011
AT3G02140	-0.870806	3.34762e-09	1.72264e-07
AT3G62150	-0.871012	5.68509e-07	1.56585e-05
AT1G11340	-0.872129	0.00929868	0.0446176
AT4G38420	-0.872891	1.476e-05	0.000246952
AT4G30350	-0.875106	1.36581e-06	3.33517e-05
AT2G17840	-0.875756	5.25505e-08	1.9905e-06
AT5G27380	-0.877243	3.2234e-08	1.29291e-06
AT2G45740	-0.877347	4.899e-10	3.18028e-08
AT1G16130	-0.878663	8.17285e-05	0.00104885
AT1G72520	-0.879201	0.000383788	0.00370072
AT2G39450	-0.879538	5.25195e-08	1.9905e-06
AT3G54150	-0.879857	0.000412306	0.00390608
AT3G24420	-0.879873	8.97656e-05	0.00113815
AT2G47700	-0.87996	4.83566e-07	1.36577e-05
AT5G05100	-0.880236	2.42888e-11	2.14413e-09
AT1G59700	-0.880993	4.27229e-08	1.6723e-06
AT5G03355	-0.881387	6.75656e-06	0.00012739
AT3G47420	-0.881886	1.14506e-11	1.06425e-09
AT1G04310	-0.882839	5.72882e-07	1.57584e-05
AT5G16030	-0.883063	9.19208e-09	4.25295e-07
AT5G16480	-0.883506	1.21227e-09	7.10459e-08
AT3G19860	-0.884059	1.58414e-11	1.44685e-09
AT1G69930	-0.884514	0.0010073	0.00800454
AT2G24100	-0.886333	1.26252e-09	7.33792e-08
AT3G63380	-0.886639	6.54136e-07	1.76863e-05
AT2G31810	-0.887532	5.54368e-14	7.8497e-12
AT2G15480	-0.888164	4.54867e-05	0.000635128
AT5G06690	-0.888512	2.44207e-06	5.40658e-05
AT5G16980	-0.889309	0.000403562	0.00385265
AT3G48530	-0.889468	1.44449e-17	3.17456e-15
AT5G41750	-0.890098	0.000436447	0.00407982
AT5G45080	-0.892172	2.52764e-06	5.56662e-05
AT4G26400	-0.8924	3.43391e-13	4.4447e-11
AT2G46910	-0.896133	5.04037e-07	1.41412e-05
AT4G34135	-0.896291	4.35033e-09	2.14949e-07
AT3G54050	-0.897035	3.29755e-15	5.52157e-13
AT4G21534	-0.897639	1.79035e-10	1.28043e-08
AT4G10340	-0.898283	1.55649e-19	4.00473e-17
AT5G52450	-0.898869	1.30257e-08	5.82238e-07
AT1G76700	-0.903463	7.41151e-08	2.69136e-06
AT5G03490	-0.903475	3.72492e-06	7.7427e-05
AT1G72416	-0.903522	1.2282e-06	3.05933e-05
AT2G41990	-0.903639	6.49177e-05	0.000856021
AT3G14770	-0.903845	1.69831e-05	0.000276901
AT2G23420	-0.905333	1.29224e-06	3.19341e-05
AT1G19770	-0.906158	2.23591e-09	1.19125e-07
AT2G33710	-0.906182	0.00091658	0.0074223
AT2G27500	-0.906466	3.90266e-08	1.53904e-06
AT4G28190	-0.908255	1.7421e-08	7.50098e-07
AT4G34890	-0.90907	1.83218e-08	7.82495e-07
AT4G15760	-0.909802	9.05496e-09	4.20796e-07
AT5G01100	-0.91072	0.00528888	0.0289756
AT2G01070	-0.910945	3.56239e-08	1.42078e-06
AT1G55510	-0.911117	2.84312e-07	8.73132e-06
AT4G38470	-0.911841	1.34991e-08	6.00852e-07
AT1G01480	-0.91291	0.000195248	0.0021377
AT1G03740	-0.913174	9.51009e-08	3.34965e-06
AT4G35840	-0.915182	1.2056e-08	5.45833e-07
AT5G12420	-0.915494	0.000159556	0.00180708
AT1G29450	-0.916592	0.00774608	0.0387635
AT5G54720	-0.917637	2.75165e-05	0.000421038
AT1G72680	-0.920268	8.11466e-10	4.94807e-08
AT2G02710	-0.92197	5.04089e-13	6.25604e-11
AT1G61690	-0.922891	1.00068e-10	7.40787e-09
AT5G02540	-0.92537	3.81311e-07	1.11117e-05
AT1G61560	-0.925698	5.64923e-06	0.000109639
AT5G04190	-0.925766	3.70774e-06	7.71458e-05
AT1G76070	-0.926684	0.000112408	0.00135597
AT1G68190	-0.926925	1.58096e-06	3.78176e-05
AT3G56060	-0.927355	4.25184e-07	1.22214e-05
AT3G53200	-0.927418	0.000365942	0.0035579
AT5G65730	-0.928067	0.00170031	0.0121346
AT5G67340	-0.929049	0.000154404	0.00176182
AT3G23560	-0.929228	1.03663e-11	9.67736e-10
AT1G77450	-0.929514	5.13735e-06	0.000100826
AT1G77490	-0.930935	2.2125e-09	1.18476e-07
AT1G24145	-0.931443	0.00233169	0.0154018
AT5G55930	-0.932068	2.77001e-05	0.000423183
AT5G47370	-0.932087	8.93152e-10	5.38392e-08
AT5G47380	-0.933508	6.33535e-07	1.72805e-05
AT1G11260	-0.933578	6.44284e-10	4.02163e-08
AT2G41880	-0.93567	1.22743e-07	4.19033e-06
AT5G66570	-0.938804	3.37901e-19	8.5892e-17
AT1G21130	-0.939609	0.00765687	0.0384082
AT1G56300	-0.939801	5.10024e-08	1.94584e-06
AT1G28260	-0.942029	1.43604e-07	4.80914e-06
AT5G43890	-0.942519	0.0083787	0.0412156
AT1G58848	-0.943433	0.00122224	0.00934985
AT3G25760	-0.943588	6.05113e-08	2.25162e-06
AT5G53160	-0.944101	1.07339e-19	2.82114e-17
AT2G34930	-0.944774	0.00016419	0.00184948
AT4G19880	-0.946791	1.53939e-09	8.73066e-08
AT5G16970	-0.947291	1.76447e-11	1.60461e-09
AT5G43580	-0.948199	1.70292e-07	5.54447e-06
AT4G14370	-0.949066	1.18828e-05	0.00020651
AT2G32150	-0.950198	9.24387e-14	1.26641e-11
AT3G17510	-0.950656	3.40133e-14	4.91515e-12
AT4G18250	-0.951307	5.61279e-06	0.000109041
AT2G41560	-0.951835	4.23573e-13	5.35123e-11
AT3G27870	-0.954234	8.67629e-06	0.000156992
AT1G12790	-0.955163	1.29002e-05	0.000221275
AT3G60290	-0.955778	1.93094e-05	0.000310038
AT4G27410	-0.956063	1.25575e-06	3.12059e-05
AT4G32280	-0.95833	2.36847e-06	5.2711e-05
AT5G20250	-0.959007	2.30175e-20	6.47499e-18
AT5G65690	-0.959078	0.000190396	0.00209451
AT2G35710	-0.959538	4.35081e-05	0.000612773
AT2G18690	-0.959911	9.06361e-07	2.35208e-05
AT1G79680	-0.959936	0.00778471	0.0389014
AT3G09405	-0.960498	1.60642e-05	0.000264165
AT1G61520	-0.964696	1.99617e-23	6.68494e-21
AT5G66790	-0.964912	8.62256e-07	2.24314e-05
AT2G46220	-0.965476	9.15336e-15	1.43284e-12
AT5G25840	-0.966063	5.2561e-10	3.39123e-08
AT1G44830	-0.966151	0.000181268	0.00201072
AT2G43400	-0.966935	7.84208e-09	3.69313e-07
AT1G21980	-0.967825	7.96613e-15	1.26908e-12
AT3G51760	-0.968579	0.00436053	0.0250132
AT4G21410	-0.969603	4.54884e-10	2.96208e-08
AT1G05020	-0.970933	1.80658e-07	5.81913e-06
AT3G60530	-0.972993	2.04369e-18	5.07268e-16
AT4G08950	-0.97304	5.27837e-14	7.52453e-12
AT1G01770	-0.977796	1.53535e-08	6.69273e-07
AT4G01335	-0.980699	0.00147212	0.0108219
AT3G20660	-0.981107	5.3014e-09	2.57716e-07
AT3G22360	-0.982703	0.00303716	0.01893
AT5G04760	-0.983039	1.8217e-05	0.00029429
AT1G79700	-0.986764	0.0002024	0.00220229
AT3G61060	-0.986943	3.89196e-08	1.53769e-06
AT4G29900	-0.987802	2.00384e-16	3.98839e-14
AT2G11215	-0.991514	0.000151851	0.00173739
AT5G63790	-0.994902	2.04826e-08	8.64284e-07
AT1G53560	-0.995265	1.06783e-08	4.86589e-07
AT3G23030	-0.995351	2.01097e-14	2.98785e-12
AT3G25690	-0.995668	4.88164e-08	1.87601e-06
AT1G05840	-1	1.01412e-14	1.56174e-12
AT1G74870	-1.00147	2.73311e-06	5.92025e-05
AT3G13450	-1.00184	3.98941e-12	4.08585e-10
AT2G17036	-1.01058	0.000821472	0.00679131
AT1G49130	-1.01237	1.33087e-09	7.6928e-08
AT3G07780	-1.0144	3.95484e-18	9.70223e-16
AT1G78450	-1.01449	0.00591269	0.0315334
[truncated: 283 more rows]

## Sheet: GO_2OX
GO-upregulated genes										GO-downregulated genes
Category	GOID	Description	GeneRatio	pvalue	padj	geneID	geneName	Count		Category	GOID	Description	GeneRatio	pvalue	padj	geneID	geneName	Count
BP	GO:0006412	translation	46/312	9.8686e-12	2.09447e-09	AT2G28815/AT2G03130/ATMG00090/AT1G64600/AT1G17560/ATCG00660/ATMG00080/AT3G01790/AT5G23535/AT5G09770/AT1G26740/AT5G15520/ATCG00790/AT5G66860/AT3G17170/AT3G17465/AT2G20450/AT1G77750/AT4G10450/AT3G18760/AT2G18400/AT5G46160/AT4G13170/AT4G30800/ATCG00330/AT5G60670/ATCG00810/AT5G45590/AT4G23620/AT5G27820/AT3G03600/ATCG00800/AT2G19720/ATCG00160/AT1G17960/ATCG00770/ATCG00780/AT4G37660/ATMG00560/ATCG00750…	AT2G28815/AT2G03130/rps3/AT1G64600/HLL/rpl20/rpl16/AT3G01790/AT5G23535/AT5G09770/AT1G26740/AT5G15520/rpl16/AT5G66860/RFC3/RPL3P/AT2G20450/AT1G77750/AT4G10450/AT3G18760/AT2G18400/AT5G46160/AT4G13170/AT4G30800/rps14/AT5G60670/rpl22/AT5G45590/AT4G23620/AT5G27820/RPS2/rps3/rps15ab/rps2/AT1G17960/rps8/rpl14/AT4G37660/rpl2/rps11/AT5G12110/AT3G07920/AT2G07715/AT1G08845/rps18/AT3G18880	46		BP	GO:0007154	cell communication	38/408	2.85278e-06	0.000841569	AT1G01140/AT4G19530/AT3G17510/AT1G56510/AT5G46450/AT2G26980/AT3G16857/AT1G11350/AT5G03470/AT1G04310/AT3G43300/AT4G35380/AT5G45080/AT4G19510/AT3G09880/AT1G34300/AT4G14370/AT1G63750/AT5G02810/AT5G44870/AT1G27320/AT4G19520/AT4G16900/AT1G57630/AT5G45250/AT4G36140/AT1G61360/AT4G21390/AT5G41750/AT4G16960/AT5G41740/AT5G38850/AT1G61370/AT5G22690/AT4G11170/AT1G66090/AT1G65390/AT1G11340	CIPK9/AT4G19530/CIPK1/WRR4/AT5G46450/CIPK3/RR1/SD1-13/ATB' ALPHA/ERS2/ATMIN7/AT4G35380/PP2-A6/AT4G19510/ATB' BETA/AT1G34300/AT4G14370/AT1G63750/PRR7/LAZ5/HK3/AT4G19520/AT4G16900/AT1G57630/RPS4/AT4G36140/AT1G61360/B120/AT5G41750/AT4G16960/AT5G41740/AT5G38850/AT1G61370/AT5G22690/AT4G11170/AT1G66090/PP2-A5/AT1G11340	38
BP	GO:0043043	peptide biosynthetic process	46/312	1.51226e-11	2.09447e-09	AT2G28815/AT2G03130/ATMG00090/AT1G64600/AT1G17560/ATCG00660/ATMG00080/AT3G01790/AT5G23535/AT5G09770/AT1G26740/AT5G15520/ATCG00790/AT5G66860/AT3G17170/AT3G17465/AT2G20450/AT1G77750/AT4G10450/AT3G18760/AT2G18400/AT5G46160/AT4G13170/AT4G30800/ATCG00330/AT5G60670/ATCG00810/AT5G45590/AT4G23620/AT5G27820/AT3G03600/ATCG00800/AT2G19720/ATCG00160/AT1G17960/ATCG00770/ATCG00780/AT4G37660/ATMG00560/ATCG00750…	AT2G28815/AT2G03130/rps3/AT1G64600/HLL/rpl20/rpl16/AT3G01790/AT5G23535/AT5G09770/AT1G26740/AT5G15520/rpl16/AT5G66860/RFC3/RPL3P/AT2G20450/AT1G77750/AT4G10450/AT3G18760/AT2G18400/AT5G46160/AT4G13170/AT4G30800/rps14/AT5G60670/rpl22/AT5G45590/AT4G23620/AT5G27820/RPS2/rps3/rps15ab/rps2/AT1G17960/rps8/rpl14/AT4G37660/rpl2/rps11/AT5G12110/AT3G07920/AT2G07715/AT1G08845/rps18/AT3G18880	46		BP	GO:0007165	signal transduction	32/408	4.11185e-05	0.00217399	AT1G01140/AT4G19530/AT3G17510/AT1G56510/AT5G46450/AT2G26980/AT3G16857/AT5G03470/AT1G04310/AT3G43300/AT4G35380/AT5G45080/AT4G19510/AT3G09880/AT4G14370/AT1G63750/AT5G02810/AT5G44870/AT1G27320/AT4G19520/AT4G16900/AT1G57630/AT5G45250/AT4G36140/AT5G41750/AT4G16960/AT5G41740/AT5G38850/AT5G22690/AT4G11170/AT1G66090/AT1G65390	CIPK9/AT4G19530/CIPK1/WRR4/AT5G46450/CIPK3/RR1/ATB' ALPHA/ERS2/ATMIN7/AT4G35380/PP2-A6/AT4G19510/ATB' BETA/AT4G14370/AT1G63750/PRR7/LAZ5/HK3/AT4G19520/AT4G16900/AT1G57630/RPS4/AT4G36140/AT5G41750/AT4G16960/AT5G41740/AT5G38850/AT5G22690/AT4G11170/AT1G66090/PP2-A5	32
BP	GO:0043604	amide biosynthetic process	46/312	4.70545e-11	4.3447e-09	AT2G28815/AT2G03130/ATMG00090/AT1G64600/AT1G17560/ATCG00660/ATMG00080/AT3G01790/AT5G23535/AT5G09770/AT1G26740/AT5G15520/ATCG00790/AT5G66860/AT3G17170/AT3G17465/AT2G20450/AT1G77750/AT4G10450/AT3G18760/AT2G18400/AT5G46160/AT4G13170/AT4G30800/ATCG00330/AT5G60670/ATCG00810/AT5G45590/AT4G23620/AT5G27820/AT3G03600/ATCG00800/AT2G19720/ATCG00160/AT1G17960/ATCG00770/ATCG00780/AT4G37660/ATMG00560/ATCG00750…	AT2G28815/AT2G03130/rps3/AT1G64600/HLL/rpl20/rpl16/AT3G01790/AT5G23535/AT5G09770/AT1G26740/AT5G15520/rpl16/AT5G66860/RFC3/RPL3P/AT2G20450/AT1G77750/AT4G10450/AT3G18760/AT2G18400/AT5G46160/AT4G13170/AT4G30800/rps14/AT5G60670/rpl22/AT5G45590/AT4G23620/AT5G27820/RPS2/rps3/rps15ab/rps2/AT1G17960/rps8/rpl14/AT4G37660/rpl2/rps11/AT5G12110/AT3G07920/AT2G07715/AT1G08845/rps18/AT3G18880	46		BP	GO:0023052	signaling	32/408	4.11185e-05	0.00217399	AT1G01140/AT4G19530/AT3G17510/AT1G56510/AT5G46450/AT2G26980/AT3G16857/AT5G03470/AT1G04310/AT3G43300/AT4G35380/AT5G45080/AT4G19510/AT3G09880/AT4G14370/AT1G63750/AT5G02810/AT5G44870/AT1G27320/AT4G19520/AT4G16900/AT1G57630/AT5G45250/AT4G36140/AT5G41750/AT4G16960/AT5G41740/AT5G38850/AT5G22690/AT4G11170/AT1G66090/AT1G65390	CIPK9/AT4G19530/CIPK1/WRR4/AT5G46450/CIPK3/RR1/ATB' ALPHA/ERS2/ATMIN7/AT4G35380/PP2-A6/AT4G19510/ATB' BETA/AT4G14370/AT1G63750/PRR7/LAZ5/HK3/AT4G19520/AT4G16900/AT1G57630/RPS4/AT4G36140/AT5G41750/AT4G16960/AT5G41740/AT5G38850/AT5G22690/AT4G11170/AT1G66090/PP2-A5	32
BP	GO:0006518	peptide metabolic process	50/312	6.46988e-11	4.48039e-09	AT2G28815/AT2G03130/AT5G17220/ATMG00090/AT1G64600/AT1G17560/ATCG00660/ATMG00080/AT3G01790/AT5G23535/AT5G09770/AT5G42150/AT1G26740/AT5G15520/ATCG00790/AT5G66860/AT3G17170/AT3G17465/AT2G20450/AT1G77750/AT4G10450/AT3G18760/AT2G18400/AT5G46160/AT4G13170/AT4G30800/ATCG00330/AT5G60670/ATCG00810/AT5G45590/AT4G23620/AT5G27820/AT3G03600/ATCG00800/AT5G62480/AT2G19720/ATCG00160/AT1G17960/ATCG00770/ATCG00780…	AT2G28815/AT2G03130/GSTF12/rps3/AT1G64600/HLL/rpl20/rpl16/AT3G01790/AT5G23535/AT5G09770/AT5G42150/AT1G26740/AT5G15520/rpl16/AT5G66860/RFC3/RPL3P/AT2G20450/AT1G77750/AT4G10450/AT3G18760/AT2G18400/AT5G46160/AT4G13170/AT4G30800/rps14/AT5G60670/rpl22/AT5G45590/AT4G23620/AT5G27820/RPS2/rps3/GSTU9/rps15ab/rps2/AT1G17960/rps8/rpl14/AT4G37660/rpl2/rps11/AT5G12110/AT3G07920/AT2G07715/AT1G08845/GSTU26/rps1…	50		BP	GO:0006073	cellular glucan metabolic process	14/408	4.42167e-05	0.00217399	AT4G14130/AT4G30270/AT4G30280/AT1G55850/AT5G05170/AT5G64740/AT1G32170/AT5G57550/AT1G10550/AT5G57560/AT1G05570/AT4G25810/AT5G65730/AT4G18780	XTH15/XTH24/XTH18/CSLE1/CEV1/CESA6/XTH30/XTH25/XTH33/TCH4/CALS1/XTR6/XTH6/IRX1	14
BP	GO:0043603	cellular amide metabolic process	50/312	2.91798e-10	1.61656e-08	AT2G28815/AT2G03130/AT5G17220/ATMG00090/AT1G64600/AT1G17560/ATCG00660/ATMG00080/AT3G01790/AT5G23535/AT5G09770/AT5G42150/AT1G26740/AT5G15520/ATCG00790/AT5G66860/AT3G17170/AT3G17465/AT2G20450/AT1G77750/AT4G10450/AT3G18760/AT2G18400/AT5G46160/AT4G13170/AT4G30800/ATCG00330/AT5G60670/ATCG00810/AT5G45590/AT4G23620/AT5G27820/AT3G03600/ATCG00800/AT5G62480/AT2G19720/ATCG00160/AT1G17960/ATCG00770/ATCG00780…	AT2G28815/AT2G03130/GSTF12/rps3/AT1G64600/HLL/rpl20/rpl16/AT3G01790/AT5G23535/AT5G09770/AT5G42150/AT1G26740/AT5G15520/rpl16/AT5G66860/RFC3/RPL3P/AT2G20450/AT1G77750/AT4G10450/AT3G18760/AT2G18400/AT5G46160/AT4G13170/AT4G30800/rps14/AT5G60670/rpl22/AT5G45590/AT4G23620/AT5G27820/RPS2/rps3/GSTU9/rps15ab/rps2/AT1G17960/rps8/rpl14/AT4G37660/rpl2/rps11/AT5G12110/AT3G07920/AT2G07715/AT1G08845/GSTU26/rps1…	50		BP	GO:0044042	glucan metabolic process	14/408	4.42167e-05	0.00217399	AT4G14130/AT4G30270/AT4G30280/AT1G55850/AT5G05170/AT5G64740/AT1G32170/AT5G57550/AT1G10550/AT5G57560/AT1G05570/AT4G25810/AT5G65730/AT4G18780	XTH15/XTH24/XTH18/CSLE1/CEV1/CESA6/XTH30/XTH25/XTH33/TCH4/CALS1/XTR6/XTH6/IRX1	14
BP	GO:0022900	electron transport chain	9/312	3.48752e-09	1.61007e-07	ATCG00720/ATCG00680/ATCG00270/ATMG00160/ATMG00060/AT2G07727/ATCG00280/ATCG00020/ATMG01280	petB/psbB/psbD/cox2/-/AT2G07727/psbC/psbA/-	9		BP	GO:0044264	cellular polysaccharide metabolic process	14/408	4.42167e-05	0.00217399	AT4G14130/AT4G30270/AT4G30280/AT1G55850/AT5G05170/AT5G64740/AT1G32170/AT5G57550/AT1G10550/AT5G57560/AT1G05570/AT4G25810/AT5G65730/AT4G18780	XTH15/XTH24/XTH18/CSLE1/CEV1/CESA6/XTH30/XTH25/XTH33/TCH4/CALS1/XTR6/XTH6/IRX1	14
BP	GO:0006091	generation of precursor metabolites and energy	14/312	7.63654e-07	3.02189e-05	ATCG00720/AT5G56630/ATMG01360/ATCG00680/AT4G26270/AT2G36460/ATCG00270/ATMG00160/ATMG00060/AT2G07727/ATCG00280/ATCG00020/AT2G36580/ATMG01280	petB/PFK7/cox1/psbB/PFK3/FBA6/psbD/cox2/-/AT2G07727/psbC/psbA/AT2G36580/-	14		BP	GO:0044262	cellular carbohydrate metabolic process	19/408	6.84683e-05	0.00288545	AT4G14130/AT4G30270/AT1G60140/AT1G70290/AT4G30280/AT1G55850/AT5G05170/AT1G23870/AT5G64740/AT4G10120/AT1G32170/AT5G57550/AT1G68020/AT1G10550/AT5G57560/AT1G05570/AT4G25810/AT5G65730/AT4G18780	XTH15/XTH24/TPS10/TPS8/XTH18/CSLE1/CEV1/TPS9/CESA6/ATSPS4F/XTH30/XTH25/ATTPS6/XTH33/TCH4/CALS1/XTR6/XTH6/IRX1	19
BP	GO:0009123	nucleoside monophosphate metabolic process	12/312	6.55925e-05	0.0016468	AT4G18440/AT5G56630/AT4G26270/AT2G36460/AT2G37690/AT2G07698/ATCG00130/ATMG00060/ATCG00150/ATMG00640/ATCG00120/AT2G36580	AT4G18440/PFK7/PFK3/FBA6/AT2G37690/AT2G07698/atpF/-/atpI/-/atpA/AT2G36580	12		BP	GO:0005976	polysaccharide metabolic process	14/408	0.000157837	0.00582025	AT4G14130/AT4G30270/AT4G30280/AT1G55850/AT5G05170/AT5G64740/AT1G32170/AT5G57550/AT1G10550/AT5G57560/AT1G05570/AT4G25810/AT5G65730/AT4G18780	XTH15/XTH24/XTH18/CSLE1/CEV1/CESA6/XTH30/XTH25/XTH33/TCH4/CALS1/XTR6/XTH6/IRX1	14
BP	GO:0009126	purine nucleoside monophosphate metabolic process	12/312	6.55925e-05	0.0016468	AT4G18440/AT5G56630/AT4G26270/AT2G36460/AT2G37690/AT2G07698/ATCG00130/ATMG00060/ATCG00150/ATMG00640/ATCG00120/AT2G36580	AT4G18440/PFK7/PFK3/FBA6/AT2G37690/AT2G07698/atpF/-/atpI/-/atpA/AT2G36580	12		BP	GO:0051716	cellular response to stimulus	34/408	0.00144119	0.047239	AT1G01140/AT4G19530/AT3G17510/AT1G56510/AT5G46450/AT2G26980/AT3G16857/AT5G03470/AT1G04310/AT3G43300/AT4G35380/AT5G45080/AT4G19510/AT3G02540/AT3G09880/AT4G14370/AT1G63750/AT5G02810/AT5G44870/AT1G27320/AT4G19520/AT4G16900/AT5G04560/AT1G57630/AT5G45250/AT4G36140/AT5G41750/AT4G16960/AT5G41740/AT5G38850/AT5G22690/AT4G11170/AT1G66090/AT1G65390	CIPK9/AT4G19530/CIPK1/WRR4/AT5G46450/CIPK3/RR1/ATB' ALPHA/ERS2/ATMIN7/AT4G35380/PP2-A6/AT4G19510/RAD23C/ATB' BETA/AT4G14370/AT1G63750/PRR7/LAZ5/HK3/AT4G19520/AT4G16900/DME/AT1G57630/RPS4/AT4G36140/AT5G41750/AT4G16960/AT5G41740/AT5G38850/AT5G22690/AT4G11170/AT1G66090/PP2-A5	34
BP	GO:0009161	ribonucleoside monophosphate metabolic process	12/312	6.55925e-05	0.0016468	AT4G18440/AT5G56630/AT4G26270/AT2G36460/AT2G37690/AT2G07698/ATCG00130/ATMG00060/ATCG00150/ATMG00640/ATCG00120/AT2G36580	AT4G18440/PFK7/PFK3/FBA6/AT2G37690/AT2G07698/atpF/-/atpI/-/atpA/AT2G36580	12		CC	GO:0005576	extracellular region	10/122	1.84468e-05	0.000368795	AT4G14130/AT4G30270/AT4G30280/AT1G32170/AT5G57550/AT2G22860/AT1G10550/AT5G57560/AT4G25810/AT5G65730	XTH15/XTH24/XTH18/XTH30/XTH25/PSK2/XTH33/TCH4/XTR6/XTH6	10
BP	GO:0009167	purine ribonucleoside monophosphate metabolic process	12/312	6.55925e-05	0.0016468	AT4G18440/AT5G56630/AT4G26270/AT2G36460/AT2G37690/AT2G07698/ATCG00130/ATMG00060/ATCG00150/ATMG00640/ATCG00120/AT2G36580	AT4G18440/PFK7/PFK3/FBA6/AT2G37690/AT2G07698/atpF/-/atpI/-/atpA/AT2G36580	12		CC	GO:0005618	cell wall	9/122	2.63425e-05	0.000368795	AT4G14130/AT4G30270/AT4G30280/AT1G32170/AT5G57550/AT1G10550/AT5G57560/AT4G25810/AT5G65730	XTH15/XTH24/XTH18/XTH30/XTH25/XTH33/TCH4/XTR6/XTH6	9
BP	GO:0009124	nucleoside monophosphate biosynthetic process	11/312	9.39384e-05	0.0016468	AT4G18440/AT5G56630/AT4G26270/AT2G36460/AT2G37690/AT2G07698/ATCG00130/ATCG00150/ATMG00640/ATCG00120/AT2G36580	AT4G18440/PFK7/PFK3/FBA6/AT2G37690/AT2G07698/atpF/atpI/-/atpA/AT2G36580	11		CC	GO:0030312	external encapsulating structure	9/122	2.63425e-05	0.000368795	AT4G14130/AT4G30270/AT4G30280/AT1G32170/AT5G57550/AT1G10550/AT5G57560/AT4G25810/AT5G65730	XTH15/XTH24/XTH18/XTH30/XTH25/XTH33/TCH4/XTR6/XTH6	9
BP	GO:0009127	purine nucleoside monophosphate biosynthetic process	11/312	9.39384e-05	0.0016468	AT4G18440/AT5G56630/AT4G26270/AT2G36460/AT2G37690/AT2G07698/ATCG00130/ATCG00150/ATMG00640/ATCG00120/AT2G36580	AT4G18440/PFK7/PFK3/FBA6/AT2G37690/AT2G07698/atpF/atpI/-/atpA/AT2G36580	11		CC	GO:0048046	apoplast	9/122	2.63425e-05	0.000368795	AT4G14130/AT4G30270/AT4G30280/AT1G32170/AT5G57550/AT1G10550/AT5G57560/AT4G25810/AT5G65730	XTH15/XTH24/XTH18/XTH30/XTH25/XTH33/TCH4/XTR6/XTH6	9
BP	GO:0009156	ribonucleoside monophosphate biosynthetic process	11/312	9.39384e-05	0.0016468	AT4G18440/AT5G56630/AT4G26270/AT2G36460/AT2G37690/AT2G07698/ATCG00130/ATCG00150/ATMG00640/ATCG00120/AT2G36580	AT4G18440/PFK7/PFK3/FBA6/AT2G37690/AT2G07698/atpF/atpI/-/atpA/AT2G36580	11		CC	GO:0071944	cell periphery	11/122	0.00253903	0.0284372	AT4G14130/AT4G30270/AT4G30280/AT1G32170/AT5G57550/AT1G10550/AT5G57560/AT1G05570/AT4G25810/AT2G25660/AT5G65730	XTH15/XTH24/XTH18/XTH30/XTH25/XTH33/TCH4/CALS1/XTR6/emb2410/XTH6	11
BP	GO:0009168	purine ribonucleoside monophosphate biosynthetic process	11/312	9.39384e-05	0.0016468	AT4G18440/AT5G56630/AT4G26270/AT2G36460/AT2G37690/AT2G07698/ATCG00130/ATCG00150/ATMG00640/ATCG00120/AT2G36580	AT4G18440/PFK7/PFK3/FBA6/AT2G37690/AT2G07698/atpF/atpI/-/atpA/AT2G36580	11		MF	GO:0050662	coenzyme binding	36/606	1.11711e-06	0.000222305	AT3G45300/AT3G22200/AT4G24230/AT3G26650/AT5G14780/AT1G64660/AT3G51840/AT2G46750/AT4G37770/AT4G15760/AT4G34890/AT4G30210/AT1G23310/AT1G68010/AT1G18270/AT4G24520/AT3G56060/AT3G48780/AT1G30720/AT1G09940/AT4G20860/AT2G38400/AT1G30730/AT2G29720/AT4G20830/AT1G01480/AT4G28720/AT1G76690/AT2G02010/AT4G38540/AT1G76680/AT4G08040/AT5G05320/AT1G62580/AT2G46740/AT5G43890	IVD/POP2/ACBP3/GAPA/FDH/MGL/ACX4/GulLO2/ACS8/MO1/XDH1/ATR2/GGT1/HPR/AT1G18270/ATR1/AT3G56060/SPT1/AT1G30720/HEMA2/AT4G20860/AGT3/AT1G30730/CTF2B/AT4G20830/ACS2/YUC8/OPR2/GAD4/AT4G38540/OPR1/ACS11/AT5G05320/NOGC1/GulLO5/YUC5	36
BP	GO:0009165	nucleotide biosynthetic process	13/312	0.000101067	0.0016468	AT4G18440/AT5G56630/AT3G27060/AT4G26270/AT2G36460/AT2G37690/AT2G07698/ATCG00130/AT3G23580/ATCG00150/ATMG00640/ATCG00120/AT2G36580	AT4G18440/PFK7/TSO2/PFK3/FBA6/AT2G37690/AT2G07698/atpF/RNR2A/atpI/-/atpA/AT2G36580	13		MF	GO:0043531	ADP binding	25/606	4.76447e-06	0.000342492	AT4G19530/AT1G56510/AT5G04720/AT5G46450/AT5G48620/AT4G19510/AT5G63020/AT4G14370/AT1G63750/AT5G66900/AT5G44870/AT4G19520/AT4G16900/AT5G45250/AT4G36140/AT5G41750/AT4G16960/AT5G41740/AT5G38850/AT1G59620/AT1G58848/AT5G22690/AT4G11170/AT1G66090/AT1G10920	AT4G19530/WRR4/ADR1-L2/AT5G46450/AT5G48620/AT4G19510/AT5G63020/AT4G14370/AT1G63750/AT5G66900/LAZ5/AT4G19520/AT4G16900/RPS4/AT4G36140/AT5G41750/AT4G16960/AT5G41740/AT5G38850/CW9/AT1G58848/AT5G22690/AT4G11170/AT1G66090/LOV1	25
BP	GO:1901293	nucleoside phosphate biosynthetic process	13/312	0.000101067	0.0016468	AT4G18440/AT5G56630/AT3G27060/AT4G26270/AT2G36460/AT2G37690/AT2G07698/ATCG00130/AT3G23580/ATCG00150/ATMG00640/ATCG00120/AT2G36580	AT4G18440/PFK7/TSO2/PFK3/FBA6/AT2G37690/AT2G07698/atpF/RNR2A/atpI/-/atpA/AT2G36580	13		MF	GO:0022804	active transmembrane transporter activity	26/606	5.1632e-06	0.000342492	AT3G23560/AT5G65380/AT4G15233/AT5G52450/AT3G62150/AT3G21250/AT1G15180/AT1G30410/AT3G53480/AT2G36380/AT1G15170/AT1G28010/AT3G59140/AT1G66760/AT3G21690/AT1G59870/AT1G53390/AT1G30420/AT2G34660/AT2G04040/AT2G47000/AT3G21090/AT1G71140/AT5G60740/AT3G23550/AT1G33110	ALF5/AT5G65380/ABCG42/AT5G52450/ABCB21/ABCC8/AT1G15180/ABCC12/ABCG37/ABCG34/AT1G15170/ABCB14/ABCC10/AT1G66760/AT3G21690/PEN3/ABCG24/ABCC11/ABCC2/DTX1/ABCB4/ABCG15/AT1G71140/ABCG28/AT3G23550/AT1G33110	26
BP	GO:0009152	purine ribonucleotide biosynthetic process	11/312	0.000147512	0.00204305	AT4G18440/AT5G56630/AT4G26270/AT2G36460/AT2G37690/AT2G07698/ATCG00130/ATCG00150/ATMG00640/ATCG00120/AT2G36580	AT4G18440/PFK7/PFK3/FBA6/AT2G37690/AT2G07698/atpF/atpI/-/atpA/AT2G36580	11		MF	GO:0046527	glucosyltransferase activity	15/606	3.84152e-05	0.00172208	AT4G14130/AT4G30270/AT4G30280/AT1G55850/AT5G05170/AT5G64740/AT4G10120/AT1G32170/AT5G57550/AT1G10550/AT5G57560/AT1G05570/AT4G25810/AT5G65730/AT4G18780	XTH15/XTH24/XTH18/CSLE1/CEV1/CESA6/ATSPS4F/XTH30/XTH25/XTH33/TCH4/CALS1/XTR6/XTH6/IRX1	15
BP	GO:0009260	ribonucleotide biosynthetic process	11/312	0.000147512	0.00204305	AT4G18440/AT5G56630/AT4G26270/AT2G36460/AT2G37690/AT2G07698/ATCG00130/ATCG00150/ATMG00640/ATCG00120/AT2G36580	AT4G18440/PFK7/PFK3/FBA6/AT2G37690/AT2G07698/atpF/atpI/-/atpA/AT2G36580	11		MF	GO:0016762	xyloglucan:xyloglucosyl transferase activity	9/606	4.32682e-05	0.00172208	AT4G14130/AT4G30270/AT4G30280/AT1G32170/AT5G57550/AT1G10550/AT5G57560/AT4G25810/AT5G65730	XTH15/XTH24/XTH18/XTH30/XTH25/XTH33/TCH4/XTR6/XTH6	9
BP	GO:0046390	ribose phosphate biosynthetic process	11/312	0.000147512	0.00204305	AT4G18440/AT5G56630/AT4G26270/AT2G36460/AT2G37690/AT2G07698/ATCG00130/ATCG00150/ATMG00640/ATCG00120/AT2G36580	AT4G18440/PFK7/PFK3/FBA6/AT2G37690/AT2G07698/atpF/atpI/-/atpA/AT2G36580	11		MF	GO:0042626	ATPase activity, coupled to transmembrane movement of substances	15/606	0.000139486	0.00371329	AT4G15233/AT3G62150/AT3G21250/AT1G30410/AT3G53480/AT2G36380/AT1G28010/AT3G59140/AT1G59870/AT1G53390/AT1G30420/AT2G34660/AT2G47000/AT3G21090/AT5G60740	ABCG42/ABCB21/ABCC8/ABCC12/ABCG37/ABCG34/ABCB14/ABCC10/PEN3/ABCG24/ABCC11/ABCC2/ABCB4/ABCG15/ABCG28	15
BP	GO:0006164	purine nucleotide biosynthetic process	11/312	0.000196112	0.00258681	AT4G18440/AT5G56630/AT4G26270/AT2G36460/AT2G37690/AT2G07698/ATCG00130/ATCG00150/ATMG00640/ATCG00120/AT2G36580	AT4G18440/PFK7/PFK3/FBA6/AT2G37690/AT2G07698/atpF/atpI/-/atpA/AT2G36580	11		MF	GO:0043492	ATPase activity, coupled to movement of substances	15/606	0.000139486	0.00371329	AT4G15233/AT3G62150/AT3G21250/AT1G30410/AT3G53480/AT2G36380/AT1G28010/AT3G59140/AT1G59870/AT1G53390/AT1G30420/AT2G34660/AT2G47000/AT3G21090/AT5G60740	ABCG42/ABCB21/ABCC8/ABCC12/ABCG37/ABCG34/ABCB14/ABCC10/PEN3/ABCG24/ABCC11/ABCC2/ABCB4/ABCG15/ABCG28	15
BP	GO:0072522	purine-containing compound biosynthetic process	11/312	0.000225106	0.00283428	AT4G18440/AT5G56630/AT4G26270/AT2G36460/AT2G37690/AT2G07698/ATCG00130/ATCG00150/ATMG00640/ATCG00120/AT2G36580	AT4G18440/PFK7/PFK3/FBA6/AT2G37690/AT2G07698/atpF/atpI/-/atpA/AT2G36580	11		MF	GO:0042623	ATPase activity, coupled	18/606	0.000171791	0.00371329	AT4G15233/AT2G30950/AT3G62150/AT3G21250/AT1G30410/AT3G53480/AT2G36380/AT1G06430/AT5G47040/AT1G28010/AT3G59140/AT1G59870/AT1G53390/AT1G30420/AT2G34660/AT2G47000/AT3G21090/AT5G60740	ABCG42/VAR2/ABCB21/ABCC8/ABCC12/ABCG37/ABCG34/FTSH8/LON2/ABCB14/ABCC10/PEN3/ABCG24/ABCC11/ABCC2/ABCB4/ABCG15/ABCG28	18
BP	GO:0009150	purine ribonucleotide metabolic process	12/312	0.000251154	0.00289873	AT4G18440/AT5G56630/AT4G26270/AT2G36460/AT2G37690/AT2G07698/ATCG00130/ATMG00060/ATCG00150/ATMG00640/ATCG00120/AT2G36580	AT4G18440/PFK7/PFK3/FBA6/AT2G37690/AT2G07698/atpF/-/atpI/-/atpA/AT2G36580	12		MF	GO:0042910	xenobiotic transmembrane transporter activity	11/606	0.000180486	0.00371329	AT3G23560/AT5G65380/AT5G52450/AT1G15180/AT1G15170/AT1G66760/AT3G21690/AT2G04040/AT1G71140/AT3G23550/AT1G33110	ALF5/AT5G65380/AT5G52450/AT1G15180/AT1G15170/AT1G66760/AT3G21690/DTX1/AT1G71140/AT3G23550/AT1G33110	11
BP	GO:0009259	ribonucleotide metabolic process	12/312	0.000251154	0.00289873	AT4G18440/AT5G56630/AT4G26270/AT2G36460/AT2G37690/AT2G07698/ATCG00130/ATMG00060/ATCG00150/ATMG00640/ATCG00120/AT2G36580	AT4G18440/PFK7/PFK3/FBA6/AT2G37690/AT2G07698/atpF/-/atpI/-/atpA/AT2G36580	12		MF	GO:0015399	primary active transmembrane transporter activity	15/606	0.000205257	0.00371329	AT4G15233/AT3G62150/AT3G21250/AT1G30410/AT3G53480/AT2G36380/AT1G28010/AT3G59140/AT1G59870/AT1G53390/AT1G30420/AT2G34660/AT2G47000/AT3G21090/AT5G60740	ABCG42/ABCB21/ABCC8/ABCC12/ABCG37/ABCG34/ABCB14/ABCC10/PEN3/ABCG24/ABCC11/ABCC2/ABCB4/ABCG15/ABCG28	15
BP	GO:0009664	plant-type cell wall organization	6/312	0.000285718	0.00304399	AT5G06640/AT4G08410/AT5G06630/AT1G23720/AT2G43150/AT3G54590	EXT10/AT4G08410/AT5G06630/AT1G23720/AT2G43150/HRGP1	6		MF	GO:0015405	P-P-bond-hydrolysis-driven transmembrane transporter activity	15/606	0.000205257	0.00371329	AT4G15233/AT3G62150/AT3G21250/AT1G30410/AT3G53480/AT2G36380/AT1G28010/AT3G59140/AT1G59870/AT1G53390/AT1G30420/AT2G34660/AT2G47000/AT3G21090/AT5G60740	ABCG42/ABCB21/ABCC8/ABCC12/ABCG37/ABCG34/ABCB14/ABCC10/PEN3/ABCG24/ABCC11/ABCC2/ABCB4/ABCG15/ABCG28	15
BP	GO:0071669	plant-type cell wall organization or biogenesis	6/312	0.000285718	0.00304399	AT5G06640/AT4G08410/AT5G06630/AT1G23720/AT2G43150/AT3G54590	EXT10/AT4G08410/AT5G06630/AT1G23720/AT2G43150/HRGP1	6		MF	GO:0050660	flavin adenine dinucleotide binding	17/606	0.000277565	0.00460296	AT3G45300/AT3G51840/AT2G46750/AT4G15760/AT4G34890/AT3G56060/AT1G30720/AT4G20860/AT1G30730/AT2G29720/AT4G20830/AT4G28720/AT4G38540/AT5G05320/AT1G62580/AT2G46740/AT5G43890	IVD/ACX4/GulLO2/MO1/XDH1/AT3G56060/AT1G30720/AT4G20860/AT1G30730/CTF2B/AT4G20830/YUC8/AT4G38540/AT5G05320/NOGC1/GulLO5/YUC5	17
BP	GO:0006163	purine nucleotide metabolic process	12/312	0.000319155	0.0032743	AT4G18440/AT5G56630/AT4G26270/AT2G36460/AT2G37690/AT2G07698/ATCG00130/ATMG00060/ATCG00150/ATMG00640/ATCG00120/AT2G36580	AT4G18440/PFK7/PFK3/FBA6/AT2G37690/AT2G07698/atpF/-/atpI/-/atpA/AT2G36580	12		MF	GO:0016757	transferase activity, transferring glycosyl groups	33/606	0.000364215	0.00557529	AT4G14130/AT4G34138/AT4G30270/AT4G15550/AT1G22400/AT4G30280/AT1G55850/AT4G34135/AT2G43820/AT5G05170/AT5G64740/AT4G10120/AT4G34131/AT1G32170/AT3G46640/AT2G23420/AT4G15490/AT5G57550/AT5G03490/AT2G36770/AT1G70090/AT4G15260/AT5G49690/AT2G15480/AT1G10550/AT5G57560/AT1G05570/AT4G25810/AT5G65730/AT1G05675/AT4G18780/AT1G60450/AT2G31751	XTH15/UGT73B1/XTH24/IAGLU/UGT85A1/XTH18/CSLE1/UGT73B2/UGT74F2/CEV1/CESA6/ATSPS4F/UGT73B3/XTH30/PCL1/NAPRT2/UGT84A3/XTH25/AT5G03490/AT2G36770/LGT8/AT4G15260/AT5G49690/UGT73B5/XTH33/TCH4/CALS1/XTR6/XTH6/AT1G05675/IRX1/GolS7/AT2G31751	33
BP	GO:0009117	nucleotide metabolic process	14/312	0.000354069	0.00342554	AT4G18440/AT5G56630/AT3G27060/AT4G26270/AT2G36460/AT2G37690/AT2G07698/ATCG00130/ATMG00060/AT3G23580/ATCG00150/ATMG00640/ATCG00120/AT2G36580	AT4G18440/PFK7/TSO2/PFK3/FBA6/AT2G37690/AT2G07698/atpF/-/RNR2A/atpI/-/atpA/AT2G36580	14		MF	GO:0008194	UDP-glycosyltransferase activity	21/606	0.000726428	0.0103256	AT4G34138/AT4G15550/AT1G22400/AT1G55850/AT4G34135/AT2G43820/AT5G05170/AT5G64740/AT4G10120/AT4G34131/AT3G46640/AT4G15490/AT5G03490/AT2G36770/AT4G15260/AT5G49690/AT2G15480/AT1G05570/AT1G05675/AT4G18780/AT2G31751	UGT73B1/IAGLU/UGT85A1/CSLE1/UGT73B2/UGT74F2/CEV1/CESA6/ATSPS4F/UGT73B3/PCL1/UGT84A3/AT5G03490/AT2G36770/AT4G15260/AT5G49690/UGT73B5/CALS1/AT1G05675/IRX1/AT2G31751	21
BP	GO:0072521	purine-containing compound metabolic process	12/312	0.000358631	0.00342554	AT4G18440/AT5G56630/AT4G26270/AT2G36460/AT2G37690/AT2G07698/ATCG00130/ATMG00060/ATCG00150/ATMG00640/ATCG00120/AT2G36580	AT4G18440/PFK7/PFK3/FBA6/AT2G37690/AT2G07698/atpF/-/atpI/-/atpA/AT2G36580	12		MF	GO:0010181	FMN binding	4/606	0.00262802	0.034865	AT4G30210/AT4G24520/AT1G76690/AT1G76680	ATR2/ATR1/OPR2/OPR1	4
BP	GO:0006753	nucleoside phosphate metabolic process	14/312	0.000430426	0.00397426	AT4G18440/AT5G56630/AT3G27060/AT4G26270/AT2G36460/AT2G37690/AT2G07698/ATCG00130/ATMG00060/AT3G23580/ATCG00150/ATMG00640/ATCG00120/AT2G36580	AT4G18440/PFK7/TSO2/PFK3/FBA6/AT2G37690/AT2G07698/atpF/-/RNR2A/atpI/-/atpA/AT2G36580	14
BP	GO:0019693	ribose phosphate metabolic process	12/312	0.000560459	0.00500797	AT4G18440/AT5G56630/AT4G26270/AT2G36460/AT2G37690/AT2G07698/ATCG00130/ATMG00060/ATCG00150/ATMG00640/ATCG00120/AT2G36580	AT4G18440/PFK7/PFK3/FBA6/AT2G37690/AT2G07698/atpF/-/atpI/-/atpA/AT2G36580	12
BP	GO:0046034	ATP metabolic process	10/312	0.000738384	0.00639163	AT5G56630/AT4G26270/AT2G36460/AT2G07698/ATCG00130/ATMG00060/ATCG00150/ATMG00640/ATCG00120/AT2G36580	PFK7/PFK3/FBA6/AT2G07698/atpF/-/atpI/-/atpA/AT2G36580	10
BP	GO:0009144	purine nucleoside triphosphate metabolic process	10/312	0.000835218	0.00661015	AT5G56630/AT4G26270/AT2G36460/AT2G07698/ATCG00130/ATMG00060/ATCG00150/ATMG00640/ATCG00120/AT2G36580	PFK7/PFK3/FBA6/AT2G07698/atpF/-/atpI/-/atpA/AT2G36580	10
BP	GO:0009199	ribonucleoside triphosphate metabolic process	10/312	0.000835218	0.00661015	AT5G56630/AT4G26270/AT2G36460/AT2G07698/ATCG00130/ATMG00060/ATCG00150/ATMG00640/ATCG00120/AT2G36580	PFK7/PFK3/FBA6/AT2G07698/atpF/-/atpI/-/atpA/AT2G36580	10
BP	GO:0009205	purine ribonucleoside triphosphate metabolic process	10/312	0.000835218	0.00661015	AT5G56630/AT4G26270/AT2G36460/AT2G07698/ATCG00130/ATMG00060/ATCG00150/ATMG00640/ATCG00120/AT2G36580	PFK7/PFK3/FBA6/AT2G07698/atpF/-/atpI/-/atpA/AT2G36580	10
BP	GO:0009141	nucleoside triphosphate metabolic process	10/312	0.00106029	0.00719261	AT5G56630/AT4G26270/AT2G36460/AT2G07698/ATCG00130/ATMG00060/ATCG00150/ATMG00640/ATCG00120/AT2G36580	PFK7/PFK3/FBA6/AT2G07698/atpF/-/atpI/-/atpA/AT2G36580	10
BP	GO:0015985	energy coupled proton transport, down electrochemical gradient	5/312	0.00108315	0.00719261	AT2G07698/ATCG00130/ATCG00150/ATMG00640/ATCG00120	AT2G07698/atpF/atpI/-/atpA	5
BP	GO:0015986	ATP synthesis coupled proton transport	5/312	0.00108315	0.00719261	AT2G07698/ATCG00130/ATCG00150/ATMG00640/ATCG00120	AT2G07698/atpF/atpI/-/atpA	5
BP	GO:0006754	ATP biosynthetic process	9/312	0.00111654	0.00719261	AT5G56630/AT4G26270/AT2G36460/AT2G07698/ATCG00130/ATCG00150/ATMG00640/ATCG00120/AT2G36580	PFK7/PFK3/FBA6/AT2G07698/atpF/atpI/-/atpA/AT2G36580	9
BP	GO:0009142	nucleoside triphosphate biosynthetic process	9/312	0.00111654	0.00719261	AT5G56630/AT4G26270/AT2G36460/AT2G07698/ATCG00130/ATCG00150/ATMG00640/ATCG00120/AT2G36580	PFK7/PFK3/FBA6/AT2G07698/atpF/atpI/-/atpA/AT2G36580	9
BP	GO:0009145	purine nucleoside triphosphate biosynthetic process	9/312	0.00111654	0.00719261	AT5G56630/AT4G26270/AT2G36460/AT2G07698/ATCG00130/ATCG00150/ATMG00640/ATCG00120/AT2G36580	PFK7/PFK3/FBA6/AT2G07698/atpF/atpI/-/atpA/AT2G36580	9
BP	GO:0009201	ribonucleoside triphosphate biosynthetic process	9/312	0.00111654	0.00719261	AT5G56630/AT4G26270/AT2G36460/AT2G07698/ATCG00130/ATCG00150/ATMG00640/ATCG00120/AT2G36580	PFK7/PFK3/FBA6/AT2G07698/atpF/atpI/-/atpA/AT2G36580	9
BP	GO:0009206	purine ribonucleoside triphosphate biosynthetic process	9/312	0.00111654	0.00719261	AT5G56630/AT4G26270/AT2G36460/AT2G07698/ATCG00130/ATCG00150/ATMG00640/ATCG00120/AT2G36580	PFK7/PFK3/FBA6/AT2G07698/atpF/atpI/-/atpA/AT2G36580	9
BP	GO:0019684	photosynthesis, light reaction	4/312	0.00115829	0.00729199	ATCG00680/ATCG00270/ATCG00280/ATCG00020	psbB/psbD/psbC/psbA	4
BP	GO:0015980	energy derivation by oxidation of organic compounds	4/312	0.0016744	0.0100828	ATCG00720/ATMG01360/ATMG00060/AT2G07727	petB/cox1/-/AT2G07727	4
BP	GO:0045333	cellular respiration	4/312	0.0016744	0.0100828	ATCG00720/ATMG01360/ATMG00060/AT2G07727	petB/cox1/-/AT2G07727	4
BP	GO:0015979	photosynthesis	8/312	0.00191831	0.0113058	ATCG00680/ATCG00340/ATCG00540/ATCG00350/ATCG00270/ATCG00280/ATCG00520/ATCG00020	psbB/psaB/petA/psaA/psbD/psbC/ycf4/psbA	8
BP	GO:0090407	organophosphate biosynthetic process	14/312	0.00200009	0.0115422	AT4G18440/AT5G56630/AT3G27060/AT4G26270/AT2G36460/AT2G37690/AT2G07698/ATCG00130/AT3G23580/ATCG00150/AT4G16700/ATMG00640/ATCG00120/AT2G36580	AT4G18440/PFK7/TSO2/PFK3/FBA6/AT2G37690/AT2G07698/atpF/RNR2A/atpI/PSD1/-/atpA/AT2G36580	14
BP	GO:0055086	nucleobase-containing small molecule metabolic process	14/312	0.00232191	0.0131259	AT4G18440/AT5G56630/AT3G27060/AT4G26270/AT2G36460/AT2G37690/AT2G07698/ATCG00130/ATMG00060/AT3G23580/ATCG00150/ATMG00640/ATCG00120/AT2G36580	AT4G18440/PFK7/TSO2/PFK3/FBA6/AT2G37690/AT2G07698/atpF/-/RNR2A/atpI/-/atpA/AT2G36580	14
BP	GO:0006952	defense response	8/312	0.00248105	0.013745	AT4G23680/AT1G24020/AT1G71260/AT1G70890/AT2G02740/AT3G26460/AT4G14060/AT1G14960	AT4G23680/MLP423/ATWHY2/MLP43/WHY3/AT3G26460/AT4G14060/AT1G14960	8
BP	GO:0042254	ribosome biogenesis	7/312	0.00330313	0.0179405	AT4G04940/AT3G03920/AT4G25630/AT3G11250/AT2G47990/AT5G50110/AT1G12244	AT4G04940/AT3G03920/FIB2/AT3G11250/SWA1/AT5G50110/AT1G12244	7
BP	GO:0006457	protein folding	7/312	0.0048721	0.0259533	AT3G07770/AT5G48030/AT5G55200/AT4G26780/AT2G04030/AT3G17830/AT1G28210	Hsp89.1/GFA2/MGE1/AR192/CR88/AT3G17830/ATJ1	7
BP	GO:0022613	ribonucleoprotein complex biogenesis	7/312	0.00550283	0.0287601	AT4G04940/AT3G03920/AT4G25630/AT3G11250/AT2G47990/AT5G50110/AT1G12244	AT4G04940/AT3G03920/FIB2/AT3G11250/SWA1/AT5G50110/AT1G12244	7
BP	GO:0006364	rRNA processing	5/312	0.00613005	0.0307189	AT4G04940/AT4G25630/AT2G47990/AT5G50110/AT1G12244	AT4G04940/FIB2/SWA1/AT5G50110/AT1G12244	5
BP	GO:0016072	rRNA metabolic process	5/312	0.00613005	0.0307189	AT4G04940/AT4G25630/AT2G47990/AT5G50110/AT1G12244	AT4G04940/FIB2/SWA1/AT5G50110/AT1G12244	5
BP	GO:1901137	carbohydrate derivative biosynthetic process	13/312	0.00621032	0.0307189	AT4G18440/AT5G56630/AT3G27060/AT4G26270/AT2G36460/AT2G37690/AT2G07698/ATCG00130/AT3G23580/ATCG00150/ATMG00640/ATCG00120/AT2G36580	AT4G18440/PFK7/TSO2/PFK3/FBA6/AT2G37690/AT2G07698/atpF/RNR2A/atpI/-/atpA/AT2G36580	13
BP	GO:0017144	drug metabolic process	12/312	0.0100951	0.0490585	AT5G56630/AT5G04950/AT4G26270/AT2G36460/AT2G07698/ATCG00130/ATMG00060/AT1G56430/ATCG00150/ATMG00640/ATCG00120/AT2G36580	PFK7/NAS1/PFK3/FBA6/AT2G07698/atpF/-/NAS4/atpI/-/atpA/AT2G36580	12
CC	GO:0005840	ribosome	38/113	1.02269e-11	6.3407e-10	AT2G28815/AT1G17560/ATCG00660/ATMG00080/AT3G01790/AT5G23535/AT5G09770/AT1G26740/AT5G15520/ATCG00790/AT3G17170/AT3G17465/AT2G20450/AT1G77750/AT4G10450/AT3G18760/AT2G18400/AT5G46160/AT4G13170/AT4G30800/ATCG00330/AT5G60670/ATCG00810/AT5G45590/AT4G23620/AT5G27820/AT4G30930/AT3G03600/AT2G19720/ATCG00160/ATCG00770/ATCG00780/ATMG00560/ATCG00750/AT2G07715/AT1G08845/ATCG00650/AT3G18880	AT2G28815/HLL/rpl20/rpl16/AT3G01790/AT5G23535/AT5G09770/AT1G26740/AT5G15520/rpl16/RFC3/RPL3P/AT2G20450/AT1G77750/AT4G10450/AT3G18760/AT2G18400/AT5G46160/AT4G13170/AT4G30800/rps14/AT5G60670/rpl22/AT5G45590/AT4G23620/AT5G27820/NFD1/RPS2/rps15ab/rps2/rps8/rpl14/rpl2/rps11/AT2G07715/AT1G08845/rps18/AT3G18880	38
CC	GO:1990904	ribonucleoprotein complex	39/113	1.06827e-10	3.31164e-09	AT2G28815/AT1G17560/AT4G04940/ATCG00660/ATMG00080/AT3G01790/AT5G23535/AT5G09770/AT1G26740/AT5G15520/ATCG00790/AT3G17170/AT3G17465/AT2G20450/AT1G77750/AT4G10450/AT3G18760/AT2G18400/AT5G46160/AT4G13170/AT4G30800/ATCG00330/AT5G60670/ATCG00810/AT5G45590/AT4G23620/AT5G27820/AT4G30930/AT3G03600/AT2G19720/ATCG00160/ATCG00770/ATCG00780/ATMG00560/ATCG00750/AT2G07715/AT1G08845/ATCG00650/AT3G18880	AT2G28815/HLL/AT4G04940/rpl20/rpl16/AT3G01790/AT5G23535/AT5G09770/AT1G26740/AT5G15520/rpl16/RFC3/RPL3P/AT2G20450/AT1G77750/AT4G10450/AT3G18760/AT2G18400/AT5G46160/AT4G13170/AT4G30800/rps14/AT5G60670/rpl22/AT5G45590/AT4G23620/AT5G27820/NFD1/RPS2/rps15ab/rps2/rps8/rpl14/rpl2/rps11/AT2G07715/AT1G08845/rps18/AT3G18880	39
CC	GO:0044444	cytoplasmic part	49/113	4.75541e-09	9.82786e-08	AT2G28815/AT1G17560/AT5G02050/AT1G15870/AT5G15090/ATCG00660/ATMG00080/AT3G01790/AT4G32605/AT5G23535/AT2G39795/AT5G09770/AT1G26740/AT5G15520/ATCG00790/AT3G17170/AT3G17465/AT2G20450/AT1G77750/AT4G10450/AT3G18760/AT2G18400/AT5G46160/AT4G13170/AT4G30800/ATCG00330/AT5G60670/ATCG00810/AT2G34050/AT5G45590/AT4G23620/AT5G27820/AT4G30930/AT1G80720/AT3G03600/AT2G19720/ATCG00160/AT5G05990/ATMG00640/ATCG00770…	AT2G28815/HLL/AT5G02050/AT1G15870/VDAC3/rpl20/rpl16/AT3G01790/AT4G32605/AT5G23535/AT2G39795/AT5G09770/AT1G26740/AT5G15520/rpl16/RFC3/RPL3P/AT2G20450/AT1G77750/AT4G10450/AT3G18760/AT2G18400/AT5G46160/AT4G13170/AT4G30800/rps14/AT5G60670/rpl22/AT2G34050/AT5G45590/AT4G23620/AT5G27820/NFD1/AT1G80720/RPS2/rps15ab/rps2/AT5G05990/-/rps8/rpl14/rpl2/rps11/AT1G50400/AT3G55605/AT2G07715/AT1G08845/rps18/AT3G1…	49
CC	GO:0043228	non-membrane-bounded organelle	41/113	9.38766e-09	1.16407e-07	AT2G28815/AT1G17560/ATCG00660/ATMG00080/AT3G01790/AT5G23535/AT5G09770/AT1G26740/AT5G15520/ATCG00790/AT3G17170/AT3G17465/AT2G20450/AT1G77750/AT4G10450/AT3G18760/AT2G18400/AT5G46160/AT4G13170/AT4G30800/ATCG00330/AT5G60670/ATCG00810/AT5G45590/AT2G47990/AT4G23620/AT5G27820/AT4G30930/AT3G03600/AT2G19720/ATCG00160/ATCG00770/ATCG00780/AT3G58160/ATMG00560/ATCG00750/AT2G07715/AT1G08845/ATCG00650/AT5G21140…	AT2G28815/HLL/rpl20/rpl16/AT3G01790/AT5G23535/AT5G09770/AT1G26740/AT5G15520/rpl16/RFC3/RPL3P/AT2G20450/AT1G77750/AT4G10450/AT3G18760/AT2G18400/AT5G46160/AT4G13170/AT4G30800/rps14/AT5G60670/rpl22/AT5G45590/SWA1/AT4G23620/AT5G27820/NFD1/RPS2/rps15ab/rps2/rps8/rpl14/XIJ/rpl2/rps11/AT2G07715/AT1G08845/rps18/emb1379/AT3G18880	41
CC	GO:0043232	intracellular non-membrane-bounded organelle	41/113	9.38766e-09	1.16407e-07	AT2G28815/AT1G17560/ATCG00660/ATMG00080/AT3G01790/AT5G23535/AT5G09770/AT1G26740/AT5G15520/ATCG00790/AT3G17170/AT3G17465/AT2G20450/AT1G77750/AT4G10450/AT3G18760/AT2G18400/AT5G46160/AT4G13170/AT4G30800/ATCG00330/AT5G60670/ATCG00810/AT5G45590/AT2G47990/AT4G23620/AT5G27820/AT4G30930/AT3G03600/AT2G19720/ATCG00160/ATCG00770/ATCG00780/AT3G58160/ATMG00560/ATCG00750/AT2G07715/AT1G08845/ATCG00650/AT5G21140…	AT2G28815/HLL/rpl20/rpl16/AT3G01790/AT5G23535/AT5G09770/AT1G26740/AT5G15520/rpl16/RFC3/RPL3P/AT2G20450/AT1G77750/AT4G10450/AT3G18760/AT2G18400/AT5G46160/AT4G13170/AT4G30800/rps14/AT5G60670/rpl22/AT5G45590/SWA1/AT4G23620/AT5G27820/NFD1/RPS2/rps15ab/rps2/rps8/rpl14/XIJ/rpl2/rps11/AT2G07715/AT1G08845/rps18/emb1379/AT3G18880	41
CC	GO:0044429	mitochondrial part	10/113	9.22934e-06	9.53698e-05	AT5G02050/AT1G15870/AT5G15090/AT4G32605/AT2G39795/AT1G80720/AT5G05990/ATMG00640/AT1G50400/AT3G55605	AT5G02050/AT1G15870/VDAC3/AT4G32605/AT2G39795/AT1G80720/AT5G05990/-/AT1G50400/AT3G55605	10
CC	GO:0005739	mitochondrion	11/113	1.17132e-05	0.000103745	AT5G02050/AT1G15870/AT5G15090/AT4G32605/AT2G39795/AT2G34050/AT1G80720/AT5G05990/ATMG00640/AT1G50400/AT3G55605	AT5G02050/AT1G15870/VDAC3/AT4G32605/AT2G39795/AT2G34050/AT1G80720/AT5G05990/-/AT1G50400/AT3G55605	11
CC	GO:0031974	membrane-enclosed lumen	9/113	0.00757918	0.0469909	AT5G02050/AT1G15870/AT4G32605/AT2G39795/AT2G47990/AT1G80720/AT5G05990/AT1G16430/AT3G55605	AT5G02050/AT1G15870/AT4G32605/AT2G39795/SWA1/AT1G80720/AT5G05990/AT1G16430/AT3G55605	9
CC	GO:0043233	organelle lumen	9/113	0.00757918	0.0469909	AT5G02050/AT1G15870/AT4G32605/AT2G39795/AT2G47990/AT1G80720/AT5G05990/AT1G16430/AT3G55605	AT5G02050/AT1G15870/AT4G32605/AT2G39795/SWA1/AT1G80720/AT5G05990/AT1G16430/AT3G55605	9
CC	GO:0070013	intracellular organelle lumen	9/113	0.00757918	0.0469909	AT5G02050/AT1G15870/AT4G32605/AT2G39795/AT2G47990/AT1G80720/AT5G05990/AT1G16430/AT3G55605	AT5G02050/AT1G15870/AT4G32605/AT2G39795/SWA1/AT1G80720/AT5G05990/AT1G16430/AT3G55605	9
MF	GO:0005198	structural molecule activity	47/457	3.41571e-16	6.76311e-14	AT2G28815/AT2G03130/ATMG00090/AT1G17560/ATCG00660/ATMG00080/AT3G01790/AT5G23535/AT5G09770/AT1G26740/AT5G15520/AT5G06640/ATCG00790/AT3G17170/AT3G17465/AT2G20450/AT1G77750/AT4G10450/AT3G18760/AT2G18400/AT5G46160/AT4G13170/AT4G30800/ATCG00330/AT5G60670/ATCG00810/AT5G45590/AT4G23620/AT5G27820/AT3G03600/ATCG00800/AT2G19720/ATCG00160/ATCG00770/ATCG00780/AT4G37660/ATMG00560/ATCG00750/AT4G08410/AT5G06630…	AT2G28815/AT2G03130/rps3/HLL/rpl20/rpl16/AT3G01790/AT5G23535/AT5G09770/AT1G26740/AT5G15520/EXT10/rpl16/RFC3/RPL3P/AT2G20450/AT1G77750/AT4G10450/AT3G18760/AT2G18400/AT5G46160/AT4G13170/AT4G30800/rps14/AT5G60670/rpl22/AT5G45590/AT4G23620/AT5G27820/RPS2/rps3/rps15ab/rps2/rps8/rpl14/AT4G37660/rpl2/rps11/AT4G08410/AT5G06630/AT1G23720/AT2G43150/AT2G07715/HRGP1/AT1G08845/rps18/AT3G18880	47
MF	GO:0003735	structural constituent of ribosome	41/457	5.38652e-14	5.33265e-12	AT2G28815/AT2G03130/ATMG00090/AT1G17560/ATCG00660/ATMG00080/AT3G01790/AT5G23535/AT5G09770/AT1G26740/AT5G15520/ATCG00790/AT3G17170/AT3G17465/AT2G20450/AT1G77750/AT4G10450/AT3G18760/AT2G18400/AT5G46160/AT4G13170/AT4G30800/ATCG00330/AT5G60670/ATCG00810/AT5G45590/AT4G23620/AT5G27820/AT3G03600/ATCG00800/AT2G19720/ATCG00160/ATCG00770/ATCG00780/AT4G37660/ATMG00560/ATCG00750/AT2G07715/AT1G08845/ATCG00650…	AT2G28815/AT2G03130/rps3/HLL/rpl20/rpl16/AT3G01790/AT5G23535/AT5G09770/AT1G26740/AT5G15520/rpl16/RFC3/RPL3P/AT2G20450/AT1G77750/AT4G10450/AT3G18760/AT2G18400/AT5G46160/AT4G13170/AT4G30800/rps14/AT5G60670/rpl22/AT5G45590/AT4G23620/AT5G27820/RPS2/rps3/rps15ab/rps2/rps8/rpl14/AT4G37660/rpl2/rps11/AT2G07715/AT1G08845/rps18/AT3G18880	41
MF	GO:0019843	rRNA binding	8/457	3.64136e-07	2.4033e-05	ATCG00660/ATCG00380/AT3G17170/AT4G10450/AT3G18760/AT2G18400/AT5G39850/AT4G23620	rpl20/rps4/RFC3/AT4G10450/AT3G18760/AT2G18400/AT5G39850/AT4G23620	8
MF	GO:0005199	structural constituent of cell wall	6/457	4.89582e-06	0.000242343	AT5G06640/AT4G08410/AT5G06630/AT1G23720/AT2G43150/AT3G54590	EXT10/AT4G08410/AT5G06630/AT1G23720/AT2G43150/HRGP1	6
MF	GO:0003697	single-stranded DNA binding	5/457	5.71119e-05	0.00226163	AT3G18580/AT1G71260/AT2G02740/AT2G19490/AT4G11060	AT3G18580/ATWHY2/WHY3/RECA2/MTSSB	5
MF	GO:0003723	RNA binding	27/457	0.000251232	0.00829066	ATMG00090/AT5G14580/AT3G19440/ATCG00660/AT3G57150/AT1G30960/AT5G38890/ATCG00380/AT3G17170/AT1G77750/AT4G10450/AT3G18760/AT3G56330/AT4G25630/AT2G18400/AT3G13230/AT5G39850/AT3G27550/AT4G23620/AT3G48830/AT4G38780/ATCG00800/AT1G09800/AT2G25355/AT5G23690/AT5G12110/AT3G07920	rps3/AT5G14580/AT3G19440/rpl20/NAP57/AT1G30960/AT5G38890/rps4/RFC3/AT1G77750/AT4G10450/AT3G18760/AT3G56330/FIB2/AT2G18400/AT3G13230/AT5G39850/AT3G27550/AT4G23620/AT3G48830/AT4G38780/rps3/AT1G09800/AT2G25355/AT5G23690/AT5G12110/AT3G07920	27
MF	GO:0009055	electron transfer activity	10/457	0.00106015	0.0288394	ATCG00730/ATCG00720/ATMG01360/ATCG00540/ATCG00270/ATMG00160/AT2G07727/AT2G02850/ATCG00020/AT1G72230	petD/petB/cox1/petA/psbD/cox2/AT2G07727/ARPN/psbA/AT1G72230	10
MF	GO:0046906	tetrapyrrole binding	27/457	0.00116523	0.0288394	AT1G64900/AT3G49120/AT2G34490/AT4G37310/ATMG01360/AT3G44970/ATCG00680/AT4G13770/ATCG00540/ATCG00280/AT4G31940/AT5G15180/AT5G42180/AT5G25120/AT2G39040/AT2G41480/AT4G39480/AT4G20240/AT1G01190/AT4G13290/ATMG00960/AT5G48000/AT5G42590/AT5G47990/AT2G46660/AT3G26230/AT4G39510	CYP89A2/PRXCB/CYP710A2/CYP81H1/cox1/AT3G44970/psbB/CYP83A1/petA/psbC/CYP82C4/AT5G15180/PER64/CYP71B11/AT2G39040/AT2G41480/CYP96A9/CYP71A27/CYP78A8/CYP71A19/-/CYP708A2/CYP71A16/CYP705A5/CYP78A6/CYP71B24/CYP96A12	27

## Sheet: DEGs Sextuple vs Col-0
gene_id	log2FoldChange	pvalue	padj
AT2G04735	9.80212	5.22514e-16	1.50275e-12
AT3G30720	4.9619	1.64166e-70	2.83284e-66
AT5G35760	2.90321	4.51283e-39	2.59578e-35
AT3G27940	2.85095	8.68465e-27	2.99725e-23
AT5G10160	2.34401	1.23631e-43	1.06669e-39
AT1G18020	1.36349	0.00436894	0.0483923
AT1G16410	1.36177	0.000142308	0.00455595
AT1G09640	1.27011	1.36987e-36	5.90964e-33
AT1G24260	1.25794	1.12982e-06	0.00013827
AT4G12500	1.21635	3.51323e-05	0.0016385
AT1G02820	1.14773	7.38676e-05	0.00285798
AT2G18660	1.11534	0.00166882	0.0253942
AT2G21450	1.10022	0.000185126	0.00552689
AT5G23930	1.09201	0.000658364	0.0132719
AT2G31141	1.06582	5.40824e-05	0.00225968
AT5G14470	1.05306	0.00231017	0.0317391
AT2G31380	1.04239	1.01052e-05	0.000689233
AT4G12490	1.04213	6.11115e-09	2.85011e-06
AT2G14860	1.03723	0.00208713	0.0296189
AT1G71280	1.02508	6.38098e-06	0.000511959
AT1G52855	1.01083	0.000232538	0.00649552
AT2G40670	1.00548	0.00030863	0.00780898
AT2G41480	0.985706	0.000480965	0.010751
AT3G25882	0.985365	0.000317952	0.00792859
AT4G28310	0.981808	1.97106e-05	0.00108559
AT1G75900	0.978824	0.00270014	0.0354508
AT5G47600	0.936542	0.00340865	0.0412857
AT3G23610	0.913238	0.00438655	0.0485532
AT3G15720	0.89717	0.000246543	0.00677445
AT3G16660	0.896915	1.28002e-12	2.45423e-09
AT3G59490	0.878456	0.00131377	0.021715
AT2G02850	0.878118	4.06107e-07	6.61111e-05
AT1G33960	0.865863	0.000455256	0.0103485
AT5G44190	0.864216	1.18651e-05	0.000763972
AT2G34655	0.860287	0.00252444	0.0337427
AT1G04635	0.857391	0.00345769	0.041637
AT5G57345	0.857316	5.40472e-05	0.00225968
AT3G62410	0.845194	0.00134871	0.0220439
AT2G23040	0.840797	0.000950849	0.017217
AT1G73620	0.837451	0.00039604	0.00927282
AT1G56430	0.83641	0.000159853	0.00498812
AT2G43720	0.831156	3.31327e-06	0.000307386
AT2G21130	0.821113	6.64559e-09	3.0178e-06
AT5G20160	0.796167	1.06796e-09	8.0295e-07
AT1G10230	0.795465	2.47079e-06	0.000246792
AT3G56020	0.793758	1.72466e-07	3.58563e-05
AT2G45860	0.792041	5.611e-07	8.2761e-05
AT1G04070	0.776464	4.38282e-07	6.82665e-05
AT3G12965	0.773267	2.19906e-06	0.000223218
AT5G04950	0.769968	0.000348969	0.00849114
AT3G44590	0.76694	3.83374e-07	6.36105e-05
AT2G41950	0.763082	1.54738e-05	0.000914439
AT3G59650	0.760781	1.07678e-06	0.000134644
AT2G41650	0.752917	7.25125e-09	3.095e-06
AT1G10522	0.752694	6.60883e-06	0.000525539
AT1G78370	0.74919	7.44119e-08	1.88221e-05
AT1G31760	0.743361	9.66492e-05	0.0034423
AT1G78190	0.742491	0.000535001	0.0114826
AT1G21520	0.74185	1.17002e-08	4.20623e-06
AT5G65880	0.741461	1.90963e-07	3.92292e-05
AT4G38100	0.741188	1.13898e-09	8.0295e-07
AT1G24020	0.728353	1.35213e-09	8.64158e-07
AT3G11120	0.727971	1.11386e-08	4.08954e-06
AT5G05270	0.725538	0.000494143	0.010946
AT4G02520	0.725132	2.36066e-05	0.00122697
AT4G29030	0.724579	0.00259111	0.0343675
AT5G11070	0.721801	0.00293524	0.0374634
AT2G33845	0.720516	2.69316e-06	0.00026256
AT3G17170	0.711988	2.47421e-06	0.000246792
AT5G61310	0.711933	2.58051e-07	4.89333e-05
AT1G16740	0.709189	1.83278e-09	1.09057e-06
AT1G06160	0.706678	0.000271376	0.0071494
AT1G20140	0.706173	3.46283e-06	0.000314506
AT5G06000	0.704182	0.00158548	0.024406
AT2G02880	0.701667	0.00147542	0.0232981
AT4G00530	0.699914	0.00376624	0.0440016
AT3G47836	0.697864	6.22989e-05	0.0025059
AT4G22380	0.696046	3.29955e-07	5.75122e-05
AT4G10480	0.694997	5.58267e-11	6.02091e-08
AT4G05400	0.694729	5.99913e-08	1.665e-05
AT2G27400	0.694479	1.8179e-05	0.00102034
AT1G70810	0.694331	0.000122487	0.00408827
AT3G46870	0.690478	0.0022184	0.0310468
AT5G40930	0.690027	2.79454e-08	9.27357e-06
AT4G17090	0.689462	0.00130974	0.0216874
AT1G67195	0.689327	0.00068088	0.013571
AT4G15630	0.688811	0.000722979	0.014193
AT2G20450	0.687965	3.4521e-10	3.13523e-07
AT3G12580	0.685675	0.00244899	0.0329639
AT2G28190	0.682881	1.42019e-07	3.18271e-05
AT5G59850	0.680625	1.06141e-08	3.98166e-06
AT5G43970	0.678298	7.53303e-09	3.095e-06
AT3G63540	0.677143	0.000132049	0.00431561
AT3G62460	0.676693	3.49875e-06	0.000314506
AT3G56070	0.672739	1.70974e-07	3.58563e-05
AT1G77750	0.670325	1.47049e-05	0.000888968
AT4G03210	0.6699	4.67122e-06	0.00039513
AT4G38490	0.669365	2.41198e-05	0.00123997
AT3G15357	0.66913	0.000204366	0.00594311
AT5G03230	0.668367	0.00030392	0.00772378
AT4G15910	0.667953	6.72937e-05	0.00265725
AT2G34340	0.667824	0.000106135	0.0037005
AT4G29390	0.666657	0.000326199	0.00806431
AT4G36220	0.66633	2.03407e-05	0.00111076
AT3G46580	0.665831	0.00103131	0.0183244
AT4G10450	0.664331	1.73397e-06	0.000189376
AT5G23940	0.66415	0.000458374	0.0103938
AT5G15520	0.662292	0.000185539	0.00552964
AT4G16720	0.660475	4.30747e-09	2.18617e-06
AT3G54600	0.659653	4.17124e-05	0.00185036
AT5G61170	0.659106	1.16329e-09	8.0295e-07
AT2G33180	0.65824	0.000353205	0.00853628
AT2G32220	0.656594	3.15903e-07	5.61982e-05
AT4G25740	0.656215	5.44441e-08	1.56581e-05
AT5G67510	0.655617	3.15259e-09	1.70003e-06
AT1G16445	0.65545	0.00313174	0.0391153
AT5G39850	0.65539	1.98852e-06	0.000206711
AT1G79075	0.652719	0.000179732	0.00540324
AT5G53940	0.650638	2.33627e-05	0.00122166
AT3G22600	0.648917	3.14297e-06	0.000296366
AT1G23100	0.647981	0.000682425	0.0135824
AT5G05370	0.644888	1.83404e-08	6.45881e-06
AT5G40080	0.644132	0.000592826	0.0123494
AT2G31980	0.642904	1.54272e-06	0.000174502
AT1G73940	0.642173	3.0745e-06	0.000291503
AT4G18100	0.640925	2.31547e-08	7.99115e-06
AT5G14660	0.640302	8.03604e-06	0.000580209
AT1G10470	0.639871	7.05193e-07	9.73505e-05
AT2G27840	0.638678	1.52735e-07	3.37897e-05
AT1G67250	0.637351	4.39127e-07	6.82665e-05
AT4G17085	0.63697	0.00132745	0.0218544
AT3G60245	0.63633	9.36864e-09	3.59256e-06
AT1G09815	0.63605	3.86449e-08	1.21247e-05
AT5G57290	0.634871	8.59146e-07	0.000113193
AT3G13677	0.63454	0.00241682	0.0326327
AT1G08830	0.634089	5.21947e-08	1.55288e-05
AT5G02610	0.633058	4.82343e-09	2.37809e-06
AT1G51100	0.632129	0.00235836	0.0322216
AT3G07910	0.631459	4.11784e-07	6.64089e-05
AT1G35560	0.631105	5.42633e-05	0.00226176
AT2G19670	0.630062	0.000296178	0.00758286
AT4G37310	0.627335	0.00260793	0.0344847
AT4G38840	0.626642	0.00342406	0.0413475
AT3G15360	0.626172	0.000262551	0.00704601
AT1G77090	0.625831	0.000778004	0.0148674
AT1G77540	0.625578	2.04961e-06	0.000211784
AT3G04400	0.625012	7.68489e-08	1.88221e-05
AT1G68185	0.624854	0.00036805	0.00876892
AT1G73177	0.624845	0.00118511	0.0203284
AT1G27050	0.624604	1.14408e-05	0.000751257
AT3G27060	0.623232	2.92532e-05	0.00141796
AT5G56670	0.621741	2.45071e-08	8.29205e-06
AT2G40590	0.621363	1.12791e-07	2.5951e-05
AT4G25890	0.618625	1.19322e-06	0.000142987
AT4G39210	0.618283	0.00151999	0.0236938
AT3G46020	0.617596	0.00416652	0.047115
AT5G47700	0.615915	9.65919e-06	0.000666716
AT1G71430	0.615823	0.000424768	0.00981231
AT4G37540	0.615417	7.6246e-06	0.0005575
AT5G52420	0.614641	0.000159239	0.00497796
AT5G18380	0.613391	1.26872e-07	2.88065e-05
AT1G09590	0.613097	1.28312e-09	8.51599e-07
AT5G52380	0.612289	0.000269005	0.00713049
AT3G06680	0.611991	5.18221e-07	7.77602e-05
AT1G75980	0.611531	0.00341655	0.0412857
AT3G49420	0.611301	0.00139531	0.0225276
AT1G16430	0.61035	0.00291069	0.0372603
AT3G18410	0.608605	4.67405e-07	7.20138e-05
AT1G06040	0.607863	0.000188788	0.00558788
AT5G60460	0.607849	1.26749e-05	0.000797974
AT2G21290	0.607791	1.27169e-05	0.000797974
AT5G57280	0.605732	2.15102e-05	0.00115273
AT5G15550	0.605374	3.94823e-06	0.000346562
AT2G34490	0.604338	0.00290099	0.0371637
AT5G27770	0.604157	3.9579e-07	6.50452e-05
AT4G30220	0.603267	1.41707e-05	0.000861022
AT2G36170	0.602755	5.12183e-07	7.75283e-05
AT3G04770	0.602431	4.03924e-05	0.00180106
AT3G46560	0.602282	3.53821e-06	0.000316307
AT3G52380	0.60087	7.67435e-07	0.000104275
AT1G14410	0.6002	6.26797e-05	0.00251535
AT1G03150	0.598109	5.59423e-05	0.00230967
AT2G32060	0.597839	2.22819e-07	4.32759e-05
AT1G29250	0.596293	1.63162e-06	0.000180482
AT3G11250	0.595738	3.49821e-06	0.000314506
AT3G10090	0.595089	7.9938e-06	0.000579584
AT2G07340	0.59465	7.19887e-05	0.00281049
AT2G21580	0.594034	1.95398e-06	0.000206711
AT2G25720	0.592796	0.000361872	0.00866161
AT5G47630	0.592617	0.00133761	0.0219634
AT1G49410	0.591538	2.90808e-06	0.000280345
AT2G36620	0.589716	7.74439e-08	1.88221e-05
AT1G76080	0.589364	0.00106801	0.0186913
AT4G04870	0.589215	0.00121847	0.0206551
AT1G17960	0.587441	0.00168714	0.0255604
AT1G05900	0.587435	0.00148521	0.0233626
AT1G55140	0.586266	0.000247342	0.00677481
AT5G02450	0.586236	2.943e-07	5.33161e-05
AT1G20430	0.586174	0.000120806	0.00403997
AT1G74453	0.586064	0.0025671	0.0341368
AT5G50460	0.586046	4.89487e-06	0.000411791
AT4G31700	0.586035	1.04507e-07	2.43698e-05
AT3G57785	0.585532	0.00190504	0.0276479
AT5G40100	-0.585038	0.00107623	0.0188161
AT5G02200	-0.585116	0.00315791	0.0393492
AT2G44080	-0.586264	9.05946e-06	0.000635488
AT2G23200	-0.587291	0.00298706	0.0378751
AT1G12790	-0.587858	0.00364513	0.0431415
AT1G73330	-0.588034	0.000192666	0.00565417
AT4G37870	-0.588797	0.000143674	0.00459119
AT1G66730	-0.591117	6.09156e-05	0.00246173
AT2G16060	-0.592323	0.00443737	0.0488441
AT4G25070	-0.592325	0.00229878	0.0316077
AT5G15780	-0.5929	0.0014322	0.022837
AT1G49860	-0.593622	0.000378663	0.0089879
AT2G22860	-0.594968	0.00137684	0.0223717
AT3G02260	-0.595608	9.7288e-05	0.00345432
AT2G15890	-0.596085	0.000332387	0.00819707
AT1G19540	-0.59624	0.00341496	0.0412857
AT5G46780	-0.600098	0.00143206	0.022837
AT1G03080	-0.600218	0.000449017	0.0102707
AT2G25660	-0.600753	4.13459e-06	0.000356732
AT5G24350	-0.60092	5.74562e-05	0.00234389
AT1G70530	-0.601627	0.000113441	0.00386866
AT5G64740	-0.603218	1.11093e-09	8.0295e-07
AT1G29395	-0.603934	0.000665162	0.0133002
AT3G59900	-0.604891	0.000204923	0.00594311
AT5G24740	-0.606573	7.43333e-05	0.00286956
AT3G50370	-0.606882	0.00031214	0.007855
AT5G44380	-0.61061	0.000647513	0.0131291
AT4G35380	-0.611175	0.000129041	0.00425325
AT4G17140	-0.611409	3.47002e-05	0.00162726
AT3G50950	-0.611534	4.89535e-05	0.00208578
AT2G46560	-0.613303	1.94484e-05	0.00107564
AT1G18910	-0.61349	0.00081659	0.0154847
AT3G46700	-0.613516	0.00328898	0.0404812
AT5G49680	-0.614865	0.00428154	0.0477276
AT1G18670	-0.614985	2.83065e-05	0.00139381
AT3G10420	-0.615408	8.59314e-07	0.000113193
AT5G53550	-0.616419	0.00018457	0.00551982
AT1G03060	-0.6175	0.000147025	0.00466372
AT3G06390	-0.618024	0.0029749	0.0378297
AT4G30350	-0.620707	0.00213633	0.0301921
AT1G17500	-0.621601	2.09183e-05	0.00113155
AT4G34135	-0.622748	7.09417e-05	0.0027822
AT2G35630	-0.622989	2.96613e-07	5.33161e-05
AT3G10010	-0.623582	0.000483018	0.0107826
AT5G11250	-0.624147	0.000266443	0.00709527
AT3G01560	-0.624635	2.94481e-06	0.000280749
AT2G30740	-0.624711	4.17737e-07	6.67451e-05
AT3G03020	-0.625743	0.00111065	0.0192811
AT4G00150	-0.627152	1.22065e-05	0.000777077
AT5G35210	-0.62859	1.04673e-05	0.000705743
AT2G21840	-0.629626	0.000707396	0.0139666
AT5G23150	-0.631131	0.000515868	0.0112397
AT1G79840	-0.631469	0.000869717	0.0161897
AT3G28550	-0.63478	0.00139061	0.0225276
AT1G79710	-0.636105	0.00132333	0.02183
AT1G49520	-0.63731	0.0028586	0.0368119
AT4G12570	-0.640956	1.56745e-06	0.000174502
AT1G03740	-0.644227	0.00255521	0.0340484
AT5G25980	-0.644881	0.00442563	0.0487857
AT3G52240	-0.646726	6.07547e-07	8.5933e-05
AT2G36380	-0.649019	0.000125236	0.00416392
AT3G19240	-0.649096	0.000148637	0.00470621
AT1G14740	-0.64939	8.32971e-07	0.000111424
AT3G02550	-0.650422	0.0012715	0.0213435
AT5G47910	-0.650723	0.00401556	0.046011
AT4G19960	-0.65224	0.000149057	0.00471086
AT2G20320	-0.653188	0.000763402	0.0147023
AT2G17930	-0.653235	2.17103e-05	0.00115985
AT4G02940	-0.653306	0.00102152	0.0181912
AT1G11540	-0.655725	0.0019376	0.0279325
AT1G76720	-0.655788	0.00374282	0.0438764
AT4G24230	-0.658768	1.1537e-05	0.000751257
AT1G15950	-0.659471	0.000224523	0.00633068
AT5G45080	-0.65966	0.000732006	0.0142595
AT1G21580	-0.660902	3.47029e-05	0.00162726
AT5G62670	-0.661289	1.58011e-10	1.5148e-07
AT4G12020	-0.66243	2.84701e-05	0.00139568
AT2G31010	-0.663502	2.82948e-05	0.00139381
AT1G11100	-0.664492	0.00339429	0.0412786
AT2G26820	-0.665322	0.0023443	0.032129
AT4G21400	-0.666697	2.92039e-07	5.33161e-05
AT4G37760	-0.666792	0.00013285	0.00432541
AT5G38850	-0.667524	0.000167429	0.00515002
AT1G69450	-0.669392	7.10903e-06	0.0005416
AT4G30200	-0.669511	7.8135e-09	3.13558e-06
AT1G15670	-0.67384	6.74005e-06	0.000533515
AT4G34131	-0.67461	0.000114359	0.00388462
AT3G17860	-0.674948	0.000352242	0.00853325
AT4G25810	-0.677489	0.000345239	0.0084383
AT5G08230	-0.678022	0.000556589	0.0118428
AT1G59870	-0.6801	0.000404538	0.00942066
AT4G25090	-0.680286	4.98279e-05	0.00210743
AT5G41740	-0.681198	0.00147392	0.0232981
AT5G14570	-0.68174	5.47771e-05	0.0022722
AT4G15540	-0.681841	2.29922e-05	0.00120594
AT5G17420	-0.68463	0.000262128	0.00704562
AT1G68500	-0.685101	0.00276452	0.0358951
AT4G16860	-0.685609	1.1627e-05	0.000754271
AT5G53440	-0.686683	4.9302e-08	1.49255e-05
AT1G31350	-0.68763	1.09479e-05	0.000729412
AT1G03610	-0.688783	0.000100069	0.0035385
AT1G59910	-0.689152	0.000300415	0.00765726
AT4G33210	-0.68956	5.54611e-08	1.56891e-05
AT5G04560	-0.689935	2.133e-06	0.00021909
AT4G32480	-0.691375	0.000140117	0.00450252
AT3G03110	-0.691954	1.23212e-06	0.000144636
AT5G51200	-0.692993	3.29909e-07	5.75122e-05
AT4G11320	-0.693122	1.76461e-05	0.00100496
AT5G19550	-0.694162	0.0010919	0.0190706
AT1G53440	-0.69591	1.82119e-05	0.00102034
AT1G72840	-0.698657	0.00023181	0.00649369
AT5G41100	-0.699113	0.00333952	0.0408968
AT4G18197	-0.69927	0.000219243	0.00625331
AT3G47420	-0.699472	1.54988e-06	0.000174502
AT3G09220	-0.699836	0.000163457	0.00508219
AT2G42270	-0.700392	0.000273263	0.00717664
AT2G28960	-0.701054	7.66698e-05	0.00291149
AT5G23110	-0.701334	1.50304e-05	0.000898073
AT5G58340	-0.702965	0.00177013	0.0264125
AT3G53480	-0.703122	1.20331e-06	0.000143202
AT5G63560	-0.703231	0.000165632	0.00512213
AT2G24980	-0.705109	0.000312435	0.007855
AT1G73280	-0.708484	0.0023892	0.0324886
AT5G42280	-0.709908	0.00313519	0.0391185
AT4G35800	-0.715819	9.65896e-05	0.0034423
AT5G26280	-0.716143	4.24754e-08	1.30885e-05
AT1G77450	-0.717786	0.000337051	0.00827334
AT4G30210	-0.72262	0.000417063	0.00966018
AT5G38030	-0.724191	0.00262624	0.0346736
AT3G22800	-0.727684	0.00189493	0.0275244
AT4G16008	-0.727838	0.00442735	0.0487857
AT4G30370	-0.72815	0.00440246	0.0486045
AT5G43520	-0.729155	0.000496057	0.0109466
AT1G05700	-0.731891	0.000284449	0.00737006
AT1G55860	-0.73555	0.000129121	0.00425325
AT4G22590	-0.735794	0.000247231	0.00677481
AT1G30410	-0.736457	2.35937e-05	0.00122697
AT3G23150	-0.737079	6.46102e-08	1.72272e-05
AT2G36220	-0.737893	0.00270276	0.0354508
AT3G23430	-0.7383	6.60386e-10	5.42648e-07
AT4G21410	-0.739621	4.0416e-09	2.11339e-06
AT2G33770	-0.740988	2.62266e-06	0.000258609
AT3G05630	-0.741787	0.000746003	0.0144316
AT4G39675	-0.743447	2.44791e-05	0.00124605
AT4G13340	-0.745155	0.000188528	0.00558788
AT5G43350	-0.745617	4.10793e-12	5.9072e-09
AT2G28290	-0.748729	1.68399e-05	0.000971871
AT2G41230	-0.748804	0.000107518	0.00372556
AT4G36140	-0.749722	6.58882e-07	9.24363e-05
AT2G17525	-0.751117	0.000182709	0.00548319
AT4G18600	-0.755129	0.00178602	0.0265685
AT1G70850	-0.759563	3.39036e-06	0.00031192
AT3G22420	-0.760679	0.000742719	0.0144087
AT2G34660	-0.762541	1.65066e-07	3.51651e-05
AT1G50030	-0.763295	1.0581e-06	0.000134136
AT3G61060	-0.763762	1.60912e-05	0.000931775
AT3G05660	-0.764867	0.00101106	0.0180797
AT5G51060	-0.766517	3.3859e-05	0.00160074
AT3G16460	-0.768099	3.05798e-09	1.70003e-06
AT4G24040	-0.769161	0.000129155	0.00425325
AT2G46750	-0.769311	0.000132628	0.00432541
AT4G27470	-0.769788	8.64406e-05	0.00318722
AT4G34138	-0.771445	6.07186e-07	8.5933e-05
AT2G45540	-0.780442	2.28491e-06	0.000230576
AT3G27220	-0.787763	0.00084687	0.0158499
AT2G41700	-0.788588	3.43567e-07	5.9286e-05
AT5G25350	-0.796112	7.26393e-14	1.79066e-10
AT4G15230	-0.796778	4.42644e-05	0.001924
AT3G04690	-0.797406	0.0016029	0.0245646
AT1G08090	-0.803424	6.69247e-05	0.00264874
AT1G56510	-0.806841	5.15783e-05	0.00217082
AT1G62440	-0.80739	0.000394721	0.00925448
AT3G17790	-0.808624	5.2015e-06	0.000423382
AT1G33050	-0.80931	3.75788e-08	1.20085e-05
AT5G22794	-0.81073	0.00386296	0.0446479
AT5G25110	-0.812055	1.90978e-06	0.000203427
AT2G01010	-0.814121	0.00103036	0.0183244
AT5G65207	-0.817829	0.00113094	0.0195189
AT1G15165	-0.819869	0.00231462	0.0317749
AT1G77530	-0.826573	0.00023609	0.0065785
AT2G27690	-0.826742	0.00224704	0.0312143
AT1G30730	-0.829223	0.00142909	0.022837
AT2G31880	-0.830407	2.08029e-05	0.00112885
AT2G36490	-0.835599	2.90311e-05	0.00141116
AT5G39890	-0.837249	0.000326106	0.00806431
AT3G21250	-0.839734	5.31481e-08	1.55445e-05
AT1G58220	-0.841911	0.00104912	0.0185108
AT1G05570	-0.842802	6.89856e-12	9.15704e-09
AT1G48090	-0.845947	1.28484e-05	0.000803303
AT5G14700	-0.848206	0.00372191	0.04378
AT5G38865	-0.853223	0.000146011	0.00464009
AT2G11215	-0.854821	8.30905e-05	0.00309678
AT5G37990	-0.856809	0.00165684	0.0252565
AT1G55760	-0.857033	0.000108885	0.00375785
AT3G56040	-0.858337	5.7328e-10	4.94626e-07
AT5G01100	-0.861635	0.00272068	0.0354895
AT1G59660	-0.864857	6.32323e-05	0.00252987
AT1G26270	-0.867656	6.50492e-08	1.72272e-05
AT5G61820	-0.869431	1.89605e-09	1.09061e-06
AT5G07740	-0.872694	1.0645e-05	0.000714747
AT3G23510	-0.873291	9.06631e-05	0.00329365
AT5G51160	-0.875334	0.00240963	0.0326316
AT1G23720	-0.875866	2.20224e-05	0.0011682
AT3G20395	-0.877061	1.22057e-06	0.000144262
AT2G01520	-0.879966	7.11818e-06	0.0005416
AT5G58550	-0.88118	1.58106e-07	3.41034e-05
AT2G28315	-0.883593	0.00362305	0.0429391
AT4G15160	-0.889325	0.000244661	0.00674416
AT5G52050	-0.890148	4.16902e-05	0.00185036
AT1G16130	-0.891277	0.000116888	0.00393949
AT5G57190	-0.891573	0.00065251	0.0131847
AT4G24110	-0.893182	0.000120464	0.00403636
AT4G23060	-0.897653	1.5591e-07	3.40555e-05
AT5G55930	-0.898158	0.000174424	0.0053272
AT2G28990	-0.907299	0.000286931	0.00742321
AT4G10120	-0.912863	7.54383e-08	1.88221e-05
AT5G54370	-0.913911	0.000591614	0.0123494
AT1G19530	-0.915922	4.04516e-06	0.00035077
AT5G28400	-0.928371	7.76922e-06	0.000565678
AT2G38390	-0.928584	4.31463e-06	0.000368581
AT5G48000	-0.93277	1.02395e-05	0.000695639
AT4G15393	-0.937441	3.71109e-07	6.27829e-05
AT4G16960	-0.939035	7.62352e-06	0.0005575
AT1G07160	-0.941315	0.00410569	0.0467502
AT2G24580	-0.944606	1.57902e-11	1.94626e-08
AT4G05200	-0.946738	2.88426e-05	0.00140994
AT3G24480	-0.949059	5.65318e-05	0.00231713
AT2G08435	-0.949305	0.00352884	0.0422872
AT1G56250	-0.951936	0.00151235	0.0236172
AT1G72360	-0.957668	6.07876e-08	1.665e-05
AT4G15233	-0.96058	3.59261e-05	0.001671
AT1G51840	-0.963083	0.000498548	0.0109732
AT5G10210	-0.966988	0.000533231	0.0114826
AT4G24310	-0.968276	0.00127543	0.0213677
ATCG00180	-0.968508	3.16291e-05	0.00152456
AT1G30720	-0.984966	2.4206e-07	4.6411e-05
AT2G15880	-0.987362	1.505e-05	0.000898073
AT2G16005	-0.993567	7.38224e-09	3.095e-06
AT5G20150	-1.00217	7.32019e-06	0.000546923
AT3G10040	-1.00652	4.37134e-06	0.000371586
AT3G06435	-1.01369	0.000264846	0.0070784
AT5G54720	-1.02234	3.80419e-05	0.00173664
AT3G02040	-1.02486	1.94633e-07	3.92901e-05
AT5G42580	-1.02864	0.00425596	0.0475961
AT2G14510	-1.03434	0.0002704	0.00714551
AT3G23450	-1.03673	2.91378e-07	5.33161e-05
AT4G19530	-1.03767	6.74104e-08	1.73617e-05
AT1G07560	-1.04374	1.84551e-06	0.000197802
AT2G04800	-1.04718	2.80769e-05	0.00139381
AT1G68740	-1.07521	9.18719e-07	0.000120102
AT1G58602	-1.09893	1.82585e-13	3.93836e-10
AT1G07550	-1.11788	0.000386326	0.00913212
AT5G62360	-1.12271	4.0019e-05	0.00179368
AT5G38005	-1.13502	1.4133e-05	0.000861022
AT1G72800	-1.16759	1.12421e-05	0.000743269
AT1G09575	-1.17244	1.9754e-05	0.00108559
AT1G09240	-1.18262	0.000835187	0.0157164
AT1G33055	-1.18991	1.13507e-10	1.15217e-07
AT3G05640	-1.22103	1.52328e-06	0.000174078
AT5G20410	-1.25312	2.19182e-05	0.00116735
AT3G46330	-1.25484	9.33979e-08	2.23844e-05
AT5G48430	-1.25713	2.95833e-08	9.63189e-06
AT1G65390	-1.25909	3.15999e-05	0.00152456
ATCG00170	-1.32502	1.29705e-06	0.000151229
AT4G04223	-1.3269	3.26117e-12	5.11589e-09
AT2G25940	-1.33883	8.35806e-05	0.00310833
AT5G26270	-1.3701	1.44086e-09	8.87981e-07
AT5G48010	-1.44188	7.05514e-06	0.0005416
AT1G63530	-1.44288	6.06005e-07	8.5933e-05
AT3G05170	-1.49237	7.00256e-06	0.0005416
AT3G21720	-1.51871	2.9676e-12	5.11589e-09
AT5G66650	-1.52706	8.35522e-09	3.27677e-06
AT3G02840	-1.55825	0.000282397	0.00732789
AT3G28740	-1.57618	2.83886e-11	3.26583e-08
AT5G01730	-1.60981	4.3028e-06	0.000368581
AT5G20790	-1.69305	5.55679e-09	2.66356e-06
AT4G01360	-1.79678	6.38189e-05	0.00254332
AT3G43190	-2.78555	0.000242821	0.00670418
AT4G33500	-5.66135	7.11676e-09	3.095e-06

## Sheet: GO_sextuple
GO-upregulated genes										GO-downregulated genes
Category	GOID	Description	GeneRatio	pvalue	padj	geneID	geneName	Count		Category	GOID	Description	GeneRatio	pvalue	padj	geneID	geneName	Count
BP	GO:0006518	peptide metabolic process	26/68	2.97571e-15	2.133e-13	AT1G09640/AT2G20450/AT5G61170/AT1G09590/AT1G16740/AT5G67510/AT4G16720/AT5G02610/AT5G59850/AT4G18100/AT1G78370/AT3G04400/AT4G31700/AT2G40590/AT5G18380/AT5G02450/AT2G32220/AT5G27770/AT2G36170/AT4G10450/AT3G17170/AT1G77750/AT4G02520/AT3G04770/AT5G15520/AT1G17960	AT1G09640/AT2G20450/AT5G61170/AT1G09590/AT1G16740/AT5G67510/AT4G16720/AT5G02610/AT5G59850/AT4G18100/GSTU20/emb2171/RPS6/AT2G40590/AT5G18380/AT5G02450/AT2G32220/AT5G27770/AT2G36170/AT4G10450/RFC3/AT1G77750/GSTF2/RPSAb/AT5G15520/AT1G17960	26		BP	GO:0051716	cellular response to stimulus	19/107	8.5781e-07	0.000101222	AT3G23150/AT4G19530/AT4G36140/AT5G25110/AT5G04560/AT4G16960/AT4G16860/AT2G36490/AT1G65390/AT1G56510/AT1G66730/AT4G35380/AT5G38850/AT1G72840/AT5G11250/AT3G10010/AT5G45080/AT5G40100/AT5G41740	ETR2/AT4G19530/AT4G36140/CIPK25/DME/AT4G16960/RPP4/DML1/PP2-A5/WRR4/LIG6/AT4G35380/AT5G38850/AT1G72840/AT5G11250/DML2/PP2-A6/AT5G40100/AT5G41740	19
BP	GO:0006412	translation	24/68	3.9303e-15	2.133e-13	AT1G09640/AT2G20450/AT5G61170/AT1G09590/AT1G16740/AT5G67510/AT4G16720/AT5G02610/AT5G59850/AT4G18100/AT3G04400/AT4G31700/AT2G40590/AT5G18380/AT5G02450/AT2G32220/AT5G27770/AT2G36170/AT4G10450/AT3G17170/AT1G77750/AT3G04770/AT5G15520/AT1G17960	AT1G09640/AT2G20450/AT5G61170/AT1G09590/AT1G16740/AT5G67510/AT4G16720/AT5G02610/AT5G59850/AT4G18100/emb2171/RPS6/AT2G40590/AT5G18380/AT5G02450/AT2G32220/AT5G27770/AT2G36170/AT4G10450/RFC3/AT1G77750/RPSAb/AT5G15520/AT1G17960	24		BP	GO:0007165	signal transduction	15/107	8.92245e-06	0.00035095	AT3G23150/AT4G19530/AT4G36140/AT5G25110/AT4G16960/AT4G16860/AT1G65390/AT1G56510/AT4G35380/AT5G38850/AT1G72840/AT5G11250/AT5G45080/AT5G40100/AT5G41740	ETR2/AT4G19530/AT4G36140/CIPK25/AT4G16960/RPP4/PP2-A5/WRR4/AT4G35380/AT5G38850/AT1G72840/AT5G11250/PP2-A6/AT5G40100/AT5G41740	15
BP	GO:0043043	peptide biosynthetic process	24/68	5.16048e-15	2.133e-13	AT1G09640/AT2G20450/AT5G61170/AT1G09590/AT1G16740/AT5G67510/AT4G16720/AT5G02610/AT5G59850/AT4G18100/AT3G04400/AT4G31700/AT2G40590/AT5G18380/AT5G02450/AT2G32220/AT5G27770/AT2G36170/AT4G10450/AT3G17170/AT1G77750/AT3G04770/AT5G15520/AT1G17960	AT1G09640/AT2G20450/AT5G61170/AT1G09590/AT1G16740/AT5G67510/AT4G16720/AT5G02610/AT5G59850/AT4G18100/emb2171/RPS6/AT2G40590/AT5G18380/AT5G02450/AT2G32220/AT5G27770/AT2G36170/AT4G10450/RFC3/AT1G77750/RPSAb/AT5G15520/AT1G17960	24		BP	GO:0023052	signaling	15/107	8.92245e-06	0.00035095	AT3G23150/AT4G19530/AT4G36140/AT5G25110/AT4G16960/AT4G16860/AT1G65390/AT1G56510/AT4G35380/AT5G38850/AT1G72840/AT5G11250/AT5G45080/AT5G40100/AT5G41740	ETR2/AT4G19530/AT4G36140/CIPK25/AT4G16960/RPP4/PP2-A5/WRR4/AT4G35380/AT5G38850/AT1G72840/AT5G11250/PP2-A6/AT5G40100/AT5G41740	15
BP	GO:0043603	cellular amide metabolic process	26/68	8.61294e-15	2.67001e-13	AT1G09640/AT2G20450/AT5G61170/AT1G09590/AT1G16740/AT5G67510/AT4G16720/AT5G02610/AT5G59850/AT4G18100/AT1G78370/AT3G04400/AT4G31700/AT2G40590/AT5G18380/AT5G02450/AT2G32220/AT5G27770/AT2G36170/AT4G10450/AT3G17170/AT1G77750/AT4G02520/AT3G04770/AT5G15520/AT1G17960	AT1G09640/AT2G20450/AT5G61170/AT1G09590/AT1G16740/AT5G67510/AT4G16720/AT5G02610/AT5G59850/AT4G18100/GSTU20/emb2171/RPS6/AT2G40590/AT5G18380/AT5G02450/AT2G32220/AT5G27770/AT2G36170/AT4G10450/RFC3/AT1G77750/GSTF2/RPSAb/AT5G15520/AT1G17960	26		BP	GO:0007154	cell communication	15/107	4.0304e-05	0.00118897	AT3G23150/AT4G19530/AT4G36140/AT5G25110/AT4G16960/AT4G16860/AT1G65390/AT1G56510/AT4G35380/AT5G38850/AT1G72840/AT5G11250/AT5G45080/AT5G40100/AT5G41740	ETR2/AT4G19530/AT4G36140/CIPK25/AT4G16960/RPP4/PP2-A5/WRR4/AT4G35380/AT5G38850/AT1G72840/AT5G11250/PP2-A6/AT5G40100/AT5G41740	15
BP	GO:0043604	amide biosynthetic process	24/68	1.14294e-14	2.83449e-13	AT1G09640/AT2G20450/AT5G61170/AT1G09590/AT1G16740/AT5G67510/AT4G16720/AT5G02610/AT5G59850/AT4G18100/AT3G04400/AT4G31700/AT2G40590/AT5G18380/AT5G02450/AT2G32220/AT5G27770/AT2G36170/AT4G10450/AT3G17170/AT1G77750/AT3G04770/AT5G15520/AT1G17960	AT1G09640/AT2G20450/AT5G61170/AT1G09590/AT1G16740/AT5G67510/AT4G16720/AT5G02610/AT5G59850/AT4G18100/emb2171/RPS6/AT2G40590/AT5G18380/AT5G02450/AT2G32220/AT5G27770/AT2G36170/AT4G10450/RFC3/AT1G77750/RPSAb/AT5G15520/AT1G17960	24		BP	GO:0044262	cellular carbohydrate metabolic process	8/107	0.000520003	0.0122721	AT1G05570/AT5G64740/AT4G10120/AT4G24040/AT3G43190/AT4G22590/AT5G17420/AT4G25810	CALS1/CESA6/ATSPS4F/TRE1/SUS4/TPPG/IRX3/XTR6	8
CC	GO:0005840	ribosome	22/31	1.54563e-15	5.25513e-14	AT2G20450/AT5G61170/AT1G09590/AT1G16740/AT5G67510/AT4G16720/AT5G02610/AT5G59850/AT4G18100/AT3G04400/AT4G31700/AT2G40590/AT5G18380/AT5G02450/AT2G32220/AT5G27770/AT2G36170/AT4G10450/AT3G17170/AT1G77750/AT3G04770/AT5G15520	AT2G20450/AT5G61170/AT1G09590/AT1G16740/AT5G67510/AT4G16720/AT5G02610/AT5G59850/AT4G18100/emb2171/RPS6/AT2G40590/AT5G18380/AT5G02450/AT2G32220/AT5G27770/AT2G36170/AT4G10450/RFC3/AT1G77750/RPSAb/AT5G15520	22		BP	GO:0005984	disaccharide metabolic process	4/107	0.0015577	0.0306348	AT4G10120/AT4G24040/AT3G43190/AT4G22590	ATSPS4F/TRE1/SUS4/TPPG	4
CC	GO:1990904	ribonucleoprotein complex	22/31	2.1422e-14	3.64174e-13	AT2G20450/AT5G61170/AT1G09590/AT1G16740/AT5G67510/AT4G16720/AT5G02610/AT5G59850/AT4G18100/AT3G04400/AT4G31700/AT2G40590/AT5G18380/AT5G02450/AT2G32220/AT5G27770/AT2G36170/AT4G10450/AT3G17170/AT1G77750/AT3G04770/AT5G15520	AT2G20450/AT5G61170/AT1G09590/AT1G16740/AT5G67510/AT4G16720/AT5G02610/AT5G59850/AT4G18100/emb2171/RPS6/AT2G40590/AT5G18380/AT5G02450/AT2G32220/AT5G27770/AT2G36170/AT4G10450/RFC3/AT1G77750/RPSAb/AT5G15520	22		BP	GO:0009311	oligosaccharide metabolic process	4/107	0.00269154	0.0453717	AT4G10120/AT4G24040/AT3G43190/AT4G22590	ATSPS4F/TRE1/SUS4/TPPG	4
CC	GO:0043228	non-membrane-bounded organelle	22/31	2.71281e-12	2.30589e-11	AT2G20450/AT5G61170/AT1G09590/AT1G16740/AT5G67510/AT4G16720/AT5G02610/AT5G59850/AT4G18100/AT3G04400/AT4G31700/AT2G40590/AT5G18380/AT5G02450/AT2G32220/AT5G27770/AT2G36170/AT4G10450/AT3G17170/AT1G77750/AT3G04770/AT5G15520	AT2G20450/AT5G61170/AT1G09590/AT1G16740/AT5G67510/AT4G16720/AT5G02610/AT5G59850/AT4G18100/emb2171/RPS6/AT2G40590/AT5G18380/AT5G02450/AT2G32220/AT5G27770/AT2G36170/AT4G10450/RFC3/AT1G77750/RPSAb/AT5G15520	22		MF	GO:0043531	ADP binding	13/163	1.26588e-06	0.000162033	AT1G58602/AT4G19530/AT4G36140/AT4G16960/AT4G16860/AT4G12020/AT3G50950/AT1G56510/AT5G38850/AT1G72840/AT5G11250/AT5G40100/AT5G41740	AT1G58602/AT4G19530/AT4G36140/AT4G16960/RPP4/WRKY19/ZAR1/WRR4/AT5G38850/AT1G72840/AT5G11250/AT5G40100/AT5G41740	13
CC	GO:0043232	intracellular non-membrane-bounded organelle	22/31	2.71281e-12	2.30589e-11	AT2G20450/AT5G61170/AT1G09590/AT1G16740/AT5G67510/AT4G16720/AT5G02610/AT5G59850/AT4G18100/AT3G04400/AT4G31700/AT2G40590/AT5G18380/AT5G02450/AT2G32220/AT5G27770/AT2G36170/AT4G10450/AT3G17170/AT1G77750/AT3G04770/AT5G15520	AT2G20450/AT5G61170/AT1G09590/AT1G16740/AT5G67510/AT4G16720/AT5G02610/AT5G59850/AT4G18100/emb2171/RPS6/AT2G40590/AT5G18380/AT5G02450/AT2G32220/AT5G27770/AT2G36170/AT4G10450/RFC3/AT1G77750/RPSAb/AT5G15520	22		MF	GO:0042626	ATPase activity, coupled to transmembrane movement of substances	8/163	5.48489e-05	0.00179667	AT3G21250/AT2G34660/AT3G53480/AT1G30410/AT4G15233/AT4G15230/AT2G36380/AT1G59870	ABCC8/ABCC2/ABCG37/ABCC12/ABCG42/ABCG30/ABCG34/PEN3	8
CC	GO:0044444	cytoplasmic part	22/31	9.11879e-10	6.20078e-09	AT2G20450/AT5G61170/AT1G09590/AT1G16740/AT5G67510/AT4G16720/AT5G02610/AT5G59850/AT4G18100/AT3G04400/AT4G31700/AT2G40590/AT5G18380/AT5G02450/AT2G32220/AT5G27770/AT2G36170/AT4G10450/AT3G17170/AT1G77750/AT3G04770/AT5G15520	AT2G20450/AT5G61170/AT1G09590/AT1G16740/AT5G67510/AT4G16720/AT5G02610/AT5G59850/AT4G18100/emb2171/RPS6/AT2G40590/AT5G18380/AT5G02450/AT2G32220/AT5G27770/AT2G36170/AT4G10450/RFC3/AT1G77750/RPSAb/AT5G15520	22		MF	GO:0043492	ATPase activity, coupled to movement of substances	8/163	5.48489e-05	0.00179667	AT3G21250/AT2G34660/AT3G53480/AT1G30410/AT4G15233/AT4G15230/AT2G36380/AT1G59870	ABCC8/ABCC2/ABCG37/ABCC12/ABCG42/ABCG30/ABCG34/PEN3	8
MF	GO:0003735	structural constituent of ribosome	22/79	2.81392e-18	2.30741e-16	AT2G20450/AT5G61170/AT1G09590/AT1G16740/AT5G67510/AT4G16720/AT5G02610/AT5G59850/AT4G18100/AT3G04400/AT4G31700/AT2G40590/AT5G18380/AT5G02450/AT2G32220/AT5G27770/AT2G36170/AT4G10450/AT3G17170/AT1G77750/AT3G04770/AT5G15520	AT2G20450/AT5G61170/AT1G09590/AT1G16740/AT5G67510/AT4G16720/AT5G02610/AT5G59850/AT4G18100/emb2171/RPS6/AT2G40590/AT5G18380/AT5G02450/AT2G32220/AT5G27770/AT2G36170/AT4G10450/RFC3/AT1G77750/RPSAb/AT5G15520	22		MF	GO:0015399	primary active transmembrane transporter activity	8/163	7.01825e-05	0.00179667	AT3G21250/AT2G34660/AT3G53480/AT1G30410/AT4G15233/AT4G15230/AT2G36380/AT1G59870	ABCC8/ABCC2/ABCG37/ABCC12/ABCG42/ABCG30/ABCG34/PEN3	8
MF	GO:0005198	structural molecule activity	22/79	3.70985e-17	1.52104e-15	AT2G20450/AT5G61170/AT1G09590/AT1G16740/AT5G67510/AT4G16720/AT5G02610/AT5G59850/AT4G18100/AT3G04400/AT4G31700/AT2G40590/AT5G18380/AT5G02450/AT2G32220/AT5G27770/AT2G36170/AT4G10450/AT3G17170/AT1G77750/AT3G04770/AT5G15520	AT2G20450/AT5G61170/AT1G09590/AT1G16740/AT5G67510/AT4G16720/AT5G02610/AT5G59850/AT4G18100/emb2171/RPS6/AT2G40590/AT5G18380/AT5G02450/AT2G32220/AT5G27770/AT2G36170/AT4G10450/RFC3/AT1G77750/RPSAb/AT5G15520	22		MF	GO:0015405	P-P-bond-hydrolysis-driven transmembrane transporter activity	8/163	7.01825e-05	0.00179667	AT3G21250/AT2G34660/AT3G53480/AT1G30410/AT4G15233/AT4G15230/AT2G36380/AT1G59870	ABCC8/ABCC2/ABCG37/ABCC12/ABCG42/ABCG30/ABCG34/PEN3	8
MF	GO:0019843	rRNA binding	4/79	8.46208e-06	0.000231297	AT1G16740/AT4G10450/AT5G39850/AT3G17170	AT1G16740/AT4G10450/AT5G39850/RFC3	4		MF	GO:0022804	active transmembrane transporter activity	10/163	0.0003167	0.00675628	AT3G21250/AT2G34660/AT3G53480/AT1G30410/AT4G15233/AT5G52050/AT4G15230/AT2G36380/AT1G59870/AT5G38030	ABCC8/ABCC2/ABCG37/ABCC12/ABCG42/AT5G52050/ABCG30/ABCG34/PEN3/AT5G38030	10
										MF	GO:0042623	ATPase activity, coupled	8/163	0.000496876	0.00908574	AT3G21250/AT2G34660/AT3G53480/AT1G30410/AT4G15233/AT4G15230/AT2G36380/AT1G59870	ABCC8/ABCC2/ABCG37/ABCC12/ABCG42/ABCG30/ABCG34/PEN3	8
										MF	GO:0005199	structural constituent of cell wall	3/163	0.000733994	0.0110418	AT1G23720/AT2G24980/AT3G28550	AT1G23720/EXT6/AT3G28550	3
										MF	GO:0035251	UDP-glucosyltransferase activity	5/163	0.000776378	0.0110418	AT1G05570/AT5G64740/AT4G10120/AT3G43190/AT5G17420	CALS1/CESA6/ATSPS4F/SUS4/IRX3	5
										MF	GO:0008194	UDP-glycosyltransferase activity	9/163	0.00128214	0.015358	AT1G05570/AT5G64740/AT4G10120/AT4G34138/AT4G34135/AT4G34131/AT3G43190/AT5G17420/AT3G46700	CALS1/CESA6/ATSPS4F/UGT73B1/UGT73B2/UGT73B3/SUS4/IRX3/AT3G46700	9
										MF	GO:0046527	glucosyltransferase activity	6/163	0.00131983	0.015358	AT1G05570/AT5G64740/AT4G10120/AT3G43190/AT5G17420/AT4G25810	CALS1/CESA6/ATSPS4F/SUS4/IRX3/XTR6	6
										MF	GO:0016758	transferase activity, transferring hexosyl groups	7/163	0.00304951	0.0325281	AT1G05570/AT5G64740/AT4G10120/AT5G20410/AT3G43190/AT5G17420/AT4G25810	CALS1/CESA6/ATSPS4F/MGD2/SUS4/IRX3/XTR6	7

## Sheet: AA vs CK
gene_id	log2FoldChange	pvalue	padj
AT3G16150	4.2647837005175	3.9910015822175e-118	8.87000101647839e-114
AT2G29500	4.53445300362922	3.45476176989585e-116	3.83910401679677e-112
AT3G44990	-4.40792568555038	2.43037647784582e-110	1.80050390733745e-106
AT5G12030	6.34192755840341	3.09458494632612e-100	1.71942876080245e-96
AT3G10020	2.66149243768218	3.63774862350223e-98	1.61697926314674e-94
AT4G38060	2.69347248574371	4.0102620286177e-95	1.48546789310047e-91
AT5G41080	2.65432951947626	2.27512755221874e-94	7.2235299782945e-91
AT2G29470	5.47813830928773	6.8886975020429e-84	1.91376627478629e-80
AT3G06345	3.8113773833889	1.39633650744226e-80	3.44817543087824e-77
AT1G74310	2.75654132657634	1.7501262760687e-78	3.88965564856269e-75
AT3G24500	3.14220998239568	3.64187323159399e-78	7.35823932474331e-75
AT1G10070	2.48829529029153	8.02022120544632e-77	1.48541180242537e-73
AT1G07400	4.55786175634931	2.78269437833686e-74	4.75733711988744e-71
AT5G52050	3.14577960750971	1.60794804040557e-73	2.55261751414384e-70
AT3G12610	-2.92796828817391	2.42017055445426e-69	3.58588603818306e-66
AT3G25190	4.92562293623929	2.8734397452964e-69	3.99138739620078e-66
AT1G16030	3.14255079048616	2.76852890875197e-68	3.61944441158897e-65
AT4G32460	-2.3445171287387	5.2405263418043e-68	6.47059433036669e-65
AT3G14770	3.46449042933755	8.46795675259515e-68	9.90528099086459e-65
AT4G25200	3.90570785892486	1.46945507237484e-67	1.63293194917654e-64
AT2G40610	-3.39476091117054	1.71255035622532e-66	1.81244912700513e-63
AT5G19110	4.34799975963096	2.71989359208826e-66	2.74771068564371e-63
AT1G54050	4.04543436355241	5.24727070915118e-66	5.07046050047326e-63
AT2G01010	4.29974235287521	1.28251964585927e-65	1.18766663038426e-62
AT4G38470	2.27140674094355	2.00112697517735e-65	1.77900188093266e-62
AT3G12580	2.52465785752214	5.6866775707654e-65	4.86101573116389e-62
AT5G19890	-3.27980950849166	2.38463186308149e-64	1.96290530211059e-61
AT1G64390	-2.93889155728516	5.19520651430963e-64	4.12369517073327e-61
AT1G69530	-2.10968026861913	1.7721635798994e-60	1.35814950218152e-57
AT3G45290	2.19924734033444	1.3222425181109e-58	9.79561332167155e-56
AT3G01190	-3.16511829798925	8.70011586493584e-58	6.23742177736126e-55
AT4G30170	-2.37227648162661	9.39889593495133e-58	6.42725029353305e-55
AT5G05410	3.18335496273555	9.54327377667449e-58	6.42725029353305e-55
AT5G38940	-3.090748306018	4.91721668406842e-56	3.21426884715943e-53
AT5G13740	2.04767136167253	5.99647711231884e-55	3.80776296632246e-52
AT5G55970	2.47186091930382	3.38350025292275e-53	2.08884147558912e-50
AT1G76590	2.18958458310709	6.97573964091705e-53	4.19015712214544e-50
AT5G48570	2.78547925440902	3.36715026039901e-52	1.96933985624653e-49
AT5G64240	2.01887243758189	1.03140120197707e-51	5.87766454203598e-49
AT1G78290	2.4840911936131	4.02997984202449e-51	2.23915754972486e-48
AT1G03090	2.34592264249166	5.03344969961728e-51	2.7284980383901e-48
AT2G46240	2.67427131316471	7.06035432297646e-51	3.73610416257504e-48
AT1G18330	2.73131624701878	2.43236505939212e-50	1.25719333592999e-47
AT4G18950	2.36508883342014	2.53848373576179e-50	1.28222275062059e-47
AT3G20380	-3.4676676047082	4.45218915498144e-50	2.19888675487694e-47
AT2G23170	1.64793519264925	5.79671675676396e-50	2.80069630258867e-47
AT3G06850	2.46169275577458	2.89862931163138e-48	1.37068162661718e-45
AT3G49780	2.72642188944866	9.3585574795121e-48	4.33320708296159e-45
AT4G34131	2.51928345956433	1.05477550156469e-47	4.78416031066843e-45
AT1G80380	2.18200155144185	1.24091546132895e-47	5.51586922560717e-45
AT5G12020	5.68859154620523	1.76511389391121e-47	7.69208946905424e-45
AT1G68620	2.87709427499043	3.10474275981549e-47	1.32697899686345e-44
AT4G33150	1.87121343712153	3.33933980852487e-47	1.40031749517859e-44
AT3G48520	2.99227427086962	3.71745164039311e-47	1.53000671680994e-44
AT2G29450	2.50302502470318	4.03289388968468e-47	1.62965575814985e-44
AT4G15390	-2.28703944199155	1.29210506771546e-46	5.12804198749572e-44
AT5G57625	-3.55589694829628	1.68568562791754e-46	6.57269527727499e-44
AT3G44300	3.48887362111054	3.81418320478239e-46	1.46155554700498e-43
AT5G15780	1.94873931834329	4.35376543884077e-46	1.61678414703932e-43
AT5G65660	2.21457490019393	4.39561032337215e-46	1.61678414703932e-43
AT4G26010	-3.68920193781076	4.4375177938987e-46	1.61678414703932e-43
AT4G02270	-3.65326679157315	4.58255386742305e-45	1.64269773715286e-42
AT5G02810	2.57854654480905	5.23222406320165e-45	1.84581237785169e-42
AT3G13450	2.17119009369817	1.5099183630275e-43	5.24342744035723e-41
AT4G24230	1.88243432803308	3.44259889995877e-43	1.1771040084859e-40
AT5G48900	-2.38392975115058	5.05244928011337e-43	1.70137401894727e-40
AT5G66690	-2.75109643538774	7.5736942511269e-43	2.48743327755323e-40
AT3G49220	-1.60605575933635	7.61059450499977e-43	2.48743327755323e-40
AT5G20250	1.73423648522531	1.11949352377714e-42	3.60590486462999e-40
AT1G73600	-2.36780937033297	5.56300523344858e-42	1.76625416161992e-39
AT3G50260	2.76640966063133	6.524236055037e-42	2.04226966652391e-39
AT4G16000	3.14314859877086	7.50212633207945e-42	2.31576052403425e-39
AT5G07440	2.04260239061975	1.02172196067799e-41	3.110653503571e-39
AT4G27460	3.23427201613414	1.12379007701394e-41	3.37516681913984e-39
AT4G11290	-2.94471419729685	2.77646774268812e-41	8.22759941083246e-39
AT1G28480	4.53849159497839	6.88764260940447e-41	2.01418232886861e-38
AT1G23710	1.96112321442533	7.37717496137492e-41	2.12932095476049e-38
AT1G54100	1.75198201960927	2.9135787463141e-40	8.30183174831164e-38
AT1G31770	-2.12600257329455	2.96858176210407e-40	8.35148476743836e-38
AT1G70700	2.33506146289568	5.37195052671883e-40	1.49239500570408e-37
AT4G39660	1.73389280251679	1.01744278704499e-39	2.79168715334258e-37
AT5G52640	3.12165692092754	1.17053129679999e-39	3.17256805748534e-37
AT1G67070	3.08446253607809	1.29115855557897e-39	3.45346980860669e-37
AT4G12880	-1.71548712527664	1.30524843159938e-39	3.45346980860669e-37
AT3G57520	1.74451959508849	1.56439603261234e-39	4.0904355088011e-37
AT4G27670	5.4283987812194	1.93580588982951e-39	5.00270766296056e-37
AT1G30870	-3.81763459294394	1.0820021807742e-38	2.76408028364442e-36
AT4G15610	2.70599107246942	1.62458428665245e-38	4.10299838305123e-36
AT4G10120	1.78205268169876	3.12126445109349e-38	7.794393530961e-36
AT1G53540	4.48481158413525	3.24327636010926e-38	8.0090907892698e-36
AT2G47180	2.29478464238838	3.96103259369937e-38	9.67406037307345e-36
AT1G49860	-2.5028815660713	9.1800229510259e-38	2.2176740226799e-35
AT5G06870	2.14818522166837	1.42505138893383e-37	3.40556635688758e-35
AT1G80280	-2.23979966127926	2.92968740766635e-37	6.92684070589198e-35
AT1G02860	1.7863794464178	4.9386346003757e-37	1.15538056835105e-34
AT5G07030	-1.90028332721789	5.80632735970767e-37	1.34422526634899e-34
AT2G38400	1.62694391907297	7.2302179606552e-37	1.65661437294394e-34
AT1G64660	1.90445961802186	7.48842152985032e-37	1.69826702551963e-34
AT5G56870	2.36141236118132	7.77578597130793e-37	1.74562467891231e-34
AT1G64640	-2.56357935125214	1.75777976160514e-36	3.90666552016743e-34
AT2G18160	-1.55392581387727	1.91535141964635e-36	4.21472131699407e-34
AT5G18170	1.6452743984713	5.66611670286942e-36	1.23460238942424e-33
AT1G06570	1.71360598378787	8.13867851531755e-36	1.75613718449449e-33
AT1G15040	2.67446041505881	9.23265509556659e-36	1.97303614902853e-33
AT3G27880	1.84590962714926	2.63807992694538e-35	5.58393584536772e-33
AT5G67080	3.37383814252864	4.03709865020092e-35	8.46457712270901e-33
AT1G73480	2.29383409577781	1.47733720954675e-34	3.0685812600165e-32
AT3G15500	2.51163862871387	1.71216551635652e-34	3.52341468527997e-32
AT3G62680	-3.59475750362834	2.35147366750911e-34	4.79463323489816e-32
AT1G59860	3.15006282349672	3.94512895678192e-34	7.97095373313439e-32
AT3G44860	3.85432002318429	6.07410466836856e-34	1.21618897526569e-31
AT4G12400	2.09122256951779	7.72404222462365e-34	1.53273962894876e-31
AT5G26280	-1.6804662164732	1.0894735913378e-33	2.14279208561794e-31
AT5G43570	5.71756337814974	1.10541661480291e-33	2.15507756701708e-31
AT4G15393	-5.11519372853865	1.15741702465002e-33	2.23683420633449e-31
AT1G13300	1.79514202381488	1.19153737881454e-33	2.28292398656493e-31
AT1G20190	-2.45585384825147	1.44232695287423e-33	2.73980483142134e-31
AT4G25090	-2.61867234523248	2.5577232908309e-33	4.81740679141667e-31
AT1G60750	4.36914323078777	3.4660924203406e-33	6.47343731445965e-31
AT1G80440	2.06966744583447	6.76411564273757e-33	1.25277058466535e-30
AT5G01380	3.20596134835608	8.72184365147682e-33	1.60200805912456e-30
AT4G28300	1.22928072119787	1.04148183523838e-32	1.89728965476828e-30
AT4G13300	3.02410129931283	1.39422692247678e-32	2.51924336195499e-30
AT2G03090	-4.25428282515705	2.04271192038842e-32	3.66123164763167e-30
AT5G65690	2.65767748766741	3.23739426938677e-32	5.75608701096968e-30
AT3G06500	1.66866404188355	3.64518034605864e-32	6.429693110409e-30
AT1G08920	2.21590230616061	3.79500914090642e-32	6.64126599658623e-30
AT1G32450	-1.51050150162512	5.10383343421553e-32	8.86192953714376e-30
AT4G25820	-2.56544573488272	6.0545295352204e-32	1.04311565054476e-29
AT5G13750	1.94177138260135	1.32855905007635e-31	2.27132499138053e-29
AT1G77690	-1.92834804758567	1.82564944009506e-31	3.09733273329104e-29
AT3G02040	2.20974130215499	1.8749207430394e-31	3.15682678136747e-29
AT5G04960	-4.66723136679352	2.26738349849873e-31	3.78891716196498e-29
AT5G14330	-2.07982770485838	2.38288321412395e-31	3.95220742044066e-29
AT2G38823	1.51097039817139	2.791806871975e-31	4.59614131330698e-29
AT5G59820	2.2048422549322	5.16501373333507e-31	8.44061986936559e-29
AT3G07010	-1.81728419370497	8.94802514516552e-31	1.4516048091336e-28
AT2G47890	1.85792316470316	9.10092400178978e-31	1.46482420185857e-28
AT4G34138	1.79165098870426	9.16133021634832e-31	1.46482420185857e-28
AT3G09260	-1.51725427453036	1.13183500676432e-30	1.79678807323836e-28
AT3G28740	2.53541712951602	2.51894993782942e-30	3.97047250838715e-28
AT3G07350	2.24266275834579	3.54663027629706e-30	5.55097590779593e-28
AT1G28260	1.49764292386503	5.55399874188795e-30	8.63200154115103e-28
AT1G33800	-2.62640136083676	9.4698513089392e-30	1.46157948153593e-27
AT4G34030	1.74975788187192	1.1767115345054e-29	1.8036147485781e-27
AT2G32150	1.83231642008097	1.52293728179415e-29	2.31830692382706e-27
AT3G16800	1.49750729171407	1.62836344149393e-29	2.4619304413063e-27
AT3G20370	-1.90137443690459	1.97448487259065e-29	2.96506258738697e-27
AT2G15880	1.61249568063682	2.8593073183477e-29	4.26497350001863e-27
ATMG01360	3.52969829678297	4.0052549592783e-29	5.93445276466401e-27
AT5G12340	2.30958322230453	4.61327242223751e-29	6.79006487312772e-27
AT3G26510	1.77592725280689	4.85198903040019e-29	7.09443790793712e-27
AT1G66200	-1.35630323618145	5.69876435429775e-29	8.27810704406977e-27
AT3G54040	-1.81634067928386	7.57900922801562e-29	1.09378883177044e-26
AT3G47340	2.49191683357637	8.09617337076809e-29	1.16088679461497e-26
AT3G29030	-3.22886857052218	9.80153957661847e-29	1.39640523775862e-26
AT4G34980	-1.61790635610843	1.49318404272011e-28	2.1137589394557e-26
AT4G15990	2.63087533361229	1.62157084567765e-28	2.28097544589783e-26
AT1G03850	2.4620945747515	2.04271578459435e-28	2.85530555425217e-26
ATMG00090	4.11457058611852	2.10606385073817e-28	2.91762334953919e-26
AT3G54400	-1.42075513160897	2.11355392250083e-28	2.91762334953919e-26
AT1G78080	1.0447861973928	3.11248251980337e-28	4.27005703719937e-26
AT2G30600	1.30710489270597	3.9199346218656e-28	5.34481883257441e-26
AT4G29310	-1.9858374125458	5.13709372082436e-28	6.96170170398301e-26
AT3G20015	-3.08586228720503	1.18802796939294e-27	1.60023767392473e-25
AT4G19120	-1.63191510872564	1.54298903518741e-27	2.06583923536386e-25
AT1G05260	-1.80831091277313	1.59553139598673e-27	2.12339432789251e-25
AT3G19580	1.97613127420557	1.65022677034922e-27	2.18311249827448e-25
AT4G40090	-2.72889250157056	1.7303287299376e-27	2.27553585934102e-25
AT5G38200	1.86862153887273	2.62585959166607e-27	3.43292526028109e-25
AT2G38390	-1.35763162328002	2.89120506535334e-27	3.75772120336129e-25
AT1G21400	1.72190924197517	5.18465189994685e-27	6.69935398118132e-25
AT1G08090	-4.24610423257766	8.41365137894359e-27	1.08088671616775e-24
AT5G03760	-1.86874734935914	1.03572726515608e-26	1.32293324529276e-24
AT4G37800	-1.62315678832689	1.07133519986456e-26	1.36059570382799e-24
AT2G37640	-1.67013449324666	1.08389601773672e-26	1.36872664739765e-24
AT4G37450	-1.88087812627083	1.15496166913953e-26	1.45022729359469e-24
AT4G24780	-2.17622691162826	1.30929060943849e-26	1.63477437049272e-24
AT5G03120	-1.56534284440763	1.79491008006485e-26	2.22859645415873e-24
AT1G72360	-2.75904781519597	1.87581233578416e-26	2.31610717571128e-24
AT2G01950	-2.16072013629529	1.91428380272629e-26	2.35055013898298e-24
AT5G11420	-1.82557995861761	2.66588542453976e-26	3.2554562395822e-24
AT4G21320	1.9871008673658	3.00039968543577e-26	3.64392803326831e-24
AT1G67480	1.37562085058967	3.32255077888119e-26	4.01324407938231e-24
AT4G33980	1.44945335647145	4.55532669229158e-26	5.47254787763137e-24
AT4G27720	-1.59209460823007	6.92141668170551e-26	8.27034869628521e-24
AT5G67400	-3.22554201141813	1.07228079168996e-25	1.27440858798446e-23
AT4G25260	-1.8434804753324	1.18465718495149e-25	1.40047903912483e-23
AT5G54230	2.42348502351113	1.38474339800259e-25	1.62835566246601e-23
AT1G62500	-3.19654333905357	1.77511796912582e-25	2.07642088756954e-23
AT1G08630	1.93329195365431	2.23446233883689e-25	2.60004845448429e-23
AT1G21000	1.18418109624462	3.03336328821013e-25	3.51127599377448e-23
AT3G23430	-1.82263154091123	3.40321690799244e-25	3.91898941865969e-23
AT5G51750	-2.30080280033722	4.22383467088543e-25	4.83890337940355e-23
AT2G25450	1.60066085172044	5.17013618740092e-25	5.89262957769157e-23
AT1G76180	1.45688176974426	6.4193951527079e-25	7.27913557494557e-23
AT1G55510	1.97875799318536	8.06165216236695e-25	9.09493499028454e-23
ATMG00520	4.3606982422272	9.19680634814313e-25	1.03231828832061e-22
AT2G28210	2.92557599610857	1.21034186050693e-24	1.35175114822948e-22
AT1G12560	-3.5948754588795	1.25807525547187e-24	1.39803612764311e-22
AT5G59720	2.93227072948075	1.80910819353134e-24	2.00036963190219e-22
AT3G10500	1.68597390821864	2.21909157947837e-24	2.44155001752013e-22
AT5G25460	-1.01306244565047	2.460780392146e-24	2.69413025691847e-22
AT1G11545	-2.05281693333201	2.81008621068707e-24	3.06147872708432e-22
AT2G47730	1.59730434815833	3.05842345265912e-24	3.31577859684629e-22
AT3G49960	-3.7306329033433	3.68705367563868e-24	3.97790135636261e-22
AT5G03210	5.68544667123293	5.45197857489009e-24	5.85363400130108e-22
AT1G62770	-1.28693919742856	5.83925653909095e-24	6.23930175871617e-22
AT4G12520	-3.34051119307192	6.19426551951738e-24	6.58696417087434e-22
AT5G16370	1.2657121277123	6.38733442634743e-24	6.75992893455103e-22
AT1G66760	1.67593971820885	7.68462115448567e-24	8.09434621604e-22
AT4G28850	-5.14103497201765	7.79962154022307e-24	8.17672588355933e-22
AT1G75500	-1.32127917172421	9.0288243296942e-24	9.42092116091331e-22
AT3G23175	-2.23011534543914	9.32192444497837e-24	9.68129770045067e-22
ATMG00510	4.88134853381816	9.60839267202895e-24	9.93239661096946e-22
AT3G61820	-1.83458422849262	1.49741544943171e-23	1.54074344276018e-21
AT4G37220	3.52617120047403	1.59739674824448e-23	1.63604344376652e-21
AT4G34000	1.19942533467265	1.85649081565556e-23	1.89268387054793e-21
AT1G11580	-1.66936251710785	1.97089523141976e-23	2.0001436766349e-21
AT4G36410	1.3815305297229	1.99842325700682e-23	2.01886167668075e-21
AT2G41820	-1.84299479239008	2.24928883303817e-23	2.26201105494449e-21
AT5G05500	-2.90487397946517	2.92954074708651e-23	2.9209824299584e-21
AT3G14370	-3.27294390817008	2.93083951352407e-23	2.9209824299584e-21
AT4G34950	-1.69689519291033	3.13260028816235e-23	3.10812684841108e-21
AT1G63440	1.54811636582372	3.25420013100117e-23	3.21442657384449e-21
AT1G02520	1.84651832724929	3.66401738645094e-23	3.60322063778195e-21
AT3G21190	-1.83475243404988	4.18487805922125e-23	4.09730902494239e-21
AT2G26530	2.07770592416932	4.29500081184454e-23	4.18668390540548e-21
AT5G47740	2.2712319711001	5.75587314177652e-23	5.58621312558878e-21
AT1G65970	1.6889517204452	5.85146369895979e-23	5.65429481345136e-21
AT4G13310	1.86536699539048	9.47422285882866e-23	9.11535078084272e-21
AT2G28780	-2.48426080382304	1.12890258830303e-22	1.0814594838377e-20
AT1G69890	1.84299267895228	1.21004244925576e-22	1.15421431050254e-20
AT4G22130	-1.9872532101299	1.30635255490635e-22	1.24075579199973e-20
AT5G63180	-1.4379392657241	1.46929940874919e-22	1.38958210040216e-20
AT2G07698	3.52856272707864	1.49530236107711e-22	1.40818199046351e-20
AT5G15740	-1.72295796204472	1.57820045981621e-22	1.47997912318208e-20
AT4G33220	-1.33298435363828	1.67578210711936e-22	1.56488476179528e-20
AT2G26740	1.24819644890687	1.76409865147065e-22	1.64046412254959e-20
AT5G22740	-1.50909553884708	1.89228079388533e-22	1.7523308601709e-20
AT5G11790	-1.39545788383444	1.94741263723799e-22	1.7959023179508e-20
AT4G16190	1.58394057521232	2.86173914598365e-22	2.62818812063994e-20
AT1G47510	2.43757893630228	3.07264869446434e-22	2.81027231417572e-20
AT4G28250	-2.44532133469759	3.86138441443861e-22	3.51718313979091e-20
AT1G58190	1.57926086618658	5.44051806630188e-22	4.93532710300242e-20
AT3G14990	1.50572125368946	6.05773607616285e-22	5.47289367043575e-20
AT1G07150	2.25213753237528	1.20540266158552e-21	1.08423042473927e-19
AT2G43010	1.35313950841359	1.20984992276868e-21	1.08423042473927e-19
AT2G22680	1.48557323090671	1.23789757487597e-21	1.10491058641038e-19
AT3G48390	1.94062615526904	1.44201484106219e-21	1.28195119370429e-19
AT2G36090	-2.92307227767354	1.71315777397077e-21	1.51692954288846e-19
AT4G17500	1.8295182094426	2.19100555635946e-21	1.93234517817813e-19
AT1G62980	-3.87895129717543	2.3182048358885e-21	2.03644673824592e-19
AT3G32980	-1.67865366372454	3.15064468208619e-21	2.75681409682541e-19
AT1G54010	-1.18530737439639	4.02863864059047e-21	3.51123505047542e-19
AT4G30440	-1.43911865533154	4.13305714689073e-21	3.58817168318932e-19
AT2G30210	-2.73379952096784	4.81171812477445e-21	4.16110643280592e-19
AT3G59060	1.15057170204011	5.01100002420094e-21	4.31664633867697e-19
AT4G17490	2.04451907405633	5.50359168719739e-21	4.72267665050046e-19
AT4G34380	2.68275621764493	6.74229914565911e-21	5.76336917354899e-19
ATCG00530	3.54297722371046	8.25830067970831e-21	7.0322119772612e-19
AT5G48110	1.65211268428524	9.50196369077641e-21	8.06034897051549e-19
AT5G54940	1.09992161137914	9.62962610248252e-21	8.1375832748165e-19
AT2G45220	2.1286897491997	9.7866653487543e-21	8.23896353697214e-19
AT2G29490	1.61448696763006	1.01154402483004e-20	8.48360979315008e-19
AT1G70780	0.935573757762772	1.03919989416082e-20	8.65257522053667e-19
AT5G63970	1.7885386334116	1.03947697812522e-20	8.65257522053667e-19
AT2G24260	1.40068533449493	1.05526082797593e-20	8.75118354543468e-19
AT2G05100	1.78979931152975	1.13388865459065e-20	9.36828079861605e-19
AT1G10140	1.64662158851316	1.16903410215863e-20	9.62288256313907e-19
AT2G05070	1.84535997497629	1.27379097041226e-20	1.04464960580858e-18
AT5G65110	1.37000675311723	1.68080001165025e-20	1.37337427422525e-18
AT2G25460	2.24483335817547	1.71339721450425e-20	1.3948810656541e-18
AT3G63200	-1.26903588890478	1.86195974589068e-20	1.51029399096424e-18
AT1G30700	1.78936783515448	2.05274509361764e-20	1.65899126202371e-18
AT5G57530	-4.76156850628609	2.18678455774412e-20	1.76091618825591e-18
AT1G15125	1.99591804129463	2.80311710836819e-20	2.24907139832069e-18
AT3G51950	-1.10650371328435	3.33428094704098e-20	2.66562568517935e-18
AT1G54970	-5.53922371637756	4.02871417169995e-20	3.20925349340614e-18
AT4G27260	1.62733827153898	4.44941121313479e-20	3.53172015042574e-18
AT1G05060	1.29910601278377	4.73469507796968e-20	3.74478996825182e-18
AT2G28110	1.60449183534721	5.31079385951373e-20	4.18554586977633e-18
AT1G28670	-1.3793027994198	6.55186727168802e-20	5.14541519834863e-18
AT4G10250	5.29333569487806	6.93768680576536e-20	5.42922849500476e-18
ATCG00350	6.66227375370889	7.45070175286226e-20	5.81024022657416e-18
ATCG00110	4.99884114524542	9.72213417944096e-20	7.5321575608775e-18
AT4G35720	-1.93199631883603	9.72656566916464e-20	7.5321575608775e-18
AT1G34040	-4.42615080928812	1.0518587036579e-19	8.11720822527667e-18
AT4G19160	1.28457571135727	1.10435540124249e-19	8.49283695246171e-18
AT3G53230	1.56833955355474	1.158544149734e-19	8.87884266477176e-18
AT3G14200	1.71739729233015	1.24920656791451e-19	9.54076150237115e-18
AT2G26695	1.87601378938318	1.2576145946103e-19	9.57208368671712e-18
AT4G21960	-0.854592131646415	1.57515898241851e-19	1.19480915987206e-17
AT1G73500	1.60737836375245	1.94781994952761e-19	1.47245912851194e-17
AT2G46740	1.9312744699293	2.05061967568552e-19	1.54491600990206e-17
AT1G53580	1.48738328187545	2.13952690791657e-19	1.60249238460275e-17
AT4G31240	1.38879544871919	2.14146338909793e-19	1.60249238460275e-17
AT1G24020	-1.3930248604097	2.60986476470039e-19	1.94645115421027e-17
AT5G37770	-1.38284110344071	2.68206318817882e-19	1.99360716913961e-17
AT2G32120	2.02137388219514	3.01775545212195e-19	2.23565383078035e-17
AT2G36570	-2.02603233998932	3.11273763016335e-19	2.29428911912369e-17
AT2G20560	1.52998571356958	3.11754921923669e-19	2.29428911912369e-17
ATCG00040	5.01490299650686	4.1691834843443e-19	3.05808920592581e-17
AT1G14200	1.71132346832729	4.42323357475712e-19	3.23376204601898e-17
AT1G28400	-1.63326669309201	4.94210742365217e-19	3.60125696690719e-17
AT1G80160	3.07615080490317	5.20476313987053e-19	3.78025688835367e-17
AT4G17340	-1.63127940564725	5.27693823391944e-19	3.82019388432767e-17
AT1G06360	-2.21928210854164	5.44200597578669e-19	3.92690203934608e-17
AT5G24470	2.05187598722336	5.8489004875099e-19	4.20685480048245e-17
AT3G28860	-1.04095204257426	5.94878832863428e-19	4.26489743883539e-17
AT1G49570	-1.62148177714052	6.78451811660077e-19	4.84842170872837e-17
AT3G56040	1.18712372786162	7.33683160167865e-19	5.22631674190089e-17
AT4G19660	1.34428002329845	7.72161960106212e-19	5.48284331097781e-17
AT4G16690	1.66552923311757	7.87635910976165e-19	5.57490704504626e-17
ATMG00060	4.77136216052952	9.29925739500811e-19	6.56114271758906e-17
AT4G12730	-1.00664723060082	9.65547322982386e-19	6.79091432065935e-17
AT3G49790	1.3554368144929	1.01668690540153e-18	7.12803358755487e-17
AT1G74770	-1.80092044798443	1.03645943709434e-18	7.24380848723953e-17
AT3G22970	-1.40990575288731	1.06589862074868e-18	7.42620590788071e-17
AT3G23800	-1.61356616268943	1.09170298102763e-18	7.58221836041847e-17
AT1G15210	-1.63829240804358	1.12216985868863e-18	7.76954053250928e-17
AT5G66650	1.75654732168129	1.20120153638872e-18	8.29090190876995e-17
ATCG00160	3.21093591551722	1.24230984680698e-18	8.54809174776626e-17
AT4G28040	1.6651571026014	1.4264639446436e-18	9.78492628694567e-17
AT2G05215	3.50550773760375	1.55044878855292e-18	1.06026844078734e-16
AT5G59090	-1.26281125708617	1.61591364645157e-18	1.10164665007319e-16
AT3G24300	-2.02976697201442	1.92163583179308e-18	1.30606594377985e-16
AT1G23870	1.14246837263112	1.97029248368708e-18	1.33505336737638e-16
AT1G19400	1.07584973024127	2.00782473082636e-18	1.35634968518589e-16
AT2G14170	1.38909338057259	2.13076529347311e-18	1.43503814083151e-16
ATCG00340	6.35652421601975	2.42951534558198e-18	1.63129844578729e-16
AT3G04120	0.906193867011081	2.44847451195071e-18	1.63907668759351e-16
AT5G57655	1.29186645338692	2.46304314866951e-18	1.64095199456603e-16
AT3G45730	1.02204515293236	2.46604259250868e-18	1.64095199456603e-16
AT5G61790	-0.855978424734965	2.54991811013565e-18	1.69169940291835e-16
AT4G34580	-2.90464115881513	2.78582582641485e-18	1.84270770809732e-16
AT5G20230	1.98969264631062	2.9107628654661e-18	1.9196351538571e-16
AT4G36040	1.22767776536713	3.07296899655082e-18	2.02061348959592e-16
AT2G24980	-2.61794832428612	3.16920675953236e-18	2.07774690945743e-16
AT4G16760	1.14443206812314	3.48877495504025e-18	2.28053009928734e-16
AT1G68670	1.31792570668344	3.58941116326642e-18	2.33943293558933e-16
AT1G59660	1.82509527202668	3.73038977282594e-18	2.4242079737151e-16
AT5G67480	1.09136271152742	3.87546242364259e-18	2.51114146838066e-16
AT2G36880	-0.83494813500375	3.93934054963739e-18	2.54511173592125e-16
ATCG00720	5.71206292390606	4.46341993181762e-18	2.87534805752599e-16
AT2G07727	5.37079497082571	4.54151393719047e-18	2.91720078768955e-16
AT1G45130	-1.55163974569824	4.69970722342773e-18	3.01011507321848e-16
AT3G49120	1.31819507975777	5.03288073112818e-18	3.21424638647482e-16
AT5G07100	1.31957612545949	5.33816983924653e-18	3.39945056381817e-16
AT4G36360	-1.19846628320875	5.41667752641898e-18	3.43959022927605e-16
AT3G11340	1.53400406150001	5.91676691862476e-18	3.74644287083861e-16
AT1G24170	-0.985166377567083	6.19406518859041e-18	3.9108834891029e-16
AT2G36870	-2.14643913546716	6.75252443254158e-18	4.25141233748545e-16
AT5G64170	3.41634864781695	7.5962770636825e-18	4.76913157458598e-16
AT5G57540	-5.13754628178426	7.71391901707752e-18	4.8293478916774e-16
AT5G11740	-1.12423338760343	1.13245148808702e-17	7.06986919177923e-16
AT1G66580	0.999506640929348	1.17569656590488e-17	7.31928744460391e-16
AT3G04000	1.43785567099345	1.39340693184238e-17	8.65041035201028e-16
AT5G47450	-2.51445535520943	1.41282287683098e-17	8.73463388572572e-16
AT3G46600	1.02065600962632	1.41483383525816e-17	8.73463388572572e-16
AT3G23810	-1.40006016187968	1.45540196614368e-17	8.96019631510897e-16
AT1G48930	-2.95037950855659	1.95660664722279e-17	1.20125919156151e-15
AT1G47840	-1.64301869100678	2.33410120023043e-17	1.42907435744136e-15
AT5G58320	1.5643040958856	2.43394916527573e-17	1.4861131922597e-15
AT4G31910	-2.21715617315235	2.48484741004607e-17	1.51303379967874e-15
AT5G42180	-2.85814485926322	2.59216766848536e-17	1.5740690281991e-15
ATCG00270	6.57450238834456	2.62383427562278e-17	1.58895686037374e-15
AT5G06390	-1.14770143089752	2.67709618635278e-17	1.61680605276333e-15
AT3G28180	-1.0558208016517	2.82125208257781e-17	1.69925006870709e-15
AT2G01020	-2.45132069851481	3.11971889400714e-17	1.87393925457591e-15
AT1G70420	1.77104471262641	3.35312109429211e-17	2.0087093347882e-15
AT5G64870	2.07249775885462	3.4832156645788e-17	2.08103408992645e-15
AT4G15530	1.23361483110534	3.61062883506375e-17	2.1513733474341e-15
AT1G70290	1.15612312604287	3.74890111083218e-17	2.2277894970119e-15
AT2G43400	1.19141407975844	3.82209414929202e-17	2.26522779914707e-15
AT4G36850	1.65849366590608	3.87763147074864e-17	2.29203083610076e-15
AT1G58180	1.21192791568919	4.05872451553826e-17	2.39270961161374e-15
AT5G25810	-2.51961496473451	4.12651480406139e-17	2.42623787090646e-15
AT3G09925	-2.64702373622481	4.13851226386425e-17	2.42687163758267e-15
AT5G28050	1.50865047549229	4.15489931802509e-17	2.43006940376599e-15
AT3G46080	1.62111404589989	4.60610053349286e-17	2.68689197787084e-15
AT1G59590	1.59572309720607	5.10510417713118e-17	2.97018168420787e-15
AT3G16560	-1.85563511050732	5.22383999753215e-17	3.03132751815018e-15
AT2G45430	-1.78662287250301	5.70917778566747e-17	3.30433531995988e-15
AT5G25280	1.17173159560389	6.27818176695171e-17	3.62422311092212e-15
AT4G28140	5.98554255816949	6.56166177987282e-17	3.77805526056149e-15
AT2G01008	4.37535766602109	7.01200489985334e-17	4.02692012659536e-15
AT5G22940	-2.2281503029906	7.51822486979253e-17	4.30650896214276e-15
AT2G25140	1.74145867304477	7.57787761861138e-17	4.32952005330689e-15
AT5G47040	1.10536755448361	8.41207181656411e-17	4.79380246469583e-15
AT1G25550	1.08092498717904	9.21114847772028e-17	5.23574871911338e-15
AT2G44670	-1.08348005698687	9.61233381288235e-17	5.44984997426812e-15
AT4G29140	-1.62717098753487	9.88819760861348e-17	5.59198961454032e-15
AT4G11660	1.63020151449773	1.16063276566156e-16	6.54697035960108e-15
AT1G28440	-1.05471021704932	1.19787177096557e-16	6.72655657669882e-15
AT3G19240	1.41908367335193	1.1985225666469e-16	6.72655657669882e-15
AT1G61660	1.07411650855118	1.49908231213019e-16	8.39221772974644e-15
AT2G38940	1.1168185321746	1.5636449771803e-16	8.73166070799803e-15
AT1G02900	-1.4521874839622	1.5908490817342e-16	8.8613084815896e-15
AT3G53540	1.26036065908394	1.65523412957324e-16	9.19689463244129e-15
ATCG00730	5.69577255655408	1.68056883750543e-16	9.31437466672272e-15
AT1G78600	1.18134220156668	1.82227605364443e-16	1.00746480826486e-14
AT4G19880	1.27540909603812	2.08575860806782e-16	1.15027258224087e-14
ATCG00290	5.26785839129119	2.20979691771384e-16	1.21566179446015e-14
AT2G01300	2.00114577045921	2.2165664090232e-16	1.21637502322322e-14
AT5G64250	1.35923298441669	2.24409358027181e-16	1.22844777885569e-14
AT3G45300	1.38569226009711	2.41339102297845e-16	1.31787753036108e-14
AT3G19390	1.70146356007962	2.43135685638137e-16	1.3244339738499e-14
AT1G67110	-2.45566541666524	2.53798707388529e-16	1.37913845274085e-14
AT4G12490	1.88309547340266	2.55633772682502e-16	1.38572209704112e-14
AT3G17840	-2.22879868466872	2.70357283442986e-16	1.46196852178111e-14
AT5G18130	1.071424302447	3.4105298151453e-16	1.83978216363117e-14
AT5G53980	-2.05047593252195	3.44602227211958e-16	1.85442723965757e-14
AT4G25580	1.98586408453858	3.58264578219902e-16	1.92329233114428e-14
AT3G58550	-1.59824123357721	3.93525140661428e-16	2.10749307257837e-14
AT4G20860	1.54812055356277	4.06243195884149e-16	2.17037380493394e-14
ATCG00680	5.40342555265396	4.50350498528407e-16	2.40024935966279e-14
AT4G15230	1.22809351797141	5.95450826100978e-16	3.16600349523785e-14
AT5G06980	2.18984345336531	6.11023943106948e-16	3.24105182232743e-14
AT5G14470	2.62785654719498	6.3006952241994e-16	3.33411788947219e-14
AT1G52190	-1.13369669473515	7.03200328668356e-16	3.71226301773259e-14
AT5G56100	2.04528392414214	7.20014728774845e-16	3.79202069834619e-14
AT1G52750	-2.28914335995719	7.45260687891746e-16	3.91570184122791e-14
AT3G26330	-2.19671874344376	7.90744334051213e-16	4.14488038308684e-14
AT2G26150	3.05499716706137	8.00250419271543e-16	4.18483895724942e-14
AT5G52020	2.96428354762668	8.57969815889441e-16	4.47614534228705e-14
AT5G35690	1.13821117968826	8.8199802242922e-16	4.59072741182422e-14
AT3G49620	1.93801791563604	1.02731187269665e-15	5.3345809277297e-14
AT1G02810	-2.2397186371948	1.05063930226412e-15	5.44299731767369e-14
AT3G46230	7.08744455507742	1.06382265198309e-15	5.49847870705211e-14
AT4G35770	1.89971633912356	1.1773053905645e-15	6.07090772744686e-14
AT3G26610	-4.06208701729255	1.18558696872647e-15	6.09946073609856e-14
AT4G21470	1.04395716254084	1.22366940641731e-15	6.28084354679553e-14
AT5G05600	1.93822240590676	1.22947828376171e-15	6.29611863055392e-14
AT5G47560	0.81189204689515	1.24716856823075e-15	6.37202791469617e-14
AT1G80130	-1.57519659767879	1.33643355348901e-15	6.8124393867645e-14
AT2G29660	-1.48368248475652	1.35742165661711e-15	6.90359183485473e-14
AT2G42610	-1.97095903564461	1.43593156353144e-15	7.28620525102426e-14
AT2G01530	1.78344086287395	1.46212598260329e-15	7.40222094837317e-14
AT4G37390	1.13725442885797	1.46941461238505e-15	7.42221358187674e-14
ATCG00800	2.97337672591803	1.47911682466244e-15	7.45427923540197e-14
AT5G03150	-1.35918520821313	1.49449443576983e-15	7.5147372929829e-14
AT5G04950	-2.87470903298563	1.57831197444784e-15	7.91828072959441e-14
AT5G22410	-3.68137285894595	1.58547318860516e-15	7.93629315692562e-14
AT5G35190	-4.15099352343896	1.70687337911845e-15	8.52477771930505e-14
AT5G54165	3.06203447405546	1.79207529521753e-15	8.93024068076449e-14
ATMG00070	4.04839972336316	2.00415979601107e-15	9.96475424303043e-14
AT5G40390	-1.30415923476456	2.27227241084055e-15	1.12492415739843e-13
AT4G37010	1.60565529233881	2.27262518187579e-15	1.12492415739843e-13
AT1G76600	1.88870898896696	2.35626684506393e-15	1.16373401403435e-13
AT1G60190	4.02437538313331	2.4683769443602e-15	1.2164008334458e-13
AT5G07870	1.32478672298299	2.606251857912e-15	1.28000233118651e-13
AT1G08310	2.4778248458872	2.60895863229467e-15	1.28000233118651e-13
AT1G67750	-2.26152431769849	2.99204538284499e-15	1.46471825184427e-13
AT5G06640	-2.58684739545693	3.2083561798047e-15	1.56715859551999e-13
AT1G72416	1.29016320461539	3.4661782731691e-15	1.68938184476279e-13
AT1G21680	1.18885688805532	3.60263445237613e-15	1.75204706135797e-13
AT4G24350	1.57705261676878	3.63309389568007e-15	1.76300244173558e-13
AT1G19450	-1.28980268838952	3.66427722762974e-15	1.77426059660285e-13
ATCG00330	6.2865717139417	3.75337827058991e-15	1.81345287095349e-13
AT2G43820	0.958142819314987	3.88823740690333e-15	1.87453527914157e-13
ATMG00660	2.63775543600323	4.21749583156961e-15	2.02504945271506e-13
AT1G63530	2.01261210384008	4.2186632018316e-15	2.02504945271506e-13
AT4G11460	-1.56110782131934	4.33615344838695e-15	2.07696143082758e-13
AT1G44970	-3.14362682357749	4.3669175928685e-15	2.08719878497855e-13
AT5G18840	-2.37785652308547	4.44190397661566e-15	2.11848317339663e-13
AT1G56340	-0.959507503378986	4.61150211973605e-15	2.19466027004569e-13
AT3G61430	-1.18757017214272	4.7815936024969e-15	2.27074610716867e-13
AT1G67810	1.26378879943996	5.53137580880568e-15	2.62121167059075e-13
AT2G46220	1.14118718852662	5.76823834441478e-15	2.72764036605571e-13
AT1G69750	1.05385623613434	6.07854001254988e-15	2.86827073840597e-13
AT5G51670	-1.55230737196715	6.3031943257214e-15	2.96797656544827e-13
AT1G52560	6.19247512896353	6.46408123653408e-15	3.03729821314947e-13
AT5G18630	1.12028408863069	7.48117458885542e-15	3.50778703032303e-13
AT2G25260	-2.12598701685395	7.51995168934636e-15	3.51854581675206e-13
AT1G03870	-0.952996208226561	7.57738663883599e-15	3.53797096739769e-13
AT3G04070	1.1134905595105	8.25851214894119e-15	3.84791263124147e-13
AT4G26220	-1.50968975653697	8.54700735729894e-15	3.97400080577341e-13
AT3G56370	-1.49078616407683	8.64024781193099e-15	4.00896675616213e-13
AT5G17460	1.80332277696083	8.95190392145796e-15	4.1449180136334e-13
ATMG01130	4.5721425004322	1.0771257029615e-14	4.97694776472335e-13
AT5G45950	-2.61113931146355	1.07939045285351e-14	4.97706489930899e-13
AT4G16008	1.55027594849093	1.08448335014552e-14	4.98603549600313e-13
AT5G57660	1.26451598206304	1.08582280317908e-14	4.98603549600313e-13
AT1G61810	2.21280854331911	1.09536534105604e-14	5.01948344432383e-13
AT3G52370	-1.95955338392824	1.14110322868953e-14	5.21831671967589e-13
AT5G21170	1.2520652932078	1.14766759939964e-14	5.23755901368726e-13
AT3G07320	-1.65139820462318	1.18294820985477e-14	5.38750491066032e-13
AT5G59080	1.62762183197145	1.349119652284e-14	6.13173502495131e-13
AT3G53200	-3.76207787840565	1.44496890754684e-14	6.55396611637315e-13
AT3G20660	1.00914089331423	1.45148308708399e-14	6.57010419764598e-13
AT2G27830	1.34591646715041	1.52658549338141e-14	6.89600865658572e-13
AT1G34510	-4.23440715184739	1.53212740121553e-14	6.90700435943512e-13
AT1G26800	1.47954162929835	1.55560649871232e-14	6.99865474370065e-13
AT5G54040	-3.28775923930924	1.6135592125598e-14	7.24471787861445e-13
ATMG00080	4.1181235364998	1.6570606468723e-14	7.4250348541808e-13
ATCG00760	3.10361843688194	1.81828514793722e-14	8.13106386577561e-13
AT1G59740	1.73001098498283	1.88255184524181e-14	8.40154914869463e-13
AT2G32880	1.31770778056104	1.97200070640281e-14	8.78310935867786e-13
AT1G55360	-1.12825009090637	2.028646500277e-14	9.01733369373126e-13
AT2G30040	1.4902320161748	2.14296335768264e-14	9.49779603129422e-13
AT1G07985	1.7691540920219	2.14528396297399e-14	9.49779603129422e-13
AT1G11260	1.45512237470111	2.1774783002812e-14	9.62116406038759e-13
ATCG00590	4.49747159250071	2.22362102291677e-14	9.80555103855658e-13
AT2G16586	3.52334711287892	2.35483621996861e-14	1.03636108888718e-12
AT4G30020	-1.03842893367059	2.45217502816079e-14	1.07678347437588e-12
ATCG00780	2.4352402753823	2.45637444998233e-14	1.07678347437588e-12
AT1G64780	-2.63485929148919	2.46776506575704e-14	1.07964721626871e-12
ATMG01120	4.34792858570122	2.57444247050904e-14	1.12410577420557e-12
ATCG00280	5.42641456596158	2.58631812570945e-14	1.12707686948809e-12
AT5G17860	1.19963388011862	2.62123020853787e-14	1.14005560439832e-12
AT5G48400	2.17920969039371	2.88011806699731e-14	1.25020750076202e-12
AT3G25730	-1.70430461413507	2.96623943546594e-14	1.28508131487779e-12
AT3G02550	-1.68048642539996	3.22512995296186e-14	1.3945236032019e-12
AT2G19590	-2.20472228500945	3.32099630543212e-14	1.43318724054813e-12
AT4G29950	0.861150675627454	3.37251371357195e-14	1.45259917217319e-12
ATCG00790	2.52078687361035	3.51988343824676e-14	1.51314138133528e-12
AT4G35750	0.846202710971197	3.55275862336234e-14	1.52432549042911e-12
AT5G40590	-2.35757346210348	3.58128109492565e-14	1.53360254980198e-12
AT2G07655	4.08765102131305	3.60332450857607e-14	1.54007475390583e-12
AT3G06490	3.32450908163712	3.81155101012458e-14	1.62594474472205e-12
AT3G25770	1.6283481031514	3.8637373583656e-14	1.64504909558765e-12
AT5G20885	-1.54607978486887	4.04721725158772e-14	1.71987387029707e-12
AT1G07040	1.16765053381997	4.55289946317317e-14	1.93107233910351e-12
ATCG00770	2.98694249482346	4.97524938350766e-14	2.10618890568491e-12
AT1G34050	3.2166528795107	5.35228890335994e-14	2.26149469348241e-12
AT3G58750	0.966445476427446	5.52456738722624e-14	2.3298578781993e-12
AT5G40510	-1.4560858145407	5.75033673818597e-14	2.42047791678377e-12
AT1G52890	2.14288965225713	6.04837401309811e-14	2.54111743745001e-12
ATCG00600	4.25294966114944	7.02806723240608e-14	2.94714706113632e-12
AT4G02130	-1.34482837928529	7.05244215305328e-14	2.95179899908868e-12
AT5G02020	1.30513554734975	7.25894808797415e-14	3.03252107622604e-12
AT5G49770	-2.14692185538423	7.60315383390737e-14	3.17035823562085e-12
AT4G27410	1.409484834363	7.95537456017423e-14	3.31101497378038e-12
AT5G05140	0.838335416885426	8.03419903670028e-14	3.33757146898437e-12
AT3G13760	-3.10174643340579	8.54044524533247e-14	3.5412573801775e-12
ATCG00670	2.60264357056464	9.14974642606501e-14	3.78683639328296e-12
AT4G09150	1.11277734206261	9.53086736933106e-14	3.93724028407775e-12
AT5G59530	1.78315621773383	1.0320919803359e-13	4.25570394489152e-12
AT5G61420	-1.31906322505777	1.08908237398965e-13	4.48238069665186e-12
AT1G10220	3.81769161288569	1.17555977430612e-13	4.82935600442763e-12
AT3G23550	1.8694842788319	1.19580923666854e-13	4.90347975737239e-12
AT1G80450	2.02611525671285	1.21231307442669e-13	4.96199964624923e-12
AT4G22666	-3.22702260806071	1.25539915261335e-13	5.12890554537346e-12
AT3G19290	0.929077087298579	1.28972854822236e-13	5.2594893549068e-12
AT3G10710	-3.42495541386938	1.30690116284007e-13	5.31975793848363e-12
AT2G39700	-1.58370498051745	1.3099367466246e-13	5.32236639739154e-12
AT4G03190	-1.30368419206665	1.32072712447502e-13	5.35641612070389e-12
AT1G45145	1.36168793203714	1.36743981872411e-13	5.53576502206617e-12
AT2G26660	0.957298407226868	1.38033452752658e-13	5.57291285126504e-12
AT1G30510	-0.907916689578672	1.38163103759147e-13	5.57291285126504e-12
ATCG00750	3.05390255447815	1.4000890066689e-13	5.63713372703194e-12
AT1G76410	1.8202573540468	1.53894834810291e-13	6.18501393066677e-12
AT3G14620	1.11035572721516	1.66087352519218e-13	6.66298088400655e-12
AT1G80870	-1.65931416617048	1.70732097204292e-13	6.83697452318087e-12
AT4G25220	-3.02361208799499	1.76562550226755e-13	7.0577386309166e-12
AT1G02730	-1.4447581940842	1.77267085340876e-13	7.06363387344408e-12
AT5G48290	-1.90632575317655	1.77345678352387e-13	7.06363387344408e-12
AT3G44190	1.04681263488648	2.09858643234015e-13	8.34366430389263e-12
AT1G63840	1.14398525990427	2.1055756720118e-13	8.35650344829683e-12
ATCG00820	5.35017332047186	2.14503313092587e-13	8.49792537162700e-12
ATCG00660	4.42413837948262	2.24878617189331e-13	8.89310901607274e-12
AT1G44350	1.08615644683945	2.37054758179906e-13	9.35797868658688e-12
AT3G25597	2.07867867242957	2.43405776974762e-13	9.5916549525959e-12
AT4G08410	-3.41468500303422	2.4979746193128e-13	9.82610370163308e-12
AT1G67710	1.70737231623441	2.5664915800622e-13	1.00777871672937e-11
AT1G63940	-0.652175484465173	2.7255415975701e-13	1.06834500892408e-11
ATMG00513	5.45537575795896	2.77263971949102e-13	1.08489291841e-11
AT5G15120	-1.1501897551648	2.91082279078903e-13	1.13696022012805e-11
AT1G61820	1.49477997281689	2.99125111700244e-13	1.16632554518209e-11
AT2G04780	-1.01175025978895	3.04176347339975e-13	1.18394383881453e-11
AT1G70370	-1.07712255803609	3.05869303448349e-13	1.18845197012929e-11
ATCG00810	2.99791481064592	3.1159088034901e-13	1.20823757955042e-11
AT2G37170	-1.01926949722892	3.12048760702784e-13	1.20823757955042e-11
AT4G08150	-1.56161307035322	3.34634242941319e-13	1.29343409554275e-11
AT1G16390	-1.25576225119071	3.49289981323255e-13	1.34773781856065e-11
ATCG00380	3.95831051951088	3.63361757196453e-13	1.39960399544041e-11
AT4G39330	-1.08088001926296	3.84632224580598e-13	1.47897079434322e-11
AT1G65690	1.10785668223967	4.02446451579763e-13	1.54479661249745e-11
AT2G33570	-1.24395111014975	4.10567243451006e-13	1.5732512044308e-11
AT1G32170	1.20119228269224	4.21890356450943e-13	1.61385768883343e-11
AT1G33790	-1.12617923230078	4.29702639347782e-13	1.64091772500076e-11
AT1G12240	1.35851733113597	4.34409205906728e-13	1.65604538615387e-11
AT5G08790	1.18659372987638	4.40845151901369e-13	1.67770265428218e-11
AT4G12510	-3.76804587777494	4.51422302330399e-13	1.71501891782788e-11
AT5G13080	1.9366430215034	4.60116064508141e-13	1.74506476684188e-11
AT2G32990	-2.85094114893354	4.71806389857e-13	1.78635383553183e-11
ATCG01060	4.18203659853072	5.15440631721777e-13	1.94824286394838e-11
AT2G40000	1.21841254222157	5.26353057159918e-13	1.98611149327321e-11
AT5G66050	1.02472864921106	5.44568051817348e-13	2.05136016129501e-11
AT1G51760	1.22485023815191	5.46029542925508e-13	2.05338521007097e-11
AT5G15350	-0.953789387731283	5.71173287582341e-13	2.14431187779012e-11
AT3G13560	-1.61999374127704	5.75962837159671e-13	2.1586465524239e-11
AT4G33920	1.04962650461059	5.77384808074223e-13	2.16033288879623e-11
AT5G49690	1.34017763453759	5.7882800345809e-13	2.1620928364464e-11
AT5G53250	-2.08660316901909	6.11290532556542e-13	2.27751401062631e-11
AT1G54000	-1.12852028476267	6.11777666746414e-13	2.27751401062631e-11
AT5G17820	-1.5896661867738	6.55365989988287e-13	2.43570386747319e-11
AT3G62040	-1.5306494125186	6.67322854515445e-13	2.47600174317291e-11
AT2G39050	2.16070817456771	7.14821715359012e-13	2.64781877064234e-11
AT3G17790	0.917074987144858	7.37725707819596e-13	2.7281121225109e-11
AT4G22010	-1.29793517467735	7.54712646122965e-13	2.78629378074467e-11
AT2G30250	0.968903507371422	7.57793908893428e-13	2.79302978858316e-11
AT1G01300	-0.878194969044383	7.64759083503922e-13	2.81403487266137e-11
AT2G45470	-1.2465196494583	7.79713061844696e-13	2.8643178180989e-11
AT1G17145	0.946224955682574	8.0783312838101e-13	2.96272133304752e-11
AT3G23190	-2.31545592164712	9.40869877452402e-13	3.44494778029319e-11
AT5G04040	0.825906295803793	9.58588424528269e-13	3.50405061433236e-11
AT1G78280	0.84458890933207	9.65726332534687e-13	3.52434609861797e-11
AT4G14930	0.998490327277875	9.74182748293538e-13	3.54937894767605e-11
ATCG00490	4.48744877639297	9.82437856616189e-13	3.57359760446723e-11
AT1G72450	0.962585597990701	9.85572437856384e-13	3.57914173715002e-11
AT2G38380	-1.16290110144781	1.00743038336101e-12	3.65255143070122e-11
AT5G25890	-1.04688884308419	1.01370535860735e-12	3.66931622069192e-11
AT2G46750	1.44629500932328	1.05170855918489e-12	3.80068662242018e-11
AT3G21700	1.53096680892029	1.06297478346559e-12	3.83267035140268e-11
AT4G10265	-2.37308119948483	1.0640079220767e-12	3.83267035140268e-11
AT3G62110	-1.24027248307642	1.07002345198958e-12	3.84810213923436e-11
AT1G60730	1.30190063453193	1.26321175520233e-12	4.5355220128226e-11
AT2G26730	-0.970331814558948	1.39675998286392e-12	5.00693397083075e-11
AT2G40475	-1.90336416133441	1.43272179776081e-12	5.12757519407955e-11
AT1G29400	0.713141711828301	1.44055455671987e-12	5.14731913554648e-11
AT2G42850	-2.83727358418892	1.51280105567143e-12	5.39679028287281e-11
AT2G01830	-1.50739352704039	1.57391962411616e-12	5.59903486038091e-11
AT1G32870	1.01200558105644	1.57453173801488e-12	5.59903486038091e-11
AT5G17650	1.19149097726848	1.65721858111518e-12	5.88365542576434e-11
AT1G03130	0.954242343759953	1.80959754454474e-12	6.41440277950667e-11
AT4G14465	-1.34873177782979	1.93516373423111e-12	6.84856910721121e-11
AT2G18700	1.13529456095247	1.98392327932728e-12	7.00996738999185e-11
AT3G25760	1.30990527714357	2.0085307367136e-12	7.08565009896186e-11
AT1G53070	-2.23080020548587	2.01294623679805e-12	7.08997307651929e-11
AT1G01720	1.09499636891539	2.1337428626506e-12	7.50354986114076e-11
ATCG00500	5.26362861772709	2.20806357245747e-12	7.75264026822547e-11
AT1G20900	-0.86096964404486	2.30047861870359e-12	8.06437496856266e-11
ATCG00710	5.83354379862638	2.31199121091873e-12	8.09196923821554e-11
AT2G38750	1.15287212805495	2.34541348992358e-12	8.19604006502383e-11
AT2G07642	4.98412895567429	2.35478280489317e-12	8.2158630830064e-11
AT1G13360	1.08850047420866	2.56752840977096e-12	8.94409387259555e-11
AT5G14120	1.16202264299904	2.67418265739649e-12	9.30105000948935e-11
AT2G28690	-2.89995743248031	2.75542639636828e-12	9.56864869676329e-11
ATCG00300	6.64784281246478	2.76671053200797e-12	9.59284579935681e-11
AT5G46180	0.771399868458881	2.84950522207599e-12	9.86452547673504e-11
AT5G03720	1.10572106491726	2.8648205400554e-12	9.90212076247764e-11
AT3G54500	1.48497944231647	2.87794359461374e-12	9.93203360097678e-11
AT5G24530	1.28671406298724	2.91187110404389e-12	1.00335403546318e-10
AT5G13930	-2.61483106053123	2.94179954235314e-12	1.01090202072092e-10
AT4G00680	-2.42172322541329	2.9428733741572e-12	1.01090202072092e-10
AT4G16260	-1.43945671035759	3.30285728753794e-12	1.1328086915977e-10
AT5G63450	1.85035547257996	3.48370317704855e-12	1.1929938845902e-10
AT5G48560	-1.23571156139806	3.63502974640312e-12	1.24290055559707e-10
AT5G42020	-0.712742532043846	3.65605351041373e-12	1.24816880597458e-10
ATMG01200	4.16718372364946	3.67914677992993e-12	1.25412633717704e-10
AT2G46680	1.58620453490901	3.70546764546316e-12	1.2611641412009e-10
AT2G34500	1.70601876273789	3.72158742339901e-12	1.26471376888445e-10
AT4G31730	-2.54596804192374	4.12724141581765e-12	1.40042657200835e-10
AT1G22770	1.36626058586325	4.19159644705151e-12	1.42009498530061e-10
AT4G13840	-0.988262757850317	4.2898702480673e-12	1.45117756869552e-10
AT1G33360	-1.12567246243068	4.30057902856979e-12	1.45258919316054e-10
ATCG00690	4.9741625829634	4.52535714925020e-12	1.5261921493488e-10
AT4G23050	0.886020052242796	4.59095133880247e-12	1.54596808340735e-10
AT3G25140	-0.827867937575435	4.61054200282487e-12	1.5502162785595e-10
AT3G57880	1.09194649872511	4.6449686748842e-12	1.55943245920395e-10
ATCG00130	3.987086051689	4.72743404784122e-12	1.58472430940077e-10
AT5G10020	-1.13038411861424	4.81521881409986e-12	1.6117204539664e-10
ATCG00480	1.7826545155365	5.04484431142003e-12	1.6860400725009e-10
AT3G50630	-1.36329973088633	5.26896124230408e-12	1.75748746237181e-10
AT3G26180	1.63637802411579	5.27443931339482e-12	1.75748746237181e-10
AT3G04730	0.792486201950962	5.37092069539652e-12	1.78695677328125e-10
AT3G06380	0.730467584445518	5.44142591315818e-12	1.80770838445352e-10
AT5G57630	1.08111160549649	5.62832217243435e-12	1.86700686988587e-10
AT1G12780	1.14034367917657	5.74603906046648e-12	1.9032148750949e-10
AT3G03310	1.07392215653284	5.80269789708734e-12	1.91912143992211e-10
AT3G17390	-0.75464436822931	5.87103783095073e-12	1.93883827329688e-10
AT3G45650	-1.35329790616016	6.12518995465041e-12	2.01976775581759e-10
AT4G36648	0.915699171775007	6.23653737804287e-12	2.05087025283464e-10
AT3G14220	-1.01529444084081	6.23796756317758e-12	2.05087025283464e-10
AT1G11540	-1.95657314433084	6.29775374558704e-12	2.06746790244715e-10
AT3G23000	-0.945598585960681	6.31801827148672e-12	2.068533814092e-10
AT2G02710	0.874805530631387	6.32721148741501e-12	2.068533814092e-10
AT3G18200	-2.01399372111036	6.32892235582705e-12	2.068533814092e-10
AT1G53300	-1.06140950801899	6.41147340265356e-12	2.09243753853121e-10
AT4G13930	-0.829383617425749	6.42148546053425e-12	2.09263217537205e-10
AT5G03140	-1.84101889267755	6.5431651199065e-12	2.12916317408378e-10
AT5G06630	-2.54996500287041	6.7531480597749e-12	2.19427946825288e-10
AT4G25790	-3.57755193219875	6.79018697298829e-12	2.20309351057905e-10
AT1G10550	-1.33279396879763	6.80490280217602e-12	2.20464963233764e-10
ATCG00180	1.79395209623869	7.07202020501579e-12	2.28785515366049e-10
AT1G12500	-1.26123442066932	7.12126646187204e-12	2.30033424366757e-10
AT5G37450	-4.06154557539406	7.13129491062748e-12	2.30033424366757e-10
AT4G25690	0.935204537773089	7.20622672848701e-12	2.32113607305252e-10
AT1G78100	-1.07901227435094	7.22081953165263e-12	2.3224705367725e-10
AT3G49590	0.819526470101776	7.24669241862709e-12	2.32742397404605e-10
AT4G15340	-1.37993668276128	8.33362819293019e-12	2.6726534861165e-10
AT5G54080	1.14361043101478	8.39358997635192e-12	2.68800485914152e-10
AT2G25060	-1.63585207387251	8.56389514646511e-12	2.73859812417535e-10
AT4G23690	-1.59684527630888	9.14059409712181e-12	2.91881758345592e-10
AT4G25310	-3.48165642049089	9.593963106384e-12	3.05919411821211e-10
AT3G60490	1.83393128305963	9.94947635508377e-12	3.16801020045468e-10
AT1G12040	-2.5734447391	1.00063457029534e-11	3.18155984618224e-10
AT4G18030	-0.880968658626645	1.05977833768914e-11	3.36479622216301e-10
AT4G18640	-1.46172127629175	1.12963334662722e-11	3.58146949055493e-10
AT5G17850	1.31924219059428	1.15026164877554e-11	3.64167594644393e-10
AT5G41670	-0.860723877973332	1.18738796115554e-11	3.75386876766458e-10
AT3G18290	0.860426844896029	1.23524616333212e-11	3.89962300853072e-10
AT3G53480	0.927466030884554	1.25426010090356e-11	3.9540327294442e-10
AT3G45140	1.27462352864604	1.28535981285031e-11	4.04633453832836e-10
AT1G22065	-2.32340055717687	1.30579392338703e-11	4.10484723440971e-10
AT2G27230	-0.902671149618475	1.3318876542939e-11	4.18096089218671e-10
AT5G24090	1.44639649476036	1.35102198645296e-11	4.23504423821115e-10
AT2G19600	-1.16050632060707	1.35380355108227e-11	4.2377864680005e-10
AT1G53560	1.06339617936712	1.39740330079739e-11	4.36811369342082e-10
AT4G38620	0.972975098050298	1.42359882738805e-11	4.44374774419937e-10
AT5G52882	-0.817108306040056	1.4839600866202e-11	4.62566801194025e-10
AT1G66050	2.24877856756909	1.50691923346956e-11	4.69065545712337e-10
AT3G41762	4.18088877766007	1.5729352814684e-11	4.88929882945947e-10
AT2G44790	1.07986538510392	1.62365544756656e-11	5.03990814555403e-10
AT3G11700	-0.720606036550636	1.63685769398202e-11	5.06831198496115e-10
AT2G24762	-2.43787592053004	1.63736693147451e-11	5.06831198496115e-10
AT4G26080	1.05287375645242	1.63977967064656e-11	5.06872088736021e-10
ATCG00120	4.15862196310609	1.67650559754722e-11	5.17504679242874e-10
AT5G08240	1.16025586408794	1.70966781512609e-11	5.27009253691779e-10
AT2G18980	-2.19291095359111	1.79005971652033e-11	5.5102599999535e-10
AT5G52900	1.26361042439403	1.85231245322452e-11	5.69400335724965e-10
AT1G48500	-3.05951306534927	1.87060169545207e-11	5.74228213831798e-10
ATCG01100	5.05615341040789	1.93372431852602e-11	5.92786523851596e-10
AT2G45750	-2.60772951727408	2.01377889047877e-11	6.16477077698219e-10
AT3G53620	1.25841814628715	2.17857525884312e-11	6.66008736283196e-10
AT4G17770	-1.34881885321596	2.29289179963752e-11	6.99993409985494e-10
AT3G18035	0.66381694257721	2.32548248932008e-11	7.08969112827692e-10
AT1G66600	1.89446005216174	2.36993974364813e-11	7.21533024692873e-10
AT1G72680	0.917552500763033	2.48971586435024e-11	7.56962176267907e-10
AT1G35670	1.13895971863404	2.53121615310699e-11	7.68528401677634e-10
AT5G63800	1.02767469529745	2.68713622340081e-11	8.14755833084352e-10
AT4G37070	1.64787418649431	2.6959230662028e-11	8.16306405263722e-10
AT4G12420	-0.77239752125157	2.72189180514732e-11	8.23048236318357e-10
AT1G72770	0.946534354999518	2.74160110822621e-11	8.27881584651191e-10
AT1G74940	-1.3854048535483	2.80312681222725e-11	8.45311986455232e-10
AT5G64770	1.61165786958524	2.93869351924943e-11	8.84992729882366e-10
AT1G67980	2.29443445324738	2.97231094786389e-11	8.9390542376556e-10
AT3G43430	1.45176753621561	3.24166344634001e-11	9.73594190471714e-10
AT1G32350	1.84789147993758	3.5061250468456e-11	1.05160093341624e-09
AT2G38120	-1.13159974166059	3.57097314848651e-11	1.0696075232495e-09
ATCG00520	5.14924301996909	3.63826966688773e-11	1.08804922540879e-09
AT3G01260	-3.60258125654419	3.64233351497925e-11	1.08804922540879e-09
AT1G45201	-1.22150090936543	3.7630017596359e-11	1.12166333428997e-09
AT1G18970	-2.7699597988417	3.76495319406219e-11	1.12166333428997e-09
AT2G33150	0.998274414222206	3.77739954849017e-11	1.12386485897181e-09
ATCG01090	7.56618571939183	3.78377941556082e-11	1.12425798811282e-09
AT5G14730	1.45175091567901	3.79706305460838e-11	1.12669861667118e-09
AT1G16400	-1.36419707992678	3.92879546026686e-11	1.16423305472575e-09
AT1G61890	0.801677044385484	3.96513492892732e-11	1.17343706784833e-09
AT1G24280	-1.18161163628007	3.97962099189203e-11	1.17525887069326e-09
AT4G24275	-1.12679674884511	3.98186694997538e-11	1.17525887069326e-09
AT4G16490	-0.736846102826389	4.04417125090393e-11	1.1920650669939e-09
AT3G01120	-0.674978294178368	4.06749784033504e-11	1.19735284107876e-09
AT3G61380	-1.61181242308994	4.24117779530205e-11	1.24682773148926e-09
AT1G01120	-0.799951092692838	4.26007580926286e-11	1.25072899419904e-09
AT1G68740	1.24556633860847	4.29527865874901e-11	1.25940063576117e-09
AT1G80190	1.13360309946305	4.45948684646204e-11	1.30582470569985e-09
ATCG00650	3.85411025373461	4.50935704393815e-11	1.31869026712533e-09
AT4G36180	-1.35066785340838	4.70887034223723e-11	1.37522527406337e-09
AT2G31810	0.837322922300384	4.73899064227985e-11	1.38220560399829e-09
AT5G05170	-0.69233551254469	5.05237123381154e-11	1.47167694195887e-09
AT5G48180	1.1431979606182	5.09116643846092e-11	1.48103631014128e-09
AT2G29750	-2.06208197168673	5.27775175777638e-11	1.53330761851739e-09
AT2G28950	-1.27312981456852	5.41471857721482e-11	1.57104595794516e-09
AT1G72970	-1.12201095111107	5.4410375399673e-11	1.57662398077931e-09
AT4G37900	1.27221893660214	5.48044635013941e-11	1.58597552255011e-09
AT3G51350	-1.4001624465317	5.65943860619296e-11	1.63564399249205e-09
AT4G18970	-1.06793286325285	5.67530844834810e-11	1.63810039304593e-09
AT2G28250	-1.74084313389107	5.70774213213661e-11	1.64532514768789e-09
AT2G38230	0.906975405848511	5.77524641166254e-11	1.66107691929762e-09
AT3G20110	-2.25272833540334	5.78429491113994e-11	1.66107691929762e-09
AT1G70800	1.55309573870616	5.78480780893749e-11	1.66107691929762e-09
AT2G38650	-0.870737899765704	5.88333431428938e-11	1.68718845335589e-09
AT1G52342	2.44710054962264	6.12001493637018e-11	1.75280066959829e-09
AT3G26220	1.27011107259221	6.32264989000122e-11	1.80820035019275e-09
AT4G17900	1.01852797912073	6.32971821124841e-11	1.80820035019275e-09
AT2G20920	0.813272542046029	6.585057949033e-11	1.87872802204440e-09
AT3G45160	-1.25196940106709	6.7559106776075e-11	1.92500147192086e-09
AT2G01570	-0.759859587367421	7.30364812363827e-11	2.07840690842331e-09
AT1G77330	-0.951106050704778	7.397815027563e-11	2.10251200751391e-09
AT3G59480	2.61970830783592	7.58795058730315e-11	2.15379568075112e-09
AT1G07560	-2.00593915262803	7.80306816619472e-11	2.21203048461324e-09
AT1G25530	-1.35678170714746	8.03073635115616e-11	2.27367025992924e-09
AT5G15650	-0.695139322080434	8.10639289437472e-11	2.29217025543865e-09
AT1G78460	0.898459111339592	8.52274901271172e-11	2.40683731648689e-09
AT2G24170	-1.54352568868345	8.62435891302512e-11	2.43244133048202e-09
AT2G31945	1.92039302205681	8.66391809429273e-11	2.44050164316421e-09
AT3G20130	-2.27080509188263	8.8228944924111e-11	2.4821370897954e-09
AT3G18320	1.39968385920186	8.85812439105389e-11	2.48889778244213e-09
AT2G17500	1.07396528299241	9.06645433616432e-11	2.54421651036934e-09
AT1G19180	1.26081263659517	9.26361654384207e-11	2.5962657968082e-09
AT4G29720	-1.6022333835403	9.28901062938265e-11	2.60010404581901e-09
AT1G60390	-2.04543206096931	9.39347275381822e-11	2.62603687991962e-09
ATCG00630	2.33850007289905	9.73590930527433e-11	2.71758195757802e-09
AT4G14980	-3.27110414680684	9.74538951716391e-11	2.71758195757802e-09
AT3G06770	-1.18999892011822	9.81933652188133e-11	2.73477135587484e-09
AT2G41310	-1.15729939191388	1.02413415904436e-10	2.84873362762965e-09
AT5G23050	0.768452726491647	1.04668706070525e-10	2.90782749052177e-09
AT3G08720	1.00539079100165	1.07810515989993e-10	2.99137168274356e-09
AT2G36220	1.47701915183169	1.12512287736773e-10	3.11793715081019e-09
AT1G09750	-0.993302673604333	1.16102110142536e-10	3.21033908993935e-09
AT5G14420	0.961904993064843	1.16135551330089e-10	3.21033908993935e-09
AT4G37030	1.28480343479375	1.16452560179531e-10	3.213905693822e-09
AT1G30720	1.28558571907667	1.16553790291137e-10	3.213905693822e-09
AT4G35880	-1.47129758200576	1.18577208087285e-10	3.2656486366046e-09
AT5G56220	-0.993554535369404	1.22705591239131e-10	3.37516307585356e-09
AT5G28540	-0.626046491932676	1.22884897849703e-10	3.37591700211329e-09
AT1G45688	-0.709917207540176	1.23585724398891e-10	3.39097867254982e-09
AT2G18210	1.90240507707391	1.35458931225773e-10	3.71217601293811e-09
AT5G60920	-0.657764885973974	1.35706238619715e-10	3.71437334153098e-09
AT5G52060	-0.786126194951462	1.41643589100356e-10	3.87211410548021e-09
ATMG00650	3.16850994265497	1.41930637859585e-10	3.87519462706299e-09
AT3G49970	-1.93827796517664	1.42423631416375e-10	3.88013078295093e-09
AT1G68820	0.84217462533948	1.42460594775611e-10	3.88013078295093e-09
AT3G57530	1.02943594054672	1.46815011786128e-10	3.99089619703843e-09
AT1G23030	-1.17180631512615	1.4688652819696e-10	3.99089619703843e-09
AT1G61120	2.90737879306409	1.48347047623228e-10	4.0256570615705e-09
AT1G75390	-1.13950843649012	1.50900713550919e-10	4.0899614130112e-09
AT1G76640	3.28896631800449	1.55770366490348e-10	4.21680437910838e-09
AT1G48690	-3.84190874377249	1.66517054529177e-10	4.50224031254374e-09
AT4G15765	1.39334128420541	1.68702965454572e-10	4.55580000878234e-09
AT2G24100	0.87129834493563	1.6904212802035e-10	4.55941904763627e-09
AT1G11670	-1.15915134567499	1.7827430827029e-10	4.80260181976629e-09
AT5G19230	1.29717738174458	1.79378911767782e-10	4.8265088547687e-09
AT5G59220	1.8860244549197	1.84520151361021e-10	4.95883961789441e-09
AT2G28160	-2.55199954451635	1.89647878362444e-10	5.09048803937839e-09
AT4G34200	1.20967338592422	1.95643429487671e-10	5.24508470490168e-09
AT3G04290	-1.60356578767902	1.97890668575256e-10	5.29893989046393e-09
AT5G51460	-1.09278831558129	1.98778711798477e-10	5.31631392264880e-09
AT3G51840	0.840474760587766	2.05896446688425e-10	5.5000583265027e-09
AT1G21100	1.27790883352095	2.07993489708351e-10	5.54940613297491e-09
AT1G20450	0.990413572409902	2.11890976999371e-10	5.64661506452161e-09
AT1G77450	1.31286117006964	2.1401856342028e-10	5.69648212217452e-09
AT5G60890	-2.13756245952403	2.15335467583216e-10	5.72467795100118e-09
AT5G53970	1.13026289956485	2.17778773686768e-10	5.78271594407217e-09
AT4G01026	1.50236689053976	2.18076750093481e-10	5.7837181036129e-09
AT1G66140	-1.33516324076347	2.3573796705867e-10	6.24466784014175e-09
AT5G62020	1.34733739103404	2.42768234570179e-10	6.42324287300264e-09
AT3G56360	0.953882076828642	2.54353590343638e-10	6.72176997073407e-09
AT1G68560	-0.898305615652407	2.57866937050221e-10	6.80652336810115e-09
AT5G47240	2.00703247726542	2.58947169106975e-10	6.82692862799825e-09
AT4G08400	-3.57535567091694	2.62247360322392e-10	6.90574358194924e-09
AT5G19040	-2.28274528228925	2.64103583705641e-10	6.946393074388e-09
AT4G24020	0.670871996962391	2.64558896241903e-10	6.95014358035022e-09
AT1G48480	-1.04249104286649	2.75654310772214e-10	7.23307798927092e-09
AT2G38340	1.7866894317446	2.77768338907106e-10	7.27995440119154e-09
AT3G03470	0.885884677011499	2.8470451200601e-10	7.45295380369091e-09
ATCG00065	3.66631873731127	2.98778580973757e-10	7.81218113193148e-09
AT2G20520	-4.25793873147313	3.03711503237638e-10	7.9318309746845e-09
AT3G49110	1.29321285345018	3.0599872978572e-10	7.98218517545497e-09
AT4G04960	1.11725605992824	3.06422693368494e-10	7.98387381021664e-09
AT4G23570	0.914208954928082	3.07447388695513e-10	8.00119228777258e-09
AT4G04890	-0.745972282860885	3.12424071009915e-10	8.12119880490686e-09
AT1G22220	-3.36232941660971	3.16302562614317e-10	8.21241174544766e-09
AT3G01970	1.31142015782917	3.30345253364625e-10	8.56700496619463e-09
AT3G05630	1.28392188920936	3.31729612933919e-10	8.59287954248992e-09
AT2G40820	-1.07380861488656	3.55255057869058e-10	9.18736839456845e-09
AT5G63620	0.87088580927524	3.55506718529983e-10	9.18736839456845e-09
AT3G17120	-1.44216636453481	3.59973085480944e-10	9.29198818213006e-09
ATCG01070	5.16722884446372	3.6146269664293e-10	9.3196153513795e-09
AT1G61340	1.55322012471898	3.63174313565535e-10	9.35289585051451e-09
AT4G31890	-1.83361446936214	3.69588509778392e-10	9.50706554377866e-09
AT1G78380	0.919276908652319	3.74876012093152e-10	9.62536586516567e-09
ATMG00110	2.3000283918984	3.75053626062248e-10	9.62536586516567e-09
AT2G44110	-2.23908812673875	3.76118532493814e-10	9.64156215072091e-09
AT1G69690	-1.93287592589369	3.76853489732882e-10	9.64927282178951e-09
AT5G27350	1.04142287250391	3.89706680007207e-10	9.96689408879192e-09
AT2G42800	-2.87470271923024	4.01952133548804e-10	1.02682599633588e-08
AT4G22920	0.893168559962671	4.07655396275585e-10	1.04019990611078e-08
AT3G55230	-1.80584109385668	4.14661917054064e-10	1.05686480579433e-08
AT1G15010	1.76434979995608	4.22629429006473e-10	1.07593803661728e-08
AT1G03220	1.14214736188602	4.28518346772364e-10	1.08968195160364e-08
AT2G07662	2.31152570139307	4.29172535076352e-10	1.09009823909393e-08
AT3G22550	-2.1491306165277	4.43265797007603e-10	1.12460985599246e-08
AT3G23300	-0.843695017483839	4.55826472411161e-10	1.15515887677743e-08
AT5G66420	-0.879810746059134	4.71899933809954e-10	1.19453029942212e-08
AT3G05880	1.07825248849831	4.79954101134894e-10	1.21353582454187e-08
AT4G35160	-1.15681530595212	4.97916531257727e-10	1.25752214854579e-08
AT1G16860	-0.898561056435638	5.08153356487877e-10	1.28191922224098e-08
AT5G63790	1.17526900224549	5.27012418865777e-10	1.32798764277686e-08
AT3G14440	1.84425224191742	5.29669385368539e-10	1.33317124459975e-08
AT2G30550	0.997434785700683	5.3983769517176e-10	1.3572276895014e-08
AT3G03520	0.900274967731999	5.53147108036841e-10	1.38911801990043e-08
AT4G34410	5.32555125604622	5.54998795301899e-10	1.39219505932107e-08
AT1G13420	-1.83762120594164	5.5773487747767e-10	1.39748113325155e-08
AT4G11320	-1.31848395100141	5.68368167711025e-10	1.42252055488486e-08
AT1G78120	-1.83890188289772	5.69105377473602e-10	1.42276344368401e-08
AT1G78060	-0.926363507718319	5.77840483822661e-10	1.44297806213018e-08
AT2G36080	0.878700116010329	6.03297004746041e-10	1.50485700678796e-08
AT2G18370	-0.875817391785661	6.05069752453512e-10	1.50758691124207e-08
AT3G62630	-1.07219865075719	6.23102451600627e-10	1.55077849796461e-08
AT2G46690	-1.08130906681321	6.44898111776047e-10	1.60322824767591e-08
AT1G75840	-0.785880750988782	6.59287257776335e-10	1.63716863732727e-08
AT5G64510	2.60793294683004	6.77259774578127e-10	1.67992170647309e-08
AT1G13430	-1.47878402353741	6.87996780247076e-10	1.70465200011051e-08
AT4G19380	-1.75850889742437	6.89138292340164e-10	1.70557890281293e-08
AT2G34150	-1.9949966922061	7.11336800983782e-10	1.75856066761563e-08
AT3G18830	0.969004938117481	7.4537799421085e-10	1.84066954681513e-08
AT4G38660	-1.40970696131867	7.46226312973457e-10	1.84071917933797e-08
AT2G30400	1.59412553437748	7.61600699408502e-10	1.87656048163569e-08
AT2G48080	-2.49696255928609	7.82515674566218e-10	1.92524727397951e-08
AT1G73260	1.48225564532174	7.83092704466807e-10	1.92524727397951e-08
AT4G27830	0.884619713501559	7.85136755949457e-10	1.9281397128151e-08
AT2G28960	-1.42466529235267	7.8678764818146e-10	1.93006131135022e-08
AT2G40320	-2.26099050865059	7.96908217922617e-10	1.9527326508633e-08
AT1G30650	-1.69368684714926	8.24213599378565e-10	2.01741709759787e-08
AT1G68880	-1.98477039735511	8.37410773181611e-10	2.04746473420917e-08
AT3G02350	-0.711603975899572	8.47824674647417e-10	2.07064872461965e-08
AT2G25810	-2.34989893454755	8.52690193408685e-10	2.08024583408431e-08
AT3G60130	1.02463520375237	8.69415774819721e-10	2.11872429773775e-08
AT2G43060	0.827202117277273	8.89330318587106e-10	2.16488130674682e-08
AT2G16900	1.01056224924132	9.19872531242288e-10	2.23677976005031e-08
AT3G49670	-0.95522880348345	9.22130087111611e-10	2.23981870885853e-08
AT3G53720	0.932935728348506	9.40141670306129e-10	2.28107517713468e-08
AT2G16365	0.928466131429817	9.82441439520773e-10	2.38110806906752e-08
AT3G29575	1.27387409877377	1.00012534766019e-09	2.42132743483092e-08
AT5G45670	-1.26044546490293	1.00974877843947e-09	2.44196589780384e-08
AT4G12500	2.03369009138619	1.06654991365083e-09	2.57652954683585e-08
AT1G20630	0.818503674051857	1.08839540690123e-09	2.62644819960692e-08
AT3G09270	-1.14725357022823	1.09089679975193e-09	2.62962921632176e-08
AT5G19440	0.820609798139792	1.09789196716512e-09	2.64362394043822e-08
AT3G25610	1.21584774784941	1.11527973795292e-09	2.68258573333374e-08
AT1G52100	-1.65815433670464	1.12157618697283e-09	2.69263870438854e-08
AT5G40830	-1.4424191634757	1.1218823128296e-09	2.69263870438854e-08
AT5G47060	-1.09317625336118	1.14420860883189e-09	2.74326174016059e-08
AT5G42860	-1.25452035722408	1.15055179612291e-09	2.75549716258961e-08
AT1G75220	0.758936660065306	1.21694623621442e-09	2.91137030138487e-08
AT2G15620	-0.663548461340827	1.24174948481144e-09	2.96751422579938e-08
AT3G50440	-1.37948643774626	1.27486161894292e-09	3.04238296042344e-08
AT4G39675	-1.26672132007479	1.27581593660952e-09	3.04238296042344e-08
AT5G23280	-0.953473380516999	1.28361919823657e-09	3.05771025517768e-08
AT5G38550	-1.584548981703	1.29374457930021e-09	3.07853032922347e-08
AT1G31330	0.888026449285637	1.29905716148057e-09	3.08786581966905e-08
AT1G76930	1.11288125875074	1.30725849277185e-09	3.1040405984887e-08
ATCG00020	3.98492934320218	1.32600335558439e-09	3.14518938931303e-08
AT5G57190	1.37300121495775	1.32820869818284e-09	3.14706165427651e-08
AT5G37020	-0.971221627317858	1.33369227815028e-09	3.15668912480192e-08
AT5G04220	1.0253168099331	1.36262267135715e-09	3.22173285860773e-08
AT5G55700	0.984273987845078	1.40271379572679e-09	3.31299831137386e-08
ATCG00510	4.34491104141275	1.44785895862187e-09	3.41599419908397e-08
AT3G43720	-1.1981723160708	1.47903788475154e-09	3.48585546008515e-08
AT2G36100	-1.49791016406423	1.54239879038352e-09	3.63133613519848e-08
AT3G51730	0.951963036605794	1.55191740810996e-09	3.64987983018453e-08
AT3G01720	-0.767603988446395	1.58281024548211e-09	3.71860018032134e-08
AT3G12740	0.844651030881209	1.65202143539124e-09	3.87710416067269e-08
AT5G66880	1.04964109267574	1.69654376791244e-09	3.97655087196363e-08
AT1G19610	1.58033320861586	1.69797380314667e-09	3.97655087196363e-08
AT1G17340	0.715459609641547	1.73415332985497e-09	4.05700607958177e-08
AT3G44880	0.739946063953201	1.73747807641065e-09	4.05963537601453e-08
AT2G45170	1.16578129241503	1.73893042878103e-09	4.05963537601453e-08
AT4G29270	-1.27762872922995	1.7747238337549e-09	4.13884965427101e-08
AT1G44050	-2.88248800320475	1.80143684689257e-09	4.19674359771357e-08
AT3G48450	1.92896745787266	1.8035386168773e-09	4.19724039372753e-08
AT3G46330	-1.88285238208524	1.82940140321701e-09	4.25297554252072e-08
AT5G61480	-1.16032235106017	1.86693708747616e-09	4.33570290168836e-08
ATCG00360	4.87529530670353	1.87743905352498e-09	4.35554101926854e-08
AT5G47370	1.06119047503232	1.88043521528454e-09	4.35794292593316e-08
AT1G21830	0.788444282731209	1.90616121143732e-09	4.41296176293691e-08
AT1G71000	6.57152317051512	1.91259571546884e-09	4.42325075715868e-08
ATCG00140	3.39915935108594	1.92617452324121e-09	4.45002378160457e-08
AT4G21323	2.24080936217309	1.92962488290859e-09	4.45336583828072e-08
AT3G48530	0.826709906802248	1.94255917048175e-09	4.47856613733992e-08
AT1G74380	-0.888375764609568	1.9631621147849e-09	4.52137595866264e-08
AT5G36220	1.1222393634629	1.96983772238956e-09	4.5320541801354e-08
AT4G20270	-1.17240408245184	1.9760178918877e-09	4.54157162845957e-08
AT3G04570	-1.25350205079118	1.98527194285772e-09	4.55379359987208e-08
AT3G06035	-1.60434107355712	1.98543352003422e-09	4.55379359987208e-08
AT3G63240	-1.17906512919825	2.19132574436904e-09	5.02084687305175e-08
AT5G59950	0.645516481947308	2.19833039023936e-09	5.03170884892582e-08
ATMG00560	3.45868558451503	2.2726863476543e-09	5.1923695840544e-08
AT5G50350	-1.06721853295678	2.27319487301909e-09	5.1923695840544e-08
AT4G30490	0.972833050382452	2.2769760607286e-09	5.19566662727855e-08
AT3G09350	1.03097694145396	2.31903001437166e-09	5.28619918660616e-08
AT1G53990	1.66331745577507	2.45334962005217e-09	5.58664910918643e-08
AT1G01190	-2.50914927447725	2.4681386561382e-09	5.61457335032461e-08
AT2G38820	1.19878223460939	2.49030776364274e-09	5.65921166124333e-08
AT5G64340	-0.740759441438542	2.51270401012993e-09	5.70427442544818e-08
AT3G12560	-0.795035047867129	2.53322301618683e-09	5.74498791170941e-08
AT5G62670	-0.630565765561524	2.53866094717154e-09	5.75145153423929e-08
AT1G33240	-0.8080527020931	2.59802569668086e-09	5.87995123306844e-08
AT5G62630	0.843387075650693	2.6427982853998e-09	5.97105332570009e-08
AT5G65810	-0.864198915992931	2.64365195612549e-09	5.97105332570009e-08
AT1G67050	-1.36918846438087	2.6497534543279e-09	5.97875842867388e-08
AT5G58070	1.10769411155198	2.72893383212073e-09	6.15117184775693e-08
AT3G25500	-0.986518314521074	2.78428058613405e-09	6.26956798650752e-08
AT2G45970	-0.974365059970499	2.82720731692481e-09	6.35978569014716e-08
AT4G15540	0.906133604876937	2.84815001748939e-09	6.4004180120022e-08
AT5G10300	1.33478282810536	2.86523733232191e-09	6.43231310210651e-08
AT4G10770	-1.14110319945552	2.88751204179781e-09	6.47577751049005e-08
AT2G29060	1.10169830354972	2.99274555236494e-09	6.70501712714827e-08
AT3G08590	0.766889361898522	3.03777819189075e-09	6.79905541941309e-08
AT1G64200	0.840954032929908	3.09509518780887e-09	6.92037128260081e-08
AT1G61800	-1.45286761258539	3.12491039739097e-09	6.98001342532807e-08
AT5G58010	-2.97623210757115	3.26844806205794e-09	7.29329901397968e-08
AT5G04770	1.04907567364979	3.300899586228e-09	7.35832430330164e-08
AT1G10170	1.12949719218652	3.33424330546725e-09	7.4252061587184e-08
AT3G15070	0.939538393449066	3.36508829821021e-09	7.4863951379101e-08
AT1G68690	1.32894991255742	3.51927607507996e-09	7.82159107686521e-08
AT2G13360	1.21222164046667	3.55598544522676e-09	7.88985205450484e-08
AT1G41830	-0.920525550457924	3.55708965516934e-09	7.88985205450484e-08
AT4G13770	-0.800289447865947	3.56156569082412e-09	7.89190403574935e-08
AT5G10550	-0.963752140216091	3.59634753936772e-09	7.96103825323182e-08
AT4G18880	1.17363212177902	3.67562624729419e-09	8.128437148867e-08
AT2G07715	1.38990722360242	3.8449619842803e-09	8.49446124260732e-08
AT4G00750	0.97738241500122	3.93888045904751e-09	8.69330865961578e-08
AT5G65700	-0.856259617775938	4.06944230322969e-09	8.97255507830157e-08
AT5G57685	-1.42555318800929	4.14058974168751e-09	9.1203773051541e-08
AT1G17060	1.54042191591315	4.17991321173236e-09	9.19787832977739e-08
AT1G71697	1.08462153944669	4.19812332798796e-09	9.22881216266393e-08
AT1G29090	-1.88086780941437	4.23242510042041e-09	9.29502449178297e-08
AT3G50560	0.96595592945909	4.24249652990133e-09	9.30794524946269e-08
AT3G55970	1.82859747320777	4.294597350444e-09	9.41296115518914e-08
AT1G43670	1.06950252826765	4.33711411708844e-09	9.49654758255148e-08
AT2G40420	1.25247940544267	4.34390462308699e-09	9.49654758255148e-08
AT2G38410	0.763154134756478	4.34555180717879e-09	9.49654758255148e-08
AT3G61490	-1.50917146128841	4.36275024557388e-09	9.52476662159917e-08
AT5G67280	-1.30680409638129	4.39864675039091e-09	9.58430627719979e-08
AT4G29700	-1.11988103562299	4.41011489579037e-09	9.5998828167425e-08
AT1G62790	-0.793057672903867	4.56541777051781e-09	9.92822015163976e-08
AT5G61340	-1.38612103259966	4.58435336654395e-09	9.95965333054148e-08
AT1G14210	-0.931136662127427	4.60535736164977e-09	9.99551439088537e-08
AT4G40010	-2.083866979052	4.66116162291253e-09	1.01067626409006e-07
AT5G60660	-1.4292174274326	4.69433130929898e-09	1.01687634843246e-07
AT1G04680	-0.852680681296139	4.71839352907240e-09	1.02109343898378e-07
AT3G54590	-1.92679576894234	4.74070655042532e-09	1.02492415450586e-07
AT5G42530	1.09784766508795	4.84283427008175e-09	1.04598631343602e-07
AT1G22030	-2.22165124748464	4.85255317783711e-09	1.04706790657699e-07
AT5G16000	-1.02527205668765	4.89742384682060e-09	1.0557249757089e-07
AT4G38400	-1.25758832416858	4.93243478634121e-09	1.06224189076001e-07
AT1G71030	1.23934680136604	5.06624294404933e-09	1.0900024146321e-07
AT2G01490	0.78489448442638	5.16094303822432e-09	1.10930327876727e-07
AT1G35620	-0.71337020118974	5.25907663802663e-09	1.12930413797238e-07
AT3G62770	0.734503922155815	5.2725663001064e-09	1.13110797316472e-07
AT4G11650	1.37762252528703	5.32058198021736e-09	1.14030795091929e-07
AT1G23080	-0.860748775957274	5.52131577370566e-09	1.18218923960124e-07
ATCG00190	1.13394143960359	5.53206425853238e-09	1.18335060775632e-07
AT4G23510	-1.09889876740669	5.68834878315051e-09	1.21561107409154e-07
AT2G35980	1.68688044918431	5.73260963706925e-09	1.22389288361061e-07
AT3G14310	-0.615558414580442	5.76446484082951e-09	1.22850423674649e-07
AT1G75680	-0.681331412786605	5.7707915552906e-09	1.22850423674649e-07
AT1G58030	0.598861595470199	5.77739740563118e-09	1.22873356306367e-07
AT1G09070	0.925638325866421	5.79598325562154e-09	1.23150791449511e-07
AT5G12930	0.930057342706368	5.95993035447396e-09	1.26513325814884e-07
AT5G15150	-1.33527589174547	5.99075440937255e-09	1.27046294607161e-07
AT3G22370	0.943453732705965	6.02859421628675e-09	1.27726888900832e-07
AT2G34600	2.91101879438727	6.05127758939163e-09	1.28085375642123e-07
AT4G38860	-2.63023391363666	6.07932830947212e-09	1.28556680949589e-07
ATCG00470	1.77996503829606	6.35806196264444e-09	1.34323124638567e-07
ATCG01310	2.04648070445013	6.39449313788096e-09	1.34964491917763e-07
AT3G52060	0.710348890961047	6.56812966868992e-09	1.38366523115292e-07
AT3G60550	-1.7970090498328	6.7418096355038e-09	1.4189083252753e-07
AT1G65980	0.600129150704611	6.83748833628345e-09	1.43768380580794e-07
AT4G01970	-1.99076694953199	6.92948652347612e-09	1.45565064257332e-07
AT1G30900	-1.13880674734048	7.10321059096273e-09	1.49073517832055e-07
AT2G16850	-1.42370226627424	7.23663334701922e-09	1.517303548467e-07
AT5G23700	2.03766856719582	7.54582731982968e-09	1.58064101963444e-07
AT1G12360	0.6397710883983	7.88813077210087e-09	1.65078819595049e-07
AT3G25250	1.46337494546577	8.05319215492811e-09	1.6837459608963e-07
AT1G01470	1.14895336421996	8.07138021918656e-09	1.68596264446825e-07
AT1G13990	0.983925543234069	8.1395902807765e-09	1.69861402807754e-07
AT1G44830	-1.96805353814326	8.28635233639855e-09	1.7276189556891e-07
AT5G13200	1.42164176603351	8.37679193845928e-09	1.74483787096774e-07
AT5G44130	-0.599323702438038	8.42824549440446e-09	1.75391157409306e-07
AT4G33420	0.795328970794035	8.50501865386923e-09	1.76823236278993e-07
AT1G53830	-1.76632277276655	8.61108211689663e-09	1.78861028082269e-07
AT1G79180	1.92523398746457	8.66147058023871e-09	1.7973966726966e-07
ATCG01050	4.41588533474628	9.22050120718694e-09	1.91161976986688e-07
AT1G55530	0.813414362157956	9.2900760978486e-09	1.92424921970816e-07
AT3G02885	-2.41912917812369	9.46272933026304e-09	1.95818584138823e-07
AT3G10985	0.624946267124083	9.51883486698231e-09	1.96796376668541e-07
AT3G10040	-3.18743853867191	9.63177764427852e-09	1.98946336565139e-07
AT1G77520	-2.650303208958	9.64283748892117e-09	1.98989845117245e-07
AT3G07570	-1.00172683791025	9.704509730889e-09	2.00076742828393e-07
AT4G19420	0.793266838113285	9.7248554466401e-09	2.00310391382369e-07
AT5G64750	1.65510859640815	9.85324994620075e-09	2.027671111614e-07
AT5G13370	0.792810222429944	1.00062609279071e-08	2.05725392342956e-07
AT1G30530	-1.32935985998399	1.00431947741135e-08	2.06293903747386e-07
AT1G19900	-6.03423807459141	1.0315729356019e-08	2.11696292647758e-07
AT2G29460	1.3290278239822	1.06784705524176e-08	2.18938199287344e-07
AT4G26540	-1.45033524753097	1.07345299091475e-08	2.19884725558344e-07
AT1G12160	-1.6543267115474	1.09300354000447e-08	2.23683275106808e-07
AT4G01680	-1.42927732503128	1.11807247807191e-08	2.28603135465944e-07
AT1G68238	-1.2043070450846	1.17436649712837e-08	2.39892420943732e-07
AT3G45710	-1.30524916983803	1.17747551511677e-08	2.40306642088799e-07
AT4G16140	-1.83914621144404	1.18193275178463e-08	2.40995003746912e-07
AT3G53150	1.48263929480799	1.20209467165575e-08	2.44881338932622e-07
AT4G37520	0.864967051953991	1.20979498679664e-08	2.46224300197393e-07
AT4G37370	1.21963433573464	1.21099461283752e-08	2.46242957642395e-07
AT1G69680	1.07390740523984	1.21816611164628e-08	2.47474788220644e-07
AT1G14780	1.06265316253274	1.2196249507138e-08	2.47544881548988e-07
AT2G22840	-1.40040784578394	1.23653948148467e-08	2.50748996131358e-07
AT3G62660	-0.8035651786682	1.23924347988494e-08	2.51068243759734e-07
AT4G14630	-1.33567310596583	1.24655677031811e-08	2.5231989271694e-07
AT1G21450	0.873034964254816	1.25163873558096e-08	2.53118024552201e-07
AT3G25930	-1.14763471642464	1.26328644585882e-08	2.55241284174656e-07
AT5G10280	-1.66763657275916	1.31693240745986e-08	2.65838535474981e-07
AT3G48970	-1.31315501052973	1.34219824292223e-08	2.70692885199151e-07
AT5G35320	0.822959437419475	1.34666843210473e-08	2.71348194954919e-07
AT3G07810	-0.862363030971765	1.35956044327481e-08	2.73697743222669e-07
AT5G13220	1.84071204557321	1.38568844007824e-08	2.78581129095053e-07
AT5G35200	0.740817615866139	1.38632498888247e-08	2.78581129095053e-07
AT3G14240	-0.804182042003633	1.3954394643906e-08	2.80159368528284e-07
ATMG01090	2.74668529983409	1.41345393916222e-08	2.83519980125273e-07
AT4G34150	0.881813194308788	1.45969842625152e-08	2.92531988489089e-07
AT1G57990	1.02793106647834	1.50606231599271e-08	3.01393606649189e-07
AT5G25110	-1.21944163612797	1.50662900781664e-08	3.01393606649189e-07
AT5G49270	-3.92760977966258	1.51899931874769e-08	3.03594962762297e-07
AT4G20430	-1.47170866455389	1.54856513062229e-08	3.09226055957596e-07
AT5G14880	-1.14477665580714	1.56732875722902e-08	3.12691935632091e-07
AT1G56600	4.90850394485855	1.59279639731735e-08	3.1748789175227e-07
AT2G42300	-0.946602903264523	1.61580161814007e-08	3.21784865261318e-07
ATMG01330	3.20937119872074	1.62724219377157e-08	3.23773122261173e-07
AT3G12750	-2.02076581366929	1.63639461258068e-08	3.25302954066239e-07
AT4G01630	-6.88900643791075	1.64095956831071e-08	3.25918913366447e-07
AT2G18440	0.634241306959265	1.66929683294574e-08	3.31251090287671e-07
AT2G21045	-0.957292000525559	1.68007114936628e-08	3.33091715385063e-07
AT5G60690	-0.829111812610212	1.69670174764338e-08	3.36070758039551e-07
AT2G36380	0.917967560387803	1.69812131058905e-08	3.36070758039551e-07
AT1G17147	1.64983633576209	1.75476969425129e-08	3.46664501819866e-07
AT2G39420	1.13851444899642	1.79612341479731e-08	3.54519031029042e-07
AT3G18535	0.804851990198656	1.83498266166838e-08	3.61867698807275e-07
AT1G49230	-2.66141005342904	1.85237875299542e-08	3.64974448451446e-07
AT4G36730	0.715342405259001	1.86138363882051e-08	3.66357086538819e-07
AT4G25400	1.69675903515255	1.86269294843134e-08	3.66357086538819e-07
AT3G11330	0.731722630958336	1.89360643036918e-08	3.72107894915606e-07
AT4G08620	-3.12835295843574	1.89744108100054e-08	3.72532049692907e-07
AT3G11550	-1.68593232843557	1.91252610714147e-08	3.75162336550919e-07
AT4G29930	2.7352930517884	1.92832146521491e-08	3.77927200744281e-07
AT5G38340	-1.31670956704826	2.05692872996065e-08	4.02777453950444e-07
AT3G14010	0.597913432630024	2.0777301877987e-08	4.06492547744949e-07
ATCG00540	4.01227444163069	2.15587423578903e-08	4.21409893495261e-07
AT1G78090	-2.06238530441863	2.17063918305849e-08	4.239231620692e-07
AT2G22920	-2.05868115227678	2.17278687239643e-08	4.23970045996581e-07
AT2G42380	-1.42618946888461	2.17726624102043e-08	4.24471422865606e-07
AT2G41970	-2.92253109437324	2.19052413712202e-08	4.2668184879524e-07
ATCG01120	4.15900213779532	2.24245497305424e-08	4.36414726586082e-07
AT5G25620	-1.91519273056447	2.27201387562762e-08	4.41780475816481e-07
AT5G59780	-0.934727907891576	2.29972768554055e-08	4.46778389957507e-07
AT2G01180	0.869204719116926	2.31436264355105e-08	4.49228906139058e-07
AT2G32920	-0.635976065502693	2.32046792889356e-08	4.50020939962124e-07
AT1G29660	-0.846074765748583	2.35004608434481e-08	4.55359845026709e-07
AT2G07641	4.20797742257309	2.36382630373031e-08	4.57631006972179e-07
AT1G63180	1.02540687116185	2.39516859155843e-08	4.63295230177425e-07
AT5G15580	-0.980119548668439	2.40925811971443e-08	4.65615319223072e-07
AT5G60400	-1.11211513119941	2.42473179111706e-08	4.68198645157051e-07
AT1G55110	0.751398662203201	2.45266850114559e-08	4.73181922204521e-07
AT1G17170	1.23855759397816	2.45625996873767e-08	4.73463814442279e-07
AT4G05631	1.66444694264601	2.47226268075525e-08	4.76135511956546e-07
AT2G20670	1.20839160940254	2.49110524419932e-08	4.79349039414112e-07
AT1G43160	1.18026621831595	2.4937860558467e-08	4.7944978452589e-07
AT2G17230	-0.983539975957255	2.54461227234591e-08	4.88798684121761e-07
AT5G23860	-0.772792585505641	2.59268682412069e-08	4.97603321814182e-07
AT2G27310	1.08124929139335	2.63496405648702e-08	5.05281071228852e-07
AT3G20100	-1.24243528408956	2.67499292471777e-08	5.12514808205624e-07
AT2G30500	0.912537393365756	2.68891346776145e-08	5.14738172446151e-07
AT3G60150	1.38468566578436	2.71404334446793e-08	5.19101663776246e-07
AT1G76240	-1.18152066692548	2.77556584975602e-08	5.3041230447831e-07
AT1G30750	-1.62721796652262	2.82692973057258e-08	5.39763859638965e-07
AT1G75240	-1.12137926473076	2.88101566772695e-08	5.49618654207995e-07
AT2G47800	1.04003812959908	2.90051450459016e-08	5.52863935373209e-07
AT5G44670	-1.13620089123726	2.92582420749129e-08	5.57210308581783e-07
AT3G13690	-0.66608351601341	3.02049200269084e-08	5.747331852453e-07
AT1G67740	0.69708124194551	3.02300604522725e-08	5.747331852453e-07
AT4G15270	-1.86106472518161	3.03388693149919e-08	5.76308863697174e-07
AT1G64460	-1.28685777646599	3.07972891213494e-08	5.845172935286e-07
AT3G55430	1.00198666054422	3.08646499313478e-08	5.85295942597443e-07
AT3G25717	-0.771132602075509	3.24718301054386e-08	6.15248443387359e-07
AT3G62100	2.0848445748764	3.28944993176056e-08	6.22725934696579e-07
AT4G17030	-1.1864175919343	3.3348614650917e-08	6.30785498397132e-07
AT5G24210	1.03959954371693	3.38881116210735e-08	6.40444966648264e-07
AT1G06040	0.981199577085955	3.45089085676978e-08	6.51623188544676e-07
AT2G01900	-1.4906354007407	3.4726108666815e-08	6.55167882105233e-07
AT1G65985	-1.20701984818823	3.47632698106441e-08	6.55312698508537e-07
AT1G53500	-0.916596579310563	3.51361628761533e-08	6.61780694849583e-07
AT3G56710	1.30674871040429	3.62439549594768e-08	6.82067653661619e-07
AT3G22460	0.866251999502748	3.68072103995669e-08	6.92081430736357e-07
AT3G61270	-2.36662349303072	3.71134133953147e-08	6.97249038639788e-07
AT2G16750	-1.10901957297636	3.77722513920324e-08	7.09027269584392e-07
AT1G10682	-0.970992016961828	3.83635678852412e-08	7.19519237341338e-07
AT5G15230	-0.831210969337446	3.8455706097836e-08	7.20639180459027e-07
AT3G03670	-3.37142252756961	3.90173630326347e-08	7.30548351643056e-07
AT4G34220	-1.25265296428808	3.912455874631e-08	7.31938819980421e-07
AT5G05965	2.4206563448524	3.97651795808087e-08	7.43297826899472e-07
AT1G51060	-0.642331337847308	3.99564340302304e-08	7.46245164976362e-07
AT5G58720	0.588091749122349	4.10706956979363e-08	7.66411596882145e-07
AT2G02930	1.67228978780094	4.12327260497176e-08	7.68789711791086e-07
AT2G14247	-2.5918719714407	4.22578512730178e-08	7.87242870530445e-07
AT4G28703	1.86268275707324	4.24350490853521e-08	7.89881881006659e-07
AT4G30420	-2.80744923540125	4.28453582015577e-08	7.96851954836503e-07
AT5G65040	-2.64156856078428	4.30172153347718e-08	7.99379273256943e-07
AT4G04745	-1.41363443999385	4.43871200214412e-08	8.24146819111555e-07
AT4G05060	0.749309833413128	4.4715983965011e-08	8.29559886162246e-07
AT3G45230	-1.29326380662037	4.48708676855001e-08	8.31738977739982e-07
AT1G12200	0.948271360729142	4.49565347825174e-08	8.32632487951208e-07
AT1G58200	0.773637129151638	4.5770710679544e-08	8.47005865822536e-07
AT1G80830	-0.655934073121686	4.69570059653273e-08	8.68235821613477e-07
AT5G24580	-1.2852150629595	4.70670309926996e-08	8.69546769586657e-07
AT5G09870	-1.02149950011629	4.88543313144216e-08	9.01473406643381e-07
AT5G06200	-4.3892961524882	4.89094785376978e-08	9.01473406643381e-07
AT4G11600	0.681073354172941	4.89168471726397e-08	9.01473406643381e-07
AT3G46130	-1.43754900392829	4.92171568055429e-08	9.06256263465776e-07
AT4G21890	-2.23372233407927	5.02516310314507e-08	9.2453849310761e-07
AT3G08970	0.988196718555178	5.06788072111594e-08	9.31001856910814e-07
AT4G39780	1.01962677695079	5.06867152693852e-08	9.31001856910814e-07
AT2G41190	1.09581104703911	5.09490529363018e-08	9.35047647819411e-07
ATMG00580	5.47988309500479	5.12097261992872e-08	9.39056241566961e-07
AT5G56540	-1.31585811610322	5.2192149388354e-08	9.56282374407392e-07
AT1G66080	1.39933006405771	5.23394309045607e-08	9.57908406462032e-07
AT4G00780	0.666443744364063	5.23670962362821e-08	9.57908406462032e-07
AT5G51350	-1.65750475146897	5.25079418804037e-08	9.59074543155589e-07
AT4G13390	-1.57560241017078	5.25171527118269e-08	9.59074543155589e-07
AT1G28190	1.3138316837316	5.27404907352163e-08	9.623624027834e-07
AT4G22080	-3.47001342217914	5.31464546884217e-08	9.68974532772905e-07
AT5G49170	-1.88386876723776	5.34484414203531e-08	9.73681648006023e-07
AT5G13420	-0.619928970930419	5.34953893333035e-08	9.73738761615619e-07
AT3G16430	-0.89748090410921	5.44947079980696e-08	9.91116927378966e-07
AT5G42110	-1.05975305270847	5.4605017350135e-08	9.9231112886897e-07
AT5G54300	1.48169739983899	5.52624418504661e-08	1.00343772069167e-06
AT1G03310	-1.27398665228424	5.66140703492972e-08	1.02714099062296e-06
AT3G21260	0.958693978858335	5.70058054329383e-08	1.0334045887007e-06
AT3G07130	-1.4690846052752	5.78478844956267e-08	1.04781518575004e-06
AT4G06195	-1.74127829874924	5.85920474854483e-08	1.06023001862741e-06
AT1G69490	1.15958787335254	5.86286925936147e-08	1.06023001862741e-06
AT2G47540	-2.41373306791064	5.87283764035714e-08	1.0611692403003e-06
AT1G04520	-1.26266514787592	5.88907458871536e-08	1.063238689961e-06
AT3G05910	-0.721185216742104	6.04819124215704e-08	1.09107995419594e-06
AT5G03240	0.837165273162817	6.17762970118791e-08	1.11352652156449e-06
AT3G24240	-2.02847408028833	6.20087468304666e-08	1.11681069554872e-06
AT2G32430	-1.56217256845097	6.23070259406928e-08	1.12127421176672e-06
AT4G36240	-2.3231140147012	6.27167017310985e-08	1.12773357279423e-06
AT4G37890	-2.41714735283675	6.30025535205682e-08	1.13195776232387e-06
AT5G23830	-1.07449667217672	6.33181483199839e-08	1.13670908433897e-06
AT1G10850	-1.17156928534141	6.48034252069277e-08	1.16149687518062e-06
AT2G39030	3.51423425949127	6.71181721832181e-08	1.20201561383725e-06
AT1G60095	-1.80649614148264	6.75534581827718e-08	1.20883704356852e-06
AT3G17770	0.7594922478855	6.80186613759434e-08	1.21618242082087e-06
AT1G21740	-1.60199921385479	6.95459584219175e-08	1.24249109801215e-06
AT1G04440	0.601466948045105	7.05485598636646e-08	1.25939095820879e-06
AT1G80420	0.75433568151576	7.1153724325553e-08	1.26917457715523e-06
AT5G06280	0.865685182593511	7.24110707082339e-08	1.29056619606295e-06
AT2G43500	1.32816407838878	7.40163991213329e-08	1.3174427019955e-06
AT1G33110	0.985128562292104	7.45397042850132e-08	1.32531594218754e-06
AT1G17020	1.37417501046745	7.53706583721015e-08	1.3390190905835e-06
AT5G26780	-0.758535265926563	7.67624083675589e-08	1.36265537217971e-06
AT2G07599	4.31850518861979	7.86456939558357e-08	1.3949725045239e-06
AT1G80300	0.779137489151666	7.94395068493017e-08	1.40680720296871e-06
AT4G26950	1.68311615213654	7.99538577352516e-08	1.41478860522768e-06
AT5G27420	2.2986721490313	8.25978101496512e-08	1.46041076418138e-06
AT4G28260	0.629192065193793	8.27267938596024e-08	1.46152861170879e-06
AT3G50980	4.16426467343487	8.34624029302726e-08	1.47335337976593e-06
AT5G14180	1.74896253149133	8.76486612459707e-08	1.54602499697754e-06
AT4G37990	2.15149271562378	8.82719358404096e-08	1.55578411899532e-06
AT3G53830	2.53232054533857	8.94272584094888e-08	1.57489763720356e-06
AT2G38760	1.21379084676844	9.24642363068742e-08	1.62709236098201e-06
AT3G19680	-0.655057504341786	9.31167959014708e-08	1.63727910515047e-06
AT3G62260	0.942144716115902	9.32603132278741e-08	1.63787360063082e-06
AT2G47160	-0.77888876238569	9.32979967783406e-08	1.63787360063082e-06
AT3G14595	0.748147029570179	9.37609736057999e-08	1.64470216131721e-06
AT2G14510	-2.23052416168927	9.56718534275796e-08	1.67689821958041e-06
AT2G28470	-1.06325355353354	9.68389915508484e-08	1.69601779922585e-06
AT2G36750	0.893155984383174	9.8417007441756e-08	1.72229763023073e-06
AT1G61590	-1.2305854662815	9.91981503488107e-08	1.73460180291292e-06
AT1G30840	-2.31346733156789	1.01681384168245e-07	1.7752307644456e-06
AT3G15990	1.34811777701801	1.02523492091208e-07	1.78852795269004e-06
AT3G14280	-1.40985615765119	1.0653130068659e-07	1.85698679039957e-06
AT1G80670	0.790144154467026	1.09035023851942e-07	1.89765341042241e-06
AT4G12290	0.71991818317594	1.0983757077633e-07	1.91012520383719e-06
AT2G40330	-0.743929813883365	1.10972032251554e-07	1.92834512649788e-06
AT4G01480	-0.860114903711138	1.11445946452081e-07	1.93506731241992e-06
AT1G14000	0.630469425567396	1.11827692415628e-07	1.94017990939682e-06
AT3G46720	-1.85501002469954	1.12681837806402e-07	1.95347413825842e-06
AT5G04530	-0.920692139343336	1.13945286513911e-07	1.97383787433489e-06
AT1G68840	0.773135261766578	1.16604858576675e-07	2.01833565565935e-06
AT4G16340	-0.758925618739357	1.17204519714448e-07	2.02713653747362e-06
AT1G29760	0.701465012813322	1.17703748465444e-07	2.03418803238297e-06
AT1G78830	0.815349606190601	1.18612498201033e-07	2.04830052254697e-06
AT5G37950	-2.81669615911639	1.19088932513855e-07	2.05493130832331e-06
AT5G22920	0.870603154327901	1.19740193829868e-07	2.06456618143431e-06
ATMG00640	3.1571206245583	1.19847888439547e-07	2.0648211787356e-06
AT1G27210	-0.783541138983191	1.19975973208538e-07	2.06542680446147e-06
AT3G60630	-0.887034553833623	1.2103368761854e-07	2.08041276668372e-06
AT4G05020	0.901045711306202	1.22652071052293e-07	2.10420714014379e-06
AT2G39180	-0.941393560478305	1.22680576679897e-07	2.10420714014379e-06
AT1G74670	-1.43228358101375	1.22702022660353e-07	2.10420714014379e-06
AT5G49800	-1.75808019545445	1.23494521856395e-07	2.11616480204964e-06
AT4G13830	0.87677526233765	1.25285795518204e-07	2.14520555114953e-06
AT4G07960	-2.11201992626231	1.26272700768623e-07	2.16043939536771e-06
AT2G44300	-1.47957742653283	1.26451239783877e-07	2.16182984938205e-06
AT5G23530	-1.30898314105958	1.26557282919814e-07	2.16197971782695e-06
AT5G66770	-0.77844814814906	1.2704426031755e-07	2.16863186294742e-06
AT3G59220	-1.14394893921713	1.28552256404489e-07	2.19268910098984e-06
AT4G23490	-1.34845698087063	1.30281872608436e-07	2.22048667079946e-06
AT2G13820	-1.04329606909518	1.31350059670846e-07	2.23697706987323e-06
AT3G58120	-0.887905849867723	1.32676457764405e-07	2.25783635054663e-06
AT5G62480	0.929481725729589	1.3458675621583e-07	2.28859269846735e-06
AT4G38950	-0.937603347272053	1.35697333078663e-07	2.30571347681444e-06
AT1G64160	1.62996498220605	1.36399503931961e-07	2.31587393039559e-06
AT5G08640	-2.3699499192736	1.36875984510256e-07	2.3221898898782e-06
AT1G21390	1.15334301286899	1.37637938941952e-07	2.33333576886719e-06
AT5G07330	6.79737688363252	1.39242827235406e-07	2.35874377691075e-06
AT2G14100	-1.96052339197516	1.42133703694542e-07	2.40588085652032e-06
AT5G64190	3.12039069874483	1.4927877021626e-07	2.52298149662082e-06
AT3G15450	1.20478730278395	1.50158770888201e-07	2.53592605090446e-06
AT5G22290	0.799264370998706	1.53346073457996e-07	2.58778776203793e-06
AT5G55550	-1.01439884526526	1.54434433324457e-07	2.60417699593024e-06
AT4G09890	-1.12995424926749	1.55251201380367e-07	2.61596508770179e-06
AT3G15770	0.724748097692799	1.56832511274471e-07	2.64060800232964e-06
AT4G00910	1.5071922520847	1.57670178764965e-07	2.65270228845673e-06
AT1G30080	-3.95099539957384	1.58027965310891e-07	2.65671068762069e-06
AT5G08260	-0.753317343124733	1.58168159475519e-07	2.65705770547498e-06
AT5G09978	-1.9254993130254	1.63005911457318e-07	2.73625859678165e-06
AT2G23600	-0.758450373110932	1.6653209360461e-07	2.78992771951306e-06
AT3G04640	1.25778398722443	1.66548282349567e-07	2.78992771951306e-06
AT2G07835	4.3581522680609	1.66579921019497e-07	2.78992771951306e-06
AT2G39430	-1.88322535305773	1.66705242362805e-07	2.78992771951306e-06
AT5G63270	-4.30483301878068	1.69898030984143e-07	2.84122177473481e-06
ATMG00160	2.44002384625458	1.70331130671118e-07	2.84433097335621e-06
AT5G43580	1.15632054499557	1.70339911160275e-07	2.84433097335621e-06
AT2G02480	-1.10997212030892	1.70941808638252e-07	2.85223851125011e-06
AT5G42500	-2.673200705873	1.72158972367838e-07	2.87039246877359e-06
AT1G49580	-0.915985111141287	1.8211835517824e-07	3.03416824875291e-06
AT5G04340	1.31110409343615	1.8318869591368e-07	3.04971443197119e-06
AT5G37990	-1.44544742534824	1.83491535361879e-07	3.05246959088155e-06
AT3G27230	-1.02886596285779	1.83772820783458e-07	3.05486233501298e-06
AT1G68570	-1.01252786562779	1.84187164674096e-07	3.05946168526293e-06
AT5G61820	0.784044024639752	1.85638100396185e-07	3.0812597321174e-06
AT1G30760	-1.27485832850888	1.86576830930321e-07	3.09452990106447e-06
AT1G33260	-1.57318853322633	1.88794935750584e-07	3.12898392770823e-06
ATCG00370	4.01631143961436	1.89566129728287e-07	3.13942416781758e-06
AT1G20510	0.883177119205434	1.89950113234695e-07	3.14344100271117e-06
AT3G06740	-1.32446399924531	1.90115748588497e-07	3.14384115504416e-06
AT5G63710	-0.914220801958732	1.92451969824453e-07	3.18010782851186e-06
AT3G21180	-3.07054271019436	1.96728329610868e-07	3.24835596255686e-06
AT2G47560	-6.67366014800329	2.00033194641202e-07	3.3004734602084e-06
AT2G23450	0.807571213557489	2.01798146668432e-07	3.32712448791238e-06
AT2G01890	-1.26902038026351	2.02543707857465e-07	3.33694136926032e-06
AT1G72330	0.780426663433382	2.0549513119105e-07	3.38305873386747e-06
AT5G47860	0.635491655743055	2.09124592686601e-07	3.44026208176144e-06
AT1G21410	1.07594202545798	2.12240477279205e-07	3.48893831917924e-06
AT1G78310	0.9645557205329	2.14362203201445e-07	3.52071739566327e-06
AT1G01770	0.635006091606552	2.14490499605313e-07	3.52071739566327e-06
AT3G48690	0.756021169580296	2.16600283789949e-07	3.55272421197905e-06
AT5G66070	1.10983985792733	2.17334638085419e-07	3.5621403624251e-06
AT4G35030	-1.38255140526857	2.18839322717712e-07	3.58415913588884e-06
AT1G31320	-1.97431404370289	2.20921657239697e-07	3.61559928729917e-06
AT3G22790	-1.162733949777	2.22445801904398e-07	3.63786456756825e-06
AT3G51160	-0.654543412462148	2.23932864151717e-07	3.65949110718523e-06
ATCG00100	3.44036575381175	2.33385839533432e-07	3.81116846703198e-06
AT5G46230	-1.86878016848037	2.34423147879136e-07	3.82529696153729e-06
AT1G78000	0.801648476723413	2.47494373181285e-07	4.03562908580636e-06
AT1G64950	0.676566001229307	2.481328797494e-07	4.04035298936226e-06
AT2G44310	-0.596509985857699	2.48147663913588e-07	4.04035298936226e-06
AT1G26930	0.751898309599685	2.48331583718479e-07	4.04038759014875e-06
AT2G18570	-1.60066523938639	2.49109336211313e-07	4.05007680855628e-06
AT1G64650	-0.67290836935846	2.50268070037944e-07	4.06594141563838e-06
AT5G40690	1.04508430069338	2.50522531458944e-07	4.06710245556978e-06
AT2G27370	-1.6818530069151	2.55826432212118e-07	4.15017697511995e-06
AT3G16520	0.620437050675326	2.56260265646915e-07	4.15418264332801e-06
AT3G09400	3.08058908595179	2.57113756466155e-07	4.16498049377573e-06
AT4G05320	0.613387122537604	2.58912030824364e-07	4.19105599786706e-06
AT1G25400	0.910068406858274	2.59700081006349e-07	4.20075276591419e-06
AT1G07550	-5.48715707327271	2.60232932408145e-07	4.20631048928801e-06
AT1G21270	-0.858013147719981	2.6190089195778e-07	4.23019427598958e-06
AT4G28350	1.38124080690963	2.64001336542195e-07	4.26102375065381e-06
AT3G23805	-1.68215770123798	2.66441590040365e-07	4.29728907013578e-06
AT5G54170	0.633937387636165	2.696489340378e-07	4.34586479984779e-06
AT1G10680	5.85274889904136	2.72631083160353e-07	4.39074335017308e-06
AT3G04350	0.655391943917139	2.73228652099304e-07	4.3971808782817e-06
AT1G31850	-0.654752929196255	2.74866842263435e-07	4.42034411671842e-06
AT5G27520	0.81263242363968	2.81883590939291e-07	4.52990803226734e-06
AT1G69600	2.21848374453415	2.84076600798105e-07	4.56185148319211e-06
AT2G45920	0.79529665693283	2.87089156530628e-07	4.60690000281098e-06
AT1G05340	1.23874192378317	2.91587869166861e-07	4.67482447702654e-06
AT4G34760	-1.91442232787412	2.91905798891625e-07	4.67482447702654e-06
AT2G20370	-0.810029075724591	2.92044892920238e-07	4.67482447702654e-06
AT5G01220	0.687620621562527	2.92163383513605e-07	4.67482447702654e-06
AT3G61898	-2.86657901628786	2.94727887193876e-07	4.71246567833374e-06
AT5G01550	1.39673172026709	3.03511486729389e-07	4.84941969271076e-06
ATMG01170	1.973031614432	3.05399908979753e-07	4.87608690881825e-06
AT1G12380	-2.10331047529291	3.09081360325227e-07	4.93132321121908e-06
AT5G67200	-1.64436874467388	3.10816798163286e-07	4.95545433226617e-06
AT4G12050	-1.7495371000648	3.12101454181424e-07	4.97236904600871e-06
AT1G69850	0.644153470518069	3.15242271646063e-07	5.01881052101272e-06
AT2G42870	-1.34941404612771	3.18218854875741e-07	5.0593392129232e-06
AT1G12805	-5.43089174306427	3.18243249478814e-07	5.0593392129232e-06
AT3G23170	-1.51563554292547	3.19805609258415e-07	5.08054300626753e-06
AT4G03320	0.633157735494569	3.20400834550818e-07	5.08403371563628e-06
AT4G30400	-1.45918783364597	3.20482845246633e-07	5.08403371563628e-06
AT1G48230	-0.734636672831235	3.23304462220004e-07	5.12304486817247e-06
AT5G20470	-2.43641351083861	3.23403012375522e-07	5.12304486817247e-06
AT1G05150	-0.836321814828391	3.27582803378483e-07	5.18556111473418e-06
AT2G41770	-0.838957023405818	3.28131166059926e-07	5.19054460190879e-06
AT3G19450	-0.673283022580545	3.30085456889058e-07	5.21774486440918e-06
AT5G11110	0.801701415904316	3.32508586907826e-07	5.24858192047332e-06
AT4G02770	0.660362275480206	3.32991567794085e-07	5.25247522656035e-06
AT4G25670	0.636512210287392	3.42144447315377e-07	5.38919939162598e-06
AT2G16720	0.928397587439654	3.45931244053831e-07	5.44498718066316e-06
AT3G30775	0.777849889271743	3.46817241921653e-07	5.45506949873229e-06
AT3G48850	1.14061183615997	3.47567411036709e-07	5.46300262396807e-06
AT2G32870	1.25491604460503	3.49440226328747e-07	5.48855761848508e-06
AT4G30670	-0.816571024345471	3.56778309270667e-07	5.59985729063599e-06
AT3G02930	-1.40336392947428	3.60444098935145e-07	5.65320263328604e-06
AT4G34960	-0.794117622432202	3.60702354096234e-07	5.65320263328604e-06
AT2G28120	0.759026534707045	3.60940136631401e-07	5.65320263328604e-06
AT5G17800	-2.14470933802566	3.61908263825807e-07	5.66437405882293e-06
AT2G03730	0.769965177162327	3.71964732991037e-07	5.81767501106671e-06
AT3G09220	-1.94572280437148	3.73538522186071e-07	5.83818119239481e-06
ATCG00620	4.06834440338111	3.78240766882652e-07	5.90752005900699e-06
AT5G54530	-2.12967756491685	3.82267702286322e-07	5.96622168772016e-06
AT2G46420	-0.797682483556886	3.84285265863104e-07	5.99350177811051e-06
AT1G29330	0.825985831666337	3.8586043790845e-07	6.01151402013004e-06
AT5G44120	2.00278810672203	3.85981125162005e-07	6.01151402013004e-06
AT4G28890	-1.75412783767304	3.90311146089293e-07	6.07469553349758e-06
AT3G28040	-0.953402058008232	3.91030826586133e-07	6.08163759333576e-06
AT3G57010	-2.00108500881351	3.99782594143139e-07	6.20906230246768e-06
AT4G13580	-1.99789123489683	4.04823629684967e-07	6.28296450401424e-06
AT4G23790	-0.947811259898224	4.08142258026905e-07	6.32563576335284e-06
AT1G31070	-0.835837011747829	4.16958166054174e-07	6.45326966612396e-06
AT3G59820	0.759480619206115	4.21847703483595e-07	6.51986454097559e-06
AT1G49310	-1.25850953931237	4.29771059491859e-07	6.63770798971965e-06
AT1G66270	-0.841198192467384	4.33189766772061e-07	6.68586289340906e-06
AT1G64170	1.03230226332801	4.37879430030291e-07	6.75355331882249e-06
AT2G43120	1.00371257965776	4.39322508023818e-07	6.76962496773627e-06
AT5G19970	-2.57501792408508	4.39530655947961e-07	6.76962496773627e-06
AT4G22810	-1.40688341060117	4.40589689714522e-07	6.78123674093161e-06
AT5G53460	-0.858551596376685	4.46808223832908e-07	6.87218877140926e-06
AT3G25573	2.21407752220167	4.49575045906606e-07	6.90996223739579e-06
AT5G03670	-1.3673161022121	4.52075511558572e-07	6.94359242874172e-06
AT3G27950	-3.84130657179676	4.53324889898888e-07	6.95797353453231e-06
AT4G22580	-1.345199710297	4.55735558980353e-07	6.99014685875662e-06
AT5G19750	-0.744010083504862	4.58433119186329e-07	7.02667315442494e-06
AT1G03820	-2.784170747029	4.60424789351837e-07	7.05176698768415e-06
AT1G29020	-2.17418520756436	4.60704866866924e-07	7.05176698768415e-06
AT1G05680	1.12397873429718	4.62891962489287e-07	7.07549784478983e-06
AT3G10520	-0.746700091759029	4.64797403103216e-07	7.09974040135325e-06
AT1G60890	-0.961747542098726	4.68882582087048e-07	7.15500836556569e-06
AT3G25110	-1.41098056442936	4.69059491051933e-07	7.15500836556569e-06
AT5G60760	-1.6081750667774	4.70584840644329e-07	7.17335259486983e-06
AT5G24160	1.22472426748746	4.76967915834975e-07	7.26566958837034e-06
ATCG01080	5.42452567230892	4.77808301571801e-07	7.27348596057074e-06
AT5G42100	-0.596098665575523	4.78633091202889e-07	7.28105438191938e-06
AT5G39050	0.926767612247901	4.92103905560291e-07	7.48085451510086e-06
AT3G10760	-0.710748300850911	4.9260978758741e-07	7.48342619899534e-06
AT1G52060	-1.98047318274488	4.93604021879419e-07	7.49340805073094e-06
AT5G23020	-0.645538376619457	4.94517835674286e-07	7.50020579891962e-06
AT4G17840	0.623205445378355	4.94726735712763e-07	7.50020579891962e-06
AT1G52400	-0.977645166137988	5.00294627557617e-07	7.5794465558746e-06
AT5G11230	-1.17844895377368	5.15829345686417e-07	7.80937919247682e-06
AT3G53380	-1.20632513506548	5.16174489707467e-07	7.80937919247682e-06
AT1G18670	-0.855758662842181	5.18399300201961e-07	7.8377037054344e-06
AT5G53050	0.902370730303751	5.20199116578018e-07	7.85649969716273e-06
AT5G12270	2.59763566086049	5.20349496253027e-07	7.85649969716273e-06
AT1G33600	0.815740838988464	5.31683171750418e-07	8.01672896346882e-06
AT4G12545	-1.67995076842416	5.3223325205689e-07	8.01958239116229e-06
AT4G37540	-0.761255607971702	5.3339969682759e-07	8.03171291462953e-06
AT5G15050	-1.36306794757521	5.4927360722366e-07	8.26513603286787e-06
AT2G30750	1.51965572382664	5.53134114686802e-07	8.31759519547643e-06
AT2G34490	-1.46449402851942	5.5482049408839e-07	8.33731269852229e-06
AT1G79710	0.889186592131339	5.55455198783334e-07	8.34121067091865e-06
AT1G06350	-2.0494884544076	5.56669796013461e-07	8.3538056829164e-06
AT3G45210	-1.61363725160465	5.73765646729638e-07	8.60454891941039e-06
AT5G19090	-0.670211995771809	5.79935671256709e-07	8.69121395393147e-06
AT3G09035	-1.20883833673134	5.80744961449458e-07	8.69747760661334e-06
AT4G17245	0.877893282892986	5.82800937570432e-07	8.72239113636556e-06
AT5G51070	0.672574284135174	5.85689810395958e-07	8.75972815346579e-06
AT2G30770	2.46714766412174	5.87550995037438e-07	8.78049542024716e-06
AT3G15340	1.44477081867153	5.91627929577051e-07	8.83071238069172e-06
AT3G55880	1.09264750019647	6.01369160753167e-07	8.97008697834842e-06
AT1G13860	-1.0837212190338	6.02614261820181e-07	8.98263042854025e-06
AT5G14740	1.0096053535461	6.0839508457963e-07	9.06272168551091e-06
AT5G24313	-3.8210627560977	6.11015757446095e-07	9.09566323458771e-06
AT2G40150	-1.60820411387832	6.15422969631912e-07	9.15513755024715e-06
AT4G30080	-0.84427907135862	6.21804441848686e-07	9.24388208701474e-06
AT3G15440	2.29126443612511	6.26543176827277e-07	9.30810301135443e-06
AT5G53990	-1.7814069935877	6.32969131993186e-07	9.3972872134593e-06
AT2G29980	-0.608868801365894	6.33533119531546e-07	9.39938156314327e-06
AT4G36060	2.37966826308439	6.35272357484485e-07	9.41889802874761e-06
AT5G02260	-0.787473247661507	6.43159643720379e-07	9.52948205445694e-06
ATCG01280	6.58478342361842	6.44694083543694e-07	9.5458534355487e-06
AT4G33467	6.55583898166076	6.47787266737103e-07	9.58526764529436e-06
AT3G63110	-1.01850494275964	6.4835851238767e-07	9.58733728397602e-06
AT2G07725	4.22413176126606	6.54731485413345e-07	9.67513780805292e-06
AT2G47770	2.84046033234693	6.69493743763172e-07	9.88670993696778e-06
AT1G18300	1.13604017938018	7.05456416881513e-07	1.04108691003929e-05
AT5G57900	0.787559372185141	7.10090645353075e-07	1.04723056356815e-05
AT3G06390	-1.28363291708694	7.15818682953896e-07	1.05497813187337e-05
AT1G73760	0.773231615186395	7.26008292904807e-07	1.06928656791314e-05
AT3G27500	-2.45151775713646	7.28363295349876e-07	1.0720446515994e-05
AT1G53940	-1.56943974385486	7.34443895520563e-07	1.08027899258402e-05
AT5G20150	1.04442972648113	7.45845433872109e-07	1.0963237280296e-05
AT5G57270	-1.05684657431261	7.49048106495874e-07	1.10030364619106e-05
AT4G23100	0.717873741108432	7.52897413457121e-07	1.10522754386291e-05
AT3G62270	-0.777385117321091	7.55867536339717e-07	1.10885518119803e-05
AT5G50760	0.964153931589224	7.57001340835699e-07	1.1097859366803e-05
AT3G10815	2.33202231706629	7.58680337256649e-07	1.11151420537436e-05
AT4G02520	0.906104983525723	7.64718020726483e-07	1.11962173983176e-05
AT2G44940	-1.44104552140128	7.7334862040794e-07	1.13151238239411e-05
AT4G23550	1.02511770459601	7.75182890690641e-07	1.13344998326312e-05
AT3G27150	-1.68073874905047	7.79772536791928e-07	1.13941121829064e-05
AT5G16360	0.904053201636996	7.84154617481609e-07	1.14506152257088e-05
AT4G25940	0.981000640295974	7.87172704417832e-07	1.14871394324927e-05
AT2G47000	0.977848349608419	7.90775181757197e-07	1.15321380672924e-05
AT5G18065	1.07684030592494	8.00960736341118e-07	1.16730179443812e-05
AT2G26570	0.626017387422385	8.07647567646104e-07	1.1762757005855e-05
AT4G22780	-1.30797954318539	8.10272631888197e-07	1.17932608013852e-05
AT1G69930	1.30260314638873	8.11203911343317e-07	1.17990883047155e-05
AT2G15890	0.666347652366833	8.1222002746135e-07	1.18061413409604e-05
AT5G45800	-0.858757024450566	8.15263910319702e-07	1.18426407887944e-05
AT4G37310	1.11405103781117	8.21106980655976e-07	1.19197273971777e-05
AT1G65010	-0.783117295815483	8.32104316264637e-07	1.20714872251838e-05
AT4G02680	-0.603089555665545	8.35783260244596e-07	1.21169490925872e-05
AT4G25070	-1.11503145796988	8.40712203576857e-07	1.21804620107534e-05
AT2G24230	-1.44070534467843	8.45317104015539e-07	1.22392004148178e-05
AT5G22850	0.697721011784688	8.48230724351972e-07	1.22733905265121e-05
AT1G67100	-2.69987412815005	8.49765541707441e-07	1.2287598675633e-05
AT3G13430	0.906917004380936	8.51020175380465e-07	1.22977395304492e-05
AT4G31860	0.632170679524849	8.52736927747711e-07	1.23145407532117e-05
AT5G55180	-0.842316743167739	8.55273380971367e-07	1.23431499299277e-05
AT4G11530	-1.38882791372795	8.61929552636696e-07	1.24311384213826e-05
AT1G34130	-0.744771641869682	8.68084604923062e-07	1.25117901066246e-05
AT4G16680	1.08932096131864	8.78309947885387e-07	1.26509647386602e-05
AT3G19710	-0.854513771380043	8.79650960364532e-07	1.26620742189778e-05
AT1G12990	-0.849444880188632	8.85262399256554e-07	1.27301040446479e-05
AT3G02850	-1.85100445233216	8.85522648055148e-07	1.27301040446479e-05
AT1G23720	-1.0327922270875	8.88869332595775e-07	1.27699553438533e-05
AT2G22980	0.907952601646796	8.90737446932343e-07	1.27885269754983e-05
AT5G28646	2.13223421018649	8.91521560506705e-07	1.27915214217311e-05
AT5G52450	0.913118408091798	8.93407592920679e-07	1.28103120984917e-05
ATCG00150	3.32609506663661	8.94697500113518e-07	1.2820536389441e-05
AT1G15415	1.37846420953504	8.98717699226172e-07	1.28698459183645e-05
AT1G17745	0.846400829534783	9.01418053966905e-07	1.29002036377427e-05
AT1G73010	2.44143611414867	9.05894541632565e-07	1.2955924187763e-05
AT5G24800	0.780936431488674	9.15539094315395e-07	1.30854381808101e-05
AT5G05880	-1.42731161333893	9.32062880329722e-07	1.33130446756607e-05
AT5G23310	-0.768732383275252	9.32891876265075e-07	1.33163275208679e-05
AT3G51000	0.841095148612675	9.48499226057254e-07	1.35243603285512e-05
AT1G33055	-1.15100136612755	9.48682913485321e-07	1.35243603285512e-05
AT1G43020	-3.01870439131644	9.51840389941945e-07	1.35606747861921e-05
ATCG00580	2.70857123753844	9.54836126878934e-07	1.35946399230521e-05
AT5G44550	-1.31305163832625	9.6513303626625e-07	1.37324466907922e-05
AT2G45000	0.712819439461331	9.74478413637632e-07	1.38565468605863e-05
AT3G21690	0.602544226831602	1.00480254010084e-06	1.42694801621349e-05
AT5G54800	-0.705287165627474	1.0214274568829e-06	1.4487061409842e-05
AT1G14160	-3.00623377973543	1.02578981186822e-06	1.45396546994715e-05
AT5G11550	-1.10116348936159	1.02927117637018e-06	1.45797016538096e-05
AT3G14690	0.800065823713239	1.03939167380935e-06	1.47136814970782e-05
AT5G49450	0.977787797627223	1.05754701381824e-06	1.49611600140741e-05
AT2G16740	0.683382636922478	1.1026202686158e-06	1.55789799554903e-05
AT4G31840	-1.06116002726696	1.1065809020918e-06	1.56250067020268e-05
AT5G19220	0.745050665102992	1.1524137866266e-06	1.62618389890642e-05
AT2G21500	0.770795108071745	1.1583597722585e-06	1.63250132773906e-05
AT2G20880	5.59521729110074	1.16334966142074e-06	1.63849469106945e-05
AT1G27300	0.706732144220716	1.16592388585406e-06	1.64108032698585e-05
AT4G21600	-0.968531399754306	1.17978990241615e-06	1.65954623931638e-05
ATCG00640	2.65690347687615	1.18652904437027e-06	1.66797014618148e-05
AT2G42880	-0.596618909786051	1.19370377149485e-06	1.6769953426974e-05
AT5G14060	-0.707413352049959	1.19955620880107e-06	1.68415266838937e-05
AT2G32720	-0.766539160276379	1.21229032763987e-06	1.70095659922955e-05
AT3G62410	1.56922193503338	1.22776417952073e-06	1.72158100251408e-05
AT5G20790	1.17997148369177	1.24947888974769e-06	1.75092486284e-05
AT5G27000	-1.20291628098111	1.25336946038185e-06	1.75518157330835e-05
AT4G18670	-0.686088845760558	1.25409599028736e-06	1.75518157330835e-05
AT1G15740	0.654280662677102	1.26159982387629e-06	1.76457244088424e-05
AT1G01010	0.73780652353199	1.26873810327597e-06	1.77344052486216e-05
AT3G52240	0.614937242053437	1.27982641577822e-06	1.78669234237882e-05
AT1G54740	0.80062984343033	1.29872310683611e-06	1.81193478025314e-05
AT1G66350	-0.848617791615352	1.30027419312169e-06	1.81296072409847e-05
AT4G27860	-0.801744531369457	1.30470946719132e-06	1.81800425757537e-05
AT1G30730	1.38111919429479	1.31333157050302e-06	1.82887181418732e-05
AT3G13510	-0.894246445707925	1.31549861667181e-06	1.83005547660575e-05
AT5G48500	-0.9331386831167	1.31582841467536e-06	1.83005547660575e-05
AT2G35270	-1.35684434257835	1.31694715498125e-06	1.83046594868408e-05
AT1G69790	1.02831592844752	1.31933735602087e-06	1.83264204609774e-05
AT3G09770	0.595814340856682	1.34538947686686e-06	1.86766278097227e-05
AT4G13420	1.40945608608052	1.3557355250839e-06	1.88085031491821e-05
AT3G16690	0.885953662719528	1.36977185980039e-06	1.89913784055294e-05
AT5G38010	-2.03070585718051	1.38374101655264e-06	1.9173094820999e-05
AT5G66985	-2.58369847360147	1.39303946629654e-06	1.92899078744178e-05
ATCG00740	3.14061739661018	1.40556960633872e-06	1.94512979457522e-05
AT2G33330	-1.00918434522837	1.4347065121345e-06	1.98406997134275e-05
AT2G28260	-1.29897053636571	1.43549359456429e-06	1.98406997134275e-05
AT3G50910	0.754576497133487	1.44348146139992e-06	1.99263475145942e-05
AT1G60800	-0.860713519602915	1.44400685022488e-06	1.99263475145942e-05
AT5G02780	1.18294501617429	1.44438001556856e-06	1.99263475145942e-05
AT1G80530	-0.677083154475771	1.45886204286506e-06	2.01136531654317e-05
AT5G15190	1.82822068585001	1.46136685580367e-06	2.01356964477598e-05
AT3G54810	-0.874073018705075	1.46569970580495e-06	2.01828847345198e-05
ATCG01130	3.8909369015831	1.46723147951713e-06	2.01914672645624e-05
AT1G23440	0.594837095555417	1.48355096176164e-06	2.04034159190299e-05
AT5G66920	-0.78946950646	1.48736343420783e-06	2.04431987169258e-05
AT1G56660	1.47470051760324	1.49919803737301e-06	2.05931250807263e-05
AT5G09480	-1.6836224133702	1.50385692618409e-06	2.06443608304147e-05
AT5G39040	0.605062235554511	1.51182282757284e-06	2.07409026807447e-05
AT2G16050	1.25491450739034	1.5139025007536e-06	2.0756621270357e-05
AT4G21840	2.45092877805319	1.52649388669888e-06	2.09163542736638e-05
AT4G37790	0.69191398099566	1.52889062250796e-06	2.09264158949494e-05
AT3G16180	-0.795828110442343	1.52911133468607e-06	2.09264158949494e-05
AT5G44370	-0.981575932121661	1.53078404145525e-06	2.09364155823649e-05
AT4G29180	-3.24574409409477	1.53379783624164e-06	2.09647336472758e-05
AT5G59350	-1.26109406489587	1.54609247300827e-06	2.11197942302452e-05
AT4G09460	0.834207484603731	1.5739565588962e-06	2.14872140795259e-05
AT5G43540	-1.73365397004427	1.58339747807157e-06	2.15998312685225e-05
AT4G35320	-1.04782612499055	1.58414960484552e-06	2.15998312685225e-05
AT1G17620	-0.755993656557614	1.59678167394335e-06	2.17587202350649e-05
AT4G26320	-1.91698902769947	1.60310426818871e-06	2.18314904169693e-05
AT2G28990	-1.69494137155875	1.66095525416652e-06	2.26054687837421e-05
AT1G76970	0.836413083715953	1.66347272928664e-06	2.26258760149299e-05
AT1G53035	-0.918320346325875	1.66479682649053e-06	2.26300363723254e-05
AT1G60680	-0.685497601043581	1.66754891539048e-06	2.2653590858529e-05
AT3G07990	-1.09303901999891	1.67279301013329e-06	2.27109496946929e-05
AT2G26380	4.32912999049615	1.67507432688808e-06	2.27280384096993e-05
AT2G25200	1.41952295151218	1.68501746391622e-06	2.28490013029518e-05
AT2G07629	2.72239606518672	1.69479736104331e-06	2.2967604481212e-05
AT5G65970	-0.760547705749973	1.71464104388193e-06	2.32223627058354e-05
AT3G01175	1.51612435194992	1.72051772817023e-06	2.32877627945088e-05
AT5G02890	-1.81974485944254	1.76107635549992e-06	2.38222288502652e-05
AT2G44380	0.910690754416589	1.78651248499872e-06	2.41516058267011e-05
AT5G40180	2.31644689257411	1.80654619210724e-06	2.44075921699595e-05
AT2G02010	1.30095772646226	1.81525941426967e-06	2.451041341564e-05
AT1G32910	3.57646508325954	1.83463098138009e-06	2.47450571770713e-05
AT5G60450	-0.824882208510563	1.83506172390069e-06	2.47450571770713e-05
AT1G62870	-3.59324629347859	1.84576426065497e-06	2.48618852685192e-05
AT5G43400	-1.35300122651782	1.85382231095492e-06	2.49553003397778e-05
AT4G28080	0.641353931698027	1.86844128073879e-06	2.51368689251935e-05
AT1G74950	0.716062091609708	1.87137413184577e-06	2.51610950273879e-05
AT2G35190	-0.808223022685882	1.87333494338767e-06	2.51722304212763e-05
AT4G20230	-4.50560267061286	1.88561036138175e-06	2.53218672397036e-05
AT5G16590	-0.884388429642945	1.89703705848075e-06	2.54599327444049e-05
AT5G58350	0.867878077774197	1.90313108293719e-06	2.55263055632342e-05
AT1G66440	-3.64955031402951	1.91210847959298e-06	2.56312490705392e-05
AT3G12700	0.784603906739624	1.91715599416733e-06	2.56834189092036e-05
AT4G35060	-1.75853791274747	1.92188838418744e-06	2.57313068304613e-05
AT5G64740	-0.610850517436064	1.9565741013297e-06	2.61799273943724e-05
AT5G03490	0.875045692276771	1.97046812095545e-06	2.63499723154241e-05
AT4G27940	0.799751408982772	1.97264156087505e-06	2.63631741975032e-05
AT1G22510	0.865755943599395	1.99821966379628e-06	2.66736443920025e-05
AT5G51440	0.820133154651488	1.99827302194304e-06	2.66736443920025e-05
AT3G21720	0.998489758271729	2.01929536932241e-06	2.6938078981507e-05
AT2G40110	0.688607245876578	2.03447259308565e-06	2.7124267175362e-05
AT4G26130	-0.590363771087697	2.07608093380335e-06	2.76624093248079e-05
AT1G75380	0.822677791888455	2.07763317867248e-06	2.76665053301353e-05
AT2G24550	0.608050655443128	2.08113082611234e-06	2.7696486593022e-05
AT3G10080	-1.73477037092499	2.08323988197763e-06	2.77079631220544e-05
AT3G29240	0.837576628052177	2.09775725633803e-06	2.78843630515028e-05
AT1G34370	0.6537753078208	2.10344987081723e-06	2.79433194135762e-05
AT1G32920	0.820365507707345	2.13239510387876e-06	2.83109206593223e-05
AT1G18910	-0.864975997056925	2.13777105724283e-06	2.8365350296849e-05
AT4G35860	0.612895433767493	2.16736021674734e-06	2.87377375969746e-05
AT1G14080	-1.48122627516198	2.16842231496631e-06	2.87377375969746e-05
AT3G16910	0.747142207360787	2.1913184347689e-06	2.90238690183187e-05
AT2G05790	-0.676047119161859	2.20171671459955e-06	2.91442251232728e-05
AT5G46510	-0.854374458208427	2.220565156109e-06	2.93529268502577e-05
AT2G36400	-1.01074855611574	2.22093798399165e-06	2.93529268502577e-05
AT2G46970	-1.09073581945254	2.22144535262693e-06	2.93529268502577e-05
AT2G08435	-2.03294016136664	2.2287701115794e-06	2.94322137432277e-05
AT5G62220	-1.23128258654683	2.23615788305986e-06	2.95122380944213e-05
AT5G47610	1.18307096278212	2.26126634758044e-06	2.98259018249112e-05
AT5G57780	-1.14413687970281	2.28403169759074e-06	3.01083063338993e-05
AT2G30010	-0.824596205947961	2.29393841490102e-06	3.02209728934055e-05
AT5G18860	0.644458553970588	2.29802183034479e-06	3.0256833637093e-05
AT1G66700	1.30771855757997	2.36710350829897e-06	3.11295121135767e-05
AT1G27740	-3.96728568255549	2.38313360030822e-06	3.13032767534575e-05
AT5G45080	-1.04271226359227	2.38456881533097e-06	3.13036278326821e-05
AT5G64030	-0.654300314847858	2.40145176618929e-06	3.15066502382272e-05
AT1G76620	-1.9228727420741	2.40836724641461e-06	3.15787386734895e-05
AT5G15830	-1.5606290341118	2.4260775152703e-06	3.1773466574474e-05
AT4G33910	0.602634248062134	2.45919368086674e-06	3.21882093976816e-05
AT4G21810	0.620065139351393	2.46913149906812e-06	3.22992628409588e-05
AT2G07689	4.74540197348685	2.47170509793994e-06	3.23139092951266e-05
AT2G31390	-1.04834740996956	2.49292473999456e-06	3.25721648126861e-05
AT4G29680	-0.760882546714613	2.50039055184447e-06	3.26478240982071e-05
AT5G65630	-0.782312888174424	2.50165329310446e-06	3.26478240982071e-05
AT1G14040	0.780350586810465	2.51037902040408e-06	3.27424728453525e-05
AT1G18400	-0.802647342932821	2.51586927031965e-06	3.27948355031403e-05
AT2G45740	0.867468218973198	2.52534157815872e-06	3.28990132324605e-05
ATMG01370	1.45979677101054	2.5730791115102e-06	3.34869598786095e-05
AT1G22403	0.788678625607342	2.5808056829659e-06	3.35502103571821e-05
AT5G18490	0.6659358910951	2.58136601623313e-06	3.35502103571821e-05
AT4G10550	-1.09846035506632	2.62235744013674e-06	3.40431624457003e-05
AT3G42950	-0.855037341091061	2.66353907934577e-06	3.45575925501809e-05
AT5G10770	-0.988244880693043	2.68263805059591e-06	3.47850820738005e-05
AT2G40480	-1.2774325377002	2.74561044762017e-06	3.55601353137286e-05
AT2G36950	0.790641777717645	2.74975543165447e-06	3.55930777335589e-05
AT4G18140	0.65105848541999	2.75885529088795e-06	3.56900808148922e-05
AT5G45290	-0.907300616245352	2.76228061924867e-06	3.57136048649225e-05
AT2G34710	-0.760386183724264	2.76913792150772e-06	3.57814478520401e-05
AT3G03880	0.777772983336987	2.7749845683017e-06	3.58361603896021e-05
AT1G20950	-0.591433249725184	2.78492343497524e-06	3.59436256343349e-05
AT5G49215	-1.33247022249778	2.81487642874643e-06	3.63091286296514e-05
AT3G46550	-0.852870524865252	2.82195824486349e-06	3.63793631044612e-05
AT4G31590	-0.661756494967116	2.85112570066226e-06	3.67340688099818e-05
AT5G43430	0.73722477919492	2.88618533699453e-06	3.71595649598822e-05
AT1G69040	-1.00109129274091	2.88749465402549e-06	3.71595649598822e-05
AT4G20450	-3.42970413255346	2.89920308810945e-06	3.7288650829417e-05
AT4G01250	1.3192891177668	2.90516221992761e-06	3.7343684405952e-05
AT3G23090	-1.0290188883162	2.90958413039603e-06	3.7357766449827e-05
AT5G24490	1.0052967116511	2.90961951516988e-06	3.7357766449827e-05
AT4G19680	-5.81775749981975	2.94977965803167e-06	3.78296900748724e-05
AT5G02600	0.850475232801336	2.98744131207065e-06	3.82762844052725e-05
AT2G41800	-1.30111197944644	2.98804739901678e-06	3.82762844052725e-05
AT3G27220	-2.08438541544397	3.08128357379728e-06	3.94478844629289e-05
AT3G13432	1.81625307293053	3.08871976612414e-06	3.95203205538912e-05
AT4G36050	0.813608509213481	3.09931495812538e-06	3.96330695882259e-05
AT2G05710	0.603642136295344	3.15085349231946e-06	4.0268958520299e-05
AT3G06130	-0.683848816127277	3.19079608572396e-06	4.0756001727135e-05
AT5G38900	1.09268081830656	3.19471275313027e-06	4.07730740006578e-05
AT1G32940	1.18258728967518	3.19580179568711e-06	4.07730740006578e-05
AT5G56550	1.17228062115824	3.26884328926033e-06	4.16571342338365e-05
AT1G21140	2.74954403814589	3.29297231496457e-06	4.1940578624692e-05
AT5G54380	-0.674157682925411	3.29681271660281e-06	4.19654425123125e-05
AT5G15210	-0.818573078254216	3.34283717632933e-06	4.25269354573094e-05
AT2G16005	-0.953003547224673	3.35279438958526e-06	4.26292078424099e-05
AT5G57920	-2.59227973256553	3.36797532877219e-06	4.27840954998937e-05
AT3G57760	1.12803344093244	3.36882641731447e-06	4.27840954998937e-05
AT5G51550	-0.867759471496196	3.41585308153774e-06	4.33565589589813e-05
AT3G16330	0.946947962527458	3.41797423154862e-06	4.33587199179041e-05
AT2G42690	0.966454664020857	3.42720993565709e-06	4.3443263723482e-05
ATCG00920	2.99658273789264	3.42854823716479e-06	4.3443263723482e-05
AT3G56100	-2.53759842535961	3.43806307306357e-06	4.35390038739816e-05
AT4G24340	-1.29397797220269	3.48554653041198e-06	4.41151888601402e-05
AT3G44940	-1.96422471105272	3.48976445637248e-06	4.41434348565045e-05
AT1G63100	-1.62020124490677	3.52947909232029e-06	4.4620405476006e-05
AT2G04040	0.819867670796545	3.54419050661147e-06	4.47809175721659e-05
AT1G59950	1.69157411180027	3.54871866257784e-06	4.47977119584258e-05
AT3G55450	0.675241525529669	3.54955099027167e-06	4.47977119584258e-05
AT1G16370	-1.05462599834461	3.55781842245975e-06	4.48765689212076e-05
AT2G43290	-0.814719720222581	3.58519562746549e-06	4.5196240964504e-05
AT4G32480	0.879587881046437	3.59061381423785e-06	4.52388843658936e-05
AT5G46410	0.608926927319388	3.59326085223105e-06	4.52465849523145e-05
AT3G21510	-0.805568401646868	3.6034312974441e-06	4.5348958429046e-05
AT2G32270	-1.34484278714022	3.62586848221135e-06	4.56055048201173e-05
AT4G35630	0.687370639077032	3.64603246002051e-06	4.58331851945451e-05
AT5G42900	0.814538889955179	3.65557896708538e-06	4.59272145525566e-05
AT4G02090	-1.70192774028808	3.66335266267094e-06	4.59988773603738e-05
AT4G02010	-0.637351551042941	3.67793312086594e-06	4.61558800741082e-05
AT5G54370	-1.5124491391813	3.78086401996876e-06	4.73940794381306e-05
AT5G62640	0.745934487839518	3.78966584265092e-06	4.74594585914099e-05
AT4G26750	0.688798470961667	3.79246759658536e-06	4.74594585914099e-05
AT2G42060	-1.20843457076299	3.79439987816377e-06	4.74594585914099e-05
AT1G21910	-0.781966287473111	3.79462127860226e-06	4.74594585914099e-05
AT3G51450	1.29984162648229	3.79970036224374e-06	4.74962545280468e-05
AT4G39170	-0.621083483798591	3.8133869116827e-06	4.76405419404992e-05
AT5G01980	0.65395872260414	3.81664718931811e-06	4.76544852711208e-05
AT3G53190	-0.905169528262314	3.82137937996145e-06	4.76867808644824e-05
AT1G75340	0.758251400381657	3.82417977456162e-06	4.76949469638787e-05
AT3G54530	1.24223835379128	3.82657680927771e-06	4.7698076043857e-05
AT1G76500	-1.12978625680297	3.90030560824728e-06	4.85626286517063e-05
AT5G48580	-0.673013983932068	3.91495687258256e-06	4.86984620600186e-05
AT5G24140	1.89742799728007	3.91559737688429e-06	4.86984620600186e-05
AT1G71830	-1.12965843805779	3.96799468300727e-06	4.93225289876043e-05
AT5G55260	-0.903274366992508	3.97307790394988e-06	4.93365503634587e-05
AT2G38090	-1.38604868407338	3.97356243647204e-06	4.93365503634587e-05
AT1G01600	-1.49066016486581	4.03600718727437e-06	5.00579504068511e-05
AT4G06746	0.924410565746965	4.0361685997335e-06	5.00579504068511e-05
AT1G21610	0.646143234795016	4.04979906317974e-06	5.01989872722642e-05
AT2G03760	0.823813026331182	4.09425762949212e-06	5.07217813910046e-05
AT1G73280	-1.50522837770243	4.11577165404407e-06	5.0959902513164e-05
AT1G73080	0.799636197170155	4.1412575280493e-06	5.12469089982716e-05
AT5G05960	-0.926619666067657	4.17849103211548e-06	5.167888880844e-05
AT1G17590	-1.46767598050892	4.18690361736643e-06	5.17541339799605e-05
AT1G55120	-1.00679302464578	4.24197539248393e-06	5.24057271250447e-05
AT4G25240	-1.84672170155323	4.28617722046916e-06	5.29223826249595e-05
AT1G60630	-1.69164570158615	4.36668280917216e-06	5.38864660931989e-05
AT3G52840	0.704223555193794	4.43679293970872e-06	5.46909168524827e-05
AT5G66310	-0.69090349182128	4.46503771705631e-06	5.49780959897931e-05
AT4G04620	0.602405883124603	4.48371627645236e-06	5.51775161927761e-05
AT2G21830	-1.08008473471739	4.52518979304223e-06	5.56570797733058e-05
AT3G43960	-0.895948478841314	4.57922588853171e-06	5.62594225387602e-05
AT1G19660	0.749299308593098	4.59889819803585e-06	5.64698963819595e-05
AT2G36780	1.00850758105057	4.66198107017356e-06	5.72128819903962e-05
AT1G47600	-4.39173407999434	4.70394503090561e-06	5.76960145209035e-05
AT1G07720	-0.607659127988668	4.79185800603112e-06	5.87418886839723e-05
AT2G38800	0.589065201125554	4.80720735691646e-06	5.88975653293651e-05
AT4G36380	-0.675805793476799	4.82987000412079e-06	5.91426230532146e-05
AT2G43710	-0.884189150995202	4.83408531662019e-06	5.91616443622708e-05
AT2G28520	-0.612249395321929	4.83836623558179e-06	5.91814472128813e-05
AT1G66280	-0.67443721957206	4.84322421774538e-06	5.9208282859951e-05
AT1G29025	-1.12438941776041	4.86530845413653e-06	5.94455637125807e-05
AT2G39040	-4.26698439992539	4.87864587338617e-06	5.95757717230812e-05
AT5G63590	-1.1458699382502	4.90341992559681e-06	5.9845418916194e-05
ATCG00550	2.37704410346375	4.91417255395336e-06	5.99437349130699e-05
AT3G61640	-0.80594102517398	5.03599937099315e-06	6.13960976523986e-05
AT5G45110	0.778258002822633	5.04254832659912e-06	6.14422349554087e-05
AT1G65730	1.3639219593572	5.06675975163124e-06	6.17034167013722e-05
AT1G16900	-0.816841086095154	5.16201200796754e-06	6.27602389918373e-05
AT3G05920	-1.27369497314248	5.22300098558626e-06	6.34670294722004e-05
AT4G27585	0.681364771348931	5.23650071660945e-06	6.35962996866913e-05
AT5G40140	-1.44623276347366	5.24239623618665e-06	6.36331274436091e-05
AT1G30570	-0.742406966340126	5.25811682414231e-06	6.37891083059841e-05
AT1G16150	1.48302696878513	5.27083483158759e-06	6.39085128925445e-05
AT2G41220	-0.776562421277891	5.30029058614118e-06	6.4211345845986e-05
AT5G25160	-2.20163772287384	5.30158918458422e-06	6.4211345845986e-05
ATCG01010	2.76297395060427	5.37333965500253e-06	6.50095121570121e-05
AT2G27550	-1.00161754084241	5.38559519232825e-06	6.51223357723043e-05
AT3G04210	1.53991934710641	5.43358145812039e-06	6.56668558492255e-05
AT5G27380	0.677881554634241	5.48245549439471e-06	6.62215072624579e-05
AT5G26200	-1.16989982379706	5.49763913152195e-06	6.63688374242668e-05
AT5G15600	-2.0931189132406	5.51699914079781e-06	6.65663984279214e-05
AT2G21100	-2.2567290231488	5.64050438947537e-06	6.79827603341052e-05
AT2G23340	-0.947278330781521	5.67352715741058e-06	6.83437078988889e-05
AT5G45700	-2.98324613206989	5.77448812668622e-06	6.95222094342368e-05
AT1G71070	-0.769555639735026	5.78148361110691e-06	6.95687456723612e-05
AT3G48360	0.85970771550856	5.82533481463137e-06	7.00584774108129e-05
AT4G30610	-1.1344516362487	5.83431966103272e-06	7.01285854334517e-05
AT5G59180	-0.902771552728814	5.87100365065048e-06	7.05313816949767e-05
AT2G45360	-1.73756596896508	5.91202775426522e-06	7.09858545859235e-05
AT3G48700	-1.80657949249353	5.97922856964419e-06	7.17539713608759e-05
AT1G79270	0.713004890129356	6.02290634406329e-06	7.22391222324914e-05
AT3G56200	0.903828569150218	6.09203386917847e-06	7.30288310369425e-05
AT5G61240	-0.672593745532677	6.25714155850827e-06	7.49676394274104e-05
AT3G47980	-1.20330126648264	6.29601747881253e-06	7.5392773958302e-05
AT1G04770	-0.903416713154563	6.40588457477433e-06	7.66670892161332e-05
AT4G01110	-2.32157310201932	6.48364665299712e-06	7.7514280184433e-05
AT5G20590	-0.735810385010858	6.53439668521386e-06	7.80591930552245e-05
AT1G20440	0.912491700520728	6.53625009114838e-06	7.80591930552245e-05
AT1G21060	0.773668599029909	6.57248282524486e-06	7.84497480080918e-05
AT5G44060	-1.21754167228947	6.59690642259468e-06	7.86990044241368e-05
AT1G01200	-4.21478629858109	6.61563731845344e-06	7.88801177052724e-05
AT2G46510	0.73353069690428	6.63770690471078e-06	7.91008235695427e-05
AT1G42980	1.12734355955581	6.67774193594009e-06	7.95352703784933e-05
AT3G04530	-1.88028981125838	6.73777095807577e-06	8.02072627440996e-05
ATCG00080	1.47979970169391	6.88227371792989e-06	8.18397717394285e-05
AT5G37670	1.93775487448091	6.91716497055147e-06	8.22106906259393e-05
AT1G06460	0.696414203549593	7.04756532307869e-06	8.37157345298898e-05
AT1G67800	0.6639938309013	7.08301653194533e-06	8.40919030034642e-05
AT5G50780	0.693232119373025	7.09165751353527e-06	8.41495399030013e-05
AT5G40640	-1.77111926364328	7.12079304322492e-06	8.44501736316295e-05
AT1G79320	-2.58890334149737	7.13174629578363e-06	8.45349660926887e-05
AT4G29080	-0.808327599121056	7.1376963564096e-06	8.4560395267166e-05
AT5G22300	1.11569677074418	7.1489461861396e-06	8.4648550339346e-05
AT3G20260	-1.12383344445716	7.16306454934528e-06	8.4770558897337e-05
AT1G76690	0.99151032486315	7.33553298253872e-06	8.66731634965035e-05
AT2G30395	1.24041241458817	7.38367729057279e-06	8.71493509203294e-05
AT3G09940	1.02266656327805	7.45160185975328e-06	8.79043796884377e-05
AT3G03990	0.60835870092257	7.46889040569048e-06	8.80615858177565e-05
AT4G01895	1.10893969190887	7.71646505400194e-06	9.08841737282423e-05
AT1G06830	-1.04082113285995	7.77954474227887e-06	9.15785921065402e-05
AT3G10340	-1.07089865737086	7.85907807819869e-06	9.24658603959587e-05
AT4G22120	-0.81673956510758	7.99338374805947e-06	9.3946564675104e-05
AT3G09540	-1.15587889315249	8.00030881557371e-06	9.39782576248021e-05
AT3G48020	1.45333710202934	8.05546700711542e-06	9.4576204032298e-05
AT4G28780	-1.10152489072952	8.10395463460992e-06	9.50952437984189e-05
AT1G80820	1.01977535476521	8.11443667740445e-06	9.51679974434374e-05
AT5G54100	0.719902232202033	8.34996563852188e-06	9.77755460042934e-05
AT2G38250	0.872147962596243	8.36391008600265e-06	9.78872573256498e-05
AT5G37790	-0.809516635123651	8.44945631426916e-06	9.87844116699801e-05
AT3G49800	0.605388573689391	8.46236906210599e-06	9.88833608860703e-05
AT5G48410	0.995036391964207	8.4678891828186e-06	9.88958681493134e-05
AT2G43550	0.956499902883063	8.49830818553689e-06	9.91990017980868e-05
AT3G05470	-1.89086534087959	8.51115107804931e-06	9.9296762577242e-05
AT1G71740	-1.84639297434282	8.53318386035997e-06	9.95015799037253e-05
AT3G18450	-2.48865206306965	8.54014420206411e-06	9.95051467040599e-05
AT1G75440	0.699330988329956	8.54244409049927e-06	9.95051467040599e-05
AT5G56040	-0.630821615802873	8.55262730972965e-06	9.95715777678059e-05
AT3G07070	-3.22810416262571	8.59878964556235e-06	0.000100056596791949
AT1G64405	-4.88063940017137	8.67260313644075e-06	0.000100862692154576
AT5G41300	-3.48410908159374	8.71722064849031e-06	0.000101275603195346
AT3G47470	1.05149867242515	8.75237845488431e-06	0.000101617543287978
AT2G43130	-0.712748952469474	8.76036953609743e-06	0.000101617543287978
AT5G44730	-1.00917546496942	8.78767033666999e-06	0.000101881050199526
AT1G21760	0.677766908917743	8.81617149151496e-06	0.000102158191553139
ATCG00170	2.58836883092932	8.85306608322634e-06	0.00010253225310042
AT1G61050	-3.23642590212678	8.92412356011676e-06	0.000103301378189372
AT3G06150	-0.793836465881286	8.99029470570403e-06	0.00010401317013757
AT4G22070	0.989480563729016	9.05005172158519e-06	0.000104650051775354
AT4G12735	0.736358163613047	9.12344173108352e-06	0.000105389029352043
AT2G48020	0.603816988926295	9.27101406084079e-06	0.000107038071429707
AT5G19120	0.666634473783766	9.30838353962819e-06	0.000107275597578041
AT1G56300	0.927299590316159	9.30922645244673e-06	0.000107275597578041
AT2G22170	-0.593842933723425	9.43714434289493e-06	0.000108561352495259
AT5G64100	0.811302993746176	9.46843673901542e-06	0.000108864980095508
AT2G28080	-0.786621656587026	9.49901239787202e-06	0.000109160057157552
AT4G24110	-1.18828042115971	9.51085265286786e-06	0.000109238491405671
AT1G29270	-2.23385528775541	9.51566791277297e-06	0.000109238491405671
AT1G74800	-0.968793235106166	9.56135435143939e-06	0.00010970629863745
AT2G27000	-1.12793679067281	9.60372036407355e-06	0.000110110789490298
AT2G47485	1.23984656913235	9.60651612246069e-06	0.000110110789490298
AT1G51090	1.89860756142408	9.6586703839811e-06	0.000110651520249474
AT5G10430	-1.85727436249698	9.68145658782533e-06	0.00011085542125936
AT4G00820	-0.986956641972903	9.72495778295479e-06	0.000111296182660232
ATCG00570	2.89282812435756	9.80679153096114e-06	0.000112157029588773
AT2G01430	1.19173339066752	9.81027066459275e-06	0.000112157029588773
AT1G67148	-1.44878070644957	9.87096419157665e-06	0.00011279289416853
AT3G03690	-1.22488641159953	9.98691812221367e-06	0.000114059226755498
AT1G76470	1.7653572959549	1.00536487636762e-05	0.000114762374819057
AT1G05250	-2.52336518819253	1.00850648145521e-05	0.000115061891942208
AT2G31680	-0.688143698925386	1.01496909546383e-05	0.000115739805780829
AT3G50890	-1.52545883183629	1.01881171328286e-05	0.000116118411936983
AT4G22820	0.587422837630763	1.01946050527769e-05	0.000116132802305467
AT2G07687	5.2915848906111	1.02480040465823e-05	0.000116681296073408
AT4G03210	-0.718956136327819	1.03582656252538e-05	0.000117876320287387
AT2G15760	1.14691724074342	1.05026501146577e-05	0.000119336093455146
AT5G19740	-0.944547688192784	1.05451686856667e-05	0.000119757983668341
AT2G16700	0.615902832069754	1.05657849196091e-05	0.000119930832399547
AT5G17450	0.986523486130676	1.05871807251922e-05	0.000120112348962429
AT3G46830	-0.662617437866799	1.0616740669802e-05	0.000120386255809362
AT1G76070	1.03933731794632	1.07606774554645e-05	0.000121823409052692
AT5G44110	-1.07566360643753	1.07649192785933e-05	0.000121823409052692
AT1G13510	-2.88687299942	1.09403078666147e-05	0.000123565336641662
AT3G48610	-0.780032191589581	1.09415785156712e-05	0.000123565336641662
AT3G23510	-1.14680656113964	1.09590393739692e-05	0.000123699669927103
AT3G45960	1.89914924573453	1.09759360062526e-05	0.00012377448647641
ATMG01190	3.97404670711071	1.09768059772781e-05	0.00012377448647641
AT3G47210	-1.13488270637516	1.10561427931351e-05	0.000124605868954071
AT4G07820	-0.88769045799879	1.12308077845578e-05	0.000126510239742422
AT5G02160	1.03120131604	1.13315423741852e-05	0.00012752701735075
AT2G17630	-0.856496618417374	1.13684110676151e-05	0.000127865858288333
AT5G39080	0.965077889137427	1.13906769835464e-05	0.000128051490115993
AT2G39400	0.814260794776183	1.1530941601406e-05	0.000129541066166883
AT2G05940	0.704857445357189	1.15348377927677e-05	0.000129541066166883
AT5G35732	-0.926693079117266	1.15883991902887e-05	0.000130076854547558
AT4G15330	-1.40675576198707	1.16087008045795e-05	0.000130238957789893
AT3G45840	-3.16353703554533	1.16385986260784e-05	0.000130508503766191
AT2G19170	-1.07682967527049	1.16634088114801e-05	0.000130720756850804
AT3G50460	-2.02606651318459	1.17523232356832e-05	0.000131650899149728
AT5G25090	-2.07171428350537	1.17907946176061e-05	0.000131949588499659
AT2G28400	0.700883733548984	1.17908608666062e-05	0.000131949588499659
ATCG00070	1.71067164529107	1.18455253435454e-05	0.000132494615380119
AT1G70170	1.62064454613349	1.21158622995563e-05	0.000135382121471915
AT5G16390	0.586787261910295	1.2274773198993e-05	0.000137088861481216
AT5G45710	0.753853174030579	1.24353286828693e-05	0.000138812245091296
AT3G11600	-1.04007303912614	1.2517079593923e-05	0.000139654665650069
AT2G19390	-0.790457069801611	1.26108948430513e-05	0.000140630776661724
AT3G63010	0.843307424331461	1.26636568375592e-05	0.000141148331602183
AT3G53000	-0.91701326747934	1.26882026273901e-05	0.000141351029270047
AT1G49130	0.930331843035337	1.28292647977061e-05	0.000142850906878265
AT3G57020	1.00014194513147	1.29100628784949e-05	0.000143631711291584
AT5G58540	-0.752387111983144	1.29123131230859e-05	0.000143631711291584
AT4G21230	-1.33255013764962	1.29711969453223e-05	0.000144214533321555
AT5G46570	-1.15731650335071	1.30107720883642e-05	0.000144509949857019
AT5G64570	0.632307713232847	1.30224958640847e-05	0.000144567917372269
ATMG01220	3.14800834776858	1.306665480241e-05	0.00014498572290742
AT4G33080	-0.655581170730125	1.33306234543084e-05	0.000147840871393215
AT5G22580	0.720522473990836	1.33701734245894e-05	0.000148115933584111
AT4G02280	0.760711309674304	1.34278287352773e-05	0.00014862225778961
AT5G47830	0.790083043128261	1.36480621862363e-05	0.000150984660074217
AT4G21510	0.889220811646262	1.36870193248724e-05	0.000151340300743925
AT1G68450	1.88721289282023	1.37282897819867e-05	0.000151721153856119
AT1G18200	0.969872220974053	1.38227453537355e-05	0.000152689123005354
AT2G17710	-0.693508377706157	1.39864560506776e-05	0.000154420757936567
AT5G03570	-1.26593043457236	1.40114143537008e-05	0.00015461950546723
AT1G30320	0.706871903418669	1.40429702464638e-05	0.000154890825671294
AT1G72800	0.982004525756665	1.41465127091608e-05	0.000155955478651338
AT2G19060	-2.04732022272116	1.41555206307906e-05	0.00015597741498231
AT4G02940	0.778205274719471	1.41870740468222e-05	0.000156247631660368
AT3G02110	-0.648243481567451	1.428336718743e-05	0.000157230230678867
AT5G57970	-1.25128872997619	1.43593378357719e-05	0.000157988259108926
AT4G21680	1.02913564022557	1.44470953220071e-05	0.000158808175247501
AT1G25320	-0.96718642770042	1.44481498470393e-05	0.000158808175247501
AT1G72430	-0.73074121032543	1.45332120532576e-05	0.000159664180861913
AT5G56120	-1.50226613531465	1.46174776301438e-05	0.000160510593048393
AT2G39370	-3.67813458890527	1.46982981343293e-05	0.000161300173358009
AT3G12110	-0.920274868374198	1.47038988176975e-05	0.000161300173358009
AT2G03480	-0.928158607466346	1.47552714593772e-05	0.000161783871822722
AT2G21620	0.669686542771917	1.47844229169671e-05	0.000161957267348281
AT3G46690	0.826321772085684	1.47856600877239e-05	0.000161957267348281
AT5G42510	-3.37542885373386	1.47941855750108e-05	0.00016197082482986
AT4G15760	0.691345658224132	1.48237021652359e-05	0.000162214072192204
AT1G59970	-1.03323361017408	1.49111579916652e-05	0.000163090790533838
AT1G04040	-0.702989122374256	1.49551869137415e-05	0.000163411518760032
AT1G09560	0.690196666442313	1.50200646993199e-05	0.00016403977294466
AT2G23320	0.834800801948461	1.50679623203724e-05	0.000164482054307602
ATMG00670	1.5840083732123	1.51526741338413e-05	0.000165325568298784
AT5G18780	0.7869741786448	1.5239494138473e-05	0.00016619124495955
AT4G01670	1.29485951653333	1.53017461774728e-05	0.000166706523918791
AT1G28340	-0.605386506643784	1.5316549350448e-05	0.000166786040820043
AT1G17990	1.3929372897862	1.53342843448855e-05	0.000166897389600921
AT1G11070	2.31845787645697	1.53769425523177e-05	0.000167279759287939
AT2G24630	-1.20441439840402	1.5507609797711e-05	0.000168618702423741
AT3G55720	-2.1364133910346	1.55181688562472e-05	0.000168651003828896
AT2G37890	0.783475424438441	1.55861139584178e-05	0.000169291142718717
AT2G35730	1.23710900737113	1.55923045734629e-05	0.000169291142718717
AT5G64810	1.80724527285027	1.56707479279509e-05	0.000169976755831483
AT1G76150	0.590244586482125	1.56942087771595e-05	0.000170148190279205
AT5G49700	0.608282052839162	1.57247128209075e-05	0.00017039577886137
AT5G53320	-1.54172607276385	1.57520907938952e-05	0.000170609267979689
AT5G61350	-2.73153119967904	1.58305022245152e-05	0.000171375017993108
AT5G62920	-1.29790206654997	1.58491420201031e-05	0.000171493272345078
AT3G02070	0.596636782206425	1.58629494122573e-05	0.000171559148753001
AT5G16120	0.630604278280452	1.60168603111128e-05	0.000173139455454515
AT5G46900	-3.56202055733923	1.60580500751895e-05	0.000173500322275687
AT5G38420	0.691568989979716	1.6088443780566e-05	0.000173744248310535
AT1G35140	-1.0263056064413	1.62043689691859e-05	0.000174911170636307
AT4G13010	0.613276965485124	1.64358488834351e-05	0.000177323660890458
AT3G07370	0.600556088466136	1.64638701477735e-05	0.000177453692548141
AT1G29980	-0.868780034886672	1.65755483374607e-05	0.000178570800678654
AT1G61260	-1.13335445366713	1.66149015993187e-05	0.000178858927014069
AT2G41050	-1.40249757566049	1.66259776161028e-05	0.000178858927014069
AT5G64120	0.835316964197992	1.66264361399805e-05	0.000178858927014069
AT4G35270	-1.10449303906987	1.67940539816061e-05	0.000180234604300591
AT5G62710	-1.17347248116316	1.67948186191167e-05	0.000180234604300591
AT3G26830	1.11751194731522	1.68290608710856e-05	0.000180514419816543
AT1G72120	0.974396005003293	1.69723564017574e-05	0.000181963637737124
AT5G60520	-2.41693979637131	1.7109323512116e-05	0.000183260610213425
AT5G59550	0.892506947812081	1.71098207510847e-05	0.000183260610213425
AT1G18460	0.733450605131714	1.71672286857218e-05	0.000183655677175136
AT5G05810	-1.7590380723104	1.71789834807552e-05	0.000183655677175136
[truncated: 1,865 more rows]

## Sheet: GO AA
GO-upregulated genes										GO-downregulated genes
Category	GOID	Description	GeneRatio	pvalue	padj	geneID	geneName	Count		Category	GOID	Description	GeneRatio	pvalue	padj	geneID	geneName	Count
BP	GO:0022900	electron transport chain	11/592	2.42642818214562e-09	8.44397007386676e-07	ATMG00060/ATCG00720/AT2G07727/ATCG00270/ATCG00680/ATCG00280/ATCG00020/ATMG00160/ATMG01280/AT2G07695/AT4G23890	-/petB/AT2G07727/psbD/psbB/psbC/psbA/cox2/-/AT2G07695/NdhS	11		BP	GO:0045229	external encapsulating structure organization	25/698	9.7350501323476e-09	1.24787718680451e-06	AT3G49220/AT5G04960/AT1G11580/AT4G33220/AT2G24980/AT1G02810/AT5G35190/AT5G06640/AT3G10710/AT4G08410/AT5G06630/AT5G60920/AT4G08400/AT3G54590/AT3G14310/AT1G53830/AT5G49270/AT4G13390/AT1G23720/AT5G19730/AT4G02330/AT4G16120/AT5G04970/AT5G64640/AT5G15630	AT3G49220/AT5G04960/PMEPCRA/PME44/EXT6/AT1G02810/EXT13/EXT10/RHS12/AT4G08410/AT5G06630/COB/AT4G08400/HRGP1/PME3/PME2/SHV2/EXT12/AT1G23720/AT5G19730/ATPMEPCRB/COBL7/AT5G04970/AT5G64640/IRX6	25
BP	GO:0006749	glutathione metabolic process	21/592	6.18129165692552e-08	1.07554474830504e-05	AT2G29470/AT2G29450/AT2G47730/AT2G29490/AT4G19880/AT1G78380/AT2G29460/AT1G17170/AT2G02930/AT5G62480/AT4G02520/AT1G69930/AT5G02780/AT5G27380/AT1G02920/AT1G17180/AT1G69920/AT5G44990/AT1G02930/AT2G29420/AT2G29480	GSTU3/GSTU5/GSTF8/GSTU1/AT4G19880/GSTU19/GSTU4/GSTU24/GSTF3/GSTU9/GSTF2/GSTU11/GSTL1/GSH2/GSTF7/GSTU25/GSTU12/AT5G44990/GSTF6/GSTU7/GSTU2	21		BP	GO:0071555	cell wall organization	25/698	9.7350501323476e-09	1.24787718680451e-06	AT3G49220/AT5G04960/AT1G11580/AT4G33220/AT2G24980/AT1G02810/AT5G35190/AT5G06640/AT3G10710/AT4G08410/AT5G06630/AT5G60920/AT4G08400/AT3G54590/AT3G14310/AT1G53830/AT5G49270/AT4G13390/AT1G23720/AT5G19730/AT4G02330/AT4G16120/AT5G04970/AT5G64640/AT5G15630	AT3G49220/AT5G04960/PMEPCRA/PME44/EXT6/AT1G02810/EXT13/EXT10/RHS12/AT4G08410/AT5G06630/COB/AT4G08400/HRGP1/PME3/PME2/SHV2/EXT12/AT1G23720/AT5G19730/ATPMEPCRB/COBL7/AT5G04970/AT5G64640/IRX6	25
BP	GO:0006575	cellular modified amino acid metabolic process	21/592	1.57226298186965e-06	0.000182382505896879	AT2G29470/AT2G29450/AT2G47730/AT2G29490/AT4G19880/AT1G78380/AT2G29460/AT1G17170/AT2G02930/AT5G62480/AT4G02520/AT1G69930/AT5G02780/AT5G27380/AT1G02920/AT1G17180/AT1G69920/AT5G44990/AT1G02930/AT2G29420/AT2G29480	GSTU3/GSTU5/GSTF8/GSTU1/AT4G19880/GSTU19/GSTU4/GSTU24/GSTF3/GSTU9/GSTF2/GSTU11/GSTL1/GSH2/GSTF7/GSTU25/GSTU12/AT5G44990/GSTF6/GSTU7/GSTU2	21		BP	GO:0009664	plant-type cell wall organization	13/698	1.49446369677187e-08	1.24787718680451e-06	AT2G24980/AT5G35190/AT5G06640/AT4G08410/AT5G06630/AT5G60920/AT4G08400/AT3G54590/AT5G49270/AT4G13390/AT1G23720/AT4G16120/AT5G15630	EXT6/EXT13/EXT10/AT4G08410/AT5G06630/COB/AT4G08400/HRGP1/SHV2/EXT12/AT1G23720/COBL7/IRX6	13
BP	GO:0015979	photosynthesis	16/592	3.41667549890262e-06	0.000297250768404528	ATCG00350/ATCG00340/ATCG00270/ATCG00680/ATCG00280/AT1G03130/ATCG00520/AT1G31330/ATCG00020/ATCG00540/AT1G67740/AT4G02770/AT2G01918/AT4G23890/AT1G30380/AT1G14150	psaA/psaB/psbD/psbB/psbC/PSAD-2/ycf4/PSAF/psbA/petA/PSBY/PSAD-1/PQL3/NdhS/PSAK/PnsL2	16		BP	GO:0071669	plant-type cell wall organization or biogenesis	13/698	1.49446369677187e-08	1.24787718680451e-06	AT2G24980/AT5G35190/AT5G06640/AT4G08410/AT5G06630/AT5G60920/AT4G08400/AT3G54590/AT5G49270/AT4G13390/AT1G23720/AT4G16120/AT5G15630	EXT6/EXT13/EXT10/AT4G08410/AT5G06630/COB/AT4G08400/HRGP1/SHV2/EXT12/AT1G23720/COBL7/IRX6	13
BP	GO:0006790	sulfur compound metabolic process	23/592	1.26159342561856e-05	0.000878069024230516	AT2G29470/AT2G29450/AT1G64660/AT2G47730/AT2G29490/AT4G19880/AT1G78380/AT2G29460/AT1G17170/AT2G02930/AT5G62480/AT4G02520/AT1G69930/AT5G02780/AT5G27380/AT1G02920/AT1G17180/AT1G69920/AT3G13110/AT5G44990/AT1G02930/AT2G29420/AT2G29480	GSTU3/GSTU5/MGL/GSTF8/GSTU1/AT4G19880/GSTU19/GSTU4/GSTU24/GSTF3/GSTU9/GSTF2/GSTU11/GSTL1/GSH2/GSTF7/GSTU25/GSTU12/SERAT2;2/AT5G44990/GSTF6/GSTU7/GSTU2	23		BP	GO:0006979	response to oxidative stress	28/698	7.72669396439233e-08	5.16143156821408e-06	AT5G19890/AT3G01190/AT4G30170/AT4G26010/AT4G11290/AT1G30870/AT1G05260/AT2G38390/AT5G67400/AT3G49960/AT3G32980/AT4G21960/AT1G49570/AT5G42180/AT5G22410/AT1G44970/AT1G34510/AT5G17820/AT2G38380/AT2G18980/AT3G03670/AT2G39040/AT1G05250/AT3G28200/AT2G22420/AT5G06720/AT2G35380/AT5G58390	AT5G19890/AT3G01190/AT4G30170/AT4G26010/AT4G11290/AT1G30870/RCI3/AT2G38390/RHS19/AT3G49960/AT3G32980/PRXR1/AT1G49570/PER64/RHS18/AT1G44970/AT1G34510/AT5G17820/AT2G38380/AT2G18980/AT3G03670/AT2G39040/AT1G05250/AT3G28200/AT2G22420/PA2/AT2G35380/AT5G58390	28
BP	GO:0015985	energy coupled proton transport, down electrochemical gradient	8/592	7.21147175397832e-05	0.0035851316719778	AT2G07698/ATCG00130/ATCG00120/ATCG00470/ATMG00640/ATMG01170/ATCG00150/ATMG01190	AT2G07698/atpF/atpA/atpE/-/atp6-2/atpI/atp1	8		BP	GO:0071554	cell wall organization or biogenesis	28/698	1.00263656032572e-07	5.5813435191465e-06	AT3G49220/AT5G04960/AT1G11580/AT4G33220/AT2G24980/AT1G02810/AT5G35190/AT5G06640/AT3G10710/AT4G08410/AT5G06630/AT5G60920/AT4G08400/AT3G54590/AT3G14310/AT1G53830/AT5G49270/AT4G13390/AT1G23720/AT1G14080/AT2G15370/AT3G12500/AT5G19730/AT4G02330/AT4G16120/AT5G04970/AT5G64640/AT5G15630	AT3G49220/AT5G04960/PMEPCRA/PME44/EXT6/AT1G02810/EXT13/EXT10/RHS12/AT4G08410/AT5G06630/COB/AT4G08400/HRGP1/PME3/PME2/SHV2/EXT12/AT1G23720/FUT6/FUT5/HCHIB/AT5G19730/ATPMEPCRB/COBL7/AT5G04970/AT5G64640/IRX6	28
BP	GO:0015986	ATP synthesis coupled proton transport	8/592	7.21147175397832e-05	0.0035851316719778	AT2G07698/ATCG00130/ATCG00120/ATCG00470/ATMG00640/ATMG01170/ATCG00150/ATMG01190	AT2G07698/atpF/atpA/atpE/-/atp6-2/atpI/atp1	8		BP	GO:0005975	carbohydrate metabolic process	79/698	4.41940244651066e-06	0.000210868631019223	AT3G44990/AT1G64390/AT4G25820/AT3G09260/AT4G37800/AT1G11545/AT4G28850/AT5G57530/AT2G36870/AT5G57540/AT1G48930/AT1G47840/AT3G26610/AT3G07320/AT1G02730/AT2G32990/AT3G13560/AT3G62110/AT4G16260/AT1G10550/AT4G17770/AT3G01260/AT1G24280/AT5G05170/AT3G06770/AT5G51460/AT1G68560/AT1G78060/AT3G61490/AT1G75680/AT1G78090/AT5G09870/AT5G13420/AT1G03310/AT1G30080/AT1G66270/AT5G42100/AT1G52400/AT5G55180/AT5G64740…	XTH31/GH9C2/XTH14/PYK10/XTH7/XTH8/XTH26/XTH12/XTH32/XTH13/GH9C1/HXK3/AT3G26610/AT3G07320/CSLD5/GH9B8/AT3G13560/AT3G62110/AT4G16260/XTH33/TPS5/AT3G01260/G6PD3/CEV1/AT3G06770/ATTPPA/XYL1/AT1G78060/AT3G61490/GH9B7/TPPB/CESA5/TRA2/DBE1/AT1G30080/BGLU21/BG_PPAP/BGLU18/AT5G55180/CESA6/AT2G05790/AT3G42950/AT1G20950/AT5G49215/BGLU34/BGLU22/XTH9/BXL2/CINV2/TPPJ/PGL2/AT4G17180/mMDH2/AT1G66250/GH9B1/AT2G016…	79
BP	GO:0006091	generation of precursor metabolites and energy	15/592	0.000366746106659582	0.0159534556396918	ATMG01360/ATMG00060/ATCG00720/AT2G07727/ATCG00270/ATCG00680/ATCG00280/ATCG00020/ATMG00160/ATMG01280/AT5G50950/AT2G07695/AT4G23890/AT3G49160/AT4G26530	cox1/-/petB/AT2G07727/psbD/psbB/psbC/psbA/cox2/-/FUM2/AT2G07695/NdhS/AT3G49160/FBA5	15		BP	GO:0009719	response to endogenous stimulus	22/698	7.51853244744124e-06	0.000251118983744537	AT2G46690/AT5G37020/AT4G38860/AT4G34760/AT4G30080/AT5G60450/AT1G72430/AT2G21210/AT1G75590/AT3G61830/AT1G19840/AT2G36210/AT1G75580/AT5G20820/AT5G10990/AT2G21220/AT1G29490/AT1G77850/AT4G34770/AT4G38840/AT4G34750/AT3G03850	AT2G46690/ARF8/AT4G38860/AT4G34760/ARF16/ARF4/AT1G72430/AT2G21210/AT1G75590/ARF18/AT1G19840/AT2G36210/AT1G75580/AT5G20820/AT5G10990/AT2G21220/AT1G29490/ARF17/AT4G34770/AT4G38840/AT4G34750/SAUR26	22
BP	GO:0019684	photosynthesis, light reaction	5/592	0.00159223807633871	0.0615665389517634	ATCG00270/ATCG00680/ATCG00280/ATCG00020/AT4G23890	psbD/psbB/psbC/psbA/NdhS	5		BP	GO:0009725	response to hormone	22/698	7.51853244744124e-06	0.000251118983744537	AT2G46690/AT5G37020/AT4G38860/AT4G34760/AT4G30080/AT5G60450/AT1G72430/AT2G21210/AT1G75590/AT3G61830/AT1G19840/AT2G36210/AT1G75580/AT5G20820/AT5G10990/AT2G21220/AT1G29490/AT1G77850/AT4G34770/AT4G38840/AT4G34750/AT3G03850	AT2G46690/ARF8/AT4G38860/AT4G34760/ARF16/ARF4/AT1G72430/AT2G21210/AT1G75590/ARF18/AT1G19840/AT2G36210/AT1G75580/AT5G20820/AT5G10990/AT2G21220/AT1G29490/ARF17/AT4G34770/AT4G38840/AT4G34750/SAUR26	22
BP	GO:1902600	proton transmembrane transport	11/592	0.00221440362107223	0.0770612460133137	AT2G07698/ATCG00130/ATCG00480/ATCG00120/AT1G64200/ATCG00470/ATMG00640/ATMG01170/ATCG00150/ATMG01190/ATMG00040	AT2G07698/atpF/atpB/atpA/VHA-E3/atpE/-/atp6-2/atpI/atp1/-	11		BP	GO:0010033	response to organic substance	22/698	7.51853244744124e-06	0.000251118983744537	AT2G46690/AT5G37020/AT4G38860/AT4G34760/AT4G30080/AT5G60450/AT1G72430/AT2G21210/AT1G75590/AT3G61830/AT1G19840/AT2G36210/AT1G75580/AT5G20820/AT5G10990/AT2G21220/AT1G29490/AT1G77850/AT4G34770/AT4G38840/AT4G34750/AT3G03850	AT2G46690/ARF8/AT4G38860/AT4G34760/ARF16/ARF4/AT1G72430/AT2G21210/AT1G75590/ARF18/AT1G19840/AT2G36210/AT1G75580/AT5G20820/AT5G10990/AT2G21220/AT1G29490/ARF17/AT4G34770/AT4G38840/AT4G34750/SAUR26	22
BP	GO:0010035	response to inorganic substance	5/592	0.00253184151635333	0.0800982588809964	AT1G76180/AT1G20450/AT3G50980/AT1G20440/AT3G50970	ERD14/ERD10/XERO1/COR47/LTI30	5		BP	GO:0042221	response to chemical	23/698	2.86026379263189e-05	0.0008684800970355	AT2G46690/AT5G37020/AT4G38860/AT4G34760/AT4G30080/AT5G60450/AT1G72430/AT2G21210/AT1G75590/AT3G61830/AT1G19840/AT2G36210/AT1G75580/AT5G20820/AT5G10990/AT2G21220/AT1G29490/AT1G77850/AT4G34770/AT4G38840/AT4G34750/AT1G03980/AT3G03850	AT2G46690/ARF8/AT4G38860/AT4G34760/ARF16/ARF4/AT1G72430/AT2G21210/AT1G75590/ARF18/AT1G19840/AT2G36210/AT1G75580/AT5G20820/AT5G10990/AT2G21220/AT1G29490/ARF17/AT4G34770/AT4G38840/AT4G34750/PCS2/SAUR26	23
BP	GO:0015672	monovalent inorganic cation transport	13/592	0.00305638107399797	0.0885532325025968	AT2G07698/ATCG00130/ATCG00480/ATCG00120/AT1G64200/ATCG00470/ATMG00640/ATMG01170/ATCG00150/AT4G13420/ATMG01190/AT4G19960/ATMG00040	AT2G07698/atpF/atpB/atpA/VHA-E3/atpE/-/atp6-2/atpI/HAK5/atp1/KUP9/-	13		BP	GO:0009733	response to auxin	17/698	9.12454998264585e-05	0.00219660529562438	AT2G46690/AT4G38860/AT4G34760/AT1G72430/AT2G21210/AT1G75590/AT1G19840/AT2G36210/AT1G75580/AT5G20820/AT5G10990/AT2G21220/AT1G29490/AT4G34770/AT4G38840/AT4G34750/AT3G03850	AT2G46690/AT4G38860/AT4G34760/AT1G72430/AT2G21210/AT1G75590/AT1G19840/AT2G36210/AT1G75580/AT5G20820/AT5G10990/AT2G21220/AT1G29490/AT4G34770/AT4G38840/AT4G34750/SAUR26	17
BP	GO:0009628	response to abiotic stimulus	5/592	0.00381694967683607	0.0885532325025968	AT1G76180/AT1G20450/AT3G50980/AT1G20440/AT3G50970	ERD14/ERD10/XERO1/COR47/LTI30	5		BP	GO:0006073	cellular glucan metabolic process	18/698	9.86499384262447e-05	0.00219660529562438	AT3G44990/AT4G25820/AT4G37800/AT1G11545/AT4G28850/AT5G57530/AT2G36870/AT5G57540/AT1G02730/AT1G10550/AT5G05170/AT5G09870/AT5G64740/AT4G03210/AT1G65310/AT4G15290/AT5G65730/AT2G18800	XTH31/XTH14/XTH7/XTH8/XTH26/XTH12/XTH32/XTH13/CSLD5/XTH33/CEV1/CESA5/CESA6/XTH9/XTH17/ATCSLB05/XTH6/XTH21	18
BP	GO:0015980	energy derivation by oxidation of organic compounds	5/592	0.00381694967683607	0.0885532325025968	ATMG01360/ATMG00060/ATCG00720/AT2G07727/AT5G50950	cox1/-/petB/AT2G07727/FUM2	5		BP	GO:0044042	glucan metabolic process	18/698	9.86499384262447e-05	0.00219660529562438	AT3G44990/AT4G25820/AT4G37800/AT1G11545/AT4G28850/AT5G57530/AT2G36870/AT5G57540/AT1G02730/AT1G10550/AT5G05170/AT5G09870/AT5G64740/AT4G03210/AT1G65310/AT4G15290/AT5G65730/AT2G18800	XTH31/XTH14/XTH7/XTH8/XTH26/XTH12/XTH32/XTH13/CSLD5/XTH33/CEV1/CESA5/CESA6/XTH9/XTH17/ATCSLB05/XTH6/XTH21	18
BP	GO:0045333	cellular respiration	5/592	0.00381694967683607	0.0885532325025968	ATMG01360/ATMG00060/ATCG00720/AT2G07727/AT5G50950	cox1/-/petB/AT2G07727/FUM2	5		BP	GO:0044264	cellular polysaccharide metabolic process	18/698	9.86499384262447e-05	0.00219660529562438	AT3G44990/AT4G25820/AT4G37800/AT1G11545/AT4G28850/AT5G57530/AT2G36870/AT5G57540/AT1G02730/AT1G10550/AT5G05170/AT5G09870/AT5G64740/AT4G03210/AT1G65310/AT4G15290/AT5G65730/AT2G18800	XTH31/XTH14/XTH7/XTH8/XTH26/XTH12/XTH32/XTH13/CSLD5/XTH33/CEV1/CESA5/CESA6/XTH9/XTH17/ATCSLB05/XTH6/XTH21	18
BP	GO:0098655	cation transmembrane transport	13/592	0.00607500741066077	0.117450143272775	AT2G07698/ATCG00130/ATCG00480/ATCG00120/AT1G64200/ATCG00470/ATMG00640/ATMG01170/ATCG00150/AT4G13420/ATMG01190/AT4G19960/ATMG00040	AT2G07698/atpF/atpB/atpA/VHA-E3/atpE/-/atp6-2/atpI/HAK5/atp1/KUP9/-	13		BP	GO:0005976	polysaccharide metabolic process	18/698	0.000468476064255801	0.00977943784133986	AT3G44990/AT4G25820/AT4G37800/AT1G11545/AT4G28850/AT5G57530/AT2G36870/AT5G57540/AT1G02730/AT1G10550/AT5G05170/AT5G09870/AT5G64740/AT4G03210/AT1G65310/AT4G15290/AT5G65730/AT2G18800	XTH31/XTH14/XTH7/XTH8/XTH26/XTH12/XTH32/XTH13/CSLD5/XTH33/CEV1/CESA5/CESA6/XTH9/XTH17/ATCSLB05/XTH6/XTH21	18
BP	GO:0098660	inorganic ion transmembrane transport	13/592	0.00607500741066077	0.117450143272775	AT2G07698/ATCG00130/ATCG00480/ATCG00120/AT1G64200/ATCG00470/ATMG00640/ATMG01170/ATCG00150/AT4G13420/ATMG01190/AT4G19960/ATMG00040	AT2G07698/atpF/atpB/atpA/VHA-E3/atpE/-/atp6-2/atpI/HAK5/atp1/KUP9/-	13		BP	GO:0044262	cellular carbohydrate metabolic process	24/698	0.000676581414240271	0.0132928348444853	AT3G44990/AT4G25820/AT4G37800/AT1G11545/AT4G28850/AT5G57530/AT2G36870/AT5G57540/AT1G02730/AT1G10550/AT4G17770/AT5G05170/AT5G51460/AT1G78090/AT5G09870/AT5G64740/AT4G03210/AT5G65140/AT3G43190/AT1G65310/AT4G15290/AT5G65730/AT2G18800/AT3G54270	XTH31/XTH14/XTH7/XTH8/XTH26/XTH12/XTH32/XTH13/CSLD5/XTH33/TPS5/CEV1/ATTPPA/TPPB/CESA5/CESA6/XTH9/TPPJ/SUS4/XTH17/ATCSLB05/XTH6/XTH21/AT3G54270	24
BP	GO:0098662	inorganic cation transmembrane transport	13/592	0.00607500741066077	0.117450143272775	AT2G07698/ATCG00130/ATCG00480/ATCG00120/AT1G64200/ATCG00470/ATMG00640/ATMG01170/ATCG00150/AT4G13420/ATMG01190/AT4G19960/ATMG00040	AT2G07698/atpF/atpB/atpA/VHA-E3/atpE/-/atp6-2/atpI/HAK5/atp1/KUP9/-	13		BP	GO:0006950	response to stress	38/698	0.00142650513526824	0.0264695952877551	AT5G19890/AT3G01190/AT4G30170/AT4G26010/AT4G11290/AT1G30870/AT1G05260/AT2G38390/AT5G67400/AT3G49960/AT3G32980/AT4G21960/AT1G24020/AT1G49570/AT5G42180/AT5G22410/AT1G44970/AT1G34510/AT5G17820/AT2G38380/AT2G18980/AT2G44110/AT3G03670/AT5G65970/AT2G39040/AT1G05250/AT5G57970/AT3G28200/AT1G35310/AT5G44680/AT2G22420/AT5G06720/AT2G35380/AT1G14410/AT5G58390/AT3G59390/AT2G22000/AT1G14960	AT5G19890/AT3G01190/AT4G30170/AT4G26010/AT4G11290/AT1G30870/RCI3/AT2G38390/RHS19/AT3G49960/AT3G32980/PRXR1/MLP423/AT1G49570/PER64/RHS18/AT1G44970/AT1G34510/AT5G17820/AT2G38380/AT2G18980/MLO15/AT3G03670/MLO10/AT2G39040/AT1G05250/AT5G57970/AT3G28200/MLP168/AT5G44680/AT2G22420/PA2/AT2G35380/WHY1/AT5G58390/AT3G59390/PROPEP6/AT1G14960	38
BP	GO:0016054	organic acid catabolic process	5/592	0.00767000107542967	0.133458018712476	AT5G65110/AT4G16760/AT2G40000/AT5G54080/AT4G34180	ACX2/ACX1/HSPRO2/HGO/AT4G34180	5		BP	GO:0042545	cell wall modification	12/698	0.00315154639661144	0.0554008682351696	AT3G49220/AT5G04960/AT1G11580/AT4G33220/AT1G02810/AT3G10710/AT3G14310/AT1G53830/AT5G19730/AT4G02330/AT5G04970/AT5G64640	AT3G49220/AT5G04960/PMEPCRA/PME44/AT1G02810/RHS12/PME3/PME2/AT5G19730/ATPMEPCRB/AT5G04970/AT5G64640	12
BP	GO:0046395	carboxylic acid catabolic process	5/592	0.00767000107542967	0.133458018712476	AT5G65110/AT4G16760/AT2G40000/AT5G54080/AT4G34180	ACX2/ACX1/HSPRO2/HGO/AT4G34180	5		BP	GO:0042546	cell wall biogenesis	6/698	0.00578900868468786	0.0966764450342872	AT5G60920/AT5G49270/AT1G14080/AT2G15370/AT4G16120/AT5G15630	COB/SHV2/FUT6/FUT5/COBL7/IRX6	6
BP	GO:0046034	ATP metabolic process	12/592	0.0108808767984052	0.177798131158841	AT2G07698/ATMG00060/ATCG00130/ATCG00480/ATCG00120/ATCG00470/ATMG00640/ATMG01170/ATCG00150/ATMG01190/AT3G49160/AT4G26530	AT2G07698/-/atpF/atpB/atpA/atpE/-/atp6-2/atpI/atp1/AT3G49160/FBA5	12		BP	GO:0000160	phosphorelay signal transduction system	8/698	0.0252706777101418	0.401924112151779	AT2G01830/AT2G41310/AT3G21510/AT5G62920/AT2G17820/AT3G57040/AT5G35750/AT1G59940	WOL/RR3/AHP1/ARR6/HK1/ARR9/HK2/ARR3	8
BP	GO:0009144	purine nucleoside triphosphate metabolic process	12/592	0.0122619400799201	0.177798131158841	AT2G07698/ATMG00060/ATCG00130/ATCG00480/ATCG00120/ATCG00470/ATMG00640/ATMG01170/ATCG00150/ATMG01190/AT3G49160/AT4G26530	AT2G07698/-/atpF/atpB/atpA/atpE/-/atp6-2/atpI/atp1/AT3G49160/FBA5	12		BP	GO:0046351	disaccharide biosynthetic process	5/698	0.0611366086069107	0.843249029308858	AT4G17770/AT5G51460/AT1G78090/AT5G65140/AT3G54270	TPS5/ATTPPA/TPPB/TPPJ/AT3G54270	5
BP	GO:0009199	ribonucleoside triphosphate metabolic process	12/592	0.0122619400799201	0.177798131158841	AT2G07698/ATMG00060/ATCG00130/ATCG00480/ATCG00120/ATCG00470/ATMG00640/ATMG01170/ATCG00150/ATMG01190/AT3G49160/AT4G26530	AT2G07698/-/atpF/atpB/atpA/atpE/-/atp6-2/atpI/atp1/AT3G49160/FBA5	12		BP	GO:0019220	regulation of phosphate metabolic process	4/698	0.0636923109134289	0.843249029308858	AT3G60550/AT2G44740/AT5G61650/AT5G07450	CYCP3;2/CYCP4;1/CYCP4;2/CYCP4;3	4
BP	GO:0009205	purine ribonucleoside triphosphate metabolic process	12/592	0.0122619400799201	0.177798131158841	AT2G07698/ATMG00060/ATCG00130/ATCG00480/ATCG00120/ATCG00470/ATMG00640/ATMG01170/ATCG00150/ATMG01190/AT3G49160/AT4G26530	AT2G07698/-/atpF/atpB/atpA/atpE/-/atp6-2/atpI/atp1/AT3G49160/FBA5	12		BP	GO:0031399	regulation of protein modification process	4/698	0.0636923109134289	0.843249029308858	AT3G60550/AT2G44740/AT5G61650/AT5G07450	CYCP3;2/CYCP4;1/CYCP4;2/CYCP4;3	4
BP	GO:0034220	ion transmembrane transport	13/592	0.0138362317168736	0.181576264267977	AT2G07698/ATCG00130/ATCG00480/ATCG00120/AT1G64200/ATCG00470/ATMG00640/ATMG01170/ATCG00150/AT4G13420/ATMG01190/AT4G19960/ATMG00040	AT2G07698/atpF/atpB/atpA/VHA-E3/atpE/-/atp6-2/atpI/HAK5/atp1/KUP9/-	13		BP	GO:0051174	regulation of phosphorus metabolic process	4/698	0.0636923109134289	0.843249029308858	AT3G60550/AT2G44740/AT5G61650/AT5G07450	CYCP3;2/CYCP4;1/CYCP4;2/CYCP4;3	4
BP	GO:0009141	nucleoside triphosphate metabolic process	12/592	0.0154233235925518	0.181576264267977	AT2G07698/ATMG00060/ATCG00130/ATCG00480/ATCG00120/ATCG00470/ATMG00640/ATMG01170/ATCG00150/ATMG01190/AT3G49160/AT4G26530	AT2G07698/-/atpF/atpB/atpA/atpE/-/atp6-2/atpI/atp1/AT3G49160/FBA5	12		BP	GO:0046488	phosphatidylinositol metabolic process	6/698	0.0656421400060788	0.843249029308858	AT1G60890/AT2G26420/AT4G17910/AT5G22130/AT3G07960/AT1G11880	AT1G60890/PIP5K3/AT4G17910/PNT1/PIP5K6/AT1G11880	6
BP	GO:0051186	cofactor metabolic process	24/592	0.0158024977643681	0.181576264267977	AT2G29470/AT2G29450/AT2G47730/AT2G29490/AT4G19880/AT1G78380/AT2G29460/AT1G17170/AT2G02930/AT5G62480/AT4G02520/AT1G69930/AT5G02780/AT5G27380/AT1G02920/AT1G17180/AT1G69920/AT5G44990/AT1G02930/AT2G29420/AT3G49160/AT2G29480/AT4G26530/AT1G58300	GSTU3/GSTU5/GSTF8/GSTU1/AT4G19880/GSTU19/GSTU4/GSTU24/GSTF3/GSTU9/GSTF2/GSTU11/GSTL1/GSH2/GSTF7/GSTU25/GSTU12/AT5G44990/GSTF6/GSTU7/AT3G49160/GSTU2/FBA5/HO4	24		BP	GO:0035556	intracellular signal transduction	10/698	0.0764872231867297	0.924324021103651	AT2G01830/AT2G41310/AT3G21510/AT5G62920/AT2G17820/AT3G47220/AT5G58700/AT3G57040/AT5G35750/AT1G59940	WOL/RR3/AHP1/ARR6/HK1/PLC9/PLC4/ARR9/HK2/ARR3	10
BP	GO:0008272	sulfate transport	4/592	0.0170789162037226	0.181576264267977	AT3G15990/AT1G78000/AT1G22150/AT5G13550	SULTR3;4/SULTR1;2/SULTR1;3/SULTR4;1	4		BP	GO:0006487	protein N-linked glycosylation	3/698	0.0783316695850671	0.924324021103651	AT1G12990/AT1G67880/AT5G02410	AT1G12990/AT1G67880/ALG10	3
BP	GO:0072348	sulfur compound transport	4/592	0.0170789162037226	0.181576264267977	AT3G15990/AT1G78000/AT1G22150/AT5G13550	SULTR3;4/SULTR1;2/SULTR1;3/SULTR4;1	4		BP	GO:0006650	glycerophospholipid metabolic process	6/698	0.0867474527976435	0.924324021103651	AT1G60890/AT2G26420/AT4G17910/AT5G22130/AT3G07960/AT1G11880	AT1G60890/PIP5K3/AT4G17910/PNT1/PIP5K6/AT1G11880	6
BP	GO:0009123	nucleoside monophosphate metabolic process	12/592	0.0172184388529978	0.181576264267977	AT2G07698/ATMG00060/ATCG00130/ATCG00480/ATCG00120/ATCG00470/ATMG00640/ATMG01170/ATCG00150/ATMG01190/AT3G49160/AT4G26530	AT2G07698/-/atpF/atpB/atpA/atpE/-/atp6-2/atpI/atp1/AT3G49160/FBA5	12		BP	GO:0034637	cellular carbohydrate biosynthetic process	10/698	0.0917624075120711	0.924324021103651	AT1G02730/AT4G17770/AT5G05170/AT5G51460/AT1G78090/AT5G09870/AT5G64740/AT5G65140/AT4G15290/AT3G54270	CSLD5/TPS5/CEV1/ATTPPA/TPPB/CESA5/CESA6/TPPJ/ATCSLB05/AT3G54270	10
BP	GO:0009126	purine nucleoside monophosphate metabolic process	12/592	0.0172184388529978	0.181576264267977	AT2G07698/ATMG00060/ATCG00130/ATCG00480/ATCG00120/ATCG00470/ATMG00640/ATMG01170/ATCG00150/ATMG01190/AT3G49160/AT4G26530	AT2G07698/-/atpF/atpB/atpA/atpE/-/atp6-2/atpI/atp1/AT3G49160/FBA5	12		BP	GO:0005992	trehalose biosynthetic process	4/698	0.0941138699691489	0.924324021103651	AT4G17770/AT5G51460/AT1G78090/AT5G65140	TPS5/ATTPPA/TPPB/TPPJ	4
BP	GO:0009161	ribonucleoside monophosphate metabolic process	12/592	0.0172184388529978	0.181576264267977	AT2G07698/ATMG00060/ATCG00130/ATCG00480/ATCG00120/ATCG00470/ATMG00640/ATMG01170/ATCG00150/ATMG01190/AT3G49160/AT4G26530	AT2G07698/-/atpF/atpB/atpA/atpE/-/atp6-2/atpI/atp1/AT3G49160/FBA5	12		BP	GO:0005984	disaccharide metabolic process	6/698	0.0985392923014249	0.924324021103651	AT4G17770/AT5G51460/AT1G78090/AT5G65140/AT3G43190/AT3G54270	TPS5/ATTPPA/TPPB/TPPJ/SUS4/AT3G54270	6
BP	GO:0009167	purine ribonucleoside monophosphate metabolic process	12/592	0.0172184388529978	0.181576264267977	AT2G07698/ATMG00060/ATCG00130/ATCG00480/ATCG00120/ATCG00470/ATMG00640/ATMG01170/ATCG00150/ATMG01190/AT3G49160/AT4G26530	AT2G07698/-/atpF/atpB/atpA/atpE/-/atp6-2/atpI/atp1/AT3G49160/FBA5	12		BP	GO:0030243	cellulose metabolic process	5/698	0.0987238696605742	0.924324021103651	AT1G02730/AT5G05170/AT5G09870/AT5G64740/AT4G15290	CSLD5/CEV1/CESA5/CESA6/ATCSLB05	5
BP	GO:0009150	purine ribonucleotide metabolic process	13/592	0.0208313024318509	0.207122664179547	AT2G07698/ATMG00060/ATCG00130/ATCG00480/ATCG00120/ATCG00470/ATMG00640/ATMG01170/ATCG00150/ATMG01190/AT3G14050/AT3G49160/AT4G26530	AT2G07698/-/atpF/atpB/atpA/atpE/-/atp6-2/atpI/atp1/RSH2/AT3G49160/FBA5	13		BP	GO:0030244	cellulose biosynthetic process	5/698	0.0987238696605742	0.924324021103651	AT1G02730/AT5G05170/AT5G09870/AT5G64740/AT4G15290	CSLD5/CEV1/CESA5/CESA6/ATCSLB05	5
BP	GO:0009259	ribonucleotide metabolic process	13/592	0.0208313024318509	0.207122664179547	AT2G07698/ATMG00060/ATCG00130/ATCG00480/ATCG00120/ATCG00470/ATMG00640/ATMG01170/ATCG00150/ATMG01190/AT3G14050/AT3G49160/AT4G26530	AT2G07698/-/atpF/atpB/atpA/atpE/-/atp6-2/atpI/atp1/RSH2/AT3G49160/FBA5	13		BP	GO:0009606	tropism	3/698	0.0996277388015912	0.924324021103651	AT3G25640/AT5G06990/AT5G23100	AT3G25640/AT5G06990/AT5G23100	3
BP	GO:0010876	lipid localization	4/592	0.0229731235490055	0.222073527640387	AT3G21260/AT1G29760/AT1G21360/AT4G39670	GLTP3/AT1G29760/GLTP2/AT4G39670	4		BP	GO:0010274	hydrotropism	3/698	0.0996277388015912	0.924324021103651	AT3G25640/AT5G06990/AT5G23100	AT3G25640/AT5G06990/AT5G23100	3
BP	GO:0006163	purine nucleotide metabolic process	13/592	0.0251892831754995	0.222114618037089	AT2G07698/ATMG00060/ATCG00130/ATCG00480/ATCG00120/ATCG00470/ATMG00640/ATMG01170/ATCG00150/ATMG01190/AT3G14050/AT3G49160/AT4G26530	AT2G07698/-/atpF/atpB/atpA/atpE/-/atp6-2/atpI/atp1/RSH2/AT3G49160/FBA5	13		BP	GO:0005991	trehalose metabolic process	4/698	0.111462294951244	0.944894166062439	AT4G17770/AT5G51460/AT1G78090/AT5G65140	TPS5/ATTPPA/TPPB/TPPJ	4
BP	GO:0006754	ATP biosynthetic process	10/592	0.0268069366596487	0.222114618037089	AT2G07698/ATCG00130/ATCG00120/ATCG00470/ATMG00640/ATMG01170/ATCG00150/ATMG01190/AT3G49160/AT4G26530	AT2G07698/atpF/atpA/atpE/-/atp6-2/atpI/atp1/AT3G49160/FBA5	10		BP	GO:0032268	regulation of cellular protein metabolic process	4/698	0.111462294951244	0.944894166062439	AT3G60550/AT2G44740/AT5G61650/AT5G07450	CYCP3;2/CYCP4;1/CYCP4;2/CYCP4;3	4
BP	GO:0009142	nucleoside triphosphate biosynthetic process	10/592	0.0268069366596487	0.222114618037089	AT2G07698/ATCG00130/ATCG00120/ATCG00470/ATMG00640/ATMG01170/ATCG00150/ATMG01190/AT3G49160/AT4G26530	AT2G07698/atpF/atpA/atpE/-/atp6-2/atpI/atp1/AT3G49160/FBA5	10		BP	GO:0009064	glutamine family amino acid metabolic process	3/698	0.122938853440452	0.944894166062439	AT1G66200/AT5G53460/AT2G41220	GSR2/GLT1/GLU2	3
BP	GO:0009145	purine nucleoside triphosphate biosynthetic process	10/592	0.0268069366596487	0.222114618037089	AT2G07698/ATCG00130/ATCG00120/ATCG00470/ATMG00640/ATMG01170/ATCG00150/ATMG01190/AT3G49160/AT4G26530	AT2G07698/atpF/atpA/atpE/-/atp6-2/atpI/atp1/AT3G49160/FBA5	10		BP	GO:0009084	glutamine family amino acid biosynthetic process	3/698	0.122938853440452	0.944894166062439	AT1G66200/AT5G53460/AT2G41220	GSR2/GLT1/GLU2	3
BP	GO:0009201	ribonucleoside triphosphate biosynthetic process	10/592	0.0268069366596487	0.222114618037089	AT2G07698/ATCG00130/ATCG00120/ATCG00470/ATMG00640/ATMG01170/ATCG00150/ATMG01190/AT3G49160/AT4G26530	AT2G07698/atpF/atpA/atpE/-/atp6-2/atpI/atp1/AT3G49160/FBA5	10		BP	GO:0009312	oligosaccharide biosynthetic process	5/698	0.128918181587972	0.944894166062439	AT4G17770/AT5G51460/AT1G78090/AT5G65140/AT3G54270	TPS5/ATTPPA/TPPB/TPPJ/AT3G54270	5
BP	GO:0009206	purine ribonucleoside triphosphate biosynthetic process	10/592	0.0268069366596487	0.222114618037089	AT2G07698/ATCG00130/ATCG00120/ATCG00470/ATMG00640/ATMG01170/ATCG00150/ATMG01190/AT3G49160/AT4G26530	AT2G07698/atpF/atpA/atpE/-/atp6-2/atpI/atp1/AT3G49160/FBA5	10		BP	GO:0006486	protein glycosylation	7/698	0.131065952785955	0.944894166062439	AT2G32430/AT1G34130/AT1G12990/AT1G74800/AT1G27120/AT1G67880/AT5G02410	AT2G32430/STT3B/AT1G12990/AT1G74800/AT1G27120/AT1G67880/ALG10	7
BP	GO:0072521	purine-containing compound metabolic process	13/592	0.0276046237140779	0.223404861686026	AT2G07698/ATMG00060/ATCG00130/ATCG00480/ATCG00120/ATCG00470/ATMG00640/ATMG01170/ATCG00150/ATMG01190/AT3G14050/AT3G49160/AT4G26530	AT2G07698/-/atpF/atpB/atpA/atpE/-/atp6-2/atpI/atp1/RSH2/AT3G49160/FBA5	13		BP	GO:0009100	glycoprotein metabolic process	7/698	0.131065952785955	0.944894166062439	AT2G32430/AT1G34130/AT1G12990/AT1G74800/AT1G27120/AT1G67880/AT5G02410	AT2G32430/STT3B/AT1G12990/AT1G74800/AT1G27120/AT1G67880/ALG10	7
BP	GO:0006952	defense response	9/592	0.0298974140259451	0.236461365477929	AT3G45290/AT2G01530/AT2G40000/AT4G01895/AT1G23120/AT1G35260/AT1G61560/AT1G09415/AT1G70880	MLO3/MLP329/HSPRO2/AT4G01895/AT1G23120/MLP165/MLO6/NIMIN-3/AT1G70880	9		BP	GO:0009101	glycoprotein biosynthetic process	7/698	0.131065952785955	0.944894166062439	AT2G32430/AT1G34130/AT1G12990/AT1G74800/AT1G27120/AT1G67880/AT5G02410	AT2G32430/STT3B/AT1G12990/AT1G74800/AT1G27120/AT1G67880/ALG10	7
BP	GO:0019693	ribose phosphate metabolic process	13/592	0.0389739929838555	0.289582633867297	AT2G07698/ATMG00060/ATCG00130/ATCG00480/ATCG00120/ATCG00470/ATMG00640/ATMG01170/ATCG00150/ATMG01190/AT3G14050/AT3G49160/AT4G26530	AT2G07698/-/atpF/atpB/atpA/atpE/-/atp6-2/atpI/atp1/RSH2/AT3G49160/FBA5	13		BP	GO:0043413	macromolecule glycosylation	7/698	0.131065952785955	0.944894166062439	AT2G32430/AT1G34130/AT1G12990/AT1G74800/AT1G27120/AT1G67880/AT5G02410	AT2G32430/STT3B/AT1G12990/AT1G74800/AT1G27120/AT1G67880/ALG10	7
BP	GO:0009124	nucleoside monophosphate biosynthetic process	10/592	0.0407745662629239	0.289582633867297	AT2G07698/ATCG00130/ATCG00120/ATCG00470/ATMG00640/ATMG01170/ATCG00150/ATMG01190/AT3G49160/AT4G26530	AT2G07698/atpF/atpA/atpE/-/atp6-2/atpI/atp1/AT3G49160/FBA5	10		BP	GO:0006497	protein lipidation	3/698	0.147991297135569	0.944894166062439	AT4G17910/AT5G22130/AT1G11880	AT4G17910/PNT1/AT1G11880	3
BP	GO:0009127	purine nucleoside monophosphate biosynthetic process	10/592	0.0407745662629239	0.289582633867297	AT2G07698/ATCG00130/ATCG00120/ATCG00470/ATMG00640/ATMG01170/ATCG00150/ATMG01190/AT3G49160/AT4G26530	AT2G07698/atpF/atpA/atpE/-/atp6-2/atpI/atp1/AT3G49160/FBA5	10		BP	GO:0006505	GPI anchor metabolic process	3/698	0.147991297135569	0.944894166062439	AT4G17910/AT5G22130/AT1G11880	AT4G17910/PNT1/AT1G11880	3
BP	GO:0009156	ribonucleoside monophosphate biosynthetic process	10/592	0.0407745662629239	0.289582633867297	AT2G07698/ATCG00130/ATCG00120/ATCG00470/ATMG00640/ATMG01170/ATCG00150/ATMG01190/AT3G49160/AT4G26530	AT2G07698/atpF/atpA/atpE/-/atp6-2/atpI/atp1/AT3G49160/FBA5	10		BP	GO:0006506	GPI anchor biosynthetic process	3/698	0.147991297135569	0.944894166062439	AT4G17910/AT5G22130/AT1G11880	AT4G17910/PNT1/AT1G11880	3
BP	GO:0009168	purine ribonucleoside monophosphate biosynthetic process	10/592	0.0407745662629239	0.289582633867297	AT2G07698/ATCG00130/ATCG00120/ATCG00470/ATMG00640/ATMG01170/ATCG00150/ATMG01190/AT3G49160/AT4G26530	AT2G07698/atpF/atpA/atpE/-/atp6-2/atpI/atp1/AT3G49160/FBA5	10		BP	GO:0006661	phosphatidylinositol biosynthetic process	3/698	0.147991297135569	0.944894166062439	AT4G17910/AT5G22130/AT1G11880	AT4G17910/PNT1/AT1G11880	3
BP	GO:0006812	cation transport	25/592	0.0469414892173865	0.32671276495301	AT1G63440/AT2G07698/ATCG00130/ATCG00480/ATCG00120/AT3G53720/AT1G64200/ATCG00470/ATMG00640/ATMG01170/AT1G64170/ATCG00150/AT4G13420/AT2G36950/AT1G51090/AT5G17450/ATMG01190/AT2G35730/AT2G23150/AT4G19960/AT5G60800/AT5G27690/AT4G23700/ATMG00040/AT2G29410	HMA5/AT2G07698/atpF/atpB/atpA/CHX20/VHA-E3/atpE/-/atp6-2/CHX16/atpI/HAK5/AT2G36950/AT1G51090/HIPP21/atp1/AT2G35730/NRAMP3/KUP9/AT5G60800/AT5G27690/CHX17/-/MTPB1	25		BP	GO:0042157	lipoprotein metabolic process	3/698	0.147991297135569	0.944894166062439	AT4G17910/AT5G22130/AT1G11880	AT4G17910/PNT1/AT1G11880	3
BP	GO:0005984	disaccharide metabolic process	6/592	0.0518569183564578	0.348388258104539	AT4G10120/AT1G23870/AT1G70290/AT2G18700/AT5G11110/AT4G02280	ATSPS4F/TPS9/TPS8/TPS11/SPS2F/SUS3	6		BP	GO:0042158	lipoprotein biosynthetic process	3/698	0.147991297135569	0.944894166062439	AT4G17910/AT5G22130/AT1G11880	AT4G17910/PNT1/AT1G11880	3
BP	GO:0009152	purine ribonucleotide biosynthetic process	10/592	0.054060246947256	0.348388258104539	AT2G07698/ATCG00130/ATCG00120/ATCG00470/ATMG00640/ATMG01170/ATCG00150/ATMG01190/AT3G49160/AT4G26530	AT2G07698/atpF/atpA/atpE/-/atp6-2/atpI/atp1/AT3G49160/FBA5	10		BP	GO:0051246	regulation of protein metabolic process	4/698	0.149938295812303	0.944894166062439	AT3G60550/AT2G44740/AT5G61650/AT5G07450	CYCP3;2/CYCP4;1/CYCP4;2/CYCP4;3	4
BP	GO:0009260	ribonucleotide biosynthetic process	10/592	0.054060246947256	0.348388258104539	AT2G07698/ATCG00130/ATCG00120/ATCG00470/ATMG00640/ATMG01170/ATCG00150/ATMG01190/AT3G49160/AT4G26530	AT2G07698/atpF/atpA/atpE/-/atp6-2/atpI/atp1/AT3G49160/FBA5	10		BP	GO:0051726	regulation of cell cycle	4/698	0.149938295812303	0.944894166062439	AT3G60550/AT2G44740/AT5G61650/AT5G07450	CYCP3;2/CYCP4;1/CYCP4;2/CYCP4;3	4
BP	GO:0046390	ribose phosphate biosynthetic process	10/592	0.054060246947256	0.348388258104539	AT2G07698/ATCG00130/ATCG00120/ATCG00470/ATMG00640/ATMG01170/ATCG00150/ATMG01190/AT3G49160/AT4G26530	AT2G07698/atpF/atpA/atpE/-/atp6-2/atpI/atp1/AT3G49160/FBA5	10		BP	GO:0006629	lipid metabolic process	35/698	0.155582628725332	0.962307370264093	AT3G63200/AT1G06360/AT1G45201/AT1G01120/AT5G04530/AT1G60890/AT3G25110/AT1G06350/AT2G29980/AT1G07720/AT2G43710/AT3G32040/AT3G47220/AT5G58700/AT2G16530/AT1G36180/AT4G10955/AT4G12110/AT1G43800/AT1G06090/AT3G52430/AT2G26420/AT4G17910/AT1G56630/AT3G61680/AT5G02410/AT5G22130/AT2G05260/AT3G07960/AT2G18620/AT2G39220/AT4G18550/AT4G34930/AT1G06120/AT1G11880	PLP9/AT1G06360/TLL1/KCS1/KCS19/AT1G60890/FaTA/ADS4/FAD3/KCS3/SSI2/AT3G32040/PLC9/PLC4/AT2G16530/ACC2/AT4G10955/SMO1-1/FTM1/AT1G06090/PAD4/PIP5K3/AT4G17910/AT1G56630/AT3G61680/ALG10/PNT1/AT2G05260/PIP5K6/AT2G18620/PLP6/DSEL/AT4G34930/AT1G06120/AT1G11880	35
BP	GO:0006164	purine nucleotide biosynthetic process	10/592	0.0643461961858687	0.407135932230588	AT2G07698/ATCG00130/ATCG00120/ATCG00470/ATMG00640/ATMG01170/ATCG00150/ATMG01190/AT3G49160/AT4G26530	AT2G07698/atpF/atpA/atpE/-/atp6-2/atpI/atp1/AT3G49160/FBA5	10		BP	GO:0006633	fatty acid biosynthetic process	5/698	0.162752480156653	0.983375485757126	AT1G01120/AT5G04530/AT3G25110/AT1G07720/AT1G36180	KCS1/KCS19/FaTA/KCS3/ACC2	5
BP	GO:0006869	lipid transport	3/592	0.0670345750622156	0.410418390464779	AT3G21260/AT1G21360/AT4G39670	GLTP3/GLTP2/AT4G39670	3		BP	GO:0009311	oligosaccharide metabolic process	6/698	0.168923042697143	0.983375485757126	AT4G17770/AT5G51460/AT1G78090/AT5G65140/AT3G43190/AT3G54270	TPS5/ATTPPA/TPPB/TPPJ/SUS4/AT3G54270	6
BP	GO:0044282	small molecule catabolic process	6/592	0.0672237018864724	0.410418390464779	AT5G65110/AT4G16760/AT2G40000/AT5G54080/AT3G08590/AT4G34180	ACX2/ACX1/HSPRO2/HGO/iPGAM2/AT4G34180	6		BP	GO:0070085	glycosylation	7/698	0.171503949991451	0.983375485757126	AT2G32430/AT1G34130/AT1G12990/AT1G74800/AT1G27120/AT1G67880/AT5G02410	AT2G32430/STT3B/AT1G12990/AT1G74800/AT1G27120/AT1G67880/ALG10	7
BP	GO:0072522	purine-containing compound biosynthetic process	10/592	0.0699303305536669	0.419581983322002	AT2G07698/ATCG00130/ATCG00120/ATCG00470/ATMG00640/ATMG01170/ATCG00150/ATMG01190/AT3G49160/AT4G26530	AT2G07698/atpF/atpA/atpE/-/atp6-2/atpI/atp1/AT3G49160/FBA5	10		BP	GO:0007165	signal transduction	31/698	0.173710040897217	0.983375485757126	AT2G01830/AT3G23000/AT2G41310/AT4G23510/AT5G25110/AT5G38340/AT5G46510/AT5G45080/AT3G21510/AT5G62920/AT5G45220/AT2G17820/AT3G47220/AT5G58700/AT3G57040/AT2G17050/AT3G22942/AT5G35750/AT1G51270/AT5G01820/AT5G44920/AT5G44900/AT4G08450/AT5G40090/AT4G16920/AT3G59390/AT5G40100/AT1G72840/AT5G45240/AT1G59940/AT4G19920	WOL/CIPK7/RR3/AT4G23510/CIPK25/AT5G38340/AT5G46510/PP2-A6/AHP1/ARR6/AT5G45220/HK1/PLC9/PLC4/ARR9/AT2G17050/AGG2/HK2/AT1G51270/SR1/AT5G44920/AT5G44900/AT4G08450/AT5G40090/AT4G16920/AT3G59390/AT5G40100/AT1G72840/AT5G45240/ARR3/AT4G19920	31
BP	GO:0017144	drug metabolic process	16/592	0.0723860301221402	0.42695488953398	AT2G07698/ATMG00060/AT4G21470/ATCG00130/ATCG00480/AT5G54080/ATCG00120/ATCG00470/ATMG00640/ATMG01170/ATCG00150/ATMG01190/AT5G50950/AT3G49160/AT4G26530/AT2G43570	AT2G07698/-/FMN/FHY/atpF/atpB/HGO/atpA/atpE/-/atp6-2/atpI/atp1/FUM2/AT3G49160/FBA5/CHI	16		BP	GO:0023052	signaling	31/698	0.173710040897217	0.983375485757126	AT2G01830/AT3G23000/AT2G41310/AT4G23510/AT5G25110/AT5G38340/AT5G46510/AT5G45080/AT3G21510/AT5G62920/AT5G45220/AT2G17820/AT3G47220/AT5G58700/AT3G57040/AT2G17050/AT3G22942/AT5G35750/AT1G51270/AT5G01820/AT5G44920/AT5G44900/AT4G08450/AT5G40090/AT4G16920/AT3G59390/AT5G40100/AT1G72840/AT5G45240/AT1G59940/AT4G19920	WOL/CIPK7/RR3/AT4G23510/CIPK25/AT5G38340/AT5G46510/PP2-A6/AHP1/ARR6/AT5G45220/HK1/PLC9/PLC4/ARR9/AT2G17050/AGG2/HK2/AT1G51270/SR1/AT5G44920/AT5G44900/AT4G08450/AT5G40090/AT4G16920/AT3G59390/AT5G40100/AT1G72840/AT5G45240/ARR3/AT4G19920	31
BP	GO:0009117	nucleotide metabolic process	14/592	0.0797737206395286	0.462687579709266	AT2G07698/ATMG00060/ATCG00130/ATCG00480/ATCG00120/ATCG00470/ATMG00640/ATMG01170/ATCG00150/ATMG01190/AT3G14050/AT3G23580/AT3G49160/AT4G26530	AT2G07698/-/atpF/atpB/atpA/atpE/-/atp6-2/atpI/atp1/RSH2/RNR2A/AT3G49160/FBA5	14		BP	GO:0016051	carbohydrate biosynthetic process	10/698	0.180838186005871	0.986445798300694	AT1G02730/AT4G17770/AT5G05170/AT5G51460/AT1G78090/AT5G09870/AT5G64740/AT5G65140/AT4G15290/AT3G54270	CSLD5/TPS5/CEV1/ATTPPA/TPPB/CESA5/CESA6/TPPJ/ATCSLB05/AT3G54270	10
BP	GO:0006006	glucose metabolic process	3/592	0.0836864613483799	0.477424402446495	AT5G65690/AT3G08590/AT1G09420	PCK2/iPGAM2/G6PD4	3		BP	GO:0006928	movement of cell or subcellular component	9/698	0.183413248528501	0.986445798300694	AT4G38950/AT5G27000/AT5G66310/AT2G47500/AT5G54670/AT2G28620/AT1G09170/AT1G18550/AT1G73860	AT4G38950/ATK4/AT5G66310/AT2G47500/ATK3/AT2G28620/AT1G09170/AT1G18550/AT1G73860	9
BP	GO:0006753	nucleoside phosphate metabolic process	14/592	0.0900690335640716	0.501282942766339	AT2G07698/ATMG00060/ATCG00130/ATCG00480/ATCG00120/ATCG00470/ATMG00640/ATMG01170/ATCG00150/ATMG01190/AT3G14050/AT3G23580/AT3G49160/AT4G26530	AT2G07698/-/atpF/atpB/atpA/atpE/-/atp6-2/atpI/atp1/RSH2/RNR2A/AT3G49160/FBA5	14		BP	GO:0007018	microtubule-based movement	9/698	0.183413248528501	0.986445798300694	AT4G38950/AT5G27000/AT5G66310/AT2G47500/AT5G54670/AT2G28620/AT1G09170/AT1G18550/AT1G73860	AT4G38950/ATK4/AT5G66310/AT2G47500/ATK3/AT2G28620/AT1G09170/AT1G18550/AT1G73860	9
BP	GO:0055086	nucleobase-containing small molecule metabolic process	16/592	0.0907494982594235	0.501282942766339	AT2G07698/ATMG00060/AT4G24350/ATCG00130/ATCG00480/ATCG00120/ATCG00470/ATMG00640/ATMG01170/ATCG00150/ATMG01190/AT3G14050/AT3G23580/AT3G49160/AT1G10700/AT4G26530	AT2G07698/-/AT4G24350/atpF/atpB/atpA/atpE/-/atp6-2/atpI/atp1/RSH2/RNR2A/AT3G49160/PRS3/FBA5	16		BP	GO:0006631	fatty acid metabolic process	7/698	0.186066123631568	0.986445798300694	AT1G01120/AT5G04530/AT3G25110/AT1G07720/AT2G43710/AT1G36180/AT1G43800	KCS1/KCS19/FaTA/KCS3/SSI2/ACC2/FTM1	7
BP	GO:0009311	oligosaccharide metabolic process	6/592	0.0947129835455567	0.510016644528037	AT4G10120/AT1G23870/AT1G70290/AT2G18700/AT5G11110/AT4G02280	ATSPS4F/TPS9/TPS8/TPS11/SPS2F/SUS3	6		BP	GO:0050790	regulation of catalytic activity	4/698	0.192664597205303	0.989999622562635	AT3G60550/AT2G44740/AT5G61650/AT5G07450	CYCP3;2/CYCP4;1/CYCP4;2/CYCP4;3	4
BP	GO:0005996	monosaccharide metabolic process	4/592	0.0952617295813861	0.510016644528037	AT5G65690/AT3G08590/AT1G09420/AT3G10740	PCK2/iPGAM2/G6PD4/ASD1	4		BP	GO:0065009	regulation of molecular function	4/698	0.192664597205303	0.989999622562635	AT3G60550/AT2G44740/AT5G61650/AT5G07450	CYCP3;2/CYCP4;1/CYCP4;2/CYCP4;3	4
BP	GO:0005985	sucrose metabolic process	3/592	0.101900462688192	0.537293348719559	AT4G10120/AT5G11110/AT4G02280	ATSPS4F/SPS2F/SUS3	3		BP	GO:0046486	glycerolipid metabolic process	6/698	0.201712623519084	0.999999999999954	AT1G60890/AT2G26420/AT4G17910/AT5G22130/AT3G07960/AT1G11880	AT1G60890/PIP5K3/AT4G17910/PNT1/PIP5K6/AT1G11880	6
BP	GO:0006979	response to oxidative stress	12/592	0.106053494456072	0.545234091911154	AT3G49120/AT3G49110/AT4G33420/AT4G37520/AT4G11600/AT5G64100/AT5G64120/AT4G37530/AT3G09640/AT3G01420/AT1G14550/AT5G39580	PRXCB/PRXCA/AT4G33420/AT4G37520/GPX6/AT5G64100/AT5G64120/AT4G37530/APX2/DOX1/AT1G14550/AT5G39580	12		BP	GO:0046474	glycerophospholipid biosynthetic process	3/698	0.202210353121773	0.999999999999954	AT4G17910/AT5G22130/AT1G11880	AT4G17910/PNT1/AT1G11880	3
BP	GO:0009165	nucleotide biosynthetic process	11/592	0.108106759603074	0.545234091911154	AT2G07698/ATCG00130/ATCG00120/ATCG00470/ATMG00640/ATMG01170/ATCG00150/ATMG01190/AT3G23580/AT3G49160/AT4G26530	AT2G07698/atpF/atpA/atpE/-/atp6-2/atpI/atp1/RNR2A/AT3G49160/FBA5	11		BP	GO:0007017	microtubule-based process	9/698	0.236214724522127	0.999999999999954	AT4G38950/AT5G27000/AT5G66310/AT2G47500/AT5G54670/AT2G28620/AT1G09170/AT1G18550/AT1G73860	AT4G38950/ATK4/AT5G66310/AT2G47500/ATK3/AT2G28620/AT1G09170/AT1G18550/AT1G73860	9
BP	GO:1901293	nucleoside phosphate biosynthetic process	11/592	0.108106759603074	0.545234091911154	AT2G07698/ATCG00130/ATCG00120/ATCG00470/ATMG00640/ATMG01170/ATCG00150/ATMG01190/AT3G23580/AT3G49160/AT4G26530	AT2G07698/atpF/atpA/atpE/-/atp6-2/atpI/atp1/RNR2A/AT3G49160/FBA5	11		BP	GO:0006952	defense response	7/698	0.265446158178094	0.999999999999954	AT1G24020/AT2G44110/AT5G65970/AT1G35310/AT1G14410/AT2G22000/AT1G14960	MLP423/MLO15/MLO10/MLP168/WHY1/PROPEP6/AT1G14960	7
BP	GO:0006811	ion transport	31/592	0.131026850962484	0.651390630499205	AT1G63440/AT2G07698/ATCG00130/ATCG00480/ATCG00120/AT3G53720/AT1G64200/ATCG00470/AT3G15990/ATMG00640/AT4G00910/AT1G78000/ATMG01170/AT1G64170/ATCG00150/AT4G13420/AT2G36950/AT1G51090/AT5G17450/ATMG01190/AT2G35730/AT2G23150/AT4G19960/AT5G60800/AT5G27690/AT5G46240/AT1G22150/AT4G23700/ATMG00040/AT5G13550/AT2G29410	HMA5/AT2G07698/atpF/atpB/atpA/CHX20/VHA-E3/atpE/SULTR3;4/-/AT4G00910/SULTR1;2/atp6-2/CHX16/atpI/HAK5/AT2G36950/AT1G51090/HIPP21/atp1/AT2G35730/NRAMP3/KUP9/AT5G60800/AT5G27690/KAT1/SULTR1;3/CHX17/-/SULTR4;1/MTPB1	31		BP	GO:0016043	cellular component organization	30/698	0.281035515543935	0.999999999999954	AT3G49220/AT5G04960/AT1G11580/AT4G33220/AT2G24980/AT1G02810/AT5G35190/AT5G06640/AT3G10710/AT4G08410/AT5G06630/AT5G60920/AT4G08400/AT3G54590/AT3G14310/AT1G53830/AT5G49270/AT4G13390/AT1G23720/AT3G23890/AT1G14840/AT5G19730/AT5G04110/AT4G02330/AT4G16120/AT5G04970/AT5G64640/AT2G01750/AT5G15630/AT3G13782	AT3G49220/AT5G04960/PMEPCRA/PME44/EXT6/AT1G02810/EXT13/EXT10/RHS12/AT4G08410/AT5G06630/COB/AT4G08400/HRGP1/PME3/PME2/SHV2/EXT12/AT1G23720/TOPII/MAP70-4/AT5G19730/GYRB3/ATPMEPCRB/COBL7/AT5G04970/AT5G64640/MAP70-3/IRX6/NAP1;4	30
BP	GO:0044281	small molecule metabolic process	41/592	0.160686470979568	0.787590026773094	AT5G07440/AT1G64660/AT5G18170/AT5G65690/AT3G47340/AT1G08630/AT2G07698/AT5G65110/ATMG00060/AT4G16760/AT4G21470/AT4G24350/AT3G25770/AT2G40000/AT3G25760/ATCG00130/ATCG00480/AT5G54080/ATCG00120/AT3G08590/ATCG00470/AT3G17770/ATMG00640/ATMG01170/ATCG00150/AT2G02010/AT3G21720/ATMG01190/AT4G34180/AT3G53180/AT5G50950/AT3G14050/AT1G09420/AT3G10740/AT3G13110/AT3G23580/AT4G34250/AT3G49160/AT1G10700/AT5G49070…	GDH2/MGL/GDH1/PCK2/ASN1/THA1/AT2G07698/ACX2/-/ACX1/FMN/FHY/AT4G24350/AOC2/HSPRO2/AOC1/atpF/atpB/HGO/atpA/iPGAM2/atpE/AT3G17770/-/atp6-2/atpI/GAD4/ICL/atp1/AT4G34180/NodGS/FUM2/RSH2/G6PD4/ASD1/SERAT2;2/RNR2A/KCS16/AT3G49160/PRS3/KCS21/FBA5	41		BP	GO:0009309	amine biosynthetic process	2/698	0.282051825969574	0.999999999999954	AT5G04950/AT1G56430	NAS1/NAS4	2
BP	GO:0065008	regulation of biological quality	6/592	0.177992435978102	0.854801500794297	AT3G25190/AT3G25770/AT3G25760/AT1G29760/AT1G29330/AT1G21140	AT3G25190/AOC2/AOC1/AT1G29760/ERD2/AT1G21140	6		BP	GO:0042398	cellular modified amino acid biosynthetic process	2/698	0.282051825969574	0.999999999999954	AT5G48840/AT2G46110	PANC/KPHMT1	2
BP	GO:0006950	response to stress	24/592	0.179871294834575	0.854801500794297	AT3G45290/AT5G43570/AT3G49120/AT2G01530/AT2G40000/AT3G49110/AT4G33420/AT4G37520/AT4G11600/AT5G43580/AT4G01895/AT5G64100/AT5G64120/AT4G37530/AT3G09640/AT1G23120/AT1G35260/AT1G61560/AT3G01420/AT1G75230/AT1G09415/AT1G14550/AT5G39580/AT1G70880	MLO3/AT5G43570/PRXCB/MLP329/HSPRO2/PRXCA/AT4G33420/AT4G37520/GPX6/UPI/AT4G01895/AT5G64100/AT5G64120/AT4G37530/APX2/AT1G23120/MLP165/MLO6/DOX1/AT1G75230/NIMIN-3/AT1G14550/AT5G39580/AT1G70880	24		BP	GO:0042401	cellular biogenic amine biosynthetic process	2/698	0.282051825969574	0.999999999999954	AT5G04950/AT1G56430	NAS1/NAS4	2
BP	GO:0006518	peptide metabolic process	41/592	0.181768135226373	0.854801500794297	AT2G29470/AT2G29450/ATMG00090/AT2G47730/AT5G54940/AT2G29490/ATCG00160/AT1G66580/AT4G19880/ATCG00800/ATCG00330/ATMG00080/ATCG00780/ATCG00790/ATCG00770/ATCG00750/ATCG00660/ATCG00810/ATCG00650/AT1G78380/ATMG00560/AT2G07715/ATCG01310/AT2G29460/AT1G17170/AT2G02930/AT5G62480/AT4G02520/AT1G69930/AT5G02780/AT5G27380/AT1G69410/ATCG00830/AT1G02920/AT1G17180/AT1G69920/AT5G44990/AT1G02930/AT2G29420/AT5G12110…	GSTU3/GSTU5/rps3/GSTF8/AT5G54940/GSTU1/rps2/SAG24/AT4G19880/rps3/rps14/rpl16/rpl14/rpl16/rps8/rps11/rpl20/rpl22/rps18/GSTU19/rpl2/AT2G07715/rpl2/GSTU4/GSTU24/GSTF3/GSTU9/GSTF2/GSTU11/GSTL1/GSH2/ELF5A-3/rpl2/GSTF7/GSTU25/GSTU12/AT5G44990/GSTF6/GSTU7/AT5G12110/GSTU2	41		BP	GO:0043648	dicarboxylic acid metabolic process	2/698	0.282051825969574	0.999999999999954	AT5G53460/AT2G41220	GLT1/GLU2	2
BP	GO:0005992	trehalose biosynthetic process	3/592	0.187185425793313	0.868540375680973	AT1G23870/AT1G70290/AT2G18700	TPS9/TPS8/TPS11	3		BP	GO:0072350	tricarboxylic acid metabolic process	2/698	0.282051825969574	0.999999999999954	AT5G04950/AT1G56430	NAS1/NAS4	2
BP	GO:0000160	phosphorelay signal transduction system	5/592	0.195120828393784	0.883031651905541	AT5G02810/AT5G24470/AT1G67710/AT3G16360/AT2G46790	PRR7/PRR5/ARR11/AHP4/PRR9	5		BP	GO:0048518	positive regulation of biological process	3/698	0.289869004349854	0.999999999999954	AT5G51670/AT3G23160/AT3G59390	AT5G51670/AT3G23160/AT3G59390	3
BP	GO:0043603	cellular amide metabolic process	42/592	0.210632700054067	0.883031651905541	AT2G29470/AT2G29450/AT3G47340/ATMG00090/AT2G47730/AT5G54940/AT2G29490/ATCG00160/AT1G66580/AT4G19880/ATCG00800/ATCG00330/ATMG00080/ATCG00780/ATCG00790/ATCG00770/ATCG00750/ATCG00660/ATCG00810/ATCG00650/AT1G78380/ATMG00560/AT2G07715/ATCG01310/AT2G29460/AT1G17170/AT2G02930/AT5G62480/AT4G02520/AT1G69930/AT5G02780/AT5G27380/AT1G69410/ATCG00830/AT1G02920/AT1G17180/AT1G69920/AT5G44990/AT1G02930/AT2G29420…	GSTU3/GSTU5/ASN1/rps3/GSTF8/AT5G54940/GSTU1/rps2/SAG24/AT4G19880/rps3/rps14/rpl16/rpl14/rpl16/rps8/rps11/rpl20/rpl22/rps18/GSTU19/rpl2/AT2G07715/rpl2/GSTU4/GSTU24/GSTF3/GSTU9/GSTF2/GSTU11/GSTL1/GSH2/ELF5A-3/rpl2/GSTF7/GSTU25/GSTU12/AT5G44990/GSTF6/GSTU7/AT5G12110/GSTU2	42		BP	GO:0015698	inorganic anion transport	4/698	0.311351490262526	0.999999999999954	AT4G27720/AT4G08620/AT1G64650/AT3G27170	AT4G27720/SULTR1;1/AT1G64650/CLC-B	4
BP	GO:0005991	trehalose metabolic process	3/592	0.210796115456418	0.883031651905541	AT1G23870/AT1G70290/AT2G18700	TPS9/TPS8/TPS11	3		BP	GO:0006265	DNA topological change	2/698	0.322590512006904	0.999999999999954	AT3G23890/AT5G04110	TOPII/GYRB3	2
BP	GO:0019318	hexose metabolic process	3/592	0.210796115456418	0.883031651905541	AT5G65690/AT3G08590/AT1G09420	PCK2/iPGAM2/G6PD4	3		BP	GO:0000271	polysaccharide biosynthetic process	5/698	0.32307809297705	0.999999999999954	AT1G02730/AT5G05170/AT5G09870/AT5G64740/AT4G15290	CSLD5/CEV1/CESA5/CESA6/ATCSLB05	5
BP	GO:0015698	inorganic anion transport	4/592	0.214202481414136	0.883031651905541	AT3G15990/AT1G78000/AT1G22150/AT5G13550	SULTR3;4/SULTR1;2/SULTR1;3/SULTR4;1	4		BP	GO:0009250	glucan biosynthetic process	5/698	0.32307809297705	0.999999999999954	AT1G02730/AT5G05170/AT5G09870/AT5G64740/AT4G15290	CSLD5/CEV1/CESA5/CESA6/ATCSLB05	5
BP	GO:0006568	tryptophan metabolic process	2/592	0.220757912976385	0.883031651905541	AT2G40000/AT4G34180	HSPRO2/AT4G34180	2		BP	GO:0033692	cellular polysaccharide biosynthetic process	5/698	0.32307809297705	0.999999999999954	AT1G02730/AT5G05170/AT5G09870/AT5G64740/AT4G15290	CSLD5/CEV1/CESA5/CESA6/ATCSLB05	5
BP	GO:0006586	indolalkylamine metabolic process	2/592	0.220757912976385	0.883031651905541	AT2G40000/AT4G34180	HSPRO2/AT4G34180	2		BP	GO:0051273	beta-glucan metabolic process	5/698	0.32307809297705	0.999999999999954	AT1G02730/AT5G05170/AT5G09870/AT5G64740/AT4G15290	CSLD5/CEV1/CESA5/CESA6/ATCSLB05	5
BP	GO:0010817	regulation of hormone levels	2/592	0.220757912976385	0.883031651905541	AT3G25770/AT3G25760	AOC2/AOC1	2		BP	GO:0051274	beta-glucan biosynthetic process	5/698	0.32307809297705	0.999999999999954	AT1G02730/AT5G05170/AT5G09870/AT5G64740/AT4G15290	CSLD5/CEV1/CESA5/CESA6/ATCSLB05	5
BP	GO:0019725	cellular homeostasis	2/592	0.220757912976385	0.883031651905541	AT3G25190/AT1G21140	AT3G25190/AT1G21140	2		BP	GO:0007154	cell communication	32/698	0.347276862551531	0.999999999999954	AT2G01830/AT3G23000/AT2G41310/AT4G23510/AT5G25110/AT5G38340/AT5G46510/AT5G45080/AT3G21510/AT5G62920/AT5G45220/AT2G17820/AT3G47220/AT4G00340/AT5G58700/AT3G57040/AT2G17050/AT3G22942/AT5G35750/AT1G51270/AT5G01820/AT5G44920/AT5G44900/AT4G08450/AT5G40090/AT4G16920/AT3G59390/AT5G40100/AT1G72840/AT5G45240/AT1G59940/AT4G19920	WOL/CIPK7/RR3/AT4G23510/CIPK25/AT5G38340/AT5G46510/PP2-A6/AHP1/ARR6/AT5G45220/HK1/PLC9/RLK4/PLC4/ARR9/AT2G17050/AGG2/HK2/AT1G51270/SR1/AT5G44920/AT5G44900/AT4G08450/AT5G40090/AT4G16920/AT3G59390/AT5G40100/AT1G72840/AT5G45240/ARR3/AT4G19920	32
BP	GO:0042398	cellular modified amino acid biosynthetic process	2/592	0.220757912976385	0.883031651905541	AT4G23100/AT5G27380	GSH1/GSH2	2		BP	GO:0006664	glycolipid metabolic process	3/698	0.349804099127225	0.999999999999954	AT4G17910/AT5G22130/AT1G11880	AT4G17910/PNT1/AT1G11880	3
BP	GO:0042430	indole-containing compound metabolic process	2/592	0.220757912976385	0.883031651905541	AT2G40000/AT4G34180	HSPRO2/AT4G34180	2		BP	GO:0009247	glycolipid biosynthetic process	3/698	0.349804099127225	0.999999999999954	AT4G17910/AT5G22130/AT1G11880	AT4G17910/PNT1/AT1G11880	3
BP	GO:0042445	hormone metabolic process	2/592	0.220757912976385	0.883031651905541	AT3G25770/AT3G25760	AOC2/AOC1	2		BP	GO:0009605	response to external stimulus	3/698	0.349804099127225	0.999999999999954	AT3G25640/AT5G06990/AT5G23100	AT3G25640/AT5G06990/AT5G23100	3
BP	GO:0009069	serine family amino acid metabolic process	2/592	0.25491865473509	0.996760582559677	AT1G64660/AT3G13110	MGL/SERAT2;2	2		BP	GO:0046467	membrane lipid biosynthetic process	3/698	0.349804099127225	0.999999999999954	AT4G17910/AT5G22130/AT1G11880	AT4G17910/PNT1/AT1G11880	3
BP	GO:0016042	lipid catabolic process	2/592	0.25491865473509	0.996760582559677	AT5G65110/AT4G16760	ACX2/ACX1	2		BP	GO:1903509	liposaccharide metabolic process	3/698	0.349804099127225	0.999999999999954	AT4G17910/AT5G22130/AT1G11880	AT4G17910/PNT1/AT1G11880	3
BP	GO:0046351	disaccharide biosynthetic process	3/592	0.284639258358565	0.999996595770314	AT1G23870/AT1G70290/AT2G18700	TPS9/TPS8/TPS11	3		BP	GO:0044255	cellular lipid metabolic process	16/698	0.371285306515901	0.999999999999954	AT1G01120/AT5G04530/AT1G60890/AT3G25110/AT1G07720/AT2G43710/AT3G32040/AT1G36180/AT1G43800/AT2G26420/AT4G17910/AT5G02410/AT5G22130/AT3G07960/AT2G18620/AT1G11880	KCS1/KCS19/AT1G60890/FaTA/KCS3/SSI2/AT3G32040/ACC2/FTM1/PIP5K3/AT4G17910/ALG10/PNT1/PIP5K6/AT2G18620/AT1G11880	16
BP	GO:0006414	translational elongation	2/592	0.323213208089566	0.999996595770314	AT1G69410/AT5G12110	ELF5A-3/AT5G12110	2		BP	GO:0005985	sucrose metabolic process	2/698	0.401526215826489	0.999999999999954	AT3G43190/AT3G54270	SUS4/AT3G54270	2
BP	GO:0042592	homeostatic process	2/592	0.323213208089566	0.999996595770314	AT3G25190/AT1G21140	AT3G25190/AT1G21140	2		BP	GO:0016567	protein ubiquitination	7/698	0.405626047011401	0.999999999999954	AT1G23030/AT5G40140/AT3G54790/AT4G25160/AT3G18710/AT1G01660/AT5G51270	AT1G23030/AT5G40140/AT3G54790/AT4G25160/PUB29/AT1G01660/AT5G51270	7
BP	GO:0071804	cellular potassium ion transport	2/592	0.323213208089566	0.999996595770314	AT4G13420/AT4G19960	HAK5/KUP9	2		BP	GO:0032446	protein modification by small protein conjugation	7/698	0.405626047011401	0.999999999999954	AT1G23030/AT5G40140/AT3G54790/AT4G25160/AT3G18710/AT1G01660/AT5G51270	AT1G23030/AT5G40140/AT3G54790/AT4G25160/PUB29/AT1G01660/AT5G51270	7
BP	GO:0071805	potassium ion transmembrane transport	2/592	0.323213208089566	0.999996595770314	AT4G13420/AT4G19960	HAK5/KUP9	2		BP	GO:0006643	membrane lipid metabolic process	3/698	0.40915391829844	0.999999999999954	AT4G17910/AT5G22130/AT1G11880	AT4G17910/PNT1/AT1G11880	3
BP	GO:0009116	nucleoside metabolic process	3/592	0.335014462565068	0.999996595770314	AT4G24350/AT3G14050/AT1G10700	AT4G24350/RSH2/PRS3	3		BP	GO:0007049	cell cycle	4/698	0.4104503566491	0.999999999999954	AT3G60550/AT2G44740/AT5G61650/AT5G07450	CYCP3;2/CYCP4;1/CYCP4;2/CYCP4;3	4
BP	GO:1901657	glycosyl compound metabolic process	3/592	0.335014462565068	0.999996595770314	AT4G24350/AT3G14050/AT1G10700	AT4G24350/RSH2/PRS3	3		BP	GO:0009116	nucleoside metabolic process	3/698	0.438231437478969	0.999999999999954	AT4G24340/AT5G11160/AT4G28940	AT4G24340/APT5/AT4G28940	3
BP	GO:1901605	alpha-amino acid metabolic process	7/592	0.339918062083753	0.999996595770314	AT1G64660/AT3G47340/AT2G40000/AT5G54080/AT4G34180/AT3G53180/AT3G13110	MGL/ASN1/HSPRO2/HGO/AT4G34180/NodGS/SERAT2;2	7		BP	GO:0045017	glycerolipid biosynthetic process	3/698	0.438231437478969	0.999999999999954	AT4G17910/AT5G22130/AT1G11880	AT4G17910/PNT1/AT1G11880	3
BP	GO:0048583	regulation of response to stimulus	2/592	0.356828580011914	0.999996595770314	AT4G01895/AT1G09415	AT4G01895/NIMIN-3	2		BP	GO:1901657	glycosyl compound metabolic process	3/698	0.438231437478969	0.999999999999954	AT4G24340/AT5G11160/AT4G28940	AT4G24340/APT5/AT4G28940	3
BP	GO:0009072	aromatic amino acid family metabolic process	3/592	0.385213945206889	0.999996595770314	AT2G40000/AT5G54080/AT4G34180	HSPRO2/HGO/AT4G34180	3		BP	GO:0006766	vitamin metabolic process	2/698	0.439362794350887	0.999999999999954	AT5G48840/AT2G46110	PANC/KPHMT1	2
BP	GO:0000096	sulfur amino acid metabolic process	2/592	0.389819847436015	0.999996595770314	AT1G64660/AT3G13110	MGL/SERAT2;2	2		BP	GO:0006767	water-soluble vitamin metabolic process	2/698	0.439362794350887	0.999999999999954	AT5G48840/AT2G46110	PANC/KPHMT1	2
BP	GO:0009312	oligosaccharide biosynthetic process	3/592	0.410004958997408	0.999996595770314	AT1G23870/AT1G70290/AT2G18700	TPS9/TPS8/TPS11	3		BP	GO:0009110	vitamin biosynthetic process	2/698	0.439362794350887	0.999999999999954	AT5G48840/AT2G46110	PANC/KPHMT1	2
BP	GO:0016567	protein ubiquitination	6/592	0.411399220188116	0.999996595770314	AT1G60190/AT3G07370/AT5G61560/AT3G11840/AT2G35930/AT3G52450	PUB19/CHIP/AT5G61560/PUB24/PUB23/PUB22	6		BP	GO:0042364	water-soluble vitamin biosynthetic process	2/698	0.439362794350887	0.999999999999954	AT5G48840/AT2G46110	PANC/KPHMT1	2
BP	GO:0032446	protein modification by small protein conjugation	6/592	0.411399220188116	0.999996595770314	AT1G60190/AT3G07370/AT5G61560/AT3G11840/AT2G35930/AT3G52450	PUB19/CHIP/AT5G61560/PUB24/PUB23/PUB22	6		BP	GO:0006644	phospholipid metabolic process	6/698	0.484754071103518	0.999999999999954	AT1G60890/AT2G26420/AT4G17910/AT5G22130/AT3G07960/AT1G11880	AT1G60890/PIP5K3/AT4G17910/PNT1/PIP5K6/AT1G11880	6
BP	GO:0006813	potassium ion transport	2/592	0.422032928708532	0.999996595770314	AT4G13420/AT4G19960	HAK5/KUP9	2		BP	GO:0006820	anion transport	6/698	0.503538238144019	0.999999999999954	AT4G27720/AT4G08620/AT2G47160/AT1G64650/AT3G62270/AT3G27170	AT4G27720/SULTR1;1/BOR1/AT1G64650/AT3G62270/CLC-B	6
BP	GO:1901135	carbohydrate derivative metabolic process	18/592	0.431411815931047	0.999996595770314	AT2G07698/ATMG00060/AT4G24350/ATCG00130/ATCG00480/ATCG00120/ATCG00470/ATMG00640/ATMG01170/ATCG00150/ATMG01190/AT3G14050/AT3G23580/AT3G49160/AT1G10700/AT4G26530/AT5G57500/AT2G43570	AT2G07698/-/AT4G24350/atpF/atpB/atpA/atpE/-/atp6-2/atpI/atp1/RSH2/RNR2A/AT3G49160/PRS3/FBA5/AT5G57500/CHI	18		BP	GO:0071840	cellular component organization or biogenesis	32/698	0.523461209489059	0.999999999999954	AT3G49220/AT5G04960/AT1G11580/AT4G33220/AT2G24980/AT1G02810/AT5G35190/AT5G06640/AT3G10710/AT4G08410/AT5G06630/AT5G60920/AT4G08400/AT3G54590/AT3G14310/AT1G53830/AT5G49270/AT4G13390/AT1G23720/AT1G14080/AT2G15370/AT3G23890/AT1G14840/AT5G19730/AT5G04110/AT4G02330/AT4G16120/AT5G04970/AT5G64640/AT2G01750/AT5G15630/AT3G13782	AT3G49220/AT5G04960/PMEPCRA/PME44/EXT6/AT1G02810/EXT13/EXT10/RHS12/AT4G08410/AT5G06630/COB/AT4G08400/HRGP1/PME3/PME2/SHV2/EXT12/AT1G23720/FUT6/FUT5/TOPII/MAP70-4/AT5G19730/GYRB3/ATPMEPCRB/COBL7/AT5G04970/AT5G64640/MAP70-3/IRX6/NAP1;4	32
BP	GO:0090407	organophosphate biosynthetic process	12/592	0.43288202459767	0.999996595770314	AT2G07698/ATCG00130/ATCG00120/AT5G57190/ATCG00470/ATMG00640/ATMG01170/ATCG00150/ATMG01190/AT3G23580/AT3G49160/AT4G26530	AT2G07698/atpF/atpA/PSD2/atpE/-/atp6-2/atpI/atp1/RNR2A/AT3G49160/FBA5	12		BP	GO:0030001	metal ion transport	12/698	0.524778361491939	0.999999999999954	AT3G48970/AT5G14880/AT3G12750/AT1G80830/AT5G24580/AT5G19090/AT4G35060/AT4G19680/AT3G06130/AT2G32270/AT5G03570/AT4G30110	AT3G48970/AT5G14880/ZIP1/NRAMP1/AT5G24580/AT5G19090/HIPP25/IRT2/AT3G06130/ZIP3/IREG2/HMA2	12
BP	GO:0032787	monocarboxylic acid metabolic process	9/592	0.458012279113121	0.999996595770314	AT3G47340/AT5G65110/AT4G16760/AT3G25770/AT3G25760/AT4G34250/AT3G49160/AT5G49070/AT4G26530	ASN1/ACX2/ACX1/AOC2/AOC1/KCS16/AT3G49160/KCS21/FBA5	9		BP	GO:0032787	monocarboxylic acid metabolic process	10/698	0.52850663016638	0.999999999999954	AT1G01120/AT5G04530/AT3G25110/AT1G20950/AT1G07720/AT2G43710/AT1G36180/AT1G43800/AT5G48840/AT2G46110	KCS1/KCS19/FaTA/AT1G20950/KCS3/SSI2/ACC2/FTM1/PANC/KPHMT1	10
BP	GO:1901137	carbohydrate derivative biosynthetic process	12/592	0.466419359048144	0.999996595770314	AT2G07698/ATCG00130/ATCG00120/ATCG00470/ATMG00640/ATMG01170/ATCG00150/ATMG01190/AT3G23580/AT3G49160/AT4G26530/AT5G57500	AT2G07698/atpF/atpA/atpE/-/atp6-2/atpI/atp1/RNR2A/AT3G49160/FBA5/AT5G57500	12		BP	GO:0072330	monocarboxylic acid biosynthetic process	8/698	0.533396126757276	0.999999999999954	AT1G01120/AT5G04530/AT3G25110/AT1G20950/AT1G07720/AT1G36180/AT5G48840/AT2G46110	KCS1/KCS19/FaTA/AT1G20950/KCS3/ACC2/PANC/KPHMT1	8
BP	GO:0051704	multi-organism process	4/592	0.480176309514313	0.999996595770314	AT4G01895/AT1G09415/AT1G61610/AT1G61420	AT4G01895/NIMIN-3/AT1G61610/AT1G61420	4		BP	GO:0006284	base-excision repair	2/698	0.544277997278187	0.999999999999954	AT5G57970/AT5G44680	AT5G57970/AT5G44680	2
BP	GO:0006334	nucleosome assembly	2/592	0.48366465580233	0.999996595770314	AT3G18035/AT2G18050	HON4/HIS1-3	2		BP	GO:0044272	sulfur compound biosynthetic process	2/698	0.576079121394229	0.999999999999954	AT2G36880/AT3G17390	MAT3/MTO3	2
BP	GO:0031497	chromatin assembly	2/592	0.48366465580233	0.999996595770314	AT3G18035/AT2G18050	HON4/HIS1-3	2		BP	GO:0051716	cellular response to stimulus	33/698	0.618068508996569	0.999999999999954	AT2G01830/AT3G23000/AT2G41310/AT4G23510/AT5G25110/AT5G38340/AT5G46510/AT5G45080/AT3G21510/AT5G57970/AT5G62920/AT5G45220/AT2G17820/AT3G47220/AT5G58700/AT3G57040/AT2G17050/AT3G22942/AT5G35750/AT5G44680/AT1G51270/AT5G01820/AT5G44920/AT5G44900/AT4G08450/AT5G40090/AT4G16920/AT3G59390/AT5G40100/AT1G72840/AT5G45240/AT1G59940/AT4G19920	WOL/CIPK7/RR3/AT4G23510/CIPK25/AT5G38340/AT5G46510/PP2-A6/AHP1/AT5G57970/ARR6/AT5G45220/HK1/PLC9/PLC4/ARR9/AT2G17050/AGG2/HK2/AT5G44680/AT1G51270/SR1/AT5G44920/AT5G44900/AT4G08450/AT5G40090/AT4G16920/AT3G59390/AT5G40100/AT1G72840/AT5G45240/ARR3/AT4G19920	33
BP	GO:0032268	regulation of cellular protein metabolic process	2/592	0.48366465580233	0.999996595770314	AT1G69410/AT3G21870	ELF5A-3/CYCP2;1	2		BP	GO:0006576	cellular biogenic amine metabolic process	2/698	0.634718162138176	0.999999999999954	AT5G04950/AT1G56430	NAS1/NAS4	2
BP	GO:0042737	drug catabolic process	2/592	0.48366465580233	0.999996595770314	AT5G54080/AT2G43570	HGO/CHI	2		BP	GO:0044106	cellular amine metabolic process	2/698	0.634718162138176	0.999999999999954	AT5G04950/AT1G56430	NAS1/NAS4	2
BP	GO:0044272	sulfur compound biosynthetic process	2/592	0.48366465580233	0.999996595770314	AT5G27380/AT3G13110	GSH2/SERAT2;2	2		BP	GO:0016053	organic acid biosynthetic process	13/698	0.635436730415904	0.999999999999954	AT1G66200/AT5G04950/AT1G01120/AT5G04530/AT5G53460/AT3G25110/AT1G20950/AT1G07720/AT2G41220/AT1G36180/AT5G48840/AT1G56430/AT2G46110	GSR2/NAS1/KCS1/KCS19/GLT1/FaTA/AT1G20950/KCS3/GLU2/ACC2/PANC/NAS4/KPHMT1	13
BP	GO:0048518	positive regulation of biological process	2/592	0.48366465580233	0.999996595770314	AT1G69410/AT1G30755	ELF5A-3/AT1G30755	2		BP	GO:0046394	carboxylic acid biosynthetic process	13/698	0.635436730415904	0.999999999999954	AT1G66200/AT5G04950/AT1G01120/AT5G04530/AT5G53460/AT3G25110/AT1G20950/AT1G07720/AT2G41220/AT1G36180/AT5G48840/AT1G56430/AT2G46110	GSR2/NAS1/KCS1/KCS19/GLT1/FaTA/AT1G20950/KCS3/GLU2/ACC2/PANC/NAS4/KPHMT1	13
BP	GO:0019439	aromatic compound catabolic process	6/592	0.492099776160792	0.999996595770314	AT2G40000/AT5G54080/AT4G34180/AT3G49160/AT4G26530/AT1G58300	HSPRO2/HGO/AT4G34180/AT3G49160/FBA5/HO4	6		BP	GO:0006081	cellular aldehyde metabolic process	1/698	0.669292244386418	0.999999999999954	AT5G41670	AT5G41670	1
BP	GO:1901361	organic cyclic compound catabolic process	6/592	0.492099776160792	0.999996595770314	AT2G40000/AT5G54080/AT4G34180/AT3G49160/AT4G26530/AT1G58300	HSPRO2/HGO/AT4G34180/AT3G49160/FBA5/HO4	6		BP	GO:0006739	NADP metabolic process	1/698	0.669292244386418	0.999999999999954	AT5G41670	AT5G41670	1
BP	GO:0072330	monocarboxylic acid biosynthetic process	7/592	0.503578477692462	0.999996595770314	AT3G47340/AT3G25770/AT3G25760/AT4G34250/AT3G49160/AT5G49070/AT4G26530	ASN1/AOC2/AOC1/KCS16/AT3G49160/KCS21/FBA5	7		BP	GO:0009966	regulation of signal transduction	1/698	0.669292244386418	0.999999999999954	AT3G59390	AT3G59390	1
BP	GO:0006323	DNA packaging	2/592	0.512918673573161	0.999996595770314	AT3G18035/AT2G18050	HON4/HIS1-3	2		BP	GO:0010646	regulation of cell communication	1/698	0.669292244386418	0.999999999999954	AT3G59390	AT3G59390	1
BP	GO:0034728	nucleosome organization	2/592	0.512918673573161	0.999996595770314	AT3G18035/AT2G18050	HON4/HIS1-3	2		BP	GO:0023051	regulation of signaling	1/698	0.669292244386418	0.999999999999954	AT3G59390	AT3G59390	1
BP	GO:0006820	anion transport	5/592	0.529987884078947	0.999996595770314	AT3G15990/AT4G00910/AT1G78000/AT1G22150/AT5G13550	SULTR3;4/AT4G00910/SULTR1;2/SULTR1;3/SULTR4;1	5		BP	GO:0006260	DNA replication	4/698	0.6727349656954	0.999999999999954	AT2G02480/AT1G14460/AT4G24790/AT5G45400	STI/AT1G14460/AT4G24790/RPA70C	4
BP	GO:0006333	chromatin assembly or disassembly	2/592	0.541057840530564	0.999996595770314	AT3G18035/AT2G18050	HON4/HIS1-3	2		BP	GO:0007010	cytoskeleton organization	2/698	0.686810804036642	0.999999999999954	AT1G14840/AT2G01750	MAP70-4/MAP70-3	2
BP	GO:0006576	cellular biogenic amine metabolic process	2/592	0.541057840530564	0.999996595770314	AT2G40000/AT4G34180	HSPRO2/AT4G34180	2		BP	GO:0008610	lipid biosynthetic process	11/698	0.692725824640725	0.999999999999954	AT1G01120/AT5G04530/AT3G25110/AT1G07720/AT3G32040/AT1G36180/AT4G12110/AT4G17910/AT5G22130/AT2G18620/AT1G11880	KCS1/KCS19/FaTA/KCS3/AT3G32040/ACC2/SMO1-1/AT4G17910/PNT1/AT2G18620/AT1G11880	11
BP	GO:0009605	response to external stimulus	2/592	0.541057840530564	0.999996595770314	AT4G01895/AT1G09415	AT4G01895/NIMIN-3	2		BP	GO:1901137	carbohydrate derivative biosynthetic process	12/698	0.700928512461079	0.999999999999954	AT2G32430/AT1G34130/AT1G12990/AT1G20950/AT1G74800/AT1G27120/AT1G36280/AT4G17910/AT1G67880/AT5G02410/AT5G22130/AT1G11880	AT2G32430/STT3B/AT1G12990/AT1G20950/AT1G74800/AT1G27120/AT1G36280/AT4G17910/AT1G67880/ALG10/PNT1/AT1G11880	12
BP	GO:0044106	cellular amine metabolic process	2/592	0.541057840530564	0.999996595770314	AT2G40000/AT4G34180	HSPRO2/AT4G34180	2		BP	GO:0006904	vesicle docking involved in exocytosis	1/698	0.703962417624369	0.999999999999954	AT3G56640	SEC15A	1
BP	GO:0051246	regulation of protein metabolic process	2/592	0.541057840530564	0.999996595770314	AT1G69410/AT3G21870	ELF5A-3/CYCP2;1	2		BP	GO:0009069	serine family amino acid metabolic process	1/698	0.703962417624369	0.999999999999954	AT3G01120	MTO1	1
BP	GO:0065004	protein-DNA complex assembly	2/592	0.541057840530564	0.999996595770314	AT3G18035/AT2G18050	HON4/HIS1-3	2		BP	GO:0022406	membrane docking	1/698	0.703962417624369	0.999999999999954	AT3G56640	SEC15A	1
BP	GO:0034622	cellular protein-containing complex assembly	5/592	0.546760573108775	0.999996595770314	AT3G18035/ATMG00960/AT2G18050/ATCG01040/AT2G07681	HON4/-/HIS1-3/ccsA/ABCI4	5		BP	GO:0048278	vesicle docking	1/698	0.703962417624369	0.999999999999954	AT3G56640	SEC15A	1
BP	GO:0030001	metal ion transport	10/592	0.553196424116854	0.999996595770314	AT1G63440/AT4G13420/AT2G36950/AT1G51090/AT5G17450/AT2G35730/AT2G23150/AT4G19960/AT5G60800/AT5G27690	HMA5/HAK5/AT2G36950/AT1G51090/HIPP21/AT2G35730/NRAMP3/KUP9/AT5G60800/AT5G27690	10		BP	GO:0048522	positive regulation of cellular process	1/698	0.703962417624369	0.999999999999954	AT3G59390	AT3G59390	1
BP	GO:0071824	protein-DNA complex subunit organization	2/592	0.568049270232879	0.999996595770314	AT3G18035/AT2G18050	HON4/HIS1-3	2		BP	GO:0051640	organelle localization	1/698	0.703962417624369	0.999999999999954	AT3G56640	SEC15A	1
BP	GO:0006631	fatty acid metabolic process	4/592	0.575306485955262	0.999996595770314	AT5G65110/AT4G16760/AT4G34250/AT5G49070	ACX2/ACX1/KCS16/KCS21	4		BP	GO:0140029	exocytic process	1/698	0.703962417624369	0.999999999999954	AT3G56640	SEC15A	1
BP	GO:0044262	cellular carbohydrate metabolic process	10/592	0.5762290246203	0.999996595770314	AT4G10120/AT1G23870/AT1G70290/AT1G32170/AT2G18700/AT3G17770/AT5G11110/AT4G02280/AT4G24000/AT2G32530	ATSPS4F/TPS9/TPS8/XTH30/TPS11/AT3G17770/SPS2F/SUS3/CSLG2/CSLB03	10		BP	GO:0140056	organelle localization by membrane tethering	1/698	0.703962417624369	0.999999999999954	AT3G56640	SEC15A	1
BP	GO:0016051	carbohydrate biosynthetic process	6/592	0.583496976330966	0.999996595770314	AT5G65690/AT1G23870/AT1G70290/AT2G18700/AT4G24000/AT2G32530	PCK2/TPS9/TPS8/TPS11/CSLG2/CSLB03	6		BP	GO:0008654	phospholipid biosynthetic process	3/698	0.706147090110297	0.999999999999954	AT4G17910/AT5G22130/AT1G11880	AT4G17910/PNT1/AT1G11880	3
BP	GO:0035556	intracellular signal transduction	5/592	0.595268630901466	0.999996595770314	AT5G02810/AT5G24470/AT1G67710/AT3G16360/AT2G46790	PRR7/PRR5/ARR11/AHP4/PRR9	5		BP	GO:0006720	isoprenoid metabolic process	2/698	0.710485029423087	0.999999999999954	AT3G32040/AT2G18620	AT3G32040/AT2G18620	2
BP	GO:0006415	translational termination	1/592	0.605600922501687	0.999996595770314	AT1G69410	ELF5A-3	1		BP	GO:0008299	isoprenoid biosynthetic process	2/698	0.710485029423087	0.999999999999954	AT3G32040/AT2G18620	AT3G32040/AT2G18620	2
BP	GO:0051187	cofactor catabolic process	1/592	0.605600922501687	0.999996595770314	AT1G58300	HO4	1		BP	GO:0006006	glucose metabolic process	1/698	0.735002560706567	0.999999999999954	AT1G24280	G6PD3	1
BP	GO:0072350	tricarboxylic acid metabolic process	1/592	0.605600922501687	0.999996595770314	AT5G50950	FUM2	1		BP	GO:0006612	protein targeting to membrane	1/698	0.735002560706567	0.999999999999954	AT5G49500	AT5G49500	1
BP	GO:0034637	cellular carbohydrate biosynthetic process	5/592	0.625944899382209	0.999996595770314	AT1G23870/AT1G70290/AT2G18700/AT4G24000/AT2G32530	TPS9/TPS8/TPS11/CSLG2/CSLB03	5		BP	GO:0006613	cotranslational protein targeting to membrane	1/698	0.735002560706567	0.999999999999954	AT5G49500	AT5G49500	1
BP	GO:0009308	amine metabolic process	3/592	0.631591249332442	0.999996595770314	AT2G40000/AT4G12290/AT4G34180	HSPRO2/AT4G12290/AT4G34180	3		BP	GO:0006614	SRP-dependent cotranslational protein targeting to membrane	1/698	0.735002560706567	0.999999999999954	AT5G49500	AT5G49500	1
BP	GO:0043933	protein-containing complex subunit organization	6/592	0.639481407549384	0.999996595770314	AT3G18035/AT1G69410/ATMG00960/AT2G18050/ATCG01040/AT2G07681	HON4/ELF5A-3/-/HIS1-3/ccsA/ABCI4	6		BP	GO:0008272	sulfate transport	1/698	0.735002560706567	0.999999999999954	AT4G08620	SULTR1;1	1
BP	GO:0006835	dicarboxylic acid transport	1/592	0.640669149278347	0.999996595770314	AT4G00910	AT4G00910	1		BP	GO:0010035	response to inorganic substance	1/698	0.735002560706567	0.999999999999954	AT1G03980	PCS2	1
BP	GO:0006904	vesicle docking involved in exocytosis	1/592	0.640669149278347	0.999996595770314	AT1G12360	KEU	1		BP	GO:0045047	protein targeting to ER	1/698	0.735002560706567	0.999999999999954	AT5G49500	AT5G49500	1
BP	GO:0009067	aspartate family amino acid biosynthetic process	1/592	0.640669149278347	0.999996595770314	AT3G47340	ASN1	1		BP	GO:0072348	sulfur compound transport	1/698	0.735002560706567	0.999999999999954	AT4G08620	SULTR1;1	1
BP	GO:0015740	C4-dicarboxylate transport	1/592	0.640669149278347	0.999996595770314	AT4G00910	AT4G00910	1		BP	GO:0072599	establishment of protein localization to endoplasmic reticulum	1/698	0.735002560706567	0.999999999999954	AT5G49500	AT5G49500	1
BP	GO:0015743	malate transport	1/592	0.640669149278347	0.999996595770314	AT4G00910	AT4G00910	1		BP	GO:0009308	amine metabolic process	3/698	0.742671699082446	0.999999999999954	AT5G04950/AT4G12270/AT1G56430	NAS1/AT4G12270/NAS4	3
BP	GO:0022406	membrane docking	1/592	0.640669149278347	0.999996595770314	AT1G12360	KEU	1		BP	GO:0007186	G-protein coupled receptor signaling pathway	1/698	0.76279225611324	0.999999999999954	AT3G22942	AGG2	1
BP	GO:0048278	vesicle docking	1/592	0.640669149278347	0.999996595770314	AT1G12360	KEU	1		BP	GO:0071804	cellular potassium ion transport	1/698	0.76279225611324	0.999999999999954	AT5G14880	AT5G14880	1
BP	GO:0048522	positive regulation of cellular process	1/592	0.640669149278347	0.999996595770314	AT1G69410	ELF5A-3	1		BP	GO:0071805	potassium ion transmembrane transport	1/698	0.76279225611324	0.999999999999954	AT5G14880	AT5G14880	1
BP	GO:0051640	organelle localization	1/592	0.640669149278347	0.999996595770314	AT1G12360	KEU	1		BP	GO:0071103	DNA conformation change	3/698	0.775490091991578	0.999999999999954	AT3G23890/AT5G04110/AT3G13782	TOPII/GYRB3/NAP1;4	3
BP	GO:0140029	exocytic process	1/592	0.640669149278347	0.999996595770314	AT1G12360	KEU	1		BP	GO:0006812	cation transport	18/698	0.779905548912786	0.999999999999954	AT3G24300/AT1G64780/AT2G19600/AT3G48970/AT5G14880/AT3G12750/AT1G80830/AT5G24580/AT5G19090/AT4G35060/AT4G19680/AT3G06130/AT2G32270/AT2G28520/AT5G03570/AT4G10310/AT4G30110/AT1G16310	AMT1;3/AMT1;2/KEA4/AT3G48970/AT5G14880/ZIP1/NRAMP1/AT5G24580/AT5G19090/HIPP25/IRT2/AT3G06130/ZIP3/VHA-A1/IREG2/HKT1/HMA2/AT1G16310	18
BP	GO:0140056	organelle localization by membrane tethering	1/592	0.640669149278347	0.999996595770314	AT1G12360	KEU	1		BP	GO:0048583	regulation of response to stimulus	1/698	0.787671445479575	0.999999999999954	AT3G59390	AT3G59390	1
BP	GO:0030243	cellulose metabolic process	2/592	0.642013552396016	0.999996595770314	AT4G24000/AT2G32530	CSLG2/CSLB03	2		BP	GO:0072657	protein localization to membrane	1/698	0.787671445479575	0.999999999999954	AT5G49500	AT5G49500	1
BP	GO:0030244	cellulose biosynthetic process	2/592	0.642013552396016	0.999996595770314	AT4G24000/AT2G32530	CSLG2/CSLB03	2		BP	GO:0090150	establishment of protein localization to membrane	1/698	0.787671445479575	0.999999999999954	AT5G49500	AT5G49500	1
BP	GO:0016052	carbohydrate catabolic process	4/592	0.643833675136528	0.999996595770314	AT5G55700/AT3G08590/AT3G49160/AT4G26530	BAM4/iPGAM2/AT3G49160/FBA5	4		BP	GO:1901135	carbohydrate derivative metabolic process	17/698	0.796511772779148	0.999999999999954	AT5G41670/AT2G32430/AT1G34130/AT1G12990/AT1G20950/AT4G24340/AT1G74800/AT1G27120/AT5G11160/AT3G12500/AT1G36280/AT4G17910/AT1G67880/AT5G02410/AT5G22130/AT4G28940/AT1G11880	AT5G41670/AT2G32430/STT3B/AT1G12990/AT1G20950/AT4G24340/AT1G74800/AT1G27120/APT5/HCHIB/AT1G36280/AT4G17910/AT1G67880/ALG10/PNT1/AT4G28940/AT1G11880	17
BP	GO:0019637	organophosphate metabolic process	15/592	0.650495044166042	0.999996595770314	AT2G07698/ATMG00060/ATCG00130/ATCG00480/ATCG00120/AT5G57190/ATCG00470/ATMG00640/ATMG01170/ATCG00150/ATMG01190/AT3G14050/AT3G23580/AT3G49160/AT4G26530	AT2G07698/-/atpF/atpB/atpA/PSD2/atpE/-/atp6-2/atpI/atp1/RSH2/RNR2A/AT3G49160/FBA5	15		BP	GO:0006811	ion transport	26/698	0.796949189713162	0.999999999999954	AT4G27720/AT3G24300/AT1G64780/AT2G19600/AT3G48970/AT5G14880/AT3G12750/AT4G08620/AT1G80830/AT5G24580/AT2G47160/AT1G64650/AT5G19090/AT3G62270/AT3G02850/AT2G28260/AT4G35060/AT4G19680/AT3G06130/AT2G32270/AT2G28520/AT5G03570/AT4G10310/AT4G30110/AT3G27170/AT1G16310	AT4G27720/AMT1;3/AMT1;2/KEA4/AT3G48970/AT5G14880/ZIP1/SULTR1;1/NRAMP1/AT5G24580/BOR1/AT1G64650/AT5G19090/AT3G62270/SKOR/CNGC15/HIPP25/IRT2/AT3G06130/ZIP3/VHA-A1/IREG2/HKT1/HMA2/CLC-B/AT1G16310	26
BP	GO:0019752	carboxylic acid metabolic process	21/592	0.655014965801238	0.999996595770314	AT5G07440/AT1G64660/AT5G18170/AT3G47340/AT1G08630/AT5G65110/AT4G16760/AT3G25770/AT2G40000/AT3G25760/AT5G54080/AT2G02010/AT3G21720/AT4G34180/AT3G53180/AT5G50950/AT3G13110/AT4G34250/AT3G49160/AT5G49070/AT4G26530	GDH2/MGL/GDH1/ASN1/THA1/ACX2/ACX1/AOC2/HSPRO2/AOC1/HGO/GAD4/ICL/AT4G34180/NodGS/FUM2/SERAT2;2/KCS16/AT3G49160/KCS21/FBA5	21		BP	GO:0000096	sulfur amino acid metabolic process	1/698	0.809944564063172	0.999999999999954	AT3G01120	MTO1	1
BP	GO:0043436	oxoacid metabolic process	21/592	0.655014965801238	0.999996595770314	AT5G07440/AT1G64660/AT5G18170/AT3G47340/AT1G08630/AT5G65110/AT4G16760/AT3G25770/AT2G40000/AT3G25760/AT5G54080/AT2G02010/AT3G21720/AT4G34180/AT3G53180/AT5G50950/AT3G13110/AT4G34250/AT3G49160/AT5G49070/AT4G26530	GDH2/MGL/GDH1/ASN1/THA1/ACX2/ACX1/AOC2/HSPRO2/AOC1/HGO/GAD4/ICL/AT4G34180/NodGS/FUM2/SERAT2;2/KCS16/AT3G49160/KCS21/FBA5	21		BP	GO:0006022	aminoglycan metabolic process	1/698	0.809944564063172	0.999999999999954	AT3G12500	HCHIB	1
BP	GO:0046700	heterocycle catabolic process	5/592	0.655182476165472	0.999996595770314	AT2G40000/AT4G34180/AT3G49160/AT4G26530/AT1G58300	HSPRO2/AT4G34180/AT3G49160/FBA5/HO4	5		BP	GO:0006026	aminoglycan catabolic process	1/698	0.809944564063172	0.999999999999954	AT3G12500	HCHIB	1
BP	GO:0065003	protein-containing complex assembly	5/592	0.655182476165472	0.999996595770314	AT3G18035/ATMG00960/AT2G18050/ATCG01040/AT2G07681	HON4/-/HIS1-3/ccsA/ABCI4	5		BP	GO:0006030	chitin metabolic process	1/698	0.809944564063172	0.999999999999954	AT3G12500	HCHIB	1
BP	GO:0006082	organic acid metabolic process	21/592	0.662256782525354	0.999996595770314	AT5G07440/AT1G64660/AT5G18170/AT3G47340/AT1G08630/AT5G65110/AT4G16760/AT3G25770/AT2G40000/AT3G25760/AT5G54080/AT2G02010/AT3G21720/AT4G34180/AT3G53180/AT5G50950/AT3G13110/AT4G34250/AT3G49160/AT5G49070/AT4G26530	GDH2/MGL/GDH1/ASN1/THA1/ACX2/ACX1/AOC2/HSPRO2/AOC1/HGO/GAD4/ICL/AT4G34180/NodGS/FUM2/SERAT2;2/KCS16/AT3G49160/KCS21/FBA5	21		BP	GO:0006032	chitin catabolic process	1/698	0.809944564063172	0.999999999999954	AT3G12500	HCHIB	1
BP	GO:0000003	reproduction	3/592	0.668364066464218	0.999996595770314	AT5G06760/AT1G61610/AT1G61420	LEA4-5/AT1G61610/AT1G61420	3		BP	GO:0006040	amino sugar metabolic process	1/698	0.809944564063172	0.999999999999954	AT3G12500	HCHIB	1
BP	GO:0022414	reproductive process	3/592	0.668364066464218	0.999996595770314	AT5G06760/AT1G61610/AT1G61420	LEA4-5/AT1G61610/AT1G61420	3		BP	GO:0006605	protein targeting	1/698	0.809944564063172	0.999999999999954	AT5G49500	AT5G49500	1
BP	GO:0044270	cellular nitrogen compound catabolic process	5/592	0.66924132961415	0.999996595770314	AT2G40000/AT4G34180/AT3G49160/AT4G26530/AT1G58300	HSPRO2/AT4G34180/AT3G49160/FBA5/HO4	5		BP	GO:0016998	cell wall macromolecule catabolic process	1/698	0.809944564063172	0.999999999999954	AT3G12500	HCHIB	1
BP	GO:0009064	glutamine family amino acid metabolic process	1/592	0.672624063447976	0.999996595770314	AT3G53180	NodGS	1		BP	GO:0044036	cell wall macromolecule metabolic process	1/698	0.809944564063172	0.999999999999954	AT3G12500	HCHIB	1
BP	GO:0009084	glutamine family amino acid biosynthetic process	1/592	0.672624063447976	0.999996595770314	AT3G53180	NodGS	1		BP	GO:0046348	amino sugar catabolic process	1/698	0.809944564063172	0.999999999999954	AT3G12500	HCHIB	1
BP	GO:0022411	cellular component disassembly	1/592	0.672624063447976	0.999996595770314	AT1G69410	ELF5A-3	1		BP	GO:1901071	glucosamine-containing compound metabolic process	1/698	0.809944564063172	0.999999999999954	AT3G12500	HCHIB	1
BP	GO:0032984	protein-containing complex disassembly	1/592	0.672624063447976	0.999996595770314	AT1G69410	ELF5A-3	1		BP	GO:1901072	glucosamine-containing compound catabolic process	1/698	0.809944564063172	0.999999999999954	AT3G12500	HCHIB	1
BP	GO:0042440	pigment metabolic process	1/592	0.672624063447976	0.999996595770314	AT1G58300	HO4	1		BP	GO:0006357	regulation of transcription by RNA polymerase II	1/698	0.829884244550757	0.999999999999954	AT3G59390	AT3G59390	1
BP	GO:0043624	cellular protein complex disassembly	1/592	0.672624063447976	0.999996595770314	AT1G69410	ELF5A-3	1		BP	GO:0006813	potassium ion transport	1/698	0.829884244550757	0.999999999999954	AT5G14880	AT5G14880	1
BP	GO:0007034	vacuolar transport	1/592	0.701741634727844	0.999996595770314	AT2G06530	VPS2.1	1		BP	GO:0016485	protein processing	1/698	0.829884244550757	0.999999999999954	AT4G04200	AT4G04200	1
BP	GO:0009066	aspartate family amino acid metabolic process	1/592	0.701741634727844	0.999996595770314	AT3G47340	ASN1	1		BP	GO:0009108	coenzyme biosynthetic process	5/698	0.84443782619815	0.999999999999954	AT2G36880/AT3G17390/AT1G20950/AT5G48840/AT2G46110	MAT3/MTO3/AT1G20950/PANC/KPHMT1	5
BP	GO:0048285	organelle fission	1/592	0.701741634727844	0.999996595770314	AT2G45740	PEX11D	1		BP	GO:0006508	proteolysis	28/698	0.849543993968689	0.999999999999954	AT4G34980/AT5G51750/AT5G59090/AT4G30020/AT4G11320/AT1G29090/AT3G14240/AT4G20430/AT2G22920/AT5G08260/AT3G07990/AT4G10550/AT1G73280/AT3G43960/AT4G30610/AT2G19170/AT3G02110/AT1G59970/AT1G30600/AT5G36180/AT1G73270/AT4G36880/AT2G33530/AT3G19400/AT3G63470/AT4G04200/AT1G62710/AT1G73310	SLP2/SBT1.3/SBT4.12/AT4G30020/AT4G11320/AT1G29090/AT3G14240/AT4G20430/SCPL12/scpl35/SCPL27/AT4G10550/scpl3/AT3G43960/BRS1/SLP3/scpl25/AT1G59970/AT1G30600/scpl1/scpl6/CP1/scpl46/AT3G19400/scpl40/AT4G04200/BETA-VPE/scpl4	28
BP	GO:0006633	fatty acid biosynthetic process	2/592	0.724627739163494	0.999996595770314	AT4G34250/AT5G49070	KCS16/KCS21	2		BP	GO:0044283	small molecule biosynthetic process	13/698	0.851426672403385	0.999999999999954	AT1G66200/AT5G04950/AT1G01120/AT5G04530/AT5G53460/AT3G25110/AT1G20950/AT1G07720/AT2G41220/AT1G36180/AT5G48840/AT1G56430/AT2G46110	GSR2/NAS1/KCS1/KCS19/GLT1/FaTA/AT1G20950/KCS3/GLU2/ACC2/PANC/NAS4/KPHMT1	13
BP	GO:0006766	vitamin metabolic process	1/592	0.728273408167531	0.999996595770314	AT4G21470	FMN/FHY	1		BP	GO:0070647	protein modification by small protein conjugation or removal	7/698	0.860912378330478	0.999999999999954	AT1G23030/AT5G40140/AT3G54790/AT4G25160/AT3G18710/AT1G01660/AT5G51270	AT1G23030/AT5G40140/AT3G54790/AT4G25160/PUB29/AT1G01660/AT5G51270	7
BP	GO:0006767	water-soluble vitamin metabolic process	1/592	0.728273408167531	0.999996595770314	AT4G21470	FMN/FHY	1		BP	GO:0006334	nucleosome assembly	1/698	0.863714371100062	0.999999999999954	AT3G13782	NAP1;4	1
BP	GO:0006913	nucleocytoplasmic transport	1/592	0.728273408167531	0.999996595770314	AT1G59660	AT1G59660	1		BP	GO:0019318	hexose metabolic process	1/698	0.863714371100062	0.999999999999954	AT1G24280	G6PD3	1
BP	GO:0009110	vitamin biosynthetic process	1/592	0.728273408167531	0.999996595770314	AT4G21470	FMN/FHY	1		BP	GO:0031497	chromatin assembly	1/698	0.863714371100062	0.999999999999954	AT3G13782	NAP1;4	1
BP	GO:0042364	water-soluble vitamin biosynthetic process	1/592	0.728273408167531	0.999996595770314	AT4G21470	FMN/FHY	1		BP	GO:0042737	drug catabolic process	1/698	0.863714371100062	0.999999999999954	AT3G12500	HCHIB	1
BP	GO:0051169	nuclear transport	1/592	0.728273408167531	0.999996595770314	AT1G59660	AT1G59660	1		BP	GO:0051604	protein maturation	1/698	0.863714371100062	0.999999999999954	AT4G04200	AT4G04200	1
BP	GO:0006520	cellular amino acid metabolic process	10/592	0.746590449865979	0.999996595770314	AT5G07440/AT1G64660/AT5G18170/AT3G47340/AT1G08630/AT2G40000/AT5G54080/AT4G34180/AT3G53180/AT3G13110	GDH2/MGL/GDH1/ASN1/THA1/HSPRO2/HGO/AT4G34180/NodGS/SERAT2;2	10		BP	GO:0070972	protein localization to endoplasmic reticulum	1/698	0.863714371100062	0.999999999999954	AT5G49500	AT5G49500	1
BP	GO:0006022	aminoglycan metabolic process	1/592	0.752448662505496	0.999996595770314	AT2G43570	CHI	1		BP	GO:1901607	alpha-amino acid biosynthetic process	3/698	0.864235840295426	0.999999999999954	AT1G66200/AT5G53460/AT2G41220	GSR2/GLT1/GLU2	3
BP	GO:0006026	aminoglycan catabolic process	1/592	0.752448662505496	0.999996595770314	AT2G43570	CHI	1		BP	GO:0006732	coenzyme metabolic process	6/698	0.864683538883731	0.999999999999954	AT2G36880/AT3G17390/AT5G41670/AT1G20950/AT5G48840/AT2G46110	MAT3/MTO3/AT5G41670/AT1G20950/PANC/KPHMT1	6
BP	GO:0006030	chitin metabolic process	1/592	0.752448662505496	0.999996595770314	AT2G43570	CHI	1		BP	GO:0006887	exocytosis	2/698	0.874222748269322	0.999999999999954	AT5G13990/AT3G56640	EXO70C2/SEC15A	2
BP	GO:0006032	chitin catabolic process	1/592	0.752448662505496	0.999996595770314	AT2G43570	CHI	1		BP	GO:0006323	DNA packaging	1/698	0.878019238614672	0.999999999999954	AT3G13782	NAP1;4	1
BP	GO:0006040	amino sugar metabolic process	1/592	0.752448662505496	0.999996595770314	AT2G43570	CHI	1		BP	GO:0034728	nucleosome organization	1/698	0.878019238614672	0.999999999999954	AT3G13782	NAP1;4	1
BP	GO:0006400	tRNA modification	1/592	0.752448662505496	0.999996595770314	AT3G61113	AT3G61113	1		BP	GO:0032940	secretion by cell	2/698	0.884727476904261	0.999999999999954	AT5G13990/AT3G56640	EXO70C2/SEC15A	2
BP	GO:0006778	porphyrin-containing compound metabolic process	1/592	0.752448662505496	0.999996595770314	AT1G58300	HO4	1		BP	GO:0005996	monosaccharide metabolic process	1/698	0.890824558429224	0.999999999999954	AT1G24280	G6PD3	1
BP	GO:0016998	cell wall macromolecule catabolic process	1/592	0.752448662505496	0.999996595770314	AT2G43570	CHI	1		BP	GO:0006333	chromatin assembly or disassembly	1/698	0.890824558429224	0.999999999999954	AT3G13782	NAP1;4	1
BP	GO:0019220	regulation of phosphate metabolic process	1/592	0.752448662505496	0.999996595770314	AT3G21870	CYCP2;1	1		BP	GO:0065004	protein-DNA complex assembly	1/698	0.890824558429224	0.999999999999954	AT3G13782	NAP1;4	1
BP	GO:0031399	regulation of protein modification process	1/592	0.752448662505496	0.999996595770314	AT3G21870	CYCP2;1	1		BP	GO:0071824	protein-DNA complex subunit organization	1/698	0.902287322902209	0.999999999999954	AT3G13782	NAP1;4	1
BP	GO:0044036	cell wall macromolecule metabolic process	1/592	0.752448662505496	0.999996595770314	AT2G43570	CHI	1		BP	GO:0072594	establishment of protein localization to organelle	1/698	0.902287322902209	0.999999999999954	AT5G49500	AT5G49500	1
BP	GO:0046348	amino sugar catabolic process	1/592	0.752448662505496	0.999996595770314	AT2G43570	CHI	1		BP	GO:0006575	cellular modified amino acid metabolic process	5/698	0.911410593415889	0.999999999999954	AT1G49860/AT3G09270/AT5G48840/AT1G53680/AT2G46110	GSTF14/GSTU8/PANC/GSTU28/KPHMT1	5
BP	GO:0051174	regulation of phosphorus metabolic process	1/592	0.752448662505496	0.999996595770314	AT3G21870	CYCP2;1	1		BP	GO:0043414	macromolecule methylation	1/698	0.912548109514855	0.999999999999954	AT1G30550	AT1G30550	1
BP	GO:1901071	glucosamine-containing compound metabolic process	1/592	0.752448662505496	0.999996595770314	AT2G43570	CHI	1		BP	GO:1901605	alpha-amino acid metabolic process	4/698	0.914355094755572	0.999999999999954	AT1G66200/AT3G01120/AT5G53460/AT2G41220	GSR2/MTO1/GLT1/GLU2	4
BP	GO:1901072	glucosamine-containing compound catabolic process	1/592	0.752448662505496	0.999996595770314	AT2G43570	CHI	1		BP	GO:0046903	secretion	2/698	0.919118078046234	0.999999999999954	AT5G13990/AT3G56640	EXO70C2/SEC15A	2
BP	GO:0006629	lipid metabolic process	22/592	0.766255475189643	0.999996595770314	AT5G41080/AT3G02040/AT5G65110/AT4G16760/AT5G18630/AT5G04040/AT3G03310/AT4G37070/AT2G30550/AT5G57190/AT3G51730/AT5G24210/AT5G14180/AT2G42690/AT1G18460/AT1G73740/AT3G21500/AT1G06800/AT5G42930/AT4G26690/AT4G34250/AT5G49070	GDPD2/SRG3/ACX2/ACX1/AT5G18630/SDP1/LCAT3/PLP1/AT2G30550/PSD2/AT3G51730/AT5G24210/MPL1/AT2G42690/AT1G18460/AT1G73740/DXPS1/PLA-I{gamma}1/AT5G42930/SHV3/KCS16/KCS21	22		BP	GO:1901136	carbohydrate derivative catabolic process	1/698	0.921732794973572	0.999999999999954	AT3G12500	HCHIB	1
BP	GO:0015931	nucleobase-containing compound transport	1/592	0.77447637809196	0.999996595770314	AT1G80300	NTT1	1		BP	GO:0051188	cofactor biosynthetic process	5/698	0.922300990186053	0.999999999999954	AT2G36880/AT3G17390/AT1G20950/AT5G48840/AT2G46110	MAT3/MTO3/AT1G20950/PANC/KPHMT1	5
BP	GO:0016485	protein processing	1/592	0.77447637809196	0.999996595770314	AT4G17840	AT4G17840	1		BP	GO:0008652	cellular amino acid biosynthetic process	3/698	0.926589467217368	0.999999999999954	AT1G66200/AT5G53460/AT2G41220	GSR2/GLT1/GLU2	3
BP	GO:0051128	regulation of cellular component organization	1/592	0.77447637809196	0.999996595770314	AT1G69410	ELF5A-3	1		BP	GO:0006259	DNA metabolic process	9/698	0.949957389500424	0.999999999999954	AT2G02480/AT4G21600/AT5G57970/AT1G14460/AT3G23890/AT5G44680/AT4G24790/AT5G04110/AT5G45400	STI/ENDO5/AT5G57970/AT1G14460/TOPII/AT5G44680/AT4G24790/GYRB3/RPA70C	9
BP	GO:1901607	alpha-amino acid biosynthetic process	3/592	0.775675038859391	0.999996595770314	AT3G47340/AT3G53180/AT3G13110	ASN1/NodGS/SERAT2;2	3		BP	GO:0022607	cellular component assembly	5/698	0.954906135661833	0.999999999999954	AT5G60920/AT5G49270/AT4G16120/AT5G15630/AT3G13782	COB/SHV2/COBL7/IRX6/NAP1;4	5
BP	GO:0006457	protein folding	3/592	0.788411034788555	0.999996595770314	AT5G52640/AT2G20560/AT1G28210	HSP90.1/AT2G20560/ATJ1	3		BP	GO:0048193	Golgi vesicle transport	1/698	0.955071921442366	0.999999999999954	AT2G35190	NPSN11	1
BP	GO:0006284	base-excision repair	1/592	0.794547031154131	0.999996595770314	AT1G75230	AT1G75230	1		BP	GO:0006790	sulfur compound metabolic process	6/698	0.95541569775373	0.999999999999954	AT1G49860/AT2G36880/AT3G17390/AT3G01120/AT3G09270/AT1G53680	GSTF14/MAT3/MTO3/MTO1/GSTU8/GSTU28	6
BP	GO:0051604	protein maturation	1/592	0.812834229704237	0.999996595770314	AT4G17840	AT4G17840	1		BP	GO:0032259	methylation	1/698	0.959794782712431	0.999999999999954	AT1G30550	AT1G30550	1
BP	GO:0070972	protein localization to endoplasmic reticulum	1/592	0.812834229704237	0.999996595770314	AT1G29330	ERD2	1		BP	GO:0033365	protein localization to organelle	1/698	0.959794782712431	0.999999999999954	AT5G49500	AT5G49500	1
BP	GO:0042221	response to chemical	6/592	0.814111320287705	0.999996595770314	AT1G76180/AT1G20450/AT3G50980/AT5G50760/AT1G20440/AT3G50970	ERD14/ERD10/XERO1/AT5G50760/COR47/LTI30	6		BP	GO:0006457	protein folding	2/698	0.961043979332394	0.999999999999954	AT5G61790/AT1G56340	CNX1/CRT1a	2
BP	GO:0008037	cell recognition	2/592	0.817967455087781	0.999996595770314	AT1G61610/AT1G61420	AT1G61610/AT1G61420	2		BP	GO:0000413	protein peptidyl-prolyl isomerization	1/698	0.964021811130374	0.999999999999954	AT4G34960	AT4G34960	1
BP	GO:0009856	pollination	2/592	0.817967455087781	0.999996595770314	AT1G61610/AT1G61420	AT1G61610/AT1G61420	2		BP	GO:0006366	transcription by RNA polymerase II	1/698	0.964021811130374	0.999999999999954	AT3G59390	AT3G59390	1
BP	GO:0009875	pollen-pistil interaction	2/592	0.817967455087781	0.999996595770314	AT1G61610/AT1G61420	AT1G61610/AT1G61420	2		BP	GO:0018208	peptidyl-proline modification	1/698	0.964021811130374	0.999999999999954	AT4G34960	AT4G34960	1
BP	GO:0044706	multi-multicellular organism process	2/592	0.817967455087781	0.999996595770314	AT1G61610/AT1G61420	AT1G61610/AT1G61420	2		BP	GO:0006749	glutathione metabolic process	3/698	0.970114807499208	0.999999999999954	AT1G49860/AT3G09270/AT1G53680	GSTF14/GSTU8/GSTU28	3
BP	GO:0048544	recognition of pollen	2/592	0.817967455087781	0.999996595770314	AT1G61610/AT1G61420	AT1G61610/AT1G61420	2		BP	GO:0019362	pyridine nucleotide metabolic process	2/698	0.97320535243516	0.999999999999954	AT5G41670/AT1G20950	AT5G41670/AT1G20950	2
BP	GO:0007275	multicellular organism development	1/592	0.829496205044852	0.999996595770314	AT5G06760	LEA4-5	1		BP	GO:0034655	nucleobase-containing compound catabolic process	2/698	0.97320535243516	0.999999999999954	AT4G21600/AT1G20950	ENDO5/AT1G20950	2
BP	GO:0032502	developmental process	1/592	0.829496205044852	0.999996595770314	AT5G06760	LEA4-5	1		BP	GO:0046496	nicotinamide nucleotide metabolic process	2/698	0.97320535243516	0.999999999999954	AT5G41670/AT1G20950	AT5G41670/AT1G20950	2
BP	GO:0048856	anatomical structure development	1/592	0.829496205044852	0.999996595770314	AT5G06760	LEA4-5	1		BP	GO:0006733	oxidoreduction coenzyme metabolic process	2/698	0.975618010922847	0.999999999999954	AT5G41670/AT1G20950	AT5G41670/AT1G20950	2
BP	GO:0044283	small molecule biosynthetic process	11/592	0.835581671774783	0.999996595770314	AT5G65690/AT3G47340/AT4G21470/AT3G25770/AT3G25760/AT3G53180/AT3G13110/AT4G34250/AT3G49160/AT5G49070/AT4G26530	PCK2/ASN1/FMN/FHY/AOC2/AOC1/NodGS/SERAT2;2/KCS16/AT3G49160/KCS21/FBA5	11		BP	GO:0072524	pyridine-containing compound metabolic process	2/698	0.975618010922847	0.999999999999954	AT5G41670/AT1G20950	AT5G41670/AT1G20950	2
BP	GO:0070647	protein modification by small protein conjugation or removal	6/592	0.838018902331927	0.999996595770314	AT1G60190/AT3G07370/AT5G61560/AT3G11840/AT2G35930/AT3G52450	PUB19/CHIP/AT5G61560/PUB24/PUB23/PUB22	6		BP	GO:0008037	cell recognition	1/698	0.97693306246859	0.999999999999954	AT4G00340	RLK4	1
BP	GO:0016053	organic acid biosynthetic process	9/592	0.840603046447813	0.999996595770314	AT3G47340/AT3G25770/AT3G25760/AT3G53180/AT3G13110/AT4G34250/AT3G49160/AT5G49070/AT4G26530	ASN1/AOC2/AOC1/NodGS/SERAT2;2/KCS16/AT3G49160/KCS21/FBA5	9		BP	GO:0009856	pollination	1/698	0.97693306246859	0.999999999999954	AT4G00340	RLK4	1
BP	GO:0046394	carboxylic acid biosynthetic process	9/592	0.840603046447813	0.999996595770314	AT3G47340/AT3G25770/AT3G25760/AT3G53180/AT3G13110/AT4G34250/AT3G49160/AT5G49070/AT4G26530	ASN1/AOC2/AOC1/NodGS/SERAT2;2/KCS16/AT3G49160/KCS21/FBA5	9		BP	GO:0009875	pollen-pistil interaction	1/698	0.97693306246859	0.999999999999954	AT4G00340	RLK4	1
BP	GO:0000271	polysaccharide biosynthetic process	2/592	0.842136568268347	0.999996595770314	AT4G24000/AT2G32530	CSLG2/CSLB03	2		BP	GO:0044706	multi-multicellular organism process	1/698	0.97693306246859	0.999999999999954	AT4G00340	RLK4	1
BP	GO:0006096	glycolytic process	2/592	0.842136568268347	0.999996595770314	AT3G49160/AT4G26530	AT3G49160/FBA5	2		BP	GO:0048544	recognition of pollen	1/698	0.97693306246859	0.999999999999954	AT4G00340	RLK4	1
BP	GO:0006165	nucleoside diphosphate phosphorylation	2/592	0.842136568268347	0.999996595770314	AT3G49160/AT4G26530	AT3G49160/FBA5	2		BP	GO:0098655	cation transmembrane transport	3/698	0.978710190045357	0.999999999999954	AT5G14880/AT2G28520/AT5G03570	AT5G14880/VHA-A1/IREG2	3
BP	GO:0006757	ATP generation from ADP	2/592	0.842136568268347	0.999996595770314	AT3G49160/AT4G26530	AT3G49160/FBA5	2		BP	GO:0098660	inorganic ion transmembrane transport	3/698	0.978710190045357	0.999999999999954	AT5G14880/AT2G28520/AT5G03570	AT5G14880/VHA-A1/IREG2	3
BP	GO:0009132	nucleoside diphosphate metabolic process	2/592	0.842136568268347	0.999996595770314	AT3G49160/AT4G26530	AT3G49160/FBA5	2		BP	GO:0098662	inorganic cation transmembrane transport	3/698	0.978710190045357	0.999999999999954	AT5G14880/AT2G28520/AT5G03570	AT5G14880/VHA-A1/IREG2	3
BP	GO:0009135	purine nucleoside diphosphate metabolic process	2/592	0.842136568268347	0.999996595770314	AT3G49160/AT4G26530	AT3G49160/FBA5	2		BP	GO:0006096	glycolytic process	1/698	0.981532032969202	0.999999999999954	AT1G20950	AT1G20950	1
BP	GO:0009179	purine ribonucleoside diphosphate metabolic process	2/592	0.842136568268347	0.999996595770314	AT3G49160/AT4G26530	AT3G49160/FBA5	2		BP	GO:0006165	nucleoside diphosphate phosphorylation	1/698	0.981532032969202	0.999999999999954	AT1G20950	AT1G20950	1
BP	GO:0009185	ribonucleoside diphosphate metabolic process	2/592	0.842136568268347	0.999996595770314	AT3G49160/AT4G26530	AT3G49160/FBA5	2		BP	GO:0006757	ATP generation from ADP	1/698	0.981532032969202	0.999999999999954	AT1G20950	AT1G20950	1
BP	GO:0009250	glucan biosynthetic process	2/592	0.842136568268347	0.999996595770314	AT4G24000/AT2G32530	CSLG2/CSLB03	2		BP	GO:0009132	nucleoside diphosphate metabolic process	1/698	0.981532032969202	0.999999999999954	AT1G20950	AT1G20950	1
BP	GO:0033692	cellular polysaccharide biosynthetic process	2/592	0.842136568268347	0.999996595770314	AT4G24000/AT2G32530	CSLG2/CSLB03	2		BP	GO:0009135	purine nucleoside diphosphate metabolic process	1/698	0.981532032969202	0.999999999999954	AT1G20950	AT1G20950	1
BP	GO:0042866	pyruvate biosynthetic process	2/592	0.842136568268347	0.999996595770314	AT3G49160/AT4G26530	AT3G49160/FBA5	2		BP	GO:0009179	purine ribonucleoside diphosphate metabolic process	1/698	0.981532032969202	0.999999999999954	AT1G20950	AT1G20950	1
BP	GO:0046031	ADP metabolic process	2/592	0.842136568268347	0.999996595770314	AT3G49160/AT4G26530	AT3G49160/FBA5	2		BP	GO:0009185	ribonucleoside diphosphate metabolic process	1/698	0.981532032969202	0.999999999999954	AT1G20950	AT1G20950	1
BP	GO:0046939	nucleotide phosphorylation	2/592	0.842136568268347	0.999996595770314	AT3G49160/AT4G26530	AT3G49160/FBA5	2		BP	GO:0042866	pyruvate biosynthetic process	1/698	0.981532032969202	0.999999999999954	AT1G20950	AT1G20950	1
BP	GO:0051273	beta-glucan metabolic process	2/592	0.842136568268347	0.999996595770314	AT4G24000/AT2G32530	CSLG2/CSLB03	2		BP	GO:0046031	ADP metabolic process	1/698	0.981532032969202	0.999999999999954	AT1G20950	AT1G20950	1
BP	GO:0051274	beta-glucan biosynthetic process	2/592	0.842136568268347	0.999996595770314	AT4G24000/AT2G32530	CSLG2/CSLB03	2		BP	GO:0046939	nucleotide phosphorylation	1/698	0.981532032969202	0.999999999999954	AT1G20950	AT1G20950	1
BP	GO:0051726	regulation of cell cycle	1/592	0.844677171598236	0.999996595770314	AT3G21870	CYCP2;1	1		BP	GO:0006090	pyruvate metabolic process	1/698	0.983475736375037	0.999999999999954	AT1G20950	AT1G20950	1
BP	GO:0006090	pyruvate metabolic process	2/592	0.853097405912761	0.999996595770314	AT3G49160/AT4G26530	AT3G49160/FBA5	2		BP	GO:0009166	nucleotide catabolic process	1/698	0.983475736375037	0.999999999999954	AT1G20950	AT1G20950	1
BP	GO:0009166	nucleotide catabolic process	2/592	0.853097405912761	0.999996595770314	AT3G49160/AT4G26530	AT3G49160/FBA5	2		BP	GO:0000003	reproduction	1/698	0.985215132546086	0.999999999999954	AT4G00340	RLK4	1
BP	GO:0006066	alcohol metabolic process	1/592	0.858508566666504	0.999996595770314	AT3G17770	AT3G17770	1		BP	GO:0022414	reproductive process	1/698	0.985215132546086	0.999999999999954	AT4G00340	RLK4	1
BP	GO:0015711	organic anion transport	1/592	0.858508566666504	0.999996595770314	AT4G00910	AT4G00910	1		BP	GO:1901292	nucleoside phosphate catabolic process	1/698	0.986771669119665	0.999999999999954	AT1G20950	AT1G20950	1
BP	GO:0015849	organic acid transport	1/592	0.858508566666504	0.999996595770314	AT4G00910	AT4G00910	1		BP	GO:0034404	nucleobase-containing small molecule biosynthetic process	1/698	0.988164545112194	0.999999999999954	AT1G20950	AT1G20950	1
BP	GO:0019751	polyol metabolic process	1/592	0.858508566666504	0.999996595770314	AT3G17770	AT3G17770	1		BP	GO:0051704	multi-organism process	1/698	0.988164545112194	0.999999999999954	AT4G00340	RLK4	1
BP	GO:0046942	carboxylic acid transport	1/592	0.858508566666504	0.999996595770314	AT4G00910	AT4G00910	1		BP	GO:0034220	ion transmembrane transport	3/698	0.98839325925473	0.999999999999954	AT5G14880/AT2G28520/AT5G03570	AT5G14880/VHA-A1/IREG2	3
BP	GO:0008652	cellular amino acid biosynthetic process	3/592	0.861630244307896	0.999996595770314	AT3G47340/AT3G53180/AT3G13110	ASN1/NodGS/SERAT2;2	3		BP	GO:0009451	RNA modification	1/698	0.990526256376237	0.999999999999954	AT1G30550	AT1G30550	1
BP	GO:0032501	multicellular organismal process	3/592	0.861630244307896	0.999996595770314	AT5G06760/AT1G61610/AT1G61420	LEA4-5/AT1G61610/AT1G61420	3		BP	GO:0009124	nucleoside monophosphate biosynthetic process	2/698	0.990651872802316	0.999999999999954	AT1G20950/AT1G36280	AT1G20950/AT1G36280	2
BP	GO:0071103	DNA conformation change	2/592	0.863360369215458	0.999996595770314	AT3G18035/AT2G18050	HON4/HIS1-3	2		BP	GO:0009127	purine nucleoside monophosphate biosynthetic process	2/698	0.990651872802316	0.999999999999954	AT1G20950/AT1G36280	AT1G20950/AT1G36280	2
BP	GO:0033013	tetrapyrrole metabolic process	1/592	0.87111018070794	0.999996595770314	AT1G58300	HO4	1		BP	GO:0009156	ribonucleoside monophosphate biosynthetic process	2/698	0.990651872802316	0.999999999999954	AT1G20950/AT1G36280	AT1G20950/AT1G36280	2
BP	GO:0050790	regulation of catalytic activity	1/592	0.87111018070794	0.999996595770314	AT3G21870	CYCP2;1	1		BP	GO:0009168	purine ribonucleoside monophosphate biosynthetic process	2/698	0.990651872802316	0.999999999999954	AT1G20950/AT1G36280	AT1G20950/AT1G36280	2
BP	GO:0065009	regulation of molecular function	1/592	0.87111018070794	0.999996595770314	AT3G21870	CYCP2;1	1		BP	GO:0044085	cellular component biogenesis	7/698	0.990666945415829	0.999999999999954	AT5G60920/AT5G49270/AT1G14080/AT2G15370/AT4G16120/AT5G15630/AT3G13782	COB/SHV2/FUT6/FUT5/COBL7/IRX6/NAP1;4	7
BP	GO:1901292	nucleoside phosphate catabolic process	2/592	0.872962730869019	0.999996595770314	AT3G49160/AT4G26530	AT3G49160/FBA5	2		BP	GO:0017144	drug metabolic process	6/698	0.991107008906625	0.999999999999954	AT2G36880/AT5G04950/AT3G17390/AT1G20950/AT3G12500/AT1G56430	MAT3/NAS1/MTO3/AT1G20950/HCHIB/NAS4	6
BP	GO:0034404	nucleobase-containing small molecule biosynthetic process	2/592	0.88194065807487	0.999996595770314	AT3G49160/AT4G26530	AT3G49160/FBA5	2		BP	GO:0046700	heterocycle catabolic process	2/698	0.991517845243153	0.999999999999954	AT4G21600/AT1G20950	ENDO5/AT1G20950	2
BP	GO:0006720	isoprenoid metabolic process	1/592	0.882591187783008	0.999996595770314	AT3G21500	DXPS1	1		BP	GO:0019359	nicotinamide nucleotide biosynthetic process	1/698	0.991524245064644	0.999999999999954	AT1G20950	AT1G20950	1
BP	GO:0008299	isoprenoid biosynthetic process	1/592	0.882591187783008	0.999996595770314	AT3G21500	DXPS1	1		BP	GO:0019363	pyridine nucleotide biosynthetic process	1/698	0.991524245064644	0.999999999999954	AT1G20950	AT1G20950	1
BP	GO:1901136	carbohydrate derivative catabolic process	1/592	0.882591187783008	0.999996595770314	AT2G43570	CHI	1		BP	GO:0033554	cellular response to stress	3/698	0.991848298447785	0.999999999999954	AT5G57970/AT5G44680/AT3G59390	AT5G57970/AT5G44680/AT3G59390	3
BP	GO:0022607	cellular component assembly	5/592	0.890333173097377	0.999996595770314	AT3G18035/ATMG00960/AT2G18050/ATCG01040/AT2G07681	HON4/-/HIS1-3/ccsA/ABCI4	5		BP	GO:0019752	carboxylic acid metabolic process	16/698	0.99219818664882	0.999999999999954	AT1G66200/AT5G04950/AT3G01120/AT1G01120/AT5G04530/AT5G53460/AT3G25110/AT1G20950/AT1G07720/AT2G43710/AT2G41220/AT1G36180/AT1G43800/AT5G48840/AT1G56430/AT2G46110	GSR2/NAS1/MTO1/KCS1/KCS19/GLT1/FaTA/AT1G20950/KCS3/SSI2/GLU2/ACC2/FTM1/PANC/NAS4/KPHMT1	16
BP	GO:1901615	organic hydroxy compound metabolic process	1/592	0.893051084973747	0.999996595770314	AT3G17770	AT3G17770	1		BP	GO:0043436	oxoacid metabolic process	16/698	0.99219818664882	0.999999999999954	AT1G66200/AT5G04950/AT3G01120/AT1G01120/AT5G04530/AT5G53460/AT3G25110/AT1G20950/AT1G07720/AT2G43710/AT2G41220/AT1G36180/AT1G43800/AT5G48840/AT1G56430/AT2G46110	GSR2/NAS1/MTO1/KCS1/KCS19/GLT1/FaTA/AT1G20950/KCS3/SSI2/GLU2/ACC2/FTM1/PANC/NAS4/KPHMT1	16
BP	GO:0006413	translational initiation	1/592	0.902580548805105	0.999996595770314	AT5G54940	AT5G54940	1		BP	GO:0015672	monovalent inorganic cation transport	2/698	0.992305280465409	0.999999999999954	AT5G14880/AT2G28520	AT5G14880/VHA-A1	2
BP	GO:0044248	cellular catabolic process	11/592	0.903802712931689	0.999996595770314	AT5G65110/AT4G16760/AT2G40000/AT3G49590/AT5G54080/AT4G34180/AT4G15420/AT3G49160/AT4G26530/AT1G58300/AT2G43570	ACX2/ACX1/HSPRO2/ATG13/HGO/AT4G34180/AT4G15420/AT3G49160/FBA5/HO4/CHI	11		BP	GO:0019439	aromatic compound catabolic process	2/698	0.992305280465409	0.999999999999954	AT4G21600/AT1G20950	ENDO5/AT1G20950	2
BP	GO:0005976	polysaccharide metabolic process	4/592	0.904810087362544	0.999996595770314	AT1G32170/AT5G55700/AT4G24000/AT2G32530	XTH30/BAM4/CSLG2/CSLB03	4		BP	GO:0044270	cellular nitrogen compound catabolic process	2/698	0.992305280465409	0.999999999999954	AT4G21600/AT1G20950	ENDO5/AT1G20950	2
BP	GO:0019359	nicotinamide nucleotide biosynthetic process	2/592	0.905471049986666	0.999996595770314	AT3G49160/AT4G26530	AT3G49160/FBA5	2		BP	GO:1901361	organic cyclic compound catabolic process	2/698	0.992305280465409	0.999999999999954	AT4G21600/AT1G20950	ENDO5/AT1G20950	2
BP	GO:0019363	pyridine nucleotide biosynthetic process	2/592	0.905471049986666	0.999996595770314	AT3G49160/AT4G26530	AT3G49160/FBA5	2		BP	GO:0072525	pyridine-containing compound biosynthetic process	1/698	0.992417237811041	0.999999999999954	AT1G20950	AT1G20950	1
BP	GO:0006397	mRNA processing	2/592	0.912287903065438	0.999996595770314	ATMG00520/ATCG00040	matR/-	2		BP	GO:0006082	organic acid metabolic process	16/698	0.992617570976807	0.999999999999954	AT1G66200/AT5G04950/AT3G01120/AT1G01120/AT5G04530/AT5G53460/AT3G25110/AT1G20950/AT1G07720/AT2G43710/AT2G41220/AT1G36180/AT1G43800/AT5G48840/AT1G56430/AT2G46110	GSR2/NAS1/MTO1/KCS1/KCS19/GLT1/FaTA/AT1G20950/KCS3/SSI2/GLU2/ACC2/FTM1/PANC/NAS4/KPHMT1	16
BP	GO:0070085	glycosylation	2/592	0.912287903065438	0.999996595770314	AT1G73740/AT5G57500	AT1G73740/AT5G57500	2		BP	GO:0009152	purine ribonucleotide biosynthetic process	2/698	0.993021102173996	0.999999999999954	AT1G20950/AT1G36280	AT1G20950/AT1G36280	2
BP	GO:0072525	pyridine-containing compound biosynthetic process	2/592	0.912287903065438	0.999996595770314	AT3G49160/AT4G26530	AT3G49160/FBA5	2		BP	GO:0009260	ribonucleotide biosynthetic process	2/698	0.993021102173996	0.999999999999954	AT1G20950/AT1G36280	AT1G20950/AT1G36280	2
BP	GO:0009056	catabolic process	13/592	0.919205602520184	0.999996595770314	AT5G65110/AT4G16760/AT2G40000/AT3G49590/AT5G54080/AT5G55700/AT3G08590/AT4G34180/AT4G15420/AT3G49160/AT4G26530/AT1G58300/AT2G43570	ACX2/ACX1/HSPRO2/ATG13/HGO/BAM4/iPGAM2/AT4G34180/AT4G15420/AT3G49160/FBA5/HO4/CHI	13		BP	GO:0046390	ribose phosphate biosynthetic process	2/698	0.993021102173996	0.999999999999954	AT1G20950/AT1G36280	AT1G20950/AT1G36280	2
BP	GO:0006352	DNA-templated transcription, initiation	1/592	0.926376715765745	0.999996595770314	AT5G13730	SIG4	1		BP	GO:0055086	nucleobase-containing small molecule metabolic process	6/698	0.993398845659633	0.999999999999954	AT5G41670/AT1G20950/AT4G24340/AT5G11160/AT1G36280/AT4G28940	AT5G41670/AT1G20950/AT4G24340/APT5/AT1G36280/AT4G28940	6
BP	GO:0016311	dephosphorylation	1/592	0.926376715765745	0.999996595770314	AT3G23610	DSPTP1	1		BP	GO:0006164	purine nucleotide biosynthetic process	2/698	0.994262714800571	0.999999999999954	AT1G20950/AT1G36280	AT1G20950/AT1G36280	2
BP	GO:0005975	carbohydrate metabolic process	33/592	0.929086725666508	0.999996595770314	AT1G67070/AT4G10120/AT5G65690/AT3G06500/AT1G23870/AT1G70290/AT1G61810/AT1G61820/AT1G32170/AT2G18700/AT5G24090/AT4G27830/AT3G60130/AT5G55700/AT3G08590/AT3G55430/AT3G17770/AT5G11110/AT5G64570/AT4G02280/AT3G47800/AT4G24000/AT1G73740/AT2G32530/AT1G18270/AT1G70820/AT1G09420/AT3G10740/AT2G33160/AT3G60140/AT3G49160/AT2G41850/AT4G26530	DIN9/ATSPS4F/PCK2/A/N-InvC/TPS9/TPS8/BGLU45/BGLU46/XTH30/TPS11/CHIA/BGLU10/BGLU16/BAM4/iPGAM2/AT3G55430/AT3G17770/SPS2F/XYL4/SUS3/AT3G47800/CSLG2/AT1G73740/CSLB03/AT1G18270/AT1G70820/G6PD4/ASD1/AT2G33160/DIN2/AT3G49160/PGAZAT/FBA5	33		BP	GO:0051276	chromosome organization	3/698	0.994299865569241	0.999999999999954	AT3G23890/AT5G04110/AT3G13782	TOPII/GYRB3/NAP1;4	3
BP	GO:0006325	chromatin organization	2/592	0.930073576222681	0.999996595770314	AT3G18035/AT2G18050	HON4/HIS1-3	2		BP	GO:0006325	chromatin organization	1/698	0.994570895110192	0.999999999999954	AT3G13782	NAP1;4	1
BP	GO:0016071	mRNA metabolic process	2/592	0.930073576222681	0.999996595770314	ATMG00520/ATCG00040	matR/-	2		BP	GO:1902600	proton transmembrane transport	1/698	0.994570895110192	0.999999999999954	AT2G28520	VHA-A1	1
BP	GO:0033365	protein localization to organelle	1/592	0.932940719420365	0.999996595770314	AT1G29330	ERD2	1		BP	GO:0072522	purine-containing compound biosynthetic process	2/698	0.994799604744217	0.999999999999954	AT1G20950/AT1G36280	AT1G20950/AT1G36280	2
BP	GO:0008033	tRNA processing	1/592	0.938920399206951	0.999996595770314	AT3G61113	AT3G61113	1		BP	GO:0051186	cofactor metabolic process	9/698	0.995061840491291	0.999999999999954	AT1G49860/AT2G36880/AT3G17390/AT5G41670/AT3G09270/AT1G20950/AT5G48840/AT1G53680/AT2G46110	GSTF14/MAT3/MTO3/AT5G41670/GSTU8/AT1G20950/PANC/GSTU28/KPHMT1	9
BP	GO:1901575	organic substance catabolic process	12/592	0.940161594061316	0.999996595770314	AT5G65110/AT4G16760/AT2G40000/AT5G54080/AT5G55700/AT3G08590/AT4G34180/AT4G15420/AT3G49160/AT4G26530/AT1G58300/AT2G43570	ACX2/ACX1/HSPRO2/HGO/BAM4/iPGAM2/AT4G34180/AT4G15420/AT3G49160/FBA5/HO4/CHI	12		BP	GO:0019693	ribose phosphate metabolic process	3/698	0.995652847643177	0.999999999999954	AT5G41670/AT1G20950/AT1G36280	AT5G41670/AT1G20950/AT1G36280	3
BP	GO:0006073	cellular glucan metabolic process	3/592	0.940757122405741	0.999996595770314	AT1G32170/AT4G24000/AT2G32530	XTH30/CSLG2/CSLB03	3		BP	GO:0016052	carbohydrate catabolic process	1/698	0.995655330045034	0.999999999999954	AT1G20950	AT1G20950	1
BP	GO:0044042	glucan metabolic process	3/592	0.940757122405741	0.999996595770314	AT1G32170/AT4G24000/AT2G32530	XTH30/CSLG2/CSLB03	3		BP	GO:0009123	nucleoside monophosphate metabolic process	2/698	0.99572981517127	0.999999999999954	AT1G20950/AT1G36280	AT1G20950/AT1G36280	2
BP	GO:0044264	cellular polysaccharide metabolic process	3/592	0.940757122405741	0.999996595770314	AT1G32170/AT4G24000/AT2G32530	XTH30/CSLG2/CSLB03	3		BP	GO:0009126	purine nucleoside monophosphate metabolic process	2/698	0.99572981517127	0.999999999999954	AT1G20950/AT1G36280	AT1G20950/AT1G36280	2
[truncated: 363 more rows]
