# Supplementary material for: Perturbation of mitochondrial Ca2+ homeostasis activates cross-compartmental proteostatic response in Arabidopsis
Source: Stress Biol. 2026 May 28;6(1):40. doi: 10.1007/s44154-026-00314-4 (PMC13219543; doi:10.1007/s44154-026-00314-4)
Supplement: Supplementary file 3 — Supplementary Material 3: Table S2. Expression of genes important for mitochondrial proteostasis in 2OX and the sextuple mutant. [file 44154_2026_314_MOESM3_ESM.xlsx]

## Sheet: Instruction
Supplementary Table S2. Expression values of genes improtant for mitochondrial proteostasis
The instructions for Supplementary Table S2.
Sheet Names	Coorresponding legends
OXPHOS	Expression values of nDNA encoded OXPHOS subunits and asemebly factors for generating heatmap.
mitoribosome	Expression values of nDNA encoded mitochondrial ribosome for generating heatmap.
protein import	Expression values of mitochondrial protein import genes for generating heatmap.
Chaperones	Expression values of chaperone genes for generating heatmap.

## Sheet: OXPHOS
gene_id	gene_id	Col_0_CK_1	Col_0_CK_2	Col_0_CK_3	Col_0_AA_1	Col_0_AA_2	Col_0_AA_3	OX2_CK_1	OX2_CK_2	OX2_CK_3	Sex_CK_1	Sex_CK_2	Sex_CK_3
AT1G76200	AT1G76200	232.171	250.091	233.466	284.698	240.466	178.67	263.745	273.462	233.106	392.826	330.787	284.167	I	NADH dehydrogenase [ubiquinone] 1 beta subcomplex subunit 2;At1g76200;PTN001808133;orthologs
AT2G02510	AT2G02510	116.715	131.45	110.566	129.443	105.286	90.8923	146.33	175.667	126.049	168.741	146.579	141.843	I	NADH dehydrogenase [ubiquinone] 1 beta subcomplex subunit 3-A;At2g02510;PTN001431361;orthologs
AT5G47570	AT5G47570	190.557	185.854	181.603	230.18	209.73	165.151	207.639	226.936	198.607	288.366	242.047	205.778	I	NADH dehydrogenase [ubiquinone] 1 beta subcomplex subunit 8, mitochondrial;At5g47570;PTN002192838;orthologs
AT3G57785	AT3G57785	17.0261	18.1423	15.9009	14.0119	19.413	12.6321	20.3732	21.6593	19.47	31.0064	24.9015	20.4356	I	ESSS subunit of NADH:ubiquinone oxidoreductase (Complex I) protein;At3g57785;PTN002043276;orthologs
AT2G42310	AT2G42310	91.8387	98.8299	92.4291	91.9188	81.6583	63.5427	105.198	97.6157	80.1052	164.42	126.979	106.894	I	ESSS subunit of NADH:ubiquinone oxidoreductase (Complex I) protein;MHK10.3;PTN002043277;orthologs
AT4G32210	AT4G32210	22.7993	21.9885	19.6719	28.5725	25.1172	34.9455	19.0442	20.8566	22.0021	15.0637	19.278	19.2695	II	Succinate dehydrogenase subunit 3-1, mitochondrial;SDH3-1;PTN002590650;orthologs
AT5G66760	AT5G66760	76.5373	75.4253	77.9411	74.4822	81.8273	90.6081	91.276	97.1436	90.5536	71.2595	79.4318	88.7791	II	SDH1-1
AT2G18450	AT2G18450	1.71158	1.32534	1.90779	0.902605	0.718159	1.76169	2.85485	1.89353	1.98461	1.46234	1.23896	1.19698	II	SDH1-2
AT3G27380	AT3G27380	32.9238	28.8574	30.3727	35.7049	30.6694	28.3078	41.8656	40.3718	36.0291	39.4205	35.3401	37.4985	II	SDH2-1
AT5G40650	AT5G40650	12.6695	11.9665	14.2327	19.2691	17.8117	14.5342	17.6351	16.5072	12.722	18.0027	16.2731	16.2943	II	SDH2-2
AT2G46505	AT2G46505	44.1743	45.808	41.8894	49.1363	54.8497	65.8646	55.4854	59.8279	67.2032	49.518	44.1839	46.5358	II	SDH4
AT1G47420	AT1G47420	162.503	171.373	161.845	205.941	188.301	165.255	197.25	205.392	176.3	202.846	185.866	183.917	II	SDH5
AT1G08480	AT1G08480	77.1378	87.612	88.5023	93.9778	84.1242	76.8315	119.496	117.279	91.3996	120.454	103.132	93.0009	II	SDH6
AT3G47833	AT3G47833	44.9034	47.1838	39.4353	50.9008	44.8427	34.1009	69.9196	78.5593	54.5943	64.2762	58.9685	57.0752	II	SDH7-1
AT5G62575	AT5G62575	30.975	33.4574	27.3111	39.2673	32.8547	25.0421	41.0873	43.2581	34.2841	47.2801	43.7858	35.766	II	SDH7-2a
AT2G46390	AT2G46390	151.262	145.009	135.73	137.004	112.47	93.1358	175.689	201.209	171.436	204.683	164.204	168.036	II	SDH8
AT1G15120	AT1G15120	121.521	129.188	117.358	153.119	140.506	130.476	162.176	168.914	134.121	163.818	143.138	154.729	III	QCR6-1
AT2G01090	AT2G01090	23.8191	27.2405	22.5299	25.6349	24.4548	21.5529	24.4489	27.7381	22.2815	32.7268	27.1204	22.5443	III	QCR6-2
AT4G32470	AT4G32470	175.562	197.961	171.148	234.625	202.886	174.446	230.944	258.365	201.969	284.957	239.044	213.058	III	QCR7-1
AT5G25450	AT5G25450	2.56307	4.20754	4.08695	5.59966	5.0187	6.6647	5.51014	6.19341	3.76928	5.07402	4.18358	7.02837	III	QCR7-2
AT3G52730	AT3G52730	113.396	123.244	109.29	139.5	108.194	105.096	163.572	172.81	120.67	162.09	136.641	129.419	III	QCR9
AT1G80230	AT1G80230	54.2843	61.7601	54.4134	66.8267	58.1091	65.55	60.3066	62.686	59.1786	59.7201	55.2682	55.9237	IV	COX 5b-1
AT3G15640	AT3G15640	100.959	120.122	104.969	103.252	99.0045	98.5598	125.941	147.065	127.356	131.88	131.211	126.893	IV	COX 5b-2
AT2G47380	AT2G47380	70.1487	75.6426	71.834	71.8685	77.6001	72.764	99.5024	102.206	83.15	103.611	95.3229	85.5362	IV	COX 5c-1
AT5G61310	AT5G61310	11.5636	14.1398	12.9814	11.945	12.4424	15.7952	20.9837	22.7396	17.0035	21.5541	19.9974	21.5425	IV	COX 5c-2
AT3G62400	AT3G62400	112.264	117.346	108.648	132.805	115.498	113.937	146.376	155.497	128.824	165.278	143.447	137.92	IV	COX 5c-3a
AT4G37830	AT4G37830	337.005	352.729	336.885	460.717	362.034	342.215	382.72	393.288	344.814	442.892	428.372	364.958	IV	COX 6a
AT1G22450	AT1G22450	80.3072	89.0381	83.2576	93.132	88.0498	87.0088	89.0005	91.9537	81.7543	86.8979	84.9247	87.3901	IV	COX 6b-1
AT5G27760	AT5G27760	243.943	182.53	158.195	321.776	262.274	208.005	171.427	128.793	132.002	281.637	199.745	309.671	IV	COX X1-2
AT1G01170	AT1G01170	91.1807	86.446	95.1201	184.631	108.561	102.676	70.6389	77.6158	70.1937	106.337	111.647	69.2523	IV	COX X2-1
AT4G00860	AT4G00860	116.203	135.901	119.403	120.829	119.733	146.93	145.119	164.171	157.167	148.164	140.501	145.894	IV	COX X2-2
AT1G72020	AT1G72020	190.542	190.37	188.618	198.954	175.091	147.844	269.083	282.635	225.084	301.238	254.386	229.476	IV	COX X3
AT4G21105	AT4G21105	139.744	145.992	136.267	175.24	138.476	136.214	174.416	193.931	167.347	223.916	176.306	192.092	IV	COX X4
AT2G16460	AT2G16460	8.72287	10.2971	8.72244	9.45487	9.85964	10.7045	10.9368	10.6504	11.4409	8.90311	10.4984	10.5657	IV	COX X6
AT1G51650	AT1G51650	295.708	331.54	287.623	351.866	303.821	265.566	446.179	495.985	369.94	487.629	413.905	398.126	V	ATP15
AT5G47030	AT5G47030	138.885	148.127	153.977	165.281	154.177	145.585	160.264	178.604	166.087	157.328	167.95	164.506	V	ATP16
AT4G30010	AT4G30010	158.324	161.277	157.164	203.274	159.916	150.297	215.015	206.482	161.015	256.34	215.585	195.538	V	ATP17
AT2G19680	AT2G19680	42.9672	46.3895	46.9426	53.0634	49.7073	38.9048	64.2166	68.2643	60.5407	61.8448	57.3699	62.583	V	ATP20-1
AT5G08670	AT5G08670	173.983	181.928	183.859	204.065	218.859	255.522	165.294	170.65	199.218	173.589	183.448	192.022	V	ATP2a
AT2G33040	AT2G33040	208.369	223.916	224.692	281.071	230.831	212.227	271.085	263.111	224.654	282.066	266.088	257.401	V	ATP3
AT3G52300	AT3G52300	282.153	315.439	291.392	356.704	321.667	271.627	350.279	380.827	299.267	356.839	341.919	329.61	V	ATP7
AT1G19580	AT1G19580	18.0591	20.3934	19.2046	17.2458	16.344	15.9442	24.3238	21.7074	19.9462	25.1691	22.3418	19.9012	AS	FPBP1
AT3G48680	AT3G48680	41.0398	44.5817	42.097	52.716	46.0022	46.3839	41.422	36.2739	33.9426	58.7573	51.0001	38.9599	AS	FPBP3
AT5G63510	AT5G63510	51.9038	57.3337	60.2062	59.5052	47.4779	44.422	61.9062	58.4542	46.1256	75.9528	70.0896	60.5316	AS	FPBP4
AT5G66510	AT5G66510	71.8105	71.7488	69.627	79.768	69.4114	77.2938	85.1296	98.6759	83.9329	91.5484	86.809	88.5324	AS	FPBP5
AT1G51980	AT1G51980	93.6177	102.956	102.58	106.291	100.19	102.246	118.589	114.703	103.584	109.101	109.41	110.97	AS	MPP alpha-1
AT3G16480	AT3G16480	21.1702	23.4789	23.3048	23.0173	24.6675	23.0656	26.3142	27.0738	24.6623	23.8707	23.7687	22.6555	AS	MPP alpha-2
AT3G02090	AT3G02090	141.041	147.892	141.159	148.722	138.583	159.011	167.675	162.923	152.019	159.3	157.12	158.377	AS	MPP beta
AT2G27730	AT2G27730	73.8493	83.3753	69.7999	79.1685	77.3911	70.5678	92.0636	102.17	92.6229	110.364	94.4879	92.5672	I-AS	NDU16
AT3G08610	AT3G08610	250.868	251.849	242.262	298.651	273.243	252.424	308.793	317.224	264.332	346.753	310.942	277.318	I-AS	NDUFA1
AT3G03100	AT3G03100	208.494	229.099	222.888	285.127	236.551	194.679	271.211	290.298	211.949	303.624	287.511	236.336	I-AS	NDUFA11
AT2G33220	AT2G33220	92.8772	98.9352	88.5928	102.071	97.3053	94.6454	78.3122	92.7202	92.5885	110.394	103.893	110.035	I-AS	NDUFA12-1
AT5G47890	AT5G47890	107.252	107.15	102.917	144.01	115.602	83.6401	133.174	130.118	117.205	153.612	141.756	116.935	I-AS	NDUFA2
AT5G52840	AT5G52840	222.071	242.627	250.939	248.469	213.873	166.887	294.121	318.788	261.429	311.004	323.976	281.423	I-AS	NDUFA5
AT3G12260	AT3G12260	106.453	107.106	102.844	127.726	99.3112	82.9788	156.794	150.155	122.54	163.708	157.13	134.926	I-AS	NDUFA6
AT3G06310	AT3G06310	23.2779	26.0312	25.0815	31.2	21.131	24.2116	35.7431	36.9845	27.5465	37.7601	33.752	29.6379	I-AS	NDUFA8-1
AT5G18800	AT5G18800	110.945	119.044	114.137	143.208	127.668	103.853	124.053	152.913	118.951	154.599	140.182	124.634	I-AS	NDUFA8-2
AT2G20360	AT2G20360	82.8158	86.0117	87.958	100.015	94.5429	81.4354	91.2012	94.2136	92.9316	84.0762	89.9364	85.8261	I-AS	NDUFA9
AT1G65290	AT1G65290	186.113	229.47	199.255	211.477	203.603	181.289	303.738	338.306	249.246	297.389	274.493	280.39	I-AS	NDUFAB1-1
AT1G49140	AT1G49140	94.8647	95.1964	93.8194	105.206	92.8764	73.825	108.031	112.155	97.0666	129.749	124.155	94.8708	I-AS	NDUFB10-1
AT2G02050	AT2G02050	99.1819	97.7436	90.6739	99.337	90.0693	80.527	123.193	133.712	108.101	138.21	112.783	115.063	I-AS	NDUFB7
AT4G34700	AT4G34700	237.373	250.235	239.842	317.775	255.084	211.905	313.668	321.356	255.469	328.098	326.958	271.395	I-AS	NDUFB9
AT5G37510	AT5G37510	50.8267	52.9679	56.1806	62.7695	60.0458	62.7735	60.7261	55.7321	57.5525	48.8108	53.3231	48.5353	I-AS	NDUFS1
AT5G67590	AT5G67590	148.111	150.998	144.628	174.563	137.036	141.979	137.273	138.834	110.138	204.806	180.884	163.388	I-AS	NDUFS4
AT3G62790	AT3G62790	65.0172	75.7957	62.6131	86.6701	71.3074	61.5752	87.6365	108.913	80.52	103.828	95.232	77.1758	I-AS	NDUFS5-1
AT2G47690	AT2G47690	66.2989	67.323	60.038	73.1666	61.0328	50.8106	84.8182	98.0905	73.3224	104.866	91.9612	75.5964	I-AS	NDUFS5-2
AT3G03070	AT3G03070	129.204	138.539	132.377	175.311	156.635	149.186	144.778	155.673	141.488	187.657	173.809	153.229	I-AS	NDUFS6
AT5G11770	AT5G11770	127.518	128.971	122.433	177.319	182.608	193.531	128.921	149.864	168.869	150.888	133.715	133.369	I-AS	NDUFS7
AT5G08530	AT5G08530	118.75	117.255	116.007	149.147	132.29	135.032	114.191	118.749	109.092	114.88	123.717	110.371	I-AS	NDUFV1
AT4G02580	AT4G02580	92.6274	99.834	87.034	115.74	103.205	102.944	104.571	107.243	103.144	114.229	104.153	104.649	I-AS	NDUFV2
AT1G16700	AT1G16700	42.7156	39.9041	43.2453	60.8806	49.5856	46.082	48.0072	49.2909	42.5659	53.5794	49.5023	48.1272	I-AS	NDUSF8-2
AT5G13430	AT5G13430	73.9154	82.8032	73.0497	83.1124	77.1306	78.9395	93.5765	104.896	92.6267	91.7859	91.0973	88.9702	AS	UCR1-1
AT3G10860	AT3G10860	298.099	315.163	290.863	348.569	295.879	237.043	419.989	450.579	365.35	482.794	401.518	367.554	AS	UCRQ-1
AT5G05370	AT5G05370	186.271	177.689	176.089	187.52	167.19	132.57	230.865	233.49	205.794	309.788	264.239	266.156	AS	UCRQ-2
AT2G40765	AT2G40765	66.8346	82.8042	71.4586	70.6892	64.8351	58.5002	89.4506	100.452	97.0213	104.284	96.2635	86.8884	AS	UCRY

## Sheet: mitoribosome
gene_id	Col_0_CK_1	Col_0_CK_2	Col_0_CK_3	Col_0_AA_1	Col_0_AA_2	Col_0_AA_3	OX2_CK_1	OX2_CK_2	OX2_CK_3	Sex_CK_1	Sex_CK_2	Sex_CK_3
AT1G04480	442.296	501.656	449.62	445.989	485.964	406.708	602.343	645.459	481.049	728.764	655.225	630.327	RPL23B
AT1G07070	32.2351	34.0008	37.7917	29.9292	28.8057	30.5831	48.4387	52.6558	39.8411	50.4345	45.8518	44.0607	RPL35AA
AT1G07210	34.2502	43.1392	36.0434	36.9144	33.9754	34.2663	53.1655	53.7762	44.0922	41.8333	43.7517	38.9678	RPS18
AT1G07830	31.0004	40.9947	31.0829	34.1242	33.4284	29.5847	43.1045	52.1873	36.6587	48.5339	42.9517	41.7399	RPL29
AT1G08845	6.6634	7.75219	5.28363	8.32577	5.91001	8.80422	10.1806	11.2611	8.36523	9.00868	9.41156	10.5284	RPL18C
AT1G09690	549.066	633.297	588.862	661.303	660.123	534.856	749.922	818.666	662.961	863.922	780.942	784.736	RPL21C
AT1G15810	17.3659	17.953	18.4609	16.2737	18.0455	20.4389	20.5785	24.4726	22.8331	22.2831	23.0297	24.7884	RPS15A
AT1G16740	65.2342	66.0183	73.6178	72.6546	75.9085	52.5222	99.8241	103.795	82.6935	116.84	109.506	106.964	RPL20
AT1G16870	19.4644	23.8043	23.3443	20.2022	20.9272	19.7904	31.5835	27.3813	25.7192	24.9844	24.0504	25.7846	RPS29
AT1G17560	10.6129	12.3402	11.7558	9.62011	12.0019	10.6992	26.0008	29.3446	19.9829	15.4693	15.2246	16.1059	HLL
AT1G24240	8.947	9.49394	11.2859	9.36156	9.64005	7.53948	13.0195	12.5415	9.98061	13.12	11.7583	10.7333	RPL19A
AT1G31817	17.9243	20.0127	21.2257	16.9678	15.1992	16.1665	30.3667	30.4906	27.4293	22.2937	20.2995	20.5698	NFD3
AT1G52370	18.3806	17.8109	15.6106	25.2963	20.8533	21.8057	18.2693	20.6275	16.2625	22.5963	19.938	17.8774	RPL22A
AT1G57860	197.577	206.767	208.381	203.565	205.503	172.254	290.433	282.219	221.083	316.232	276.341	277.358	RPL21F
AT1G64880	23.9719	28.7477	30.0207	20.2692	22.7674	26.7668	36.2524	41.0859	35.4129	30.325	33.4802	38.5846	RPS5
AT1G70190	19.8063	19.366	22.7884	16.377	19.5166	17.9449	26.6668	30.4386	21.2541	25.0229	25.3596	24.0425	RPL12A
AT1G77750	20.1079	25.0172	25.5835	25.4597	24.9566	20.6874	44.0926	47.4228	32.2565	42.6061	35.7831	33.7098	RPS13
AT1G80620	21.1302	21.3556	20.152	20.2945	23.8182	25.3087	23.8803	24.0217	25.0664	21.9441	21.5241	24.8233	RPS15B
AT2G05220	167.574	203.033	192.095	203.631	190.892	190.274	263.749	257.695	212.632	272.19	244.943	250.295	RPS17B
AT2G07715	1.86738	1.99036	1.73454	5.77207	4.1942	4.99853	3.78653	3.21396	2.32991	2.19747	2.29187	2.18331	RPL2A
AT2G16930	39.3591	49.3115	39.8455	57.7207	49.4511	42.943	42.4755	43.5496	40.9913	58.9566	47.924	44.1328	RPL27A
AT2G20060	28.5516	33.2315	33.9635	31.9309	38.7888	38.5192	44.0823	42.4333	40.755	32.7982	34.5148	37.0226	RPL4
AT2G34520	44.6181	51.1651	45.0895	56.4926	53.6051	47.4911	66.5328	72.6655	52.5569	73.2246	64.0142	70.6693	RPS14
AT2G42710	16.6257	16.1623	16.2633	15.9674	16.9485	20.2179	29.9299	32.0599	28.5698	20.2592	21.2216	27.4742	RPL1
AT2G44065	31.6073	34.8184	31.3959	32.1081	30.0047	28.0467	37.0019	36.6411	31.1848	38.8633	35.0369	31.0061	RPL2B
AT3G01790	22.6615	26.5465	24.5577	27.5784	28.0109	27.4905	38.1576	43.6451	37.1113	32.128	29.5805	31.6536	RPL13
AT3G03600	27.8676	32.2012	29.4194	28.7026	25.5432	23.8983	48.2545	51.1938	36.7742	36.7075	35.5547	38.6639	RPS2
AT3G04400	662.431	757.1	697.236	758.528	737.526	605.957	984.304	1005.39	773.435	1206.56	1044.46	996.026	RPL23C
AT3G10610	76.9209	86.1142	80.6108	76.1648	83.0014	97.9596	111.43	114.145	90.4833	105.082	91.7559	119.503	RPS17C
AT3G12370	23.2879	25.7611	24.7757	20.3144	18.0244	19.1606	38.162	39.15	28.8202	34.0795	32.7058	32.869	RPL10
AT3G17465	34.9071	36.6835	35.2032	37.1924	37.4535	37.0097	58.6859	59.2335	46.4692	43.9566	42.1136	51.2103	RPL3
AT3G22300	23.2565	27.8643	28.464	20.6536	25.0728	30.5924	32.554	38.9039	34.4489	28.7358	27.4947	34.6233	RPS10
AT3G22450	1.76053	2.23077	2.57683	2.04976	0.984934	2.25426	2.7882	3.26168	3.0779	2.40133	1.27212	1.82621	RPL18A
AT3G45020	2.22673	2.66026	3.004	2.51629	3.9152	6.54834	4.24468	4.90835	3.3736	3.44699	2.57355	3.51259	RPL18B
AT3G49080	23.1819	23.5475	24.3538	23.1079	23.8995	23.6906	30.2429	34.3051	30.0033	30.377	30.9205	33.9818	RPS9
AT3G55750	170.074	180.949	185.804	182.286	170.938	170.943	260.765	270.576	209.451	279.302	234.357	256.492	RPL35AD
AT3G59650	14.3941	16.2507	15.8436	14.314	15.4613	11.2286	27.9302	29.9208	24.9742	29.0653	24.2711	25.1925	RPL51
AT4G11630	20.1745	20.3764	17.9246	15.4878	18.3101	16.2153	27.859	30.8356	23.0702	25.43	22.2696	24.5776	RPL19B
AT4G23620	12.3385	11.6727	13.6616	9.09328	11.4797	11.1886	21.7235	21.1624	16.8783	19.4514	18.1218	16.6851	RPL15A
AT4G28360	19.1646	20.8202	21.7867	14.7611	16.8826	9.29726	29.6864	29.3129	25.9267	28.611	27.6073	25.3208	RPL22B
AT4G30930	20.9699	22.526	22.1324	20.3116	21.8131	20.2232	32.799	36.9522	28.5446	25.5275	24.8052	25.9037	NFD1
AT4G35490	89.5759	97.3157	84.356	98.8477	96.7571	85.0145	107.942	112.949	87.8493	142.408	118.214	117.611	RPL11
AT4G36420	38.295	43.8691	43.1379	35.8088	33.4821	31.4829	62.6978	67.79	54.9129	59.8309	56.5937	58.2235	RPL12B
AT4G37660	18.7617	28.5795	21.2839	29.3693	21.2936	24.7427	38.476	42.8465	27.9869	32.4951	29.9908	31.2456	RPL12C
AT4G39880	48.8722	56.4419	49.2208	39.9665	47.1618	48.4232	61.1462	69.925	58.6259	61.257	50.2845	60.2521	RPL23A
AT5G04800	140.86	159.624	156.611	151.138	165.335	154.383	185.391	212.867	171.951	187.264	183.964	214.967	RPS17D
AT5G09770	34.3509	39.6214	39.5374	44.5563	48.0025	45.6319	57.4622	68.483	59.6825	58.7287	47.8869	48.486	RPL17B
AT5G15220	15.9936	19.3675	16.9349	14.6485	15.4171	15.0044	23.2806	22.8062	20.0575	22.2125	21.0063	18.4329	RPL27B
AT5G39800	8.01007	10.3057	12.7548	8.55437	7.97761	8.29704	16.8352	15.5295	12.2477	15.4078	11.0193	12.7328	RPL27C
AT5G40080	9.51186	9.82054	9.81692	7.16587	5.73077	8.19165	19.4363	19.1715	12.1397	17.1785	14.3315	13.9146	RPL41
AT5G46160	23.8366	29.4877	25.342	30.8307	24.9838	23.6476	43.2713	44.564	35.5335	38.5406	33.384	30.7607	HLP
AT5G47320	30.356	34.3122	30.9405	34.764	32.4837	32.2821	43.7797	43.2391	36.731	36.235	36.3482	37.513	RPS19
AT5G53070	13.7605	14.2998	16.2249	15.7404	13.7627	10.7709	22.9208	22.4671	20.967	22.2611	18.6541	20.6524	RPL9
AT5G55140	29.7623	38.966	33.9196	36.5802	35.2468	28.4779	39.937	42.876	37.6781	44.571	42.4899	42.6867	RPL30
AT5G56940	47.2923	52.6447	49.5297	54.5182	43.4155	46.9402	71.2053	76.3726	57.7626	79.1709	68.1153	67.0292	RPS16
AT5G64650	15.8679	18.4038	16.9984	18.5858	19.731	22.3999	20.6069	27.8191	25.5989	16.6539	14.9435	17.9694	RPL17A
AT5G64670	29.1446	33.3405	30.5335	26.4897	26.1533	24.2299	48.7868	55.8515	48.235	42.3915	39.7729	41.5542	RPL15B
AT5G66860	60.4588	73.0086	68.1004	71.6072	64.0511	63.1823	118.118	128.424	86.8768	98.8123	94.9799	99.3235	RPL25

## Sheet: protein import
gene_id	Col_0_CK_1	Col_0_CK_2	Col_0_CK_3	Col_0_AA_1	Col_0_AA_2	Col_0_AA_3	OX2_CK_1	OX2_CK_2	OX2_CK_3	Sex_CK_1	Sex_CK_2	Sex_CK_3
AT1G61570	66.9523	79.4574	71.5725	70.9689	72.1531	77.1208	125.214	148.276	98.7928	115.727	91.5609	115.262	mitochodnrial protein import	TIM13
AT5G09470	0.958942	2.07913	0.975559	1.96088	3.75537	2.07793	3.90984	4.94547	4.37791	1.31317	0.699981	0.705927		PUMP6
AT5G11690	7.51427	5.82871	7.40459	3.69193	6.03164	5.09718	10.4628	12.2128	10.5886	10.7023	9.34843	8.51392		TIM17-3
AT1G64220	25.3166	37.2771	30.3895	41.3728	31.7043	31.0162	73.6269	96.9504	67.4121	45.0456	32.0081	47.524		TOM7-2
AT3G09700	10.7412	13.809	13.6672	8.97877	10.9894	7.17381	21.7608	20.6903	15.1677	18.489	14.9113	14.7853		TIM14-2
AT1G44890	3.34111	5.05074	5.60471	6.42414	7.69994	5.8351	9.03855	10.1916	7.1925	6.35967	4.75636	6.00207		OXAL
AT1G65080	2.28165	3.0243	2.21285	3.56421	2.64681	4.47151	3.50723	3.5753	4.83955	2.64302	1.62876	2.63062		ALB3L2
AT1G50400	6.71075	7.94009	6.02559	6.06674	7.50868	9.59739	11.9395	12.3475	8.50243	5.59369	5.37204	9.08983		TOM40-2
AT3G07910	99.3691	100.912	96.9015	96.3465	99.7636	76.355	169.583	168.202	124.424	173.602	135.372	149.257		AT3g07910
AT5G55200	36.6435	38.0927	33.271	49.2763	55.8888	47.195	69.2693	68.3292	58.3703	40.1461	36.3159	54.6752		Mge1
AT4G26780	11.1759	14.5679	15.0394	10.7103	10.671	13.0926	27.8845	29.9383	24.9277	15.8496	15.8064	22.5011		Mge2
AT1G20350	10.0657	6.59883	7.05527	11.3049	10.8825	8.63087	20.7376	19.2008	18.0231	10.269	8.78241	11.7285		TIM17-1
AT3G10110	7.26008	9.04682	9.12144	8.631	9.15635	10.2303	15.6328	15.5408	12.1057	11.0712	10.2927	10.1021		TIM22-1
AT2G29530	41.4212	53.2123	45.9137	51.7707	52.6093	60.1791	76.7975	85.1405	55.9657	64.3869	68.3493	75.5017		TIM10
AT3G04800	3.25808	4.58998	4.10017	4.75067	4.40986	4.78254	12.9724	12.4839	8.4711	6.17614	5.37023	4.41004		TIM23-3
AT5G09420	10.8689	11.8905	10.1703	13.6134	16.5794	17.3158	22.0285	20.2483	22.6221	9.03735	8.82288	14.071		OM64
													Protease and peptidase
AT5G23140	32.3711	35.4945	28.3222	33.989	31.0458	29.9399	36.4976	38.8793	28.9319	42.0253	39.5103	36.949		CLPP2
AT5G26860	13.0568	13.6369	13.7774	13.2596	15.6612	20.0313	25.7468	25.3317	26.3947	13.3431	14.4107	17.9549		LON1
AT3G05790	0.134085	0.124593	0.177925	0.0865841	0.353639	0.373564	1.1076	1.07072	1.15387	0.0239498	0.146814	0.126909		LON4
AT1G07510	7.18824	7.06693	6.57799	6.85943	6.82161	9.60532	6.9274	7.1928	8.56078	5.9917	6.75641	7.73167		FTSH10
AT2G29080	24.9015	25.0123	27.2216	20.8836	20.0754	27.2341	27.1021	25.3054	30.279	27.8303	26.1245	27.3673		FTSH3
AT2G26140	32.3431	31.722	33.96	31.2873	32.9764	31.7618	35.6164	38.1873	36.3869	26.5242	32.3803	33.8927		FTSH4
AT5G53170	27.2767	26.5797	27.8818	33.4917	28.9398	29.8042	21.2599	21.4301	23.357	24.4055	24.4139	23.4859		FTSH11
AT5G27660	1.36155	2.67743	2.73526	1.86064	2.65716	2.47005	5.14058	5.3651	5.66842	2.65251	2.13026	3.25166		DegP14
AT5G36950	8.50005	8.77276	8.62854	6.99823	7.0821	6.61101	12.2199	9.22688	9.96758	8.76787	9.51375	9.88881		DegP10
AT3G02090	141.041	147.892	141.159	148.722	138.583	159.011	167.675	162.923	152.019	159.3	157.12	158.377		Mppb
AT1G51980	93.6177	102.956	102.58	106.291	100.19	102.246	118.589	114.703	103.584	109.101	109.41	110.97		Mppa-1
AT3G16480	21.1702	23.4789	23.3048	23.0173	24.6675	23.0656	26.3142	27.0738	24.6623	23.8707	23.7687	22.6555		Mppa-2

## Sheet: Chaperone
gene_id	Col_0_CK_1	Col_0_CK_2	Col_0_CK_3	Col_0_AA_1	Col_0_AA_2	Col_0_AA_3	2OX_CK_1	2OX_CK_2	2OX_CK_3	sextuple_CK_1	sextuple_CK_2	sextuple_CK_3
AT5G48570	60.5278	70.5869	60.7775	368.895	464.628	492.865	99.4786	111.463	93.5012	54.6826	76.1779	68.5769		Gene Name	Subcellular localization
AT5G56030	3229.74	3331.33	3448.03	2860.06	3484.15	3918.93	5396.95	5293.77	4490.89	4044.41	4651.88	5221.11		FKBP65	Cytosol
AT5G56000	370.648	342.94	357.773	244.935	274.097	283.506	678.686	593.505	544.715	507.917	565.585	650.554		HSP90-2	Cytosol
AT5G56010	2315.7	2291.26	2411.68	1593.57	1644.58	2012.89	3894.54	3749.21	3128.04	3041.19	3402.85	3930.2		HSP90-4	Cytosol
AT3G12580	369.288	452.88	350.88	1943.05	2397.79	2411.98	764.219	943.817	500.798	474.266	847.299	1012.9		HSP90-3	Cytosol
AT4G02450	1488.03	1680.34	1738.74	1738.44	1703.63	1746.83	2567.85	2728.67	2377.91	2222.01	2180.41	2373.32		HSP70-4	Cytosol
AT3G16420	11524.1	10678.6	10299	11503	9350.49	8557.52	21838.8	19352.6	17777.3	13434	14207.2	12064.9		P23-1	Cytosol
AT1G07400	17.0022	15.6166	10.0252	327.077	366.577	303.134	36.2586	17.3709	12.0418	21.0318	31.621	12.974		PBP1	Cytosol
AT2G20560	100.653	124.933	129.7	312.142	346.521	370.739	229.638	238.849	138.835	143.016	158.105	177.003		HSP17.8	Cytosol
AT2G21130	185.664	169.908	168.548	188.181	190.531	183.189	328.186	419.796	303.879	384.881	360.048	402.194		T13C7.15	Cytosol
AT3G03960	1370.38	1427.35	1521.32	1347.14	1429.54	1611.62	2245.24	2369.68	2070.48	2084.25	2002.9	2241.72		CYP19-2	Cytosol
AT3G09440	2506.12	2443.06	2439.24	2308.96	2385.53	3297.39	4135.33	4284.81	3538.17	3163.18	3858.48	4884.72		CCT8	Cytosol
AT3G25230	1017.41	963.23	1090.24	1106.69	1309.2	1373.91	1660.46	1563.38	1475.48	1274.52	1268.43	1611.56		HSP70-3	Cytosol
AT4G34870	5448.86	5843.72	5544.53	5666.35	5247.95	4900.3	9882.78	10231.4	7606.89	10054.2	8397.53	8230.16		FKBP62	Cytosol
AT4G38740	1043.93	1055.06	942.991	1093.24	944.854	734.935	1828.73	1909.35	1624.23	1699.37	1237.53	1344.66		CYP18-4	Cytosol
AT5G16070	900.436	958.857	939.858	796.038	969.367	824.349	1409.44	1427.31	1262.27	1259.8	1361.86	1368.76		CYP18-3	Cytosol
AT5G53400	640.642	639.03	648.502	703.44	725.354	791.636	938.074	1146.48	920.137	1052.64	906.948	1126.89		CCT6B	Cytosol
AT5G64350	2494.56	2518.02	2362.8	2930.25	2519.24	2012.89	4465.38	4652.5	3473	5152.78	4590.8	3733.74		BOB1	Cytosol
AT3G11830	1645.81	1679.09	1750.64	1669.74	1969.93	1855.88	2581.79	2573.78	2227.03	2383.95	2288.93	2485.45		FKBP12	Cytosol
AT5G02490	356.366	378.546	287.597	247.922	212.815	453.61	578.277	512.441	369.046	391.191	553.368	708.937		CCT7	Cytosol
AT5G20890	2179.68	2292.51	2435.48	1941.56	2138.18	2383.63	3378.55	3610.25	3038.08	3206.29	3138.39	3573.41		HSP70-2	Cytosol
AT1G21750	1555.36	1717.2	1687.36	1417.34	1198.9	1402.27	2319.62	2211.89	2164.69	2230.42	2208.44	2281.57		CCT2	Cytosol
AT3G62600	631.801	659.019	630.958	416.688	436.772	451.429	1016.17	993.035	913.053	943.275	899.761	1039.77		PDIL1-1	ER
AT4G24190	2383.71	2147.59	2469.95	1654.8	1545.42	1751.2	3382.27	3126.76	3239.96	2989.67	3051.43	3170.29		ERDJ3B	ER
AT5G28540	3328.35	3427.52	3583.36	2228.31	2135.95	2342.2	5827.4	5971.24	5724.11	4492.38	4970.25	5793.82		HSP90-7	ER
AT5G42020	2503.4	2566.74	2603.41	1511.43	1489.71	1690.13	4290.6	4005.43	4118.3	3348.26	3529.34	4085.89		BIP1	ER
AT1G09210	992.248	1060.68	1114.67	812.466	777.722	824.349	1881.73	1844.21	1894.11	1575.28	1699.63	1870.11		BIP2	ER
AT1G56340	1509.79	1454.84	1590.24	707.921	763.237	878.869	2895.11	2596.95	2600.32	2382.9	2436.97	2630.95		CRT2	ER
AT1G77510	599.837	592.805	609.654	407.727	415.602	497.226	833.017	839.592	886.845	796.052	794.837	1074.06		CRT1	ER
AT4G29520	184.304	209.262	203.636	122.467	102.508	130.849	334.694	293.857	310.962	292.341	257.28	264.114		PDIL1-2	ER
AT5G58710	1126.91	1130.01	1229.33	1336.69	1267.98	1101.31	1822.22	1815.26	1595.9	2205.18	1979.19	1920.15		Ses1	ER
AT5G61790	2380.99	2444.31	2591.5	1345.65	1370.48	1382.64	3727.19	3743.42	3780.42	3445	3242.59	3632.72		CYP20-1	ER
AT1G14980	1010.61	1136.26	1147.88	1157.47	1058.5	1223.44	2999.23	3147.02	2276.61	2117.9	1921.7	1985.02		CNX1	ER
AT1G28210	100.653	90.5761	75.8152	135.909	122.564	161.38	207.325	196.87	177.794	124.087	127.921	136.227		CPN10	Mitochondria
AT2G25140	371.328	351.06	339.602	806.492	1204.47	1546.2	732.609	648.512	759.343	372.262	418.978	573.637		ATJ1	Mitochondria
AT2G33210	719.533	781.453	887.852	775.129	928.141	1107.85	1968.19	1961.46	1981.94	852.838	1035.59	1245.51		CLPB4	Mitochondria
AT3G07770	614.799	690.877	782.588	716.882	833.433	1136.21	1586.08	1667.6	1639.1	775.02	940.006	1210.29		CPN60L1	Mitochondria
AT3G13860	391.05	490.985	498.125	416.688	533.709	510.311	885.081	949.608	790.51	574.167	573.49	700.597		HSP90-6	Mitochondria
AT3G23990	1543.12	1939.58	1716.81	1681.69	1978.85	2198.26	3293.02	3332.31	2810.7	2289.31	2251.56	2841.31		CPN60 alpha2	Mitochondria
AT4G26780	192.465	247.991	256.894	179.22	179.389	222.443	590.364	628.246	527.007	337.56	337.77	478.185		CPN60	Mitochondria
AT4G37910	4568.83	4064.06	3766.32	5110.77	5769.4	6507.56	7958.29	8042.71	7599.1	4468.2	4422.63	6574.12		Mge2	Mitochondria
AT5G09590	569.913	689.628	686.096	712.401	851.26	1079.5	1560.98	1577.85	1377.02	766.608	877.483	1142.64		HSP70-9	Mitochondria
AT5G48030	373.368	431.642	413.537	436.103	499.168	556.108	909.253	1045.15	883.303	630.953	615.891	713.571		HSP70-10	Mitochondria
AT5G55200	544.07	559.073	489.979	710.908	810.034	691.319	1264.4	1236.23	1063.93	737.163	669.072	1001.78		GFA2	Mitochondria
AT1G23100	116.295	154.292	119.049	134.415	134.82	167.923	539.23	554.42	352.754	286.032	206.974	265.967		Mge1	Mitochondria
AT3G56070	747.416	813.311	865.296	666.103	740.953	761.105	1863.13	1977.38	1491.77	1762.46	1417.91	1615.26		GroESl	Mitochondria
AT1G36390	186.344	179.903	205.516	125.454	164.904	137.391	307.733	325.704	310.962	260.794	256.561	306.743		CYP19-3	Mitochondria
AT2G04030	2349.02	2694.17	3057.04	2114.8	2699.74	2893.94	5808.81	6139.15	5578.9	3289.37	3648.63	4154.47		GrpE	Plastid
AT2G28000	3688.11	3753.6	3991.26	3485.84	4108.11	4287.49	5480.62	5843.85	5736.16	5773.22	5554.52	5504.69		HSP90-5	Plastid
AT2G44650	767.819	774.582	843.366	943.894	811.148	739.297	1106.35	1101.6	1016.47	1642.58	1414.32	1176		CPN60A1	Plastid
AT3G17830	85.0109	91.8254	99.6249	76.1687	108.079	87.2327	196.168	215.688	193.377	120.933	95.5817	169.589		CPN10-2	Plastid
AT5G15450	467.9	450.382	501.258	401.753	562.679	562.651	793.969	900.39	777.76	513.175	650.387	745.079		DJA4	Plastid
AT5G18820	92.4919	108.067	100.252	94.0907	122.564	109.041	245.443	260.563	309.546	137.758	130.796	174.223		CLPB3	Plastid
AT5G20720	5136.02	5189.07	5282.63	5749.99	5633.47	4581.9	7420.92	7443.42	6892.88	9314.97	8637.57	8269.08		CPN60A2	Plastid
AT5G49910	1311.21	1301.17	1471.19	1090.26	1220.07	1336.84	2237.8	2187.28	2072.61	1949.64	2122.92	2080.48		CPN20	Plastid
AT5G56500	293.798	323.575	347.747	270.324	309.752	340.207	809.774	982.902	782.718	401.707	436.226	558.809		HSP70-7	Plastid
AT1G68730	123.776	134.302	150.377	134.415	114.764	154.838	241.724	263.458	233.753	262.897	275.247	202.951		CPN60B3	Plastid
AT2G22360	484.902	520.344	546.371	462.986	551.536	409.994	837.666	819.326	816.01	795.001	855.923	942.47		F14K14.16	Plastid
AT3G13470	844.669	898.265	1021.31	725.843	909.199	957.379	1313.68	1347.69	1429.43	1035.81	1275.62	1361.34		DJA6	Plastid
AT4G39960	524.347	474.119	555.143	344.999	402.232	466.695	796.758	881.572	808.219	821.29	831.489	892.427		CPN60B2	Plastid
														DJA5	Plastid
