# Supplementary material for: Perturbation of mitochondrial Ca2+ homeostasis activates cross-compartmental proteostatic response in Arabidopsis
Source: Stress Biol. 2026 May 28;6(1):40. doi: 10.1007/s44154-026-00314-4 (PMC13219543; doi:10.1007/s44154-026-00314-4)
Supplement: Supplementary file 4 — Supplementary Material 4: Table S3. Mass spectrometry proteomics data. [file 44154_2026_314_MOESM4_ESM.xlsx]

## Sheet: Instruction
Supplementary Table S3. Mass spectrometry proteomics data
The Instructions for Supplementary Table S3.
Sheet Names	Corresponding legends
DAP sextuple vs Col-0	Statistics and quantitation for Differentially Abundant Proteins (DAP) identified in sextuple mutant, with filtering criteria of p-value < 0.05 and |Log2FC| > 0.585 (|FC|>1.5).
GO	GO terms of DAP identified in sextuple mutant.
DAP Col-0 AA vs CK	Statistics and quantitation for DAPs identified in AA-treated Col-0 plants, with filtering criteria of p-value < 0.05 and |Log2FC| > 0.585 (|FC|>1.5).

## Sheet: DAP sextuple vs Col-0
Gene ID	Accession	Description	Mw(kDa)	Length	Sextuple/Col-0	log2 (Sextuple/Col-0)	P-value	P.adjust
AT2G20260	Q9S714	Photosystem I reaction center subunit IV B, chloroplastic OS=Arabidopsis thaliana OX=3702 GN=PSAE2 PE=2 SV=1	15.189	145	21.6918	4.43908	0.000129	0.0022716
AT2G34590	O64688	Pyruvate dehydrogenase E1 component subunit beta-3, chloroplastic OS=Arabidopsis thaliana OX=3702 GN=E1-BETA-2 PE=2 SV=1	44.015	406	13.6937	3.77544	4.721e-06	0.000792079
AT3G04880	Q05212	DNA damage-repair/toleration protein DRT102 OS=Arabidopsis thaliana OX=3702 GN=DRT102 PE=1 SV=2	33.233	310	13.4104	3.74528	0.0001928	0.00272715
AT1G60950	P16972	Ferredoxin-2, chloroplastic OS=Arabidopsis thaliana OX=3702 GN=FD2 PE=1 SV=1	15.539	148	11.833	3.56475	0.01916	0.0453829
AT4G12570	Q9SU29	E3 ubiquitin-protein ligase UPL5 OS=Arabidopsis thaliana OX=3702 GN=UPL5 PE=1 SV=1	100.365	873	11.0124	3.46105	7.671e-05	0.00196829
AT1G03870	Q9ZWA8	Fasciclin-like arabinogalactan protein 9 OS=Arabidopsis thaliana OX=3702 GN=FLA9 PE=2 SV=1	26.115	247	8.55921	3.09748	0.03956	0.07912
AT5G23575	Q8VZJ5	AT5g08500/MAH20_6 OS=Arabidopsis thaliana OX=3702 GN=At5g23575 PE=2 SV=1	68.609	593	8.13032	3.02331	8.282e-05	0.00197323
AT4G19200	Q9M0L8	At4g19200 OS=Arabidopsis thaliana OX=3702 GN=At4g19200 PE=2 SV=1	17.745	179	6.34559	2.66575	0.01451	0.0367619
AT1G02680	Q6NQH4	Transcription initiation factor TFIID subunit 13 OS=Arabidopsis thaliana OX=3702 GN=TAF13 PE=1 SV=1	14.254	126	5.3905	2.43042	0.0009209	0.00588581
AT1G10522	Q9XIK0	Protein PLASTID REDOX INSENSITIVE 2, chloroplastic OS=Arabidopsis thaliana OX=3702 GN=PRIN2 PE=1 SV=1	20.252	179	5.35581	2.4211	0.003468	0.0131658
AT1G09490	B3H5K4	NAD(P)-binding Rossmann-fold superfamily protein OS=Arabidopsis thaliana OX=3702 GN=At1g09490 PE=4 SV=1	32.397	291	5.33918	2.41662	0.007548	0.0227836
AT4G27700	Q94A65	Rhodanese-like domain-containing protein 14, chloroplastic OS=Arabidopsis thaliana OX=3702 GN=At4g27700 PE=2 SV=1	24.872	224	5.20855	2.38088	3.597e-07	0.000487066
AT1G02100	F4HVW3	Leucine carboxyl methyltransferase 1 homolog OS=Arabidopsis thaliana OX=3702 GN=SBI1 PE=3 SV=1	34.876	306	5.1425	2.36247	0.0001062	0.00217245
AT4G15610	Q9FE29	CASP-like protein 1D1 OS=Arabidopsis thaliana OX=3702 GN=At4g15610 PE=2 SV=1	20.524	193	5.04754	2.33558	0.01848	0.0441357
AT1G64510	A0A1P8AV66	Translation elongation factor EF1B/ribosomal protein S6 family protein OS=Arabidopsis thaliana OX=3702 GN=At1g64510 PE=3 SV=1	25.46	231	4.81884	2.26869	0.02347	0.0528359
AT3G06390	Q9SQU2	CASP-like protein 1D2 OS=Arabidopsis thaliana OX=3702 GN=At3g06390 PE=1 SV=1	21.157	199	4.79889	2.2627	0.0127	0.0332501
AT1G14570	A8MRM0	UBX domain-containing protein OS=Arabidopsis thaliana OX=3702 GN=AtPUX7 PE=1 SV=1	49.49	447	4.75154	2.2484	5.642e-06	0.00081849
AT2G45790	O80840	Phosphomannomutase OS=Arabidopsis thaliana OX=3702 GN=PMM PE=1 SV=1	27.762	246	4.45991	2.15701	1.99e-06	0.000487066
AT1G26550	Q9FE18	Peptidyl-prolyl cis-trans isomerase OS=Arabidopsis thaliana OX=3702 GN=T1K7.8 PE=2 SV=1	14.857	142	4.38264	2.1318	0.0008881	0.00576788
AT5G41685	Q9ASY8	Mitochondrial import receptor subunit TOM7-1 OS=Arabidopsis thaliana OX=3702 GN=TOM7-1 PE=1 SV=1	8.265	75	4.29716	2.10338	0.01044	0.0284942
AT2G19950	Q8S8N9	Golgin candidate 1 OS=Arabidopsis thaliana OX=3702 GN=GC1 PE=2 SV=2	79.18	707	4.24704	2.08646	0.03586	0.0730258
AT1G74850	Q9S7Q2	Pentatricopeptide repeat-containing protein At1g74850, chloroplastic OS=Arabidopsis thaliana OX=3702 GN=PTAC2 PE=2 SV=1	96.326	862	4.1818	2.06412	0.001925	0.00904121
AT5G18800	Q8LGE7	NADH dehydrogenase [ubiquinone] 1 alpha subcomplex subunit 8-B OS=Arabidopsis thaliana OX=3702 GN=At5g18800 PE=1 SV=1	11.968	106	3.98148	1.99331	6.272e-07	0.000487066
AT5G20380	A0A1P8BAK7	Phosphate transporter 45 OS=Arabidopsis thaliana OX=3702 GN=PHT4:5 PE=4 SV=1	62.531	569	3.88409	1.95758	0.001741	0.00850381
AT1G07230	Q8L7Y9	Non-specific phospholipase C1 OS=Arabidopsis thaliana OX=3702 GN=NPC1 PE=2 SV=1	60.048	533	3.80406	1.92754	0.0002834	0.00322816
AT4G24130	O22978	T19F6.7 protein OS=Arabidopsis thaliana OX=3702 GN=T19F6.7 PE=1 SV=1	17.955	157	3.68698	1.88244	0.001147	0.0065917
AT4G33420	A0A1P8B4A9	Peroxidase OS=Arabidopsis thaliana OX=3702 GN=At4g33420 PE=3 SV=1	41.23	372	3.65719	1.87073	7.091e-07	0.000487066
AT5G09420	F4KCL7	Outer envelope protein 64, mitochondrial OS=Arabidopsis thaliana OX=3702 GN=OM64 PE=1 SV=1	65.912	603	3.6213	1.85651	0.002519	0.0107146
AT2G14870	O82325	RNA-binding (RRM/RBD/RNP motifs) family protein OS=Arabidopsis thaliana OX=3702 GN=At2g14870 PE=4 SV=1	11.66	101	3.61461	1.85384	0.001496	0.00783002
AT1G47200	Q9C500	WPP domain-containing protein 2 OS=Arabidopsis thaliana OX=3702 GN=WPP2 PE=1 SV=1	19.134	180	3.50694	1.81021	0.004767	0.0165666
AT4G28030	B9DG63	AT4G28030 protein OS=Arabidopsis thaliana OX=3702 GN=At4g28030 PE=2 SV=1	29.2	263	3.42767	1.77723	0.0005494	0.00435354
At4g33640	A0A178V1V2	Costars family protein OS=Arabidopsis thaliana OX=3702 GN=At4g33640 PE=1 SV=1	18.337	161	3.40445	1.76742	0.02567	0.0562988
AT4G24230	B3H4G6	Acyl-CoA-binding domain 3 OS=Arabidopsis thaliana OX=3702 GN=ACBP3 PE=4 SV=1	39.771	366	3.33872	1.73929	0.0001205	0.00221222
AT3G19950	A0A1I9LQQ9	RING/U-box superfamily protein OS=Arabidopsis thaliana OX=3702 GN=At3g19950 PE=1 SV=1	42.101	386	3.24212	1.69694	0.006459	0.0204789
AT2G36640	A0A1P8B189	Embryonic cell protein 63 OS=Arabidopsis thaliana OX=3702 GN=ECP63 PE=4 SV=1	38.861	357	3.17153	1.66518	0.0005047	0.00411944
AT3G47650	Q9SN73	Protein BUNDLE SHEATH DEFECTIVE 2, chloroplastic OS=Arabidopsis thaliana OX=3702 GN=BSD2 PE=1 SV=1	14.546	136	3.13639	1.64911	2.568e-05	0.00127036
AT1G12310	Q94AZ4	Probable calcium-binding protein CML13 OS=Arabidopsis thaliana OX=3702 GN=CML13 PE=2 SV=1	16.517	148	3.08124	1.62351	8.92e-06	0.00092891
AT4G33500	Q93V88	Probable protein phosphatase 2C 62 OS=Arabidopsis thaliana OX=3702 GN=At4g33500 PE=2 SV=1	78.924	724	3.07619	1.62114	7.072e-06	0.000847906
ATCG00790	P56793	50S ribosomal protein L16, chloroplastic OS=Arabidopsis thaliana OX=3702 GN=rpl16 PE=3 SV=1	15.294	135	3.05612	1.6117	0.0002497	0.0030841
AT2G28190	O78310	Superoxide dismutase [Cu-Zn] 2, chloroplastic OS=Arabidopsis thaliana OX=3702 GN=CSD2 PE=1 SV=2	22.244	216	3.01307	1.59123	0.001091	0.00645838
AT5G28500	Q9LKR8	Rubisco accumulation factor 1.1, chloroplastic OS=Arabidopsis thaliana OX=3702 GN=RAF1.1 PE=1 SV=1	48.237	434	3.00753	1.58858	1e-05	0.000974194
At5g02050	Q9LZM6	At5g02050 OS=Arabidopsis thaliana OX=3702 GN=At5g02050 PE=2 SV=1	29.764	267	3.00444	1.5871	2.06e-05	0.0012195
AT2G41430	Q39096	Protein EARLY RESPONSIVE TO DEHYDRATION 15 OS=Arabidopsis thaliana OX=3702 GN=ERD15 PE=1 SV=1	18.411	163	2.98125	1.57592	0.0005689	0.00443375
AT3G27160	Q9LI88	Ribosomal protein S21 family protein OS=Arabidopsis thaliana OX=3702 GN=GHS1 PE=3 SV=1	20.911	183	2.96002	1.56561	0.0005833	0.00448236
AT3G50560	Q943Z4	AT3g50560/T20E23_160 OS=Arabidopsis thaliana OX=3702 GN=At3g50560 PE=2 SV=1	29.346	272	2.94433	1.55794	1.465e-06	0.000487066
AT1G52380	Q9C829	Nuclear pore complex protein NUP50A OS=Arabidopsis thaliana OX=3702 GN=NUP50A PE=1 SV=1	46.592	440	2.93899	1.55532	1.395e-05	0.00109844
AT3G19000	F4J9Z1	2-oxoglutarate (2OG) and Fe(II)-dependent oxygenase superfamily protein OS=Arabidopsis thaliana OX=3702 GN=At3g19010 PE=3 SV=1	34.383	297	2.91867	1.54531	0.0273	0.058911
AT2G47400	O22914	Calvin cycle protein CP12-1, chloroplastic OS=Arabidopsis thaliana OX=3702 GN=CP12-1 PE=1 SV=1	13.487	124	2.88429	1.52821	0.003032	0.012072
AT5G06690	Q9FG36	Thioredoxin-like 3-1, chloroplastic OS=Arabidopsis thaliana OX=3702 GN=WCRKC1 PE=2 SV=3	24.517	210	2.86612	1.5191	0.002548	0.0107397
AT4G10730	A0A1P8B6A6	Protein kinase superfamily protein OS=Arabidopsis thaliana OX=3702 GN=At4g10730 PE=1 SV=1	76.071	691	2.81279	1.492	0.004928	0.0169312
AT3G26420	Q9LIN3	Glycine-rich RNA-binding protein RZ1A OS=Arabidopsis thaliana OX=3702 GN=RZ1A PE=1 SV=1	26.923	245	2.80107	1.48598	3.886e-05	0.00153408
AT2G37690	Q84TI2	Phosphoribosylaminoimidazole carboxylase like protein OS=Arabidopsis thaliana OX=3702 GN=At2g37690 PE=2 SV=1	69.752	642	2.77818	1.47414	1.084e-05	0.000992024
AT5G35735	Q9FKH6	Cytochrome b561 and DOMON domain-containing protein At5g35735 OS=Arabidopsis thaliana OX=3702 GN=At5g35735 PE=2 SV=1	43.868	404	2.77075	1.47028	0.04033	0.0801821
AT5G11270	Q8H0V5	Protein OVEREXPRESSOR OF CATIONIC PEROXIDASE 3 OS=Arabidopsis thaliana OX=3702 GN=OCP3 PE=1 SV=1	39.112	354	2.73313	1.45056	0.000551	0.00435354
AT1G13420	Q9FX56	Cytosolic sulfotransferase 8 OS=Arabidopsis thaliana OX=3702 GN=SOT8 PE=2 SV=1	37.709	331	2.70814	1.4373	0.0006647	0.00480599
AT5G06290	Q9C5R8	2-Cys peroxiredoxin BAS1-like, chloroplastic OS=Arabidopsis thaliana OX=3702 GN=At5g06290 PE=2 SV=3	29.78	273	2.70284	1.43448	0.002662	0.0110657
AT2G19920	A0A1P8B1A9	RNA-dependent RNA polymerase OS=Arabidopsis thaliana OX=3702 GN=At2g19920 PE=3 SV=1	105.109	926	2.69951	1.4327	3.859e-05	0.00153344
AT5G65560	Q9LSL9	Pentatricopeptide repeat-containing protein At5g65560 OS=Arabidopsis thaliana OX=3702 GN=At5g65560 PE=2 SV=1	103.538	915	2.67669	1.42045	1.782e-05	0.00116992
AT4G14320	O23298	AT4g14420/dl3250c OS=Arabidopsis thaliana OX=3702 GN=dl3250c PE=2 SV=1	17.427	158	2.6428	1.40207	2.551e-05	0.00127036
At2g42310	Q9SLC8	ESSS subunit of NADH:ubiquinone oxidoreductase (Complex I) protein OS=Arabidopsis thaliana OX=3702 GN=MHK10.3 PE=2 SV=1	12.632	114	2.64137	1.40129	0.01179	0.0313707
At2g25670	Q9SL96	Expressed protein OS=Arabidopsis thaliana OX=3702 GN=At2g25670 PE=2 SV=1	35.128	318	2.60737	1.3826	0.002942	0.0118228
AT5G01870	Q9LZV9	Non-specific lipid-transfer protein 10 OS=Arabidopsis thaliana OX=3702 GN=LTP10 PE=3 SV=1	12.326	116	2.60653	1.38213	3.17e-05	0.00138876
AT5G21100	Q8LPL3	Ascorbate oxidase-like protein OS=Arabidopsis thaliana OX=3702 GN=At5g21100 PE=2 SV=1	64.266	573	2.60412	1.3808	2.317e-05	0.00124953
AT3G49470	A0A1I9LR04	Nascent polypeptide-associated complex subunit alpha-like protein 2 OS=Arabidopsis thaliana OX=3702 GN=NACA2 PE=1 SV=1	25.399	232	2.59897	1.37794	0.0002826	0.00322816
AT3G45030	P49200	40S ribosomal protein S20-1 OS=Arabidopsis thaliana OX=3702 GN=RPS20A PE=2 SV=2	13.878	124	2.57354	1.36375	0.002716	0.0111977
At3g08740	Q8VZW6	Elongation factor P (EF-P) family protein OS=Arabidopsis thaliana OX=3702 GN=At3g08740 PE=1 SV=1	26.228	236	2.57132	1.36251	0.007356	0.0223717
AT2G29570	Q9ZW35	Proliferating cell nuclear antigen 2 OS=Arabidopsis thaliana OX=3702 GN=PCNA2 PE=1 SV=1	29.222	264	2.57068	1.36215	6.106e-05	0.00186721
AT1G61570	Q9XH48	Mitochondrial import inner membrane translocase subunit TIM13 OS=Arabidopsis thaliana OX=3702 GN=TIM13 PE=1 SV=2	9.412	87	2.5564	1.35411	4.682e-06	0.000792079
AT4G02770	Q9S7H1	Photosystem I reaction center subunit II-1, chloroplastic OS=Arabidopsis thaliana OX=3702 GN=psaD1 PE=1 SV=1	22.598	208	2.5371	1.34318	0.0006044	0.00455144
AT1G61630	Q944P0	Equilibrative nucleotide transporter 7 OS=Arabidopsis thaliana OX=3702 GN=ENT7 PE=1 SV=1	45.735	417	2.52858	1.33833	0.0002356	0.00300981
AT5G53400	Q9LV09	Protein BOBBER 1 OS=Arabidopsis thaliana OX=3702 GN=BOB1 PE=1 SV=1	34.507	304	2.51299	1.3294	0.0002017	0.00275549
AT5G58250	Q9LVM3	YCF54 OS=Arabidopsis thaliana OX=3702 GN=EMB3143 PE=4 SV=1	24.104	211	2.47133	1.30529	0.0001626	0.00251641
AT3G61470	Q9SYW8	Photosystem I chlorophyll a/b-binding protein 2, chloroplastic OS=Arabidopsis thaliana OX=3702 GN=LHCA2 PE=1 SV=1	27.755	257	2.46349	1.3007	0.006695	0.0208981
AT1G15340	Q9XI36	Methyl-CpG-binding domain-containing protein 10 OS=Arabidopsis thaliana OX=3702 GN=MBD10 PE=1 SV=1	42.358	384	2.4608	1.29912	6.527e-05	0.00188127
AT3G06720	Q96321	Importin subunit alpha-1 OS=Arabidopsis thaliana OX=3702 GN=IMPA1 PE=1 SV=2	58.645	532	2.45232	1.29415	0.0009624	0.00603624
AT2G47320	Q94A16	Peptidyl-prolyl cis-trans isomerase CYP21-3, mitochondrial OS=Arabidopsis thaliana OX=3702 GN=CYP21-3 PE=2 SV=2	26.042	230	2.44059	1.28723	0.004825	0.0166948
AT5G26760	F4K1B1	Putative RNA polymerase II subunit B1 CTD phosphatase RPAP2 homolog OS=Arabidopsis thaliana OX=3702 GN=At5g26760 PE=2 SV=1	81.058	735	2.42844	1.28003	1.915e-05	0.00120548
AT3G59400	Q9LX31	Tetrapyrrole-binding protein, chloroplastic OS=Arabidopsis thaliana OX=3702 GN=GUN4 PE=1 SV=1	29.665	265	2.4284	1.28001	5.316e-05	0.00175457
AT3G02200	Q8W4A0	Eukaryotic translation initiation factor 3 subunit M OS=Arabidopsis thaliana OX=3702 GN=F14P3.15 PE=1 SV=1	46.785	417	2.37872	1.25018	1.15e-06	0.000487066
AT2G39770	O22287	Mannose-1-phosphate guanylyltransferase 1 OS=Arabidopsis thaliana OX=3702 GN=CYT1 PE=1 SV=1	39.577	361	2.37828	1.24992	6.572e-05	0.00188127
AT1G17190	Q9SHH8	Glutathione S-transferase U26 OS=Arabidopsis thaliana OX=3702 GN=GSTU26 PE=2 SV=1	25.779	220	2.37552	1.24824	0.0001879	0.0027015
AT2G05100	Q9SHR7	Chlorophyll a-b binding protein 2.1, chloroplastic OS=Arabidopsis thaliana OX=3702 GN=LHCB2.1 PE=1 SV=1	28.65	265	2.36548	1.24213	1.34e-06	0.000487066
AT2G40840	Q8RXD9	4-alpha-glucanotransferase DPE2 OS=Arabidopsis thaliana OX=3702 GN=DPE2 PE=1 SV=1	109.777	955	2.36007	1.23883	0.0001581	0.0024739
AT1G29370	Q8VZT4	RNA polymerase II degradation factor-like protein (DUF1296) OS=Arabidopsis thaliana OX=3702 GN=At1g29370 PE=2 SV=1	90.888	831	2.33512	1.2235	0.0005684	0.00443375
At2g28690	Q8L8B6	TOX high mobility group box protein, putative (DUF1635) OS=Arabidopsis thaliana OX=3702 GN=At2g28690 PE=2 SV=1	26.235	231	2.31668	1.21206	0.0002599	0.00312829
AT2G13540	Q9SIU2	Nuclear cap-binding protein subunit 1 OS=Arabidopsis thaliana OX=3702 GN=ABH1 PE=1 SV=2	96.548	848	2.31533	1.21122	3.822e-05	0.00153344
AT5G16130	Q8LD03	40S ribosomal protein S7-3 OS=Arabidopsis thaliana OX=3702 GN=RPS7C PE=1 SV=2	22.061	190	2.31333	1.20997	9.055e-07	0.000487066
AT4G02570	Q94AH6	Cullin-1 OS=Arabidopsis thaliana OX=3702 GN=CUL1 PE=1 SV=1	86.302	738	2.31071	1.20833	5.065e-06	0.000800532
AT1G32710	Q9LPJ2	Putative cytochrome c oxidase subunit 6b-like OS=Arabidopsis thaliana OX=3702 GN=At1g32710 PE=3 SV=2	15.48	134	2.30992	1.20784	0.001745	0.0085056
AT1G67325	Q8GZ43	RanBP2-type zinc finger protein At1g67325 OS=Arabidopsis thaliana OX=3702 GN=At1g67325 PE=1 SV=1	31.234	288	2.30926	1.20743	0.02317	0.0523557
AT5G41670	Q9FFR3	6-phosphogluconate dehydrogenase, decarboxylating 3, chloroplastic OS=Arabidopsis thaliana OX=3702 GN=PGD3 PE=1 SV=1	53.318	487	2.28843	1.19436	0.0006258	0.00464798
AT3G53870	Q9M339	40S ribosomal protein S3-2 OS=Arabidopsis thaliana OX=3702 GN=RPS3B PE=1 SV=1	27.349	249	2.27564	1.18627	0.03343	0.0689137
AT4G31840	Q9SZ51	Early nodulin-like protein 15 OS=Arabidopsis thaliana OX=3702 GN=ENODL15 PE=2 SV=1	18.962	177	2.27527	1.18604	3.724e-05	0.00153344
ATCG01010	P56752	NAD(P)H-quinone oxidoreductase subunit 5, chloroplastic OS=Arabidopsis thaliana OX=3702 GN=ndhF PE=3 SV=1	85.239	746	2.27225	1.18412	6.331e-06	0.000839166
AT3G04830	Q93WC8	Protein prenylyltransferase superfamily protein OS=Arabidopsis thaliana OX=3702 GN=At3g04830 PE=2 SV=1	33.287	299	2.27156	1.18369	9.526e-05	0.00209511
AT4G31340	F4JRY9	Myosin heavy chain-like protein OS=Arabidopsis thaliana OX=3702 GN=At4g31340 PE=4 SV=1	47.74	420	2.26348	1.17854	1.076e-05	0.000992024
AT1G62480	Q9SXE9	At1g62480/T3P18_4 OS=Arabidopsis thaliana OX=3702 GN=At1g62480 PE=1 SV=1	16.628	152	2.26056	1.17668	0.04435	0.0860225
At2g27030	F4IVN6	Calmodulin 5 OS=Arabidopsis thaliana OX=3702 GN=CAM5 PE=3 SV=1	20.576	181	2.25859	1.17542	1.201e-06	0.000487066
AT3G66658	Q0WSF1	Aldehyde dehydrogenase 22A1 OS=Arabidopsis thaliana OX=3702 GN=ALDH22A1 PE=2 SV=2	66.003	596	2.24956	1.16964	3.264e-06	0.000715956
AT2G47940	B3H581	DEGP protease 2 OS=Arabidopsis thaliana OX=3702 GN=DEG2 PE=4 SV=1	66.674	606	2.23463	1.16004	0.0003668	0.00353263
AT5G20250	F4K470	Raffinose synthase family protein OS=Arabidopsis thaliana OX=3702 GN=DIN10 PE=4 SV=1	94.216	844	2.23461	1.16003	0.001909	0.00900809
AT2G27920	A8MR86	Carboxypeptidase OS=Arabidopsis thaliana OX=3702 GN=SCPL51 PE=3 SV=1	43.415	389	2.22134	1.15143	0.001625	0.00814523
AT3G01390	O82628	V-type proton ATPase subunit G1 OS=Arabidopsis thaliana OX=3702 GN=VHA-G1 PE=1 SV=1	12.397	110	2.21893	1.14986	4.163e-05	0.00157191
AT2G17120	O23006	LysM domain-containing GPI-anchored protein 2 OS=Arabidopsis thaliana OX=3702 GN=LYM2 PE=1 SV=1	37.739	350	2.21873	1.14973	9.521e-05	0.00209511
AT4G12340	Q9STH7	AT4g12340/T4C9_180 OS=Arabidopsis thaliana OX=3702 GN=At4g12340 PE=2 SV=1	19.438	170	2.20423	1.14028	0.02107	0.048741
AT4G37925	Q2V2S7	NAD(P)H-quinone oxidoreductase subunit M, chloroplastic OS=Arabidopsis thaliana OX=3702 GN=ndhM PE=2 SV=1	24.795	217	2.20191	1.13876	0.0004019	0.00371174
AT1G61150	F4HTG9	LisH and RanBPM domains containing protein OS=Arabidopsis thaliana OX=3702 GN=At1g61150 PE=4 SV=1	21.831	193	2.19622	1.13502	0.0178	0.0428575
AT1G02560	Q9S834	ATP-dependent Clp protease proteolytic subunit 5, chloroplastic OS=Arabidopsis thaliana OX=3702 GN=CLPP5 PE=1 SV=1	32.356	298	2.17335	1.11992	0.001191	0.00674826
AT3G18410	Q94C12	NADH dehydrogenase [ubiquinone] 1 beta subcomplex subunit 10-B OS=Arabidopsis thaliana OX=3702 GN=At3g18410 PE=3 SV=1	12.438	106	2.1727	1.11949	0.0001937	0.00272715
AT1G05385	A0A1P8ASY3	Photosystem II 11 kDa protein-like protein OS=Arabidopsis thaliana OX=3702 GN=LPA19 PE=3 SV=1	16.203	145	2.16988	1.11762	0.000781	0.00535442
AT1G18080	O24456	Receptor for activated C kinase 1A OS=Arabidopsis thaliana OX=3702 GN=RACK1A PE=1 SV=2	35.748	327	2.16177	1.11221	0.01091	0.0294845
AT1G08980	Q9FR37	Amidase 1 OS=Arabidopsis thaliana OX=3702 GN=AMI1 PE=1 SV=1	45.056	425	2.16066	1.11147	0.01444	0.0366153
AT5G19510	Q9SCX3	Elongation factor 1-beta 2 OS=Arabidopsis thaliana OX=3702 GN=At5g19510 PE=1 SV=1	24.201	224	2.15702	1.10904	0.006303	0.0201323
AT5G45670	Q9FK75	GDSL esterase/lipase At5g45670 OS=Arabidopsis thaliana OX=3702 GN=At5g45670 PE=2 SV=1	39.576	362	2.15569	1.10815	0.01974	0.0465014
AT3G24480	Q9LHF1	Leucine-rich repeat extensin-like protein 4 OS=Arabidopsis thaliana OX=3702 GN=LRX4 PE=1 SV=1	54.703	494	2.14835	1.10323	0.009903	0.0274503
AT2G40220	A0MES8	Ethylene-responsive transcription factor ABI4 OS=Arabidopsis thaliana OX=3702 GN=ABI4 PE=1 SV=2	35.671	328	2.13307	1.09293	0.003726	0.0138152
AT2G45330	F4IW52	RNA 2'-phosphotransferase, Tpt1 / KptA family OS=Arabidopsis thaliana OX=3702 GN=emb1067 PE=4 SV=1	32.1	286	2.12905	1.09021	0.008646	0.0250825
AT5G49460	Q9FGX1	ATP-citrate synthase beta chain protein 2 OS=Arabidopsis thaliana OX=3702 GN=ACLB-2 PE=1 SV=1	65.828	608	2.12429	1.08698	0.0002021	0.00275549
AT4G10040	Q9T0G2	Cytochrome c-2 OS=Arabidopsis thaliana OX=3702 GN=CYTC-2 PE=1 SV=1	12.239	112	2.12257	1.08581	7.562e-05	0.00196829
AT1G48790	Q8VYB5	AMSH-like ubiquitin thioesterase 1 OS=Arabidopsis thaliana OX=3702 GN=AMSH1 PE=2 SV=1	57.383	507	2.1055	1.07417	1.025e-05	0.000982698
AT4G17950	Q940I0	AT-hook motif nuclear-localized protein 13 OS=Arabidopsis thaliana OX=3702 GN=AHL13 PE=1 SV=1	46.277	439	2.08547	1.06037	0.01384	0.035376
AT5G66390	Q9FJZ9	Peroxidase 72 OS=Arabidopsis thaliana OX=3702 GN=PER72 PE=1 SV=1	37.427	336	2.08013	1.05668	3.044e-05	0.00137207
AT4G16260	A0A1P8B3U2	Glycosyl hydrolase superfamily protein OS=Arabidopsis thaliana OX=3702 GN=At4g16260 PE=3 SV=1	34.654	315	2.07886	1.05579	8.78e-05	0.00203936
AT3G06680	F4JC86	Ubiquitin family protein OS=Arabidopsis thaliana OX=3702 GN=DDI1 PE=1 SV=1	45.272	413	2.07728	1.0547	0.0005731	0.00444926
AT5G17070	A0A1P8BA22	Serine/threonine-protein phosphatase 4 regulatory subunit-like protein OS=Arabidopsis thaliana OX=3702 GN=At5g17070 PE=4 SV=1	26.556	242	2.07692	1.05445	7.8e-05	0.00196829
AT4G17340	Q41975	Probable aquaporin TIP2-2 OS=Arabidopsis thaliana OX=3702 GN=TIP2-2 PE=1 SV=2	25.08	250	2.07576	1.05364	0.0004734	0.00401029
AT2G22795	A0A1P8B231	Uncharacterized protein OS=Arabidopsis thaliana OX=3702 GN=At2g22795 PE=4 SV=1	77.92	697	2.06112	1.04343	0.0001759	0.00259131
AT2G42540	Q42512	Protein COLD-REGULATED 15A, chloroplastic OS=Arabidopsis thaliana OX=3702 GN=COR15A PE=1 SV=1	14.605	139	2.0583	1.04146	0.0001933	0.00272715
AT5G15350	Q39131	Lamin-like protein OS=Arabidopsis thaliana OX=3702 GN=At5g15350 PE=2 SV=1	19.435	172	2.04198	1.02997	1.432e-06	0.000487066
AT3G12080	F4J8Q4	Retinoblastoma-related 1 OS=Arabidopsis thaliana OX=3702 GN=RBR1 PE=1 SV=1	112.088	1012	2.04161	1.0297	0.0003515	0.0034777
AT4G00165	Q8RW93	Putative lipid-binding protein At4g00165 OS=Arabidopsis thaliana OX=3702 GN=At4g00165 PE=2 SV=1	13.338	128	2.03614	1.02583	0.0006652	0.00480599
AT5G59420	Q93Y40	Oxysterol-binding protein-related protein 3C OS=Arabidopsis thaliana OX=3702 GN=ORP3C PE=2 SV=1	51.966	457	2.02836	1.02031	5.582e-05	0.00178244
AT3G47960	Q944G5	Protein NRT1/ PTR FAMILY 2.10 OS=Arabidopsis thaliana OX=3702 GN=NPF2.10 PE=1 SV=3	71.04	636	2.01956	1.01404	0.003519	0.0132925
AT3G56310	Q8VXZ7	Alpha-galactosidase 3 OS=Arabidopsis thaliana OX=3702 GN=AGAL3 PE=1 SV=1	48.363	437	2.00415	1.00299	0.003122	0.0122766
AT1G73180	B3H5L3	Eukaryotic translation initiation factor eIF2A family protein OS=Arabidopsis thaliana OX=3702 GN=At1g73180 PE=1 SV=1	53.578	484	2.00255	1.00184	0.0004251	0.00383224
AT2G19860	A8MRW9	Phosphotransferase OS=Arabidopsis thaliana OX=3702 GN=HXK2 PE=3 SV=1	42.926	393	2.0012	1.00086	0.0001962	0.00273053
AT5G50870	F4KAG5	Ubiquitin-conjugating enzyme 27 OS=Arabidopsis thaliana OX=3702 GN=UBC27 PE=3 SV=1	22.601	203	2.00052	1.00037	0.0002263	0.00296497
ATCG00670	P56772	Chloroplastic ATP-dependent Clp protease proteolytic subunit 1 OS=Arabidopsis thaliana OX=3702 GN=clpP1 PE=1 SV=2	22.124	196	1.99366	0.995419	3.269e-07	0.000487066
AT4G27190	Q9T048	Disease resistance protein At4g27190 OS=Arabidopsis thaliana OX=3702 GN=At4g27190 PE=2 SV=1	112.947	985	1.98789	0.99124	0.0001729	0.00258943
AT3G13150	Q9LK58	Pentatricopeptide repeat-containing protein At3g13150 OS=Arabidopsis thaliana OX=3702 GN=At3g13150 PE=2 SV=1	60.63	551	1.97934	0.985019	0.008796	0.025326
AT1G29850	Q9FXG0	At1g29850/F1N18_19 OS=Arabidopsis thaliana OX=3702 GN=At1g29850 PE=1 SV=1	14.975	129	1.97512	0.981938	0.0003037	0.00330245
AT5G40390	Q9FND9	Probable galactinol--sucrose galactosyltransferase 5 OS=Arabidopsis thaliana OX=3702 GN=RFS5 PE=1 SV=1	86.237	783	1.97132	0.979164	0.0003734	0.00356293
AT5G43070	Q9FMH6	WPP domain-containing protein 1 OS=Arabidopsis thaliana OX=3702 GN=WPP1 PE=1 SV=1	16.634	155	1.96312	0.97315	0.00738	0.0224109
AT2G39310	O80950	Jacalin-related lectin 22 OS=Arabidopsis thaliana OX=3702 GN=JAL22 PE=1 SV=1	50.463	458	1.96312	0.973146	2.117e-05	0.0012195
At1g27090	Q9LFX8	Glycine-rich protein OS=Arabidopsis thaliana OX=3702 GN=At1g27090 PE=1 SV=1	46.018	420	1.95752	0.969026	0.0001149	0.00220599
AT5G62440	Q8L557	Protein EMBRYO DEFECTIVE 514 OS=Arabidopsis thaliana OX=3702 GN=EMB514 PE=1 SV=1	22.545	202	1.95619	0.968046	0.002563	0.0107803
AT2G06010	Q8VY85	OBP3-responsive protein 4 (ORG4) OS=Arabidopsis thaliana OX=3702 GN=ORG4 PE=2 SV=1	21.541	188	1.95371	0.966218	4.202e-05	0.0015764
AT2G36310	Q9SJM7	Uridine nucleosidase 1 OS=Arabidopsis thaliana OX=3702 GN=URH1 PE=1 SV=2	36.086	336	1.93916	0.955432	0.003517	0.0132925
AT2G47840	O82251	Protein TIC 20-II, chloroplastic OS=Arabidopsis thaliana OX=3702 GN=TIC20-II PE=2 SV=1	22.912	208	1.93833	0.954812	0.000109	0.00217245
AT3G12130	A0A1I9LT79	KH domain-containing protein / zinc finger (CCCH type) family protein OS=Arabidopsis thaliana OX=3702 GN=At3g12130 PE=4 SV=1	18.149	176	1.9363	0.953302	0.01983	0.0466588
AT2G04350	Q9SJD4	Long chain acyl-CoA synthetase 8 OS=Arabidopsis thaliana OX=3702 GN=LACS8 PE=1 SV=1	78.343	720	1.93566	0.952827	0.02996	0.0632943
AT1G20440	P31168	Dehydrin COR47 OS=Arabidopsis thaliana OX=3702 GN=COR47 PE=1 SV=2	29.897	265	1.93566	0.952825	0.003374	0.0129472
AT5G11520	P46644	Aspartate aminotransferase 3, chloroplastic OS=Arabidopsis thaliana OX=3702 GN=ASP3 PE=1 SV=1	48.954	449	1.93399	0.951581	0.001144	0.0065917
AT4G36750	O23207	Probable NAD(P)H dehydrogenase (quinone) FQR1-like 2 OS=Arabidopsis thaliana OX=3702 GN=At4g36750 PE=1 SV=1	28.754	273	1.93344	0.951171	0.001379	0.00742888
AT4G15790	Q8VYF2	Uveal autoantigen with coiled-coil/ankyrin OS=Arabidopsis thaliana OX=3702 GN=At4g15790 PE=1 SV=1	16.53	147	1.93069	0.949114	0.01301	0.033824
At5g10700	A0A1P8BD66	Peptidyl-tRNA hydrolase II (PTH2) family protein OS=Arabidopsis thaliana OX=3702 GN=MAJ23.60 PE=4 SV=1	20.784	185	1.93069	0.949114	0.001222	0.00685803
AT5G01750	Q9LZX1	Protein LURP-one-related 15 OS=Arabidopsis thaliana OX=3702 GN=At5g01750 PE=1 SV=1	24.295	217	1.92894	0.947811	0.004215	0.0152173
AT1G01980	Q9LPC3	Berberine bridge enzyme-like 1 OS=Arabidopsis thaliana OX=3702 GN=SEC1A PE=2 SV=1	60.103	541	1.92776	0.946929	0.001767	0.00856353
AT2G31060	F4IPW5	Elongation factor family protein OS=Arabidopsis thaliana OX=3702 GN=EMB2785 PE=4 SV=1	72.935	671	1.92551	0.945239	0.0008235	0.00548794
AT2G19760	Q42449	Profilin-1 OS=Arabidopsis thaliana OX=3702 GN=PRO1 PE=1 SV=1	14.266	131	1.92117	0.941983	0.0009985	0.00616877
AT3G12490	Q8H0X6	Cysteine proteinase inhibitor 6 OS=Arabidopsis thaliana OX=3702 GN=CYS6 PE=1 SV=2	26.294	234	1.92069	0.941625	3.596e-05	0.0015
AT2G29210	A0A1P8AZU5	Splicing factor PWI domain-containing protein OS=Arabidopsis thaliana OX=3702 GN=At2g29210 PE=1 SV=1	98.506	859	1.9178	0.939453	0.0005481	0.00435354
AT3G55380	F4IWU7	Ubiquitin-conjugating enzyme 14 OS=Arabidopsis thaliana OX=3702 GN=UBC14 PE=1 SV=1	22.601	201	1.91605	0.938136	0.01511	0.0378533
At3g62290	Q9M1P5	ADP-ribosylation factor A1E OS=Arabidopsis thaliana OX=3702 GN=T17J13.250 PE=2 SV=1	20.608	181	1.91061	0.934036	0.0002152	0.00285672
AT5G16070	Q8L7N0	T-complex protein 1 subunit zeta 2 OS=Arabidopsis thaliana OX=3702 GN=CCT6B PE=1 SV=1	58.928	535	1.90822	0.932228	0.0005856	0.00449321
AT1G61520	Q9SY97	Photosystem I chlorophyll a/b-binding protein 3-1, chloroplastic OS=Arabidopsis thaliana OX=3702 GN=LHCA3 PE=1 SV=1	29.181	273	1.90703	0.931327	1.534e-05	0.00109844
AT5G01620	Q8RXQ1	Protein trichome birefringence-like 35 OS=Arabidopsis thaliana OX=3702 GN=TBL35 PE=2 SV=1	52.689	449	1.90688	0.931216	0.0004998	0.00411944
AT1G21720	Q9XI05	Proteasome subunit beta type-3-A OS=Arabidopsis thaliana OX=3702 GN=PBC1 PE=1 SV=2	22.798	204	1.90503	0.929815	0.0229	0.0519399
AT5G25230	F4JWP9	109 kDa U5 small nuclear ribonucleoprotein component GFL OS=Arabidopsis thaliana OX=3702 GN=GFL PE=2 SV=1	108.804	973	1.89842	0.924799	0.0001404	0.00235896
AT4G39740	Q8LAL0	Protein SCO1 homolog 2, mitochondrial OS=Arabidopsis thaliana OX=3702 GN=HCC2 PE=2 SV=1	30.771	276	1.88755	0.916513	0.002381	0.0103686
AT4G13615	Q8GXU7	At4g13612 OS=Arabidopsis thaliana OX=3702 GN=At4g13615 PE=2 SV=1	7.178	71	1.88581	0.915184	0.001492	0.00781585
AT2G01600	Q8LBH2	Putative clathrin assembly protein At2g01600 OS=Arabidopsis thaliana OX=3702 GN=At2g01600 PE=2 SV=2	63.629	571	1.88412	0.913889	0.002005	0.00924443
AT5G44070	Q9S7Z3	Glutathione gamma-glutamylcysteinyltransferase 1 OS=Arabidopsis thaliana OX=3702 GN=PCS1 PE=1 SV=1	54.475	485	1.88346	0.913385	0.0001932	0.00272715
AT1G49650	Q9FX93	Probable carboxylesterase 4, mitochondrial OS=Arabidopsis thaliana OX=3702 GN=CXE4 PE=1 SV=1	41.693	374	1.88253	0.912676	5.914e-05	0.00184127
AT5G55200	Q9FLP3	GrpE protein homolog 1, mitochondrial OS=Arabidopsis thaliana OX=3702 GN=Mge1 PE=2 SV=1	33.203	302	1.88151	0.911888	0.004344	0.0155806
AT3G59840	Q8VZ93	Allyl alcohol dehydrogenase-like protein OS=Arabidopsis thaliana OX=3702 GN=F24G16.11 PE=2 SV=1	10.5	97	1.87994	0.910685	0.001266	0.00702816
AT1G27950	Q9C7F7	Non-specific lipid transfer protein GPI-anchored 1 OS=Arabidopsis thaliana OX=3702 GN=LTPG1 PE=2 SV=1	19.759	193	1.87732	0.908672	1.956e-05	0.00121786
At5g54760	Q9FFV1	At5g54760 OS=Arabidopsis thaliana OX=3702 GN=MBG8.2 PE=1 SV=1	12.62	113	1.87237	0.904862	0.009401	0.0264887
AT3G17770	Q494P3	At3g17770 OS=Arabidopsis thaliana OX=3702 GN=At3g17770 PE=2 SV=1	61.921	595	1.87194	0.904532	0.0004472	0.00391166
AT4G16800	F4JML5	Probable enoyl-CoA hydratase 2, mitochondrial OS=Arabidopsis thaliana OX=3702 GN=At4g16800 PE=2 SV=1	32.788	301	1.8702	0.903192	0.04945	0.0936588
AT2G32020	Q9SKZ7	Acyl-CoA N-acyltransferases (NAT) superfamily protein OS=Arabidopsis thaliana OX=3702 GN=At2g32020 PE=2 SV=1	20.997	183	1.86791	0.901427	0.006302	0.0201323
At3g18430	Q9LS47	Calcineurin b subunit (Protein phosphatase 2b regulatory subunit)-like protein OS=Arabidopsis thaliana OX=3702 GN=At3g18430 PE=2 SV=1	20.032	175	1.86688	0.900629	0.0004353	0.00386791
AT1G73260	Q8RXD5	Kunitz trypsin inhibitor 4 OS=Arabidopsis thaliana OX=3702 GN=KTI4 PE=2 SV=1	23.793	215	1.86533	0.899432	0.006141	0.0198033
AT5G07830	Q9FF10	Heparanase-like protein 1 OS=Arabidopsis thaliana OX=3702 GN=At5g07830 PE=2 SV=1	60.25	543	1.86467	0.898922	0.002927	0.0117744
AT4G39330	P42734	Probable cinnamyl alcohol dehydrogenase 9 OS=Arabidopsis thaliana OX=3702 GN=CAD9 PE=2 SV=2	38.934	360	1.86437	0.898688	0.0002362	0.00300981
AT3G63540	P82658	Thylakoid lumenal 19 kDa protein, chloroplastic OS=Arabidopsis thaliana OX=3702 GN=At3g63540 PE=1 SV=2	24.979	229	1.86337	0.897911	0.0007697	0.00528895
AT2G03440	Q9ZQ80	Nodulin-related protein 1 OS=Arabidopsis thaliana OX=3702 GN=NRP1 PE=1 SV=1	19.701	187	1.86289	0.897539	1.056e-05	0.000992024
AT4G17180	Q8GYS2	O-Glycosyl hydrolases family 17 protein OS=Arabidopsis thaliana OX=3702 GN=At4g17180 PE=2 SV=1	51.811	475	1.861	0.896077	0.03836	0.0771945
AT3G04290	Q9M8Y5	GDSL esterase/lipase LTL1 OS=Arabidopsis thaliana OX=3702 GN=LTL1 PE=2 SV=1	40.149	366	1.85442	0.890965	5.726e-05	0.00181074
AT2G19080	O64471	Mitochondrial outer membrane import complex protein METAXIN OS=Arabidopsis thaliana OX=3702 GN=MTX1 PE=1 SV=1	35.854	315	1.85139	0.88861	0.02319	0.0523617
At3g02480	Q9M892	AT3g02480/F16B3_11 OS=Arabidopsis thaliana OX=3702 GN=At3g02480 PE=2 SV=1	7.145	68	1.84802	0.885984	0.00304	0.0120721
At1g16080	Q9S9M7	Nuclear protein OS=Arabidopsis thaliana OX=3702 GN=At1g16080 PE=1 SV=1	34.13	313	1.84483	0.883485	0.000137	0.00233093
AT2G42530	Q9SIN5	Protein COLD-REGULATED 15B, chloroplastic OS=Arabidopsis thaliana OX=3702 GN=COR15B PE=1 SV=1	14.961	141	1.84218	0.88141	0.0001081	0.00217245
At2g18330	Q9ZPW5	AAA-type ATPase family protein OS=Arabidopsis thaliana OX=3702 GN=At2g18330 PE=2 SV=2	71.194	636	1.83826	0.878345	0.0003419	0.00343607
AT4G34050	O49499	Caffeoyl-CoA O-methyltransferase 1 OS=Arabidopsis thaliana OX=3702 GN=CCOAOMT1 PE=1 SV=1	29.155	259	1.83245	0.873772	6.301e-05	0.00188127
AT1G31812	P57752	Acyl-CoA-binding domain-containing protein 6 OS=Arabidopsis thaliana OX=3702 GN=ACBP6 PE=1 SV=1	10.386	92	1.83038	0.87214	0.00168	0.00829697
AT2G26340	F4IUJ0	Uncharacterized protein OS=Arabidopsis thaliana OX=3702 GN=At2g26340 PE=4 SV=1	27.824	253	1.82798	0.87025	2.054e-05	0.0012195
AT5G50250	Q9FGS0	RNA-binding protein CP31B, chloroplastic OS=Arabidopsis thaliana OX=3702 GN=CP31B PE=1 SV=1	31.869	289	1.8217	0.865282	0.007625	0.0229815
AT1G20340	P42699	Plastocyanin major isoform, chloroplastic OS=Arabidopsis thaliana OX=3702 GN=DRT112 PE=1 SV=2	16.984	167	1.82115	0.864846	0.04111	0.081278
AT5G64140	P34789	40S ribosomal protein S28-2 OS=Arabidopsis thaliana OX=3702 GN=RPS28C PE=3 SV=1	7.341	64	1.8209	0.86465	0.00114	0.00658804
AT5G42390	A0A1P8BEG1	Insulinase (Peptidase family M16) family protein OS=Arabidopsis thaliana OX=3702 GN=SPP PE=4 SV=1	120.723	1086	1.82028	0.864158	1.334e-05	0.00109844
AT2G43460	O22860	60S ribosomal protein L38 OS=Arabidopsis thaliana OX=3702 GN=RPL38A PE=3 SV=1	8.122	69	1.82014	0.864053	0.0001172	0.00220599
AT3G60130	A8MSC6	Beta glucosidase 16 OS=Arabidopsis thaliana OX=3702 GN=BGLU16 PE=3 SV=1	51.087	451	1.81635	0.861039	0.01274	0.0333115
AT1G79500	Q9AV97	2-dehydro-3-deoxyphosphooctonate aldolase 1 OS=Arabidopsis thaliana OX=3702 GN=KDSA1 PE=1 SV=2	31.657	290	1.81418	0.859315	0.001981	0.00918748
AT2G25070	O81716	Probable protein phosphatase 2C 21 OS=Arabidopsis thaliana OX=3702 GN=PPC4-2 PE=1 SV=1	39.354	355	1.81321	0.858546	0.0008076	0.00545017
AT1G31860	A0A1P8AUF5	Histidine biosynthesis bifunctional protein (HISIE) OS=Arabidopsis thaliana OX=3702 GN=AT-IE PE=4 SV=1	22.884	201	1.81275	0.858178	0.000354	0.00348431
AT4G39260	Q03251	Glycine-rich RNA-binding protein 8 OS=Arabidopsis thaliana OX=3702 GN=RBG8 PE=1 SV=1	16.579	169	1.81211	0.857673	0.000903	0.00581785
At1g13930	Q9XI93	At1g13930/F16A14.27 OS=Arabidopsis thaliana OX=3702 GN=F7A19.2 PE=1 SV=1	16.164	155	1.81044	0.856341	0.0001327	0.00229554
AT4G20760	Q941A7	AT4g20760/F21C20_110 OS=Arabidopsis thaliana OX=3702 GN=At4g20750 PE=2 SV=1	32.479	298	1.81002	0.856005	0.02173	0.0498667
AT4G15110	O23365	Cytochrome P450 97B3, chloroplastic OS=Arabidopsis thaliana OX=3702 GN=CYP97B3 PE=1 SV=2	65.175	580	1.80894	0.855144	0.001599	0.00810207
AT3G19720	Q84N64	Dynamin-like protein ARC5 OS=Arabidopsis thaliana OX=3702 GN=ARC5 PE=1 SV=2	87.171	777	1.80119	0.848953	0.002766	0.0112883
AT5G18110	Q9FK59	Eukaryotic translation initiation factor NCBP OS=Arabidopsis thaliana OX=3702 GN=NCBP PE=2 SV=1	25.745	221	1.79898	0.847183	0.000422	0.00382172
AT5G14800	P54904	Pyrroline-5-carboxylate reductase OS=Arabidopsis thaliana OX=3702 GN=PROC1 PE=2 SV=1	28.624	276	1.79784	0.846268	0.008186	0.0240952
At5g08410	Q8LBP6	At5g08410 OS=Arabidopsis thaliana OX=3702 GN=FTRA2 PE=2 SV=1	20.146	184	1.79578	0.844607	3.386e-05	0.00143017
AT3G14067	Q9LVJ1	Subtilisin-like protease SBT1.4 OS=Arabidopsis thaliana OX=3702 GN=SBT1.4 PE=2 SV=1	81.817	777	1.79131	0.841016	5.579e-05	0.00178244
AT2G33590	O22809	NAD(P)-binding Rossmann-fold superfamily protein OS=Arabidopsis thaliana OX=3702 GN=CRL1 PE=2 SV=1	35.875	321	1.78965	0.839676	0.0004355	0.00386791
AT3G15280	Q9LDN8	AT3g15280/K7L4_8 OS=Arabidopsis thaliana OX=3702 GN=At3g15280 PE=2 SV=1	16.084	150	1.78084	0.832559	0.03047	0.0640804
At4g23680	Q9SUQ9	AT4g23680/F9D16_150 OS=Arabidopsis thaliana OX=3702 GN=At4g23680 PE=2 SV=1	17.474	151	1.77968	0.831621	4.478e-05	0.00161959
AT4G24280	Q9STW6	Heat shock 70 kDa protein 6, chloroplastic OS=Arabidopsis thaliana OX=3702 GN=HSP70-6 PE=1 SV=1	76.508	718	1.7761	0.828716	0.001606	0.00810207
AT3G58460	F4J6A8	DnaJ and Myb-like DNA-binding domain-containing protein OS=Arabidopsis thaliana OX=3702 GN=At3g11450 PE=4 SV=1	73.99	647	1.77597	0.828607	0.0002336	0.00300201
AT2G38230	O80448	Pyridoxal 5'-phosphate synthase subunit PDX1.1 OS=Arabidopsis thaliana OX=3702 GN=PDX11 PE=1 SV=1	32.862	309	1.77517	0.827956	0.0006674	0.00481612
AT1G65220	Q93ZY6	ARM repeat superfamily protein OS=Arabidopsis thaliana OX=3702 GN=At1g65220 PE=2 SV=1	47.06	411	1.77366	0.826733	0.003044	0.01208
AT3G59820	Q9M1Z2	LETM1-like protein OS=Arabidopsis thaliana OX=3702 GN=F24G16.90 PE=4 SV=1	85.735	755	1.77084	0.824433	0.0008141	0.00546959
AT1G06410	Q9LMI0	Probable alpha,alpha-trehalose-phosphate synthase [UDP-forming] 7 OS=Arabidopsis thaliana OX=3702 GN=TPS7 PE=1 SV=1	96.688	851	1.77072	0.824339	0.001617	0.0081186
AT1G09870	Q941B2	At1g09870/F21M12_26 OS=Arabidopsis thaliana OX=3702 GN=At1g09870 PE=2 SV=1	54.855	487	1.76869	0.822681	0.0001897	0.00271443
AT5G66280	Q9SNY3	GDP-mannose 4,6 dehydratase 1 OS=Arabidopsis thaliana OX=3702 GN=GMD1 PE=1 SV=1	40.85	361	1.76634	0.820767	0.04232	0.0829104
AT1G34430	Q9C8P0	Dihydrolipoyllysine-residue acetyltransferase component 5 of pyruvate dehydrogenase complex, chloroplastic OS=Arabidopsis thaliana OX=3702 GN=EMB3003 PE=2 SV=1	48.307	465	1.76405	0.818896	1.756e-06	0.000487066
AT2G35120	O82179	Glycine cleavage system H protein 2, mitochondrial OS=Arabidopsis thaliana OX=3702 GN=GDH2 PE=2 SV=1	17.1	156	1.76311	0.818123	3.592e-06	0.000723189
AT1G01970	Q9LPC4	Pentatricopeptide repeat-containing protein At1g01970 OS=Arabidopsis thaliana OX=3702 GN=At1g01970 PE=2 SV=1	46.077	409	1.75635	0.812577	2.306e-05	0.00124953
AT4G23730	A0A1P8B8W1	Glucose-6-phosphate 1-epimerase OS=Arabidopsis thaliana OX=3702 GN=At4g23730 PE=3 SV=1	35.304	312	1.75533	0.811746	0.01711	0.0416711
AT1G78630	Q9SYL9	50S ribosomal protein L13, chloroplastic OS=Arabidopsis thaliana OX=3702 GN=RPL13 PE=2 SV=1	26.789	241	1.7542	0.810813	8.122e-05	0.00197323
AT4G28706	Q944J2	At4g29227 OS=Arabidopsis thaliana OX=3702 GN=At4g28706 PE=2 SV=1	43.08	401	1.75257	0.809472	0.007458	0.0225457
AT4G17870	O49686	Abscisic acid receptor PYR1 OS=Arabidopsis thaliana OX=3702 GN=PYR1 PE=1 SV=1	21.575	191	1.75231	0.809257	0.03241	0.0671779
AT3G62790	Q9LZI6	NADH dehydrogenase [ubiquinone] iron-sulfur protein 5-B OS=Arabidopsis thaliana OX=3702 GN=At3g62790 PE=3 SV=1	9.893	83	1.74975	0.80715	0.03323	0.0685248
At5g20400	Q84K82	2-oxoglutarate (2OG) and Fe(II)-dependent oxygenase superfamily protein OS=Arabidopsis thaliana OX=3702 GN=At5g20400 PE=2 SV=1	39.678	348	1.74699	0.804874	4.913e-07	0.000487066
AT3G27240	Q9LK29	Cytochrome c1 1, heme protein, mitochondrial OS=Arabidopsis thaliana OX=3702 GN=CYC11 PE=1 SV=1	33.65	307	1.74672	0.804651	1.266e-05	0.00107784
AT1G27960	A0A1P8AUC1	Evolutionarily conserved C-terminal region 9 OS=Arabidopsis thaliana OX=3702 GN=ECT9 PE=4 SV=1	48.992	431	1.74067	0.799641	0.001032	0.0062646
AT5G13710	Q9LM02	Cycloartenol-C-24-methyltransferase OS=Arabidopsis thaliana OX=3702 GN=SMT1 PE=1 SV=1	38.268	336	1.73932	0.798522	0.0003251	0.00334507
At1g50450	Q94BZ0	At1g50450/F11F12_20 OS=Arabidopsis thaliana OX=3702 GN=At1g50450 PE=2 SV=1	46.56	428	1.73779	0.797253	7.578e-06	0.000847906
AT5G38480	P42644	14-3-3-like protein GF14 psi OS=Arabidopsis thaliana OX=3702 GN=GRF3 PE=1 SV=2	28.606	255	1.73585	0.795643	0.001536	0.00795664
At5g64730	Q94AH2	Transducin/WD40 repeat-like superfamily protein OS=Arabidopsis thaliana OX=3702 GN=MVP7.5 PE=2 SV=1	33.066	299	1.73499	0.79493	0.03285	0.0679914
ATCG00800	P56798	30S ribosomal protein S3, chloroplastic OS=Arabidopsis thaliana OX=3702 GN=rps3 PE=3 SV=1	25.188	218	1.73314	0.793388	0.0002989	0.00330245
AT5G02790	Q9LZ06	Glutathione S-transferase L3 OS=Arabidopsis thaliana OX=3702 GN=GSTL3 PE=2 SV=1	27.09	235	1.72569	0.787173	0.000151	0.00242232
AT1G06000	Q9LNE6	UDP-glycosyltransferase 89C1 OS=Arabidopsis thaliana OX=3702 GN=UGT89C1 PE=2 SV=1	48.122	435	1.71865	0.781273	0.001245	0.00693708
AT3G10090	Q9SR73	40S ribosomal protein S28-1 OS=Arabidopsis thaliana OX=3702 GN=RPS28A PE=3 SV=1	7.371	64	1.71604	0.779083	0.0002048	0.00277352
AT3G13750	Q9SCW1	Beta-galactosidase 1 OS=Arabidopsis thaliana OX=3702 GN=BGAL1 PE=2 SV=1	93.659	847	1.7137	0.777112	0.0001591	0.00248138
ATM00070	A0A2P2CLF6	NADH dehydrogenase subunit 9 OS=Arabidopsis thaliana OX=3702 GN=nad9 PE=3 SV=1	22.881	190	1.71271	0.776282	0.0006549	0.00476651
AT4G01310	O04603	50S ribosomal protein L5, chloroplastic OS=Arabidopsis thaliana OX=3702 GN=RPL5 PE=2 SV=1	28.344	262	1.71217	0.77583	3.968e-05	0.00153633
AT3G54110	O81845	Mitochondrial uncoupling protein 1 OS=Arabidopsis thaliana OX=3702 GN=PUMP1 PE=1 SV=1	32.662	306	1.71054	0.774448	0.001049	0.00631701
At3g14920	Q9LKB2	Peptide-N4-(N-acetyl-beta-glucosaminyl)asparagine amidase A protein OS=Arabidopsis thaliana OX=3702 GN=At3g14920 PE=4 SV=1	68.996	609	1.70898	0.773139	0.01741	0.0421638
AT3G23750	Q9LK43	Receptor-like kinase TMK4 OS=Arabidopsis thaliana OX=3702 GN=TMK4 PE=1 SV=1	99.964	928	1.70447	0.769325	5.169e-06	0.000800532
AT5G28750	Q9LKU2	Sec-independent protein translocase protein TATA, chloroplastic OS=Arabidopsis thaliana OX=3702 GN=TATA PE=1 SV=1	15.713	147	1.70372	0.768687	0.01002	0.0276225
AT1G03060	A0A1P8AT19	BEACH-DOMAIN HOMOLOG A1 OS=Arabidopsis thaliana OX=3702 GN=SPI PE=4 SV=1	397.665	3571	1.69639	0.762471	0.0004221	0.00382172
At5g39590	Q9FKA3	TLD-domain containing nucleolar protein OS=Arabidopsis thaliana OX=3702 GN=MIJ24.8 PE=4 SV=1	59.908	542	1.69322	0.759772	0.01164	0.0310537
AT5G38430	P10796	Ribulose bisphosphate carboxylase small chain 1B, chloroplastic OS=Arabidopsis thaliana OX=3702 GN=RBCS-1B PE=1 SV=1	20.286	181	1.69081	0.75771	0.01182	0.0314229
AT5G39730	Q9FIX1	AIG2-like protein B OS=Arabidopsis thaliana OX=3702 GN=AIG2LB PE=1 SV=1	20.018	172	1.68851	0.755746	0.001207	0.00681335
AT5G39050	Q940Z5	Phenolic glucoside malonyltransferase 1 OS=Arabidopsis thaliana OX=3702 GN=PMAT1 PE=1 SV=1	51.765	469	1.68761	0.75498	0.0006995	0.0049589
AT1G18210	Q9LE22	Probable calcium-binding protein CML27 OS=Arabidopsis thaliana OX=3702 GN=CML27 PE=1 SV=1	18.35	170	1.68662	0.754134	0.0009437	0.00595606
AT3G51160	P93031	GDP-mannose 4,6 dehydratase 2 OS=Arabidopsis thaliana OX=3702 GN=MUR1 PE=1 SV=3	41.961	373	1.68627	0.753838	0.001119	0.00651133
AT1G21065	Q9LPU1	Secondary thiamine-phosphate synthase enzyme OS=Arabidopsis thaliana OX=3702 GN=T22I11.11 PE=2 SV=1	23.708	217	1.68139	0.749658	0.02281	0.0518136
AT1G16000	P93048	GAG1At protein OS=Arabidopsis thaliana OX=3702 GN=GAG1At PE=2 SV=1	9.29	86	1.68112	0.749422	2.909e-05	0.00133658
AT1G11480	A8MR62	Eukaryotic translation initiation factor-like protein OS=Arabidopsis thaliana OX=3702 GN=At1g11480 PE=1 SV=1	62.917	565	1.68042	0.74882	0.003094	0.0121824
AT1G48050	A0A1P8AT14	ATP-dependent DNA helicase 2 subunit KU80 OS=Arabidopsis thaliana OX=3702 GN=KU80 PE=3 SV=1	71.706	635	1.67955	0.748078	0.002228	0.00989494
AT5G22100	Q9C578	Probable RNA 3'-terminal phosphate cyclase-like protein OS=Arabidopsis thaliana OX=3702 GN=At5g22100 PE=2 SV=1	40.874	375	1.67732	0.746161	0.03699	0.0748725
AT4G34290	Q9SYZ4	SWIB/MDM2 domain superfamily protein OS=Arabidopsis thaliana OX=3702 GN=At4g34290 PE=1 SV=1	15.999	144	1.67217	0.741721	0.0001125	0.00218369
AT3G07170	A0A1I9LTS5	Sterile alpha motif (SAM) domain-containing protein OS=Arabidopsis thaliana OX=3702 GN=At3g07170 PE=4 SV=1	20.735	185	1.67161	0.741238	0.001819	0.0087085
AT4G20830	Q9SVG4	Berberine bridge enzyme-like 19 OS=Arabidopsis thaliana OX=3702 GN=At4g20830 PE=1 SV=2	63.559	570	1.66808	0.73819	0.000496	0.00410389
AT1G03840	Q9ZWA6	Zinc finger protein MAGPIE OS=Arabidopsis thaliana OX=3702 GN=MGP PE=1 SV=1	55.826	506	1.666	0.736387	0.02797	0.0600778
AT4G23640	Q9FE38	Potassium transporter 3 OS=Arabidopsis thaliana OX=3702 GN=POT3 PE=1 SV=1	86.843	775	1.66569	0.736118	0.02353	0.0529513
AT3G48990	Q9SMT7	Oxalate--CoA ligase OS=Arabidopsis thaliana OX=3702 GN=AAE3 PE=1 SV=1	55.544	514	1.66237	0.73324	0.006375	0.0202765
AT1G67440	Q4V399	Small ribosomal subunit biogenesis GTPase RsgA 1, mitochondrial OS=Arabidopsis thaliana OX=3702 GN=rsgA PE=2 SV=1	49.155	433	1.66232	0.733202	0.001042	0.00629368
AT1G70310	O48661	Spermidine synthase 2 OS=Arabidopsis thaliana OX=3702 GN=SPDSYN2 PE=1 SV=2	37.14	340	1.65978	0.730991	0.0004177	0.00380529
AT5G58450	A0A1P8BDV1	Tetratricopeptide repeat (TPR)-like superfamily protein OS=Arabidopsis thaliana OX=3702 GN=MQJ2.5 PE=4 SV=1	114.176	1002	1.65739	0.728911	0.000392	0.00366514
AT4G30140	Q9SZW7	GDSL esterase/lipase At4g30140 OS=Arabidopsis thaliana OX=3702 GN=At4g30140 PE=2 SV=1	37.471	348	1.65737	0.728897	0.0008016	0.00543058
AT1G09310	Q9ZPZ4	T31J12.3 protein OS=Arabidopsis thaliana OX=3702 GN=At1g09310 PE=1 SV=1	19.947	179	1.65604	0.727734	0.0328	0.0679164
AT5G20290	Q93VG5	40S ribosomal protein S8-1 OS=Arabidopsis thaliana OX=3702 GN=RPS8A PE=1 SV=1	24.994	222	1.65502	0.726847	0.001592	0.00809401
AT5G40450	F4KHD5	A-kinase anchor-like protein OS=Arabidopsis thaliana OX=3702 GN=MPO12.160 PE=1 SV=1	323.006	2889	1.65305	0.725127	0.0001229	0.00222918
AT3G15820	Q9LVZ7	Phosphatidylcholine:diacylglycerol cholinephosphotransferase 1 OS=Arabidopsis thaliana OX=3702 GN=ROD1 PE=1 SV=1	32.977	301	1.65221	0.724396	3.134e-05	0.00138876
At3g09580	Q9SF45	FAD/NAD(P)-binding oxidoreductase family protein OS=Arabidopsis thaliana OX=3702 GN=F11F8_15 PE=2 SV=1	52.259	477	1.65177	0.724011	0.0002329	0.00300201
AT5G63980	Q42546	SAL1 phosphatase OS=Arabidopsis thaliana OX=3702 GN=SAL1 PE=1 SV=1	37.564	353	1.64908	0.721666	8.178e-06	0.000871138
AT5G42250	Q9FH04	Alcohol dehydrogenase-like 7 OS=Arabidopsis thaliana OX=3702 GN=At5g42250 PE=2 SV=1	42.568	390	1.64772	0.720472	0.01348	0.03475
AT5G39510	Q9SEL6	Vesicle transport v-SNARE 11 OS=Arabidopsis thaliana OX=3702 GN=VTI11 PE=1 SV=2	24.951	221	1.64578	0.718774	0.006356	0.020248
AT3G10020	B3H7G1	Plant/protein OS=Arabidopsis thaliana OX=3702 GN=At3g10020 PE=1 SV=1	16.354	142	1.64501	0.7181	8.814e-05	0.00203936
AT3G22060	Q9LRJ9	Cysteine-rich repeat secretory protein 38 OS=Arabidopsis thaliana OX=3702 GN=CRRSP38 PE=2 SV=1	27.864	252	1.64408	0.71728	0.0001732	0.00258943
AT1G73030	Q9SSM4	ESCRT-related protein CHMP1B OS=Arabidopsis thaliana OX=3702 GN=CHMP1B PE=1 SV=1	22.691	203	1.64404	0.717245	0.004302	0.0154667
AT1G06550	Q9SHJ8	3-hydroxyisobutyryl-CoA hydrolase-like protein 5 OS=Arabidopsis thaliana OX=3702 GN=At1g06550 PE=1 SV=2	43.257	387	1.64297	0.716305	2.986e-05	0.00135605
AT5G54270	Q9S7M0	Chlorophyll a-b binding protein 3, chloroplastic OS=Arabidopsis thaliana OX=3702 GN=LHCB3 PE=1 SV=1	28.707	265	1.64216	0.715595	0.01144	0.0306012
AT4G28750	Q9S831	Photosystem I reaction center subunit IV A, chloroplastic OS=Arabidopsis thaliana OX=3702 GN=PSAE1 PE=1 SV=1	14.967	143	1.64183	0.715307	0.0003252	0.00334507
AT2G30140	O64733	UDP-glycosyltransferase 87A2 OS=Arabidopsis thaliana OX=3702 GN=UGT87A2 PE=1 SV=1	51.728	455	1.63795	0.711889	0.002824	0.011463
AT1G43700	Q9MA75	Transcription factor VIP1 OS=Arabidopsis thaliana OX=3702 GN=VIP1 PE=1 SV=1	37.791	341	1.63609	0.710252	0.01026	0.0281172
AT4G17390	Q8VYF1	60S ribosomal protein L15-2 OS=Arabidopsis thaliana OX=3702 GN=RPL15B PE=2 SV=1	24.239	204	1.62581	0.70116	8.403e-05	0.00199036
AT2G43560	A0A1P8B252	Peptidylprolyl isomerase OS=Arabidopsis thaliana OX=3702 GN=At2g43560 PE=4 SV=1	17.632	167	1.62353	0.699136	1.776e-05	0.00116992
AT5G52310	Q06738	Low-temperature-induced 78 kDa protein OS=Arabidopsis thaliana OX=3702 GN=RD29A PE=1 SV=2	77.856	710	1.62324	0.698873	0.001749	0.0085056
AT3G13120	Q9LK61	30S ribosomal protein S10, chloroplastic OS=Arabidopsis thaliana OX=3702 GN=RPS10 PE=2 SV=1	20.837	191	1.62229	0.698031	0.002076	0.00945629
AT5G01800	Q9LZW6	AT5g01800/T20L15_70 OS=Arabidopsis thaliana OX=3702 GN=At5g01800 PE=2 SV=1	24.632	217	1.61909	0.695184	0.0002301	0.00298241
AT4G39910	O24454	Ubiquitin carboxyl-terminal hydrolase 3 OS=Arabidopsis thaliana OX=3702 GN=UBP3 PE=1 SV=1	42.447	371	1.61785	0.694082	0.00395	0.0144419
AT5G02960	P49201	40S ribosomal protein S23-2 OS=Arabidopsis thaliana OX=3702 GN=RPS23B PE=2 SV=2	15.736	142	1.61349	0.690183	0.0006304	0.00465205
AT2G24370	Q1PF03	Kinase with adenine nucleotide alpha hydrolases-like domain-containing protein OS=Arabidopsis thaliana OX=3702 GN=At2g24370 PE=2 SV=1	87.618	788	1.61294	0.689693	0.01934	0.0457075
AT2G17972	Q8S8K0	Expressed protein OS=Arabidopsis thaliana OX=3702 GN=At2g17972 PE=2 SV=1	18.009	158	1.6129	0.68966	0.02068	0.0481338
AT1G21640	F4HY34	NAD kinase 2 OS=Arabidopsis thaliana OX=3702 GN=NADK2 PE=3 SV=1	110.903	999	1.61199	0.688838	0.01898	0.0450803
AT5G46390	F4KHG6	Carboxyl-terminal-processing peptidase 1, chloroplastic OS=Arabidopsis thaliana OX=3702 GN=CTPA1 PE=1 SV=1	53.033	489	1.60839	0.68562	0.002587	0.0108435
AT2G20820	Q9FEF9	At2g20820 OS=Arabidopsis thaliana OX=3702 GN=At2g20820 PE=2 SV=1	10.052	93	1.60832	0.685554	0.0001495	0.00242232
AT1G75220	Q9FRL3	Sugar transporter ERD6-like 6 OS=Arabidopsis thaliana OX=3702 GN=At1g75220 PE=1 SV=1	52.901	487	1.60472	0.682321	0.002671	0.0110879
AT3G56490	Q8GUN2	Adenylylsulfatase HINT1 OS=Arabidopsis thaliana OX=3702 GN=HINT1 PE=1 SV=1	16	147	1.60423	0.681881	5.729e-06	0.00081849
AT5G45390	Q94B60	ATP-dependent Clp protease proteolytic subunit 4, chloroplastic OS=Arabidopsis thaliana OX=3702 GN=CLPP4 PE=1 SV=1	31.498	292	1.60368	0.681386	9.678e-05	0.00211029
AT1G21730	Q8W5R6	Kinesin-like protein KIN-7C, mitochondrial OS=Arabidopsis thaliana OX=3702 GN=KIN7C PE=1 SV=1	98.456	890	1.60343	0.681165	0.04751	0.0906668
AT1G20270	A0A1P8AX15	2-oxoglutarate (2OG) and Fe(II)-dependent oxygenase superfamily protein OS=Arabidopsis thaliana OX=3702 GN=At1g20270 PE=4 SV=1	23.351	201	1.60265	0.680455	0.0001187	0.00220599
AT3G08580	P31167	ADP,ATP carrier protein 1, mitochondrial OS=Arabidopsis thaliana OX=3702 GN=AAC1 PE=1 SV=2	41.476	381	1.59838	0.676612	0.0004884	0.00405626
AT1G22450	Q9S7L9	Cytochrome c oxidase subunit 6b-1 OS=Arabidopsis thaliana OX=3702 GN=COX6B-1 PE=1 SV=1	21.195	191	1.59648	0.674895	0.0009426	0.00595534
AT1G05010	Q06588	1-aminocyclopropane-1-carboxylate oxidase 4 OS=Arabidopsis thaliana OX=3702 GN=ACO4 PE=1 SV=2	36.677	323	1.59505	0.673606	0.0002795	0.00322248
AT2G05830	A8MRP9	NagB/RpiA/CoA transferase-like superfamily protein OS=Arabidopsis thaliana OX=3702 GN=5-METHYLTHIORIBOSE KINASE 1 PE=3 SV=1	34.535	328	1.59305	0.671795	0.003535	0.0133272
AT3G58680	Q9LXT3	Multiprotein-bridging factor 1b OS=Arabidopsis thaliana OX=3702 GN=MBF1B PE=2 SV=1	15.582	142	1.59223	0.671047	0.000844	0.00560109
AT5G63750	Q9FFN9	Probable E3 ubiquitin-protein ligase ARI13 OS=Arabidopsis thaliana OX=3702 GN=ARI13 PE=2 SV=1	61.604	536	1.59184	0.670692	0.008693	0.0251585
AT4G29010	Q9ZPI6	Peroxisomal fatty acid beta-oxidation multifunctional protein AIM1 OS=Arabidopsis thaliana OX=3702 GN=AIM1 PE=1 SV=1	77.858	721	1.59115	0.67007	0.0004497	0.00391166
AT2G04842	F4IFC5	Threonine--tRNA ligase, chloroplastic/mitochondrial 2 OS=Arabidopsis thaliana OX=3702 GN=EMB2761 PE=2 SV=1	74.785	650	1.5908	0.669751	0.0002875	0.00322994
AT1G08110	B9DH52	Lactoylglutathione lyase OS=Arabidopsis thaliana OX=3702 GN=At1g08110 PE=2 SV=1	26.472	235	1.588	0.66721	0.0002962	0.00329475
AT4G16950	F4JNB7	Disease resistance protein RPP5 OS=Arabidopsis thaliana OX=3702 GN=RPP5 PE=1 SV=1	164.461	1449	1.58604	0.665433	0.0189	0.0449433
At4g23670	Q9SUR0	AT4G23670 protein OS=Arabidopsis thaliana OX=3702 GN=At4g23670 PE=2 SV=1	17.518	151	1.58492	0.664406	0.001446	0.00767186
AT2G39470	O80634	Photosynthetic NDH subunit of lumenal location 1, chloroplastic OS=Arabidopsis thaliana OX=3702 GN=PNSL1 PE=1 SV=2	26.963	238	1.5843	0.663848	0.0006306	0.00465205
At1g52730	Q9SSS7	AT1G52730 protein OS=Arabidopsis thaliana OX=3702 GN=At1g52730 PE=2 SV=1	37.754	343	1.58414	0.663696	5.607e-05	0.00178244
AT4G25830	Q8L8U9	CASP-like protein 2C1 OS=Arabidopsis thaliana OX=3702 GN=At4g25830 PE=2 SV=1	20.091	175	1.58377	0.66336	0.02496	0.0551018
AT2G43945	F4IT21	Uncharacterized protein OS=Arabidopsis thaliana OX=3702 GN=At2g43945 PE=4 SV=1	32.167	289	1.58278	0.662465	4.698e-05	0.00166153
AT1G51710	Q949Y0	Ubiquitin carboxyl-terminal hydrolase 6 OS=Arabidopsis thaliana OX=3702 GN=UBP6 PE=1 SV=1	53.696	482	1.58178	0.661547	0.002589	0.0108436
AT1G09900	Q3EDF8	Pentatricopeptide repeat-containing protein At1g09900 OS=Arabidopsis thaliana OX=3702 GN=At1g09900 PE=2 SV=1	66.256	598	1.57743	0.65758	0.0002276	0.00296912
At3g47070	Q9SD66	Thylakoid soluble phosphoprotein OS=Arabidopsis thaliana OX=3702 GN=F13I12.120 PE=1 SV=1	10.53	100	1.57543	0.655748	0.001102	0.00647479
AT1G32470	Q9LQL0	Glycine cleavage system H protein 3, mitochondrial OS=Arabidopsis thaliana OX=3702 GN=GDH3 PE=1 SV=1	17.897	166	1.57389	0.654335	0.0001063	0.00217245
At3g23700	Q9LK47	AT3g23700/MYM9_3 OS=Arabidopsis thaliana OX=3702 GN=At3g23700 PE=2 SV=1	42.75	392	1.57367	0.654137	1.976e-05	0.00121786
At3g17940	Q9LVH6	Aldose 1-epimerase OS=Arabidopsis thaliana OX=3702 GN=At3g17940 PE=3 SV=1	37.197	341	1.57175	0.65237	0.002398	0.0104213
AT3G14010	F4JEN1	CTC-interacting domain 4 OS=Arabidopsis thaliana OX=3702 GN=CID4 PE=4 SV=1	60.194	549	1.56611	0.647183	0.02011	0.0471157
AT5G15320	A8MQH0	ATP synthase E chain OS=Arabidopsis thaliana OX=3702 GN=At5g15320 PE=4 SV=1	5.262	50	1.56363	0.644897	0.003734	0.0138364
AT3G21370	Q9LIF9	Beta-glucosidase 19 OS=Arabidopsis thaliana OX=3702 GN=BGLU19 PE=2 SV=1	60.015	527	1.56357	0.644844	1.906e-06	0.000487066
AT4G35090	F4JM86	Catalase OS=Arabidopsis thaliana OX=3702 GN=CAT2 PE=3 SV=1	54.995	474	1.56352	0.644801	2.628e-05	0.00128009
ATCG00420	P56754	NAD(P)H-quinone oxidoreductase subunit J, chloroplastic OS=Arabidopsis thaliana OX=3702 GN=ndhJ PE=3 SV=1	18.558	158	1.56188	0.643281	0.001607	0.00810207
AT3G05050	Q9MAB4	AT3g05050/T12H1_1 OS=Arabidopsis thaliana OX=3702 GN=At3g05050 PE=2 SV=1	66.706	593	1.56012	0.641658	0.03019	0.0636466
At3g06040	Q9M7T1	Ribosomal protein L12/ ATP-dependent Clp protease adaptor protein ClpS family protein OS=Arabidopsis thaliana OX=3702 GN=At3g06040 PE=2 SV=1	20.799	186	1.55874	0.640382	0.005253	0.0176955
AT4G15802	Q8GW48	Heat shock factor-binding protein OS=Arabidopsis thaliana OX=3702 GN=HSBP PE=1 SV=1	9.347	86	1.55808	0.63977	0.0003648	0.00353108
AT5G24260	Q9FNF6	Dipeptidyl peptidase IV-like protein OS=Arabidopsis thaliana OX=3702 GN=MOP9.8 PE=2 SV=1	83.851	746	1.55681	0.638592	0.0002493	0.0030841
AT2G06510	F4IJA6	Replication protein A subunit OS=Arabidopsis thaliana OX=3702 GN=RPA1A PE=3 SV=1	69.831	617	1.55585	0.637704	0.0001086	0.00217245
AT3G15570	Q9LRP8	Non-phototropic hypocotyl-like protein OS=Arabidopsis thaliana OX=3702 GN=At3g15570 PE=2 SV=1	50.204	452	1.5554	0.637284	0.02631	0.0572451
AT4G31850	Q9SZ52	Pentatricopeptide repeat-containing protein At4g31850, chloroplastic OS=Arabidopsis thaliana OX=3702 GN=PGR3 PE=1 SV=1	124.194	1112	1.55442	0.636377	4.971e-05	0.00170308
AT1G07140	Q9LMK7	Ran-binding protein 1 homolog a OS=Arabidopsis thaliana OX=3702 GN=RANBP1A PE=1 SV=1	25.601	228	1.55385	0.635847	3.319e-06	0.000715956
ATCG01110	P56753	NAD(P)H-quinone oxidoreductase subunit H, chloroplastic OS=Arabidopsis thaliana OX=3702 GN=ndhH PE=1 SV=1	45.503	393	1.54977	0.632057	0.003184	0.0124231
AT1G22840	B3H4Y9	CYTOCHROME C-1 OS=Arabidopsis thaliana OX=3702 GN=CYTC-1 PE=1 SV=1	11.114	102	1.54938	0.631693	0.0001128	0.00218369
AT4G23100	P46309	Glutamate--cysteine ligase, chloroplastic OS=Arabidopsis thaliana OX=3702 GN=GSH1 PE=1 SV=2	58.562	522	1.54772	0.630141	8.221e-06	0.000871138
AT5G38660	Q2HIR7	Acclimation of photosynthesis to environment OS=Arabidopsis thaliana OX=3702 GN=APE1 PE=1 SV=1	31.437	286	1.5476	0.630028	6.365e-05	0.00188127
AT5G57290	F4KAM0	60S acidic ribosomal protein family OS=Arabidopsis thaliana OX=3702 GN=MJB24.10 PE=4 SV=1	8.945	89	1.54683	0.629319	0.0003164	0.00334101
AT3G56130	A0A1I9LT30	Biotin/lipoyl attachment domain-containing protein OS=Arabidopsis thaliana OX=3702 GN=At3g56130 PE=4 SV=1	26.037	247	1.54466	0.627294	0.04988	0.0943549
AT1G13080	O65788	Cytochrome P450 71B2 OS=Arabidopsis thaliana OX=3702 GN=CYP71B2 PE=2 SV=2	57.14	502	1.54464	0.627266	5.135e-05	0.00172308
AT5G35790	Q43727	Glucose-6-phosphate 1-dehydrogenase 1, chloroplastic OS=Arabidopsis thaliana OX=3702 GN=G6PD1 PE=1 SV=2	65.428	576	1.54412	0.626781	3.367e-05	0.00143017
At2g07684	B3H5P5	Uncharacterized protein OS=Arabidopsis thaliana OX=3702 GN=At2g07684 PE=4 SV=1	4.231	36	1.54392	0.626602	0.003137	0.0123155
AT1G75990	Q9LQR8	26S proteasome non-ATPase regulatory subunit 3 homolog B OS=Arabidopsis thaliana OX=3702 GN=RPN3B PE=1 SV=2	55.591	487	1.5439	0.626576	0.0008164	0.00547895
AT3G16270	Q9C5H4	Protein MODIFIED TRANSPORT TO THE VACUOLE 1 OS=Arabidopsis thaliana OX=3702 GN=MTV1 PE=1 SV=1	74.892	690	1.54261	0.625371	0.008059	0.0239313
AT1G08750	Q8GYI6	Peptidase C13 family OS=Arabidopsis thaliana OX=3702 GN=At1g08750 PE=2 SV=1	44.543	388	1.54058	0.623478	0.002951	0.0118432
AT5G26280	Q93Z83	AT5g26280/T19G15_130 OS=Arabidopsis thaliana OX=3702 GN=At5g26280 PE=2 SV=1	39.446	350	1.5395	0.622462	0.0001039	0.00216399
AT2G35370	P25855	Glycine cleavage system H protein 1, mitochondrial OS=Arabidopsis thaliana OX=3702 GN=GDH1 PE=1 SV=1	17.947	165	1.53729	0.620393	1.267e-05	0.00107784
AT3G57330	A0A1I9LPN7	Calcium-transporting ATPase OS=Arabidopsis thaliana OX=3702 GN=ACA11 PE=3 SV=1	105.461	970	1.53698	0.620102	0.003442	0.0131
AT3G04600	Q9SR15	Tryptophan--tRNA ligase, cytoplasmic OS=Arabidopsis thaliana OX=3702 GN=At3g04600 PE=2 SV=1	45.754	402	1.53644	0.619592	8.705e-05	0.00203844
AT1G13730	Q9LMX6	At1g13730 OS=Arabidopsis thaliana OX=3702 GN=At1g13730 PE=1 SV=1	46.803	428	1.53529	0.618512	0.04093	0.0810283
AT1G50900	Q8VY88	Protein LHCP TRANSLOCATION DEFECT OS=Arabidopsis thaliana OX=3702 GN=LTD PE=1 SV=1	19.19	175	1.53405	0.617347	0.007028	0.0215916
At1g12080	O65370	At1g12080 OS=Arabidopsis thaliana OX=3702 GN=At1g12080 PE=1 SV=1	15.382	138	1.5332	0.616548	0.002271	0.0100167
ATCG00710	P56780	Photosystem II reaction center protein H OS=Arabidopsis thaliana OX=3702 GN=psbH PE=1 SV=2	7.702	73	1.53196	0.615374	0.006491	0.0205373
AT5G62790	F4K7T6	1-deoxy-D-xylulose 5-phosphate reductoisomerase OS=Arabidopsis thaliana OX=3702 GN=DXR PE=3 SV=1	54.228	497	1.52937	0.61294	2.81e-05	0.00132597
AT4G24930	Q9SW33	Thylakoid lumenal 17.9 kDa protein, chloroplastic OS=Arabidopsis thaliana OX=3702 GN=At4g24930 PE=1 SV=1	24.695	225	1.52801	0.611655	0.007445	0.0225457
AT1G76920	O49279	SKP1-interacting partner 15 OS=Arabidopsis thaliana OX=3702 GN=SKIP15 PE=1 SV=1	42.494	374	1.52775	0.611407	0.00889	0.0254723
AT1G51760	O04373	IAA-amino acid hydrolase ILR1-like 4 OS=Arabidopsis thaliana OX=3702 GN=ILL4 PE=1 SV=2	48.263	440	1.52694	0.61064	0.0171	0.0416711
AT5G47950	Q9FGV4	Acetyl-CoA:benzylalcohol acetyltranferase-like protein OS=Arabidopsis thaliana OX=3702 GN=At5g47950 PE=2 SV=1	46.742	426	1.52545	0.609238	0.0001519	0.00242232
AT5G14430	F4K6T0	S-adenosyl-L-methionine-dependent methyltransferases superfamily protein OS=Arabidopsis thaliana OX=3702 GN=At5g14430 PE=4 SV=1	69.89	612	1.52537	0.609155	0.0003262	0.00334507
AT5G62600	Q8GUL2	Transportin MOS14 OS=Arabidopsis thaliana OX=3702 GN=MOS14 PE=1 SV=1	106.917	958	1.52394	0.607805	0.04082	0.0809431
AT5G24530	Q9FLV0	Protein DOWNY MILDEW RESISTANCE 6 OS=Arabidopsis thaliana OX=3702 GN=DMR6 PE=1 SV=1	39.364	341	1.52366	0.607542	0.003208	0.0124928
AT3G23390	O23290	60S ribosomal protein L36a OS=Arabidopsis thaliana OX=3702 GN=RPL36AA PE=3 SV=3	12.125	105	1.52183	0.605807	0.002272	0.0100167
AT3G03100	F4IZR4	NADH dehydrogenase [ubiquinone] 1 alpha subcomplex subunit 12 OS=Arabidopsis thaliana OX=3702 GN=At3g03100 PE=3 SV=1	18.292	159	1.52071	0.604746	0.0003031	0.00330245
AT4G18930	O04147	Cyclic phosphodiesterase OS=Arabidopsis thaliana OX=3702 GN=At4g18930 PE=1 SV=1	20.514	181	1.51898	0.603103	0.04615	0.0887726
AT4G01690	P55826	Protoporphyrinogen oxidase 1, chloroplastic OS=Arabidopsis thaliana OX=3702 GN=PPOX1 PE=1 SV=1	57.695	537	1.5174	0.601604	0.001484	0.0077927
AT1G49670	Q9FX95	ARP protein OS=Arabidopsis thaliana OX=3702 GN=NQR PE=2 SV=1	67.944	629	1.51609	0.600354	3.946e-05	0.00153633
At3g15110	Q2HIU0	At3g15110 OS=Arabidopsis thaliana OX=3702 GN=At3g15110 PE=2 SV=1	28.612	266	1.51508	0.599394	0.001355	0.00734009
AT3G51820	Q38833	Chlorophyll synthase, chloroplastic OS=Arabidopsis thaliana OX=3702 GN=CHLG PE=2 SV=1	41.881	387	1.51362	0.598003	0.0004824	0.00405292
AT3G15360	Q9SEU6	Thioredoxin M4, chloroplastic OS=Arabidopsis thaliana OX=3702 GN=At3g15360 PE=2 SV=2	21.172	193	1.51336	0.597759	0.003718	0.013811
AT1G78850	Q9ZVA4	EP1-like glycoprotein 3 OS=Arabidopsis thaliana OX=3702 GN=At1g78850 PE=1 SV=1	49.051	441	1.5133	0.597695	0.003156	0.0123617
AT3G17840	Q9LVI6	Probable inactive receptor kinase RLK902 OS=Arabidopsis thaliana OX=3702 GN=RLK902 PE=1 SV=1	70.406	647	1.51097	0.595474	6.963e-05	0.00192083
AT3G62410	Q9LZP9	Calvin cycle protein CP12-2, chloroplastic OS=Arabidopsis thaliana OX=3702 GN=CP12-2 PE=1 SV=1	14.167	131	1.50961	0.594173	0.004756	0.0165474
At2g35605	Q93W30	Expressed protein OS=Arabidopsis thaliana OX=3702 GN=At2g35605 PE=2 SV=1	11.951	109	1.50941	0.593984	2.397e-06	0.000556842
AT3G15950	Q9LSB4	TSA1-like protein OS=Arabidopsis thaliana OX=3702 GN=NAI2 PE=1 SV=1	85.016	772	1.50668	0.591377	0.001713	0.00842356
AT3G53970	Q9M330	Probable proteasome inhibitor OS=Arabidopsis thaliana OX=3702 GN=At3g53970 PE=1 SV=1	32.117	302	1.50577	0.590502	7.97e-05	0.0019729
AT2G01820	Q9SIT1	Receptor-like kinase TMK3 OS=Arabidopsis thaliana OX=3702 GN=TMK3 PE=1 SV=1	101.959	943	1.50172	0.586614	2.24e-07	0.000487066
AT3G43270	Q9LXK7	Probable pectinesterase/pectinesterase inhibitor 32 OS=Arabidopsis thaliana OX=3702 GN=PME32 PE=2 SV=1	57.636	527	1.50035	0.5853	1.47e-05	0.00109844
AT1G67730	Q8L9C4	Very-long-chain 3-oxoacyl-CoA reductase 1 OS=Arabidopsis thaliana OX=3702 GN=KCR1 PE=1 SV=1	35.762	318	0.666268	-0.585826	0.0007095	0.00499462
AT1G64440	Q9C7W7	UDP-glucose 4-epimerase 4 OS=Arabidopsis thaliana OX=3702 GN=UGE4 PE=1 SV=1	38.123	348	0.666256	-0.585851	0.0005102	0.00415311
At5g38640	Q9FFV8	At5g38640 OS=Arabidopsis thaliana OX=3702 GN=MBB18.19 PE=1 SV=1	69.495	642	0.665664	-0.587134	0.001524	0.00792523
AT3G14940	Q84VW9	Phosphoenolpyruvate carboxylase 3 OS=Arabidopsis thaliana OX=3702 GN=PPC3 PE=1 SV=2	110.16	968	0.664947	-0.58869	0.0124	0.0326202
AT1G20090	Q38919	Rac-like GTP-binding protein ARAC4 OS=Arabidopsis thaliana OX=3702 GN=ARAC4 PE=1 SV=1	21.636	195	0.664794	-0.58902	1.443e-06	0.000487066
AT2G04170	F4IV56	TRAF-like family protein OS=Arabidopsis thaliana OX=3702 GN=At2g04170 PE=4 SV=1	33.876	298	0.664271	-0.590156	0.0001869	0.00269421
AT2G46900	O80734	Expressed protein OS=Arabidopsis thaliana OX=3702 GN=At2g46900 PE=2 SV=1	71.421	627	0.663446	-0.591949	0.0004868	0.00405555
AT3G51670	Q9SCU1	Patellin-6 OS=Arabidopsis thaliana OX=3702 GN=PATL6 PE=2 SV=1	46.51	409	0.663293	-0.592282	0.002018	0.00928064
AT2G12190	Q9ZUQ6	Cytochrome P450 superfamily protein OS=Arabidopsis thaliana OX=3702 GN=At2g12190 PE=3 SV=1	59.304	512	0.663272	-0.592328	0.02734	0.0589342
AT4G14160	F4JUM3	Protein transport protein SEC23 OS=Arabidopsis thaliana OX=3702 GN=At4g14160 PE=1 SV=1	68.623	620	0.663037	-0.59284	0.0001317	0.00229241
AT4G26910	Q8H107	Dihydrolipoyllysine-residue succinyltransferase component of 2-oxoglutarate dehydrogenase complex 2, mitochondrial OS=Arabidopsis thaliana OX=3702 GN=At4g26910 PE=1 SV=2	50.059	464	0.662783	-0.593391	0.001053	0.00633478
AT5G43900	F4K7C4	Myosin 2 OS=Arabidopsis thaliana OX=3702 GN=MYA2 PE=3 SV=1	176.522	1562	0.662572	-0.593852	0.0001102	0.00217245
AT5G57000	Q9LTS1	At5g57000 OS=Arabidopsis thaliana OX=3702 GN=MHM17.12 PE=1 SV=1	21.037	187	0.662203	-0.594654	0.003402	0.0129925
AT2G40650	Q8LB54	Pre-mRNA-splicing factor 38 OS=Arabidopsis thaliana OX=3702 GN=PRP38 PE=1 SV=1	43.172	355	0.662091	-0.594898	1.872e-06	0.000487066
AT2G02790	A0A1P8B0B7	IQ-domain 29 OS=Arabidopsis thaliana OX=3702 GN=IQD29 PE=1 SV=1	65.267	597	0.661701	-0.595749	8.741e-05	0.00203844
AT1G05190	O23049	50S ribosomal protein L6, chloroplastic OS=Arabidopsis thaliana OX=3702 GN=RPL6 PE=2 SV=1	24.706	223	0.661582	-0.596007	6.566e-06	0.000843801
AT1G74970	Q9XJ27	30S ribosomal protein S9, chloroplastic OS=Arabidopsis thaliana OX=3702 GN=RPS9 PE=2 SV=1	22.577	208	0.661195	-0.596853	0.0002312	0.00299025
AT1G77630	Q6NPN4	LysM domain-containing GPI-anchored protein 3 OS=Arabidopsis thaliana OX=3702 GN=LYM3 PE=1 SV=1	44.152	423	0.660974	-0.597334	0.0002543	0.00310663
AT1G73330	Q39091	Kunitz trypsin inhibitor 1 OS=Arabidopsis thaliana OX=3702 GN=KTI1 PE=2 SV=1	23.113	209	0.660914	-0.597465	0.001018	0.00620456
AT5G44310	Q3E8H9	Late embryogenesis abundant protein (LEA) family protein OS=Arabidopsis thaliana OX=3702 GN=At5g44310 PE=4 SV=1	33.361	295	0.660366	-0.598662	0.0004879	0.00405626
AT1G71270	Q94KD3	Vacuolar protein sorting-associated protein 52 A OS=Arabidopsis thaliana OX=3702 GN=VPS52 PE=1 SV=1	80.938	707	0.660269	-0.598874	0.003403	0.0129925
AT5G18430	Q5PNZ0	GDSL esterase/lipase At5g18430 OS=Arabidopsis thaliana OX=3702 GN=At5g18430 PE=2 SV=1	40.123	362	0.660222	-0.598977	0.0417	0.082015
At4g33360	Q9SZB3	NAD(P)-binding Rossmann-fold superfamily protein OS=Arabidopsis thaliana OX=3702 GN=FLDH PE=2 SV=1	37.861	344	0.660156	-0.59912	0.001005	0.00616877
AT4G10450	Q9SZX9	60S ribosomal protein L9-2 OS=Arabidopsis thaliana OX=3702 GN=RPL9D PE=2 SV=1	21.974	194	0.660119	-0.599201	0.0117	0.0311587
AT2G30620	F4INW2	Winged-helix DNA-binding transcription factor family protein OS=Arabidopsis thaliana OX=3702 GN=At2g30620 PE=1 SV=1	21.55	202	0.660086	-0.599273	0.000726	0.00508116
AT3G51830	Q96328	Phosphoinositide phosphatase SAC8 OS=Arabidopsis thaliana OX=3702 GN=SAC8 PE=2 SV=1	66.464	588	0.65927	-0.601058	0.002555	0.0107541
AT3G48710	Q9SMM8	At3g48710 OS=Arabidopsis thaliana OX=3702 GN=T8P19.220 PE=1 SV=1	52.067	462	0.658568	-0.602595	0.007015	0.0215798
AT1G31970	Q9C551	DEAD-box ATP-dependent RNA helicase 5 OS=Arabidopsis thaliana OX=3702 GN=RH5 PE=1 SV=1	59.604	537	0.658256	-0.603278	1.507e-05	0.00109844
AT5G15880	Q9LFT2	At5g15880 OS=Arabidopsis thaliana OX=3702 GN=At5g15880 PE=2 SV=1	39.569	348	0.657583	-0.604756	0.01941	0.0458313
AT5G17630	Q9LF61	Xylulose 5-phosphate/phosphate translocator, chloroplastic OS=Arabidopsis thaliana OX=3702 GN=XPT PE=1 SV=1	45.77	417	0.657179	-0.605642	0.006339	0.0202152
AT1G05560	A0A1P8AP70	Glycosyltransferase OS=Arabidopsis thaliana OX=3702 GN=UGT75B1 PE=3 SV=1	58.585	519	0.656727	-0.606635	0.003211	0.0124964
AT2G17500	Q9SHL8	Protein PIN-LIKES 5 OS=Arabidopsis thaliana OX=3702 GN=PILS5 PE=2 SV=1	43.394	396	0.656561	-0.606999	0.0001523	0.00242232
AT5G37190	A0A1P8BDM3	COP1-interacting protein 4 OS=Arabidopsis thaliana OX=3702 GN=CIP4 PE=4 SV=1	90.018	824	0.656453	-0.607235	0.04565	0.0879228
At4g30010	Q9SZV4	AT4g30010/F6G3_40 OS=Arabidopsis thaliana OX=3702 GN=At4g30010 PE=2 SV=1	10.439	90	0.655608	-0.609094	0.0004322	0.00385596
AT1G27130	Q9FUS6	Glutathione S-transferase U13 OS=Arabidopsis thaliana OX=3702 GN=GSTU13 PE=2 SV=1	25.131	227	0.655536	-0.609254	0.001209	0.00681754
AT2G38760	Q9SE45	Annexin D3 OS=Arabidopsis thaliana OX=3702 GN=ANN3 PE=2 SV=2	36.255	321	0.654849	-0.610765	0.0003155	0.00333734
AT4G26870	Q8H104	Aspartate--tRNA ligase 1, cytoplasmic OS=Arabidopsis thaliana OX=3702 GN=At4g26870 PE=2 SV=1	60.333	532	0.654607	-0.611298	5.373e-05	0.00175911
AT2G31770	Q9SKC3	Probable E3 ubiquitin-protein ligase ARI9 OS=Arabidopsis thaliana OX=3702 GN=ARI9 PE=2 SV=1	62.916	543	0.654139	-0.612331	0.0003904	0.00365584
AT5G60410	Q680Q4	E3 SUMO-protein ligase SIZ1 OS=Arabidopsis thaliana OX=3702 GN=SIZ1 PE=1 SV=2	97.034	884	0.653635	-0.613443	0.001146	0.0065917
AT3G09500	Q9SF53	60S ribosomal protein L35-1 OS=Arabidopsis thaliana OX=3702 GN=RPL35A PE=2 SV=1	14.285	123	0.652752	-0.615392	8.049e-05	0.00197323
AT2G42320	Q9SLC7	Nucleolar protein gar2-like protein OS=Arabidopsis thaliana OX=3702 GN=MHK10.4 PE=1 SV=1	74.212	669	0.652629	-0.615665	0.0003494	0.0034673
AT4G29520	Q9SU93	Nucleophosmin OS=Arabidopsis thaliana OX=3702 GN=At4g29520 PE=4 SV=1	34.364	306	0.652546	-0.615849	0.0025	0.0106832
AT5G28900	Q8VZQ4	Probable serine/threonine protein phosphatase 2A regulatory subunit B''gamma OS=Arabidopsis thaliana OX=3702 GN=B''GAMMA PE=2 SV=1	62.019	536	0.65243	-0.616106	0.04194	0.0824333
AT4G31580	O81126	Serine/arginine-rich splicing factor RSZ22 OS=Arabidopsis thaliana OX=3702 GN=RSZ22 PE=1 SV=1	22.458	200	0.650973	-0.619329	0.004422	0.0157703
AT2G23770	O64825	LysM domain receptor-like kinase 4 OS=Arabidopsis thaliana OX=3702 GN=LYK4 PE=1 SV=1	66.619	612	0.650838	-0.61963	0.00544	0.0181634
AT3G25780	Q9LS01	Allene oxide cyclase 3, chloroplastic OS=Arabidopsis thaliana OX=3702 GN=AOC3 PE=2 SV=1	28.398	258	0.650454	-0.62048	0.01508	0.0378346
AT1G32490	F4IE90	RNA helicase family protein OS=Arabidopsis thaliana OX=3702 GN=ESP3 PE=1 SV=1	117.58	1034	0.650441	-0.62051	6.803e-05	0.00189355
AT5G21222	Q8S9D1	Pentatricopeptide repeat-containing protein At5g21222 OS=Arabidopsis thaliana OX=3702 GN=ATC401 PE=2 SV=1	93.143	831	0.650246	-0.620941	0.000304	0.00330245
AT5G58710	Q9SP02	Peptidyl-prolyl cis-trans isomerase CYP20-1 OS=Arabidopsis thaliana OX=3702 GN=CYP20-1 PE=1 SV=1	21.961	204	0.649571	-0.622441	0.0001647	0.00252527
AT2G47800	Q7DM58	ABC transporter C family member 4 OS=Arabidopsis thaliana OX=3702 GN=ABCC4 PE=1 SV=2	169.08	1516	0.649362	-0.622906	0.0006289	0.00465205
AT4G31300	Q8LD27	Proteasome subunit beta type-6 OS=Arabidopsis thaliana OX=3702 GN=PBA1 PE=1 SV=2	25.151	233	0.649329	-0.622979	0.0004347	0.00386791
AT4G30800	O65569	40S ribosomal protein S11-2 OS=Arabidopsis thaliana OX=3702 GN=RPS11B PE=2 SV=2	17.931	159	0.649091	-0.623507	0.00902	0.0257106
AT3G09720	Q84TG1	DEAD-box ATP-dependent RNA helicase 57 OS=Arabidopsis thaliana OX=3702 GN=RH57 PE=2 SV=1	60.916	541	0.64892	-0.623888	0.001464	0.00773627
ATCG00900	P61841	30S ribosomal protein S7, chloroplastic OS=Arabidopsis thaliana OX=3702 GN=rps7-A PE=1 SV=1	17.357	155	0.648894	-0.623946	0.0001513	0.00242232
At1g04200	Q8RWV1	Dyggve-melchior-clausen syndrome protein OS=Arabidopsis thaliana OX=3702 GN=At1g04200 PE=2 SV=1	82.643	732	0.648832	-0.624083	7.821e-05	0.00196829
AT1G01140	Q9MAM1	CBL-interacting serine/threonine-protein kinase 9 OS=Arabidopsis thaliana OX=3702 GN=CIPK9 PE=1 SV=2	50.505	447	0.648514	-0.62479	9.026e-05	0.00204184
AT5G50810	Q9XGY4	Mitochondrial import inner membrane translocase subunit TIM8 OS=Arabidopsis thaliana OX=3702 GN=TIM8 PE=1 SV=1	8.75	77	0.648276	-0.625319	0.002761	0.0112872
AT5G22320	F4K9U4	Leucine-rich repeat (LRR) family protein OS=Arabidopsis thaliana OX=3702 GN=MWD9.11 PE=1 SV=1	48.864	436	0.648029	-0.62587	0.0001686	0.00253951
AT1G78320	A0A1P8AUX6	Glutathione S-transferase TAU 23 OS=Arabidopsis thaliana OX=3702 GN=GSTU23 PE=4 SV=1	22.629	193	0.647356	-0.627368	0.0009397	0.00594946
AT2G45770	O80842	Cell division protein FtsY homolog, chloroplastic OS=Arabidopsis thaliana OX=3702 GN=CPFTSY PE=1 SV=2	39.679	366	0.64693	-0.628317	0.0009354	0.00593468
AT1G63810	Q0WVM5	Nucleolar protein OS=Arabidopsis thaliana OX=3702 GN=At1g63810 PE=2 SV=1	120.15	1053	0.646611	-0.629031	0.001448	0.00767186
AT3G01930	A0A1I9LQZ4	Major facilitator superfamily protein OS=Arabidopsis thaliana OX=3702 GN=At3g01930 PE=4 SV=1	47.564	436	0.646238	-0.629862	0.0002546	0.00310663
AT2G42210	O48528	Outer envelope pore protein 16-3, chloroplastic/mitochondrial OS=Arabidopsis thaliana OX=3702 GN=OEP163 PE=1 SV=1	16.999	159	0.645968	-0.630465	0.0001241	0.00223085
AT2G38860	Q9ZV19	DJ-1 protein homolog E OS=Arabidopsis thaliana OX=3702 GN=DJ1E PE=1 SV=1	42.73	398	0.645527	-0.631451	0.000397	0.00369255
AT1G18540	Q9FZ76	60S ribosomal protein L6-1 OS=Arabidopsis thaliana OX=3702 GN=RPL6A PE=2 SV=1	26.153	233	0.644869	-0.632923	6.358e-05	0.00188127
AT3G07300	Q9SFW0	AT3G07300 protein OS=Arabidopsis thaliana OX=3702 GN=T1B9.3 PE=2 SV=1	43.599	407	0.644763	-0.633158	0.002692	0.0111368
At1g03230	Q9ZVS5	Eukaryotic aspartyl protease family protein OS=Arabidopsis thaliana OX=3702 GN=At1g03230 PE=2 SV=1	46.148	434	0.64467	-0.633367	2.889e-05	0.00133658
At1g27030	Q9LFY3	At1g27030/T7N9_9 OS=Arabidopsis thaliana OX=3702 GN=At1g27030 PE=2 SV=1	35.521	310	0.644476	-0.633801	0.003596	0.013499
AT1G79940	F4HQE1	DnaJ / Sec63 Brl domains-containing protein OS=Arabidopsis thaliana OX=3702 GN=ATERDJ2A PE=4 SV=1	66.488	594	0.644331	-0.634125	7.282e-05	0.00192909
AT4G25880	Q9C5E7	Pumilio homolog 6, chloroplastic OS=Arabidopsis thaliana OX=3702 GN=APUM6 PE=1 SV=1	96.105	861	0.644223	-0.634369	0.002902	0.011701
AT1G36280	F4I1L9	Adenylosuccinate lyase OS=Arabidopsis thaliana OX=3702 GN=At1g36280 PE=3 SV=1	57.85	519	0.643453	-0.636094	2.096e-05	0.0012195
AT1G67700	Q8LDL0	Protein HHL1, chloroplastic OS=Arabidopsis thaliana OX=3702 GN=HHL1 PE=1 SV=1	26.081	231	0.643133	-0.636811	0.001344	0.00729358
At1g17620	Q9LNP3	At1g17620/F11A6_23 OS=Arabidopsis thaliana OX=3702 GN=At1g17620 PE=2 SV=1	28.288	264	0.642891	-0.637353	0.002164	0.00973686
At1g42440	Q9ASU6	At1g42440/F7F22_7 OS=Arabidopsis thaliana OX=3702 GN=At1g42440 PE=1 SV=1	89.456	793	0.642864	-0.637414	0.001898	0.00897723
AT1G55340	Q6NKU3	At1g55340 OS=Arabidopsis thaliana OX=3702 GN=At1g55340 PE=2 SV=1	23.46	205	0.642845	-0.637458	0.01871	0.0445793
At3g26460	Q9LIM9	Major latex protein-like OS=Arabidopsis thaliana OX=3702 GN=At3g26460 PE=4 SV=1	17.773	152	0.64181	-0.639783	0.0004849	0.00405555
AT3G45300	Q9SWG0	Isovaleryl-CoA dehydrogenase, mitochondrial OS=Arabidopsis thaliana OX=3702 GN=IVD PE=1 SV=2	44.773	409	0.640614	-0.642472	0.0007687	0.0052881
AT5G56730	Q9FJT9	Zinc protease PQQL-like OS=Arabidopsis thaliana OX=3702 GN=At5g56730 PE=1 SV=1	107.981	956	0.640518	-0.642689	0.0003561	0.00349163
At5g25590	Q8RWW9	DNA ligase (DUF630 and DUF632) OS=Arabidopsis thaliana OX=3702 GN=At5g25590 PE=2 SV=1	88.366	775	0.639778	-0.644357	0.0119	0.0315649
At1g12650	Q8W1E4	At1g12650/T12C24_1 OS=Arabidopsis thaliana OX=3702 GN=At1g12650 PE=2 SV=1	29.099	248	0.639663	-0.644616	0.0003296	0.00336281
AT1G18700	F4ICC1	DNAJ heat shock N-terminal domain-containing protein OS=Arabidopsis thaliana OX=3702 GN=At1g18700 PE=4 SV=1	78.587	695	0.639512	-0.644956	0.0005757	0.00444939
AT2G44100	Q96254	Guanosine nucleotide diphosphate dissociation inhibitor 1 OS=Arabidopsis thaliana OX=3702 GN=GDI1 PE=1 SV=1	49.819	445	0.639252	-0.645543	9.77e-05	0.00211934
AT5G22950	Q9FFB3	Vacuolar protein sorting-associated protein 24 homolog 1 OS=Arabidopsis thaliana OX=3702 GN=VPS24-1 PE=1 SV=1	25.997	229	0.639027	-0.646051	0.004642	0.0163555
AT5G56900	A0A1P8B9K8	CwfJ-like family protein / zinc finger (CCCH-type) family protein OS=Arabidopsis thaliana OX=3702 GN=MHM17.1 PE=4 SV=1	56.229	503	0.638169	-0.64799	0.00938	0.0264722
AT5G60960	Q9FME4	Pentatricopeptide repeat-containing protein PNM1, mitochondrial OS=Arabidopsis thaliana OX=3702 GN=PNM1 PE=1 SV=1	59.143	521	0.63745	-0.649616	0.02044	0.0476854
At5g49220	Q8VZK6	Uncharacterized protein At5g49220 OS=Arabidopsis thaliana OX=3702 GN=At5g49220 PE=2 SV=1	45.813	409	0.636851	-0.650973	0.03408	0.0700385
At5g11480	Q9LYE2	AT5g11480/F15N18_70 OS=Arabidopsis thaliana OX=3702 GN=At5g11480 PE=2 SV=1	35.661	318	0.635922	-0.653079	0.00953	0.0267058
AT3G21640	Q9LDC0	Peptidyl-prolyl cis-trans isomerase FKBP42 OS=Arabidopsis thaliana OX=3702 GN=FKBP42 PE=1 SV=1	41.806	365	0.635742	-0.653486	0.0009253	0.00588916
AT4G38600	B3H700	HECT ubiquitin protein ligase family protein KAK OS=Arabidopsis thaliana OX=3702 GN=KAK PE=1 SV=1	193.454	1794	0.635573	-0.653871	0.0001029	0.00216399
At4g21020	Q9SUB2	Late embryogenesis abundant protein (LEA) family protein OS=Arabidopsis thaliana OX=3702 GN=At4g21020 PE=2 SV=1	29.422	266	0.635331	-0.654421	0.000531	0.00427063
AT1G14380	Q8GZ87	At1g14380 OS=Arabidopsis thaliana OX=3702 GN=IQD28 PE=1 SV=1	72.849	664	0.635319	-0.654448	4.429e-05	0.00161261
AT1G14320	Q93VT9	60S ribosomal protein L10-1 OS=Arabidopsis thaliana OX=3702 GN=RPL10A PE=1 SV=1	24.917	220	0.635168	-0.65479	0.0001739	0.00259069
AT5G11890	Q9LYI4	Harpin-induced protein OS=Arabidopsis thaliana OX=3702 GN=EMB3135 PE=4 SV=1	31.438	287	0.63436	-0.656626	0.01901	0.0450984
AT1G62330	F4HYR4	O-fucosyltransferase 15 OS=Arabidopsis thaliana OX=3702 GN=OFUT15 PE=2 SV=1	73.296	652	0.634122	-0.657167	0.0008106	0.00545822
AT1G64330	Q9C7V7	At1g64330 OS=Arabidopsis thaliana OX=3702 GN=At1g64330 PE=2 SV=1	64.494	555	0.633997	-0.657451	0.002762	0.0112872
At1g76010	Q93VA8	Alba DNA/RNA-binding protein OS=Arabidopsis thaliana OX=3702 GN=At1g76010 PE=2 SV=1	37.383	350	0.633181	-0.65931	0.0003389	0.003423
AT5G10260	Q9LFT9	Ras-related protein RABH1e OS=Arabidopsis thaliana OX=3702 GN=RABH1E PE=2 SV=1	23.133	207	0.632511	-0.660836	0.01153	0.0307874
AT1G70810	Q9SSL1	Protein C2-DOMAIN ABA-RELATED 7 OS=Arabidopsis thaliana OX=3702 GN=CAR7 PE=1 SV=1	18.658	165	0.632381	-0.661135	0.04474	0.0866398
AT5G41600	Q9FFS0	Reticulon-like protein B4 OS=Arabidopsis thaliana OX=3702 GN=RTNLB4 PE=1 SV=1	28.949	257	0.632216	-0.66151	0.009977	0.0275625
AT2G17150	A0A1P8B033	Plant regulator RWP-RK family protein OS=Arabidopsis thaliana OX=3702 GN=NIN-like protein 1 PE=4 SV=1	72.202	654	0.632208	-0.661529	0.01134	0.0304011
AT1G61580	P22738	60S ribosomal protein L3-2 OS=Arabidopsis thaliana OX=3702 GN=ARP2 PE=2 SV=4	44.546	390	0.632149	-0.661662	1.446e-05	0.00109844
AT2G28230	A0A1P8AZA2	Mediator of RNA polymerase II transcription subunit 20 OS=Arabidopsis thaliana OX=3702 GN=MED20 PE=3 SV=1	19.528	170	0.631444	-0.663273	0.04219	0.0827362
AT5G42540	F4K1L3	5'-3' exoribonuclease OS=Arabidopsis thaliana OX=3702 GN=XRN2 PE=3 SV=1	117.686	1023	0.631405	-0.663363	0.000377	0.00357469
AT1G32090	Q9FVQ5	CSC1-like protein At1g32090 OS=Arabidopsis thaliana OX=3702 GN=At1g32090 PE=1 SV=1	93.133	806	0.631335	-0.663523	0.0005537	0.00435698
AT3G62150	Q9M1Q9	ABC transporter B family member 21 OS=Arabidopsis thaliana OX=3702 GN=ABCB21 PE=1 SV=2	140.334	1296	0.631273	-0.663664	0.01056	0.0287179
AT4G23540	F4JNL5	ARM repeat superfamily protein OS=Arabidopsis thaliana OX=3702 GN=At4g23540 PE=4 SV=1	123.478	1131	0.631116	-0.664023	0.006786	0.0210949
AT1G56345	Q7XA65	RNA pseudouridine synthase 1 OS=Arabidopsis thaliana OX=3702 GN=At1g56345 PE=2 SV=1	35.894	322	0.630353	-0.665768	0.0001224	0.0022268
AT5G39850	Q9FLF0	40S ribosomal protein S9-2 OS=Arabidopsis thaliana OX=3702 GN=RPS9C PE=1 SV=1	23.161	197	0.629855	-0.666909	0.0009756	0.00607487
AT5G48760	Q9FKC0	60S ribosomal protein L13a-4 OS=Arabidopsis thaliana OX=3702 GN=RPL13AD PE=2 SV=1	23.59	206	0.629848	-0.666924	0.001436	0.00764712
AT5G40570	Q9FM40	Emb|CAB87783.1 OS=Arabidopsis thaliana OX=3702 GN=MNF13.9 PE=4 SV=1	22.915	204	0.629415	-0.667917	0.000669	0.00481616
At3g51010	Q9SD44	At3g51010 OS=Arabidopsis thaliana OX=3702 GN=F24M12.50 PE=2 SV=1	21.528	188	0.629269	-0.668251	0.004369	0.0156182
ATCG01060	P62090	Photosystem I iron-sulfur center OS=Arabidopsis thaliana OX=3702 GN=psaC PE=3 SV=2	9.038	81	0.62922	-0.668365	1.104e-05	0.000995248
AT5G55660	F4K4Y5	DEK domain-containing chromatin associated protein OS=Arabidopsis thaliana OX=3702 GN=MDF20.10 PE=1 SV=1	87.207	778	0.628858	-0.669194	9.479e-06	0.000954219
AT1G66820	Q9C9N4	Glycine-rich protein OS=Arabidopsis thaliana OX=3702 GN=At1g66820 PE=2 SV=1	11.049	109	0.628459	-0.670108	0.0002464	0.00307491
AT4G33080	F4JVX7	AGC (cAMP-dependent, cGMP-dependent and protein kinase C) kinase family protein OS=Arabidopsis thaliana OX=3702 GN=At4g33080 PE=4 SV=1	59.056	507	0.626774	-0.673984	0.005304	0.0178177
AT1G45233	F4HRC1	THO complex subunit 5A OS=Arabidopsis thaliana OX=3702 GN=THO5A PE=1 SV=1	51.812	452	0.626691	-0.674174	0.03144	0.0657085
At5g63550	Q84JB7	DEK domain-containing chromatin associated protein OS=Arabidopsis thaliana OX=3702 GN=MLE2.18 PE=1 SV=1	59.428	530	0.626591	-0.674403	8.73e-05	0.00203844
AT4G15630	Q8L8Z1	CASP-like protein 1E1 OS=Arabidopsis thaliana OX=3702 GN=At4g15630 PE=1 SV=2	20.109	190	0.626449	-0.674732	0.04573	0.0880208
AT4G11220	Q9SUT9	Reticulon-like protein B2 OS=Arabidopsis thaliana OX=3702 GN=RTNLB2 PE=1 SV=1	30.28	271	0.626441	-0.67475	0.0003186	0.00334297
AT3G56340	Q9LYK9	40S ribosomal protein S26-3 OS=Arabidopsis thaliana OX=3702 GN=RPS26C PE=2 SV=1	14.628	130	0.626314	-0.675042	0.001012	0.00618672
AT1G79730	F4HQA1	Protein PAF1 homolog OS=Arabidopsis thaliana OX=3702 GN=VIP2 PE=1 SV=1	67.338	589	0.626018	-0.675724	0.03603	0.0732978
AT2G46100	F4IH88	Nuclear transport factor 2 (NTF2) family protein OS=Arabidopsis thaliana OX=3702 GN=At2g46100 PE=4 SV=1	25.686	229	0.624571	-0.679063	0.002928	0.0117744
At4g24810	F4JRQ4	Protein kinase superfamily protein OS=Arabidopsis thaliana OX=3702 GN=At4g24810 PE=4 SV=1	54.635	481	0.623814	-0.680813	0.0002143	0.00285104
At1g78650	Q9SYL7	DNA-directed DNA polymerase OS=Arabidopsis thaliana OX=3702 GN=POLD3 PE=4 SV=1	55.542	509	0.623663	-0.681161	0.000427	0.00384364
AT3G48430	Q9STM3	Lysine-specific demethylase REF6 OS=Arabidopsis thaliana OX=3702 GN=REF6 PE=1 SV=1	152.629	1360	0.623559	-0.681403	0.01633	0.0402256
AT1G30450	Q2UVJ5	Cation-chloride cotransporter 1 OS=Arabidopsis thaliana OX=3702 GN=CCC1 PE=1 SV=1	106.648	975	0.622928	-0.682863	0.01282	0.0334627
AT2G44860	O22165	Probable ribosome biogenesis protein RLP24 OS=Arabidopsis thaliana OX=3702 GN=At2g44860 PE=1 SV=1	18.942	159	0.622638	-0.683534	0.002185	0.00975143
At5g25940	Q9XGZ3	Early nodulin-like protein OS=Arabidopsis thaliana OX=3702 GN=At5g25940 PE=2 SV=1	12.269	115	0.622465	-0.683936	0.0009476	0.0059682
AT4G24750	Q0WWT7	Rhodanese-like domain-containing protein 11, chloroplastic OS=Arabidopsis thaliana OX=3702 GN=STR11 PE=2 SV=1	32.114	292	0.621585	-0.685976	0.003682	0.013728
AT1G54410	Q9SLJ2	Dehydrin HIRD11 OS=Arabidopsis thaliana OX=3702 GN=HIRD11 PE=1 SV=1	10.796	98	0.621264	-0.686721	0.000368	0.00353374
AT1G75840	Q38937	Rac-like GTP-binding protein ARAC5 OS=Arabidopsis thaliana OX=3702 GN=ARAC5 PE=1 SV=1	21.777	196	0.620773	-0.687862	0.002029	0.00931243
AT1G08600	F4HW51	Protein CHROMATIN REMODELING 20 OS=Arabidopsis thaliana OX=3702 GN=ATRX PE=2 SV=2	168.176	1479	0.619418	-0.691015	0.0001901	0.00271443
AT5G02610	F4KDR2	Ribosomal L29 family protein OS=Arabidopsis thaliana OX=3702 GN=At5g02610 PE=3 SV=1	17.021	146	0.619138	-0.691666	0.02073	0.048213
AT3G61820	Q9M356	Eukaryotic aspartyl protease family protein OS=Arabidopsis thaliana OX=3702 GN=F15G16.210 PE=3 SV=1	51.461	483	0.619062	-0.691844	0.01024	0.0280752
AT4G23630	Q9SUR3	Reticulon-like protein B1 OS=Arabidopsis thaliana OX=3702 GN=RTNLB1 PE=1 SV=1	30.529	275	0.618539	-0.693063	6.689e-05	0.00188448
AT3G55480	F4IWW1	AP-3 complex subunit beta OS=Arabidopsis thaliana OX=3702 GN=PAT2 PE=3 SV=1	122.988	1115	0.617375	-0.69578	0.0001663	0.00252527
AT1G68720	Q9S7I0	tRNA(adenine(34)) deaminase, chloroplastic OS=Arabidopsis thaliana OX=3702 GN=TADA PE=1 SV=1	146.564	1307	0.616862	-0.69698	0.0455	0.0878019
AT3G09770	F4J1B3	RING/U-box superfamily protein OS=Arabidopsis thaliana OX=3702 GN=LOG2 PE=4 SV=1	37.662	341	0.616427	-0.697997	0.04869	0.0924513
AT4G26780	Q8LB47	GrpE protein homolog 2, mitochondrial OS=Arabidopsis thaliana OX=3702 GN=Mge2 PE=1 SV=1	36.116	327	0.616222	-0.698477	0.008243	0.0242276
AT4G37270	Q9M3H5	Probable cadmium/zinc-transporting ATPase HMA1, chloroplastic OS=Arabidopsis thaliana OX=3702 GN=HMA1 PE=2 SV=2	88.189	819	0.615649	-0.699821	0.002593	0.0108436
AT3G21690	Q9LVD9	Protein DETOXIFICATION 40 OS=Arabidopsis thaliana OX=3702 GN=DTX40 PE=1 SV=1	54.952	506	0.615404	-0.700394	0.0005026	0.00411944
AT1G27385	A8MQS1	Phosphoribosylformylglycinamidine synthase OS=Arabidopsis thaliana OX=3702 GN=At1g27385 PE=4 SV=1	21.928	201	0.61528	-0.700686	0.0004755	0.00402244
AT2G26210	A8MR72	Ankyrin repeat family protein OS=Arabidopsis thaliana OX=3702 GN=At2g26210 PE=4 SV=1	17.688	167	0.615224	-0.700817	0.001654	0.00823591
AT4G32150	O49377	Vesicle-associated membrane protein 711 OS=Arabidopsis thaliana OX=3702 GN=VAMP711 PE=1 SV=2	25.039	219	0.614821	-0.701761	0.0005814	0.00447345
AT1G70290	Q0WUI9	Probable alpha,alpha-trehalose-phosphate synthase [UDP-forming] 8 OS=Arabidopsis thaliana OX=3702 GN=TPS8 PE=2 SV=1	97.561	856	0.614091	-0.703475	0.003839	0.014156
At3g17930	Q94BY7	AT3g17930/MEB5_15 OS=Arabidopsis thaliana OX=3702 GN=DAC PE=1 SV=1	20.913	190	0.613346	-0.705227	0.005298	0.0178074
AT4G29130	Q42525	Hexokinase-1 OS=Arabidopsis thaliana OX=3702 GN=HXK1 PE=1 SV=2	53.707	496	0.612416	-0.707415	0.0003617	0.00351798
AT3G16810	Q9LRZ3	Pumilio homolog 24 OS=Arabidopsis thaliana OX=3702 GN=APUM24 PE=1 SV=1	71.604	641	0.612118	-0.708119	0.0002212	0.00291078
At3g44100	Q9LXQ2	At3g44100 OS=Arabidopsis thaliana OX=3702 GN=F26G5_50 PE=2 SV=1	16.07	152	0.611656	-0.709208	0.002236	0.00992317
AT1G20220	Q944A2	Alba DNA/RNA-binding protein OS=Arabidopsis thaliana OX=3702 GN=At1g20220 PE=1 SV=1	33.763	315	0.611123	-0.710466	0.0002475	0.00308227
AT3G16780	Q9LUQ6	60S ribosomal protein L19-2 OS=Arabidopsis thaliana OX=3702 GN=RPL19B PE=2 SV=1	24.33	209	0.611105	-0.710507	0.0003613	0.00351798
AT3G23820	Q9LIS3	UDP-glucuronate 4-epimerase 6 OS=Arabidopsis thaliana OX=3702 GN=GAE6 PE=1 SV=1	50.57	460	0.610519	-0.711892	0.0001928	0.00272715
At3g46430	Q9SN96	AT3g46430/F18L15_150 OS=Arabidopsis thaliana OX=3702 GN=F18L15.150 PE=2 SV=1	6.585	55	0.610063	-0.712971	0.0005768	0.00444939
AT5G14450	Q9LY84	GDSL esterase/lipase At5g14450 OS=Arabidopsis thaliana OX=3702 GN=At5g14450 PE=2 SV=1	43.571	389	0.60919	-0.715035	0.005882	0.0192039
AT3G04760	A0A1I9LPC7	Pentatricopeptide repeat (PPR-like) superfamily protein OS=Arabidopsis thaliana OX=3702 GN=At3g04760 PE=4 SV=1	64.383	572	0.608756	-0.716064	0.002245	0.0099558
AT3G16520	Q9LK73	UDP-glycosyltransferase 88A1 OS=Arabidopsis thaliana OX=3702 GN=UGT88A1 PE=2 SV=1	51.205	462	0.608704	-0.716186	0.001116	0.00650641
AT4G02400	F4JHI1	U3 ribonucleoprotein (Utp) family protein OS=Arabidopsis thaliana OX=3702 GN=At4g02400 PE=4 SV=1	96.76	855	0.608428	-0.716842	0.007186	0.021932
AT1G61730	Q9SYA9	Probable transcription factor At1g61730 OS=Arabidopsis thaliana OX=3702 GN=At1g61730 PE=1 SV=1	40.88	376	0.607177	-0.719811	0.0002143	0.00285104
AT5G11110	Q9FY54	Probable sucrose-phosphate synthase 2 OS=Arabidopsis thaliana OX=3702 GN=SPS2 PE=1 SV=1	116.966	1047	0.607057	-0.720097	0.001292	0.00713969
AT5G10940	Q9LEU6	Transducin family protein / WD-40 repeat family protein OS=Arabidopsis thaliana OX=3702 GN=ALTERED SEED GERMINATION 2 PE=1 SV=1	83.527	754	0.606984	-0.720271	0.02072	0.0482083
AT1G56560	Q9FXA8	Alkaline/neutral invertase A, mitochondrial OS=Arabidopsis thaliana OX=3702 GN=INVA PE=1 SV=1	70.437	616	0.605554	-0.723673	0.006663	0.0208413
AT3G17430	Q9LRP2	Probable sugar phosphate/phosphate translocator At3g17430 OS=Arabidopsis thaliana OX=3702 GN=At3g17430 PE=1 SV=1	41.702	375	0.605364	-0.724126	0.0008281	0.00550851
AT5G65490	Q9LSM5	Protein ecdysoneless homolog OS=Arabidopsis thaliana OX=3702 GN=At5g65490 PE=1 SV=1	73.161	643	0.602971	-0.729838	0.002449	0.0105625
AT3G53460	F4JAV9	Chromatin-remodeling protein 11 OS=Arabidopsis thaliana OX=3702 GN=CHR11 PE=4 SV=1	122.614	1057	0.602937	-0.729921	0.001561	0.0080021
AT4G00710	Q8W4L3	Serine/threonine-protein kinase BSK3 OS=Arabidopsis thaliana OX=3702 GN=BSK3 PE=1 SV=1	54.914	489	0.60263	-0.730655	0.005784	0.0190383
AT2G30710	O49336	Expressed protein OS=Arabidopsis thaliana OX=3702 GN=At2g30710 PE=1 SV=2	51.506	440	0.602539	-0.730875	0.0002708	0.00318216
AT5G48010	Q9FI37	Thalianol synthase OS=Arabidopsis thaliana OX=3702 GN=THAS1 PE=1 SV=2	88.203	766	0.602055	-0.732032	1.916e-05	0.00120548
AT1G09200	P59226	Histone H3.2 OS=Arabidopsis thaliana OX=3702 GN=HTR2 PE=1 SV=2	15.268	136	0.601237	-0.733994	0.0008533	0.00563271
ATCG00065	P62126	30S ribosomal protein S12, chloroplastic OS=Arabidopsis thaliana OX=3702 GN=rps12-A PE=2 SV=2	13.764	123	0.599705	-0.737676	6.917e-06	0.000847906
AT1G51060	Q9C681	Probable histone H2A.1 OS=Arabidopsis thaliana OX=3702 GN=At1g51060 PE=1 SV=1	13.934	132	0.599311	-0.738622	8.944e-05	0.00203992
AT3G19130	Q0WW84	Polyadenylate-binding protein RBP47B OS=Arabidopsis thaliana OX=3702 GN=RBP47B PE=2 SV=1	48.119	435	0.599107	-0.739115	0.007192	0.0219392
At3g06470	Q9SQV0	F24P17.3 protein OS=Arabidopsis thaliana OX=3702 GN=At3g06470 PE=4 SV=1	31.313	278	0.598998	-0.739377	0.0001245	0.00223139
AT5G23080	Q8GXN9	G patch domain-containing protein TGH OS=Arabidopsis thaliana OX=3702 GN=TGH PE=1 SV=1	104.934	930	0.598752	-0.73997	0.002081	0.00946221
AT4G16120	Q8GZ17	COBRA-like protein 7 OS=Arabidopsis thaliana OX=3702 GN=COBL7 PE=2 SV=2	72.602	661	0.598304	-0.741048	0.0001173	0.00220599
AT3G55170	A0A1I9LSB4	Ribosomal L29 family protein OS=Arabidopsis thaliana OX=3702 GN=At3g55170 PE=3 SV=1	11.498	101	0.598215	-0.741264	0.0007534	0.00523652
AT5G20090	Q949R9	Mitochondrial pyruvate carrier 1 OS=Arabidopsis thaliana OX=3702 GN=MPC1 PE=3 SV=1	12.438	110	0.597756	-0.742372	0.0006128	0.00456868
AT2G17560	Q42344	High mobility group B protein 4 OS=Arabidopsis thaliana OX=3702 GN=HMGB4 PE=1 SV=1	15.42	138	0.597435	-0.743145	4.943e-05	0.00170308
At1g42480	Q680L3	TLR4 regulator/MIR-interacting MSAP protein OS=Arabidopsis thaliana OX=3702 GN=At1g42480 PE=2 SV=1	20.568	182	0.597058	-0.744058	0.03108	0.0650687
AT5G44340	P24636	Tubulin beta-4 chain OS=Arabidopsis thaliana OX=3702 GN=TUBB4 PE=2 SV=2	49.823	444	0.595232	-0.748476	0.01846	0.0441228
AT1G48920	Q9FVQ1	Nucleolin 1 OS=Arabidopsis thaliana OX=3702 GN=NUCL1 PE=1 SV=1	58.773	557	0.595088	-0.748824	0.0001209	0.00221284
AT5G57120	A0A1R7T3I7	Nucleolar/coiled-body phosphoprotein OS=Arabidopsis thaliana OX=3702 GN=MUL3.6 PE=1 SV=1	34.126	300	0.592367	-0.755438	6.983e-06	0.000847906
AT4G33625	A0A178V207	Vacuole protein OS=Arabidopsis thaliana OX=3702 GN=At4g33625 PE=4 SV=1	19.25	172	0.5917	-0.757063	0.0003304	0.00336529
AT5G47110	Q6NKS4	Light-harvesting complex-like protein 3 isotype 2, chloroplastic OS=Arabidopsis thaliana OX=3702 GN=LIL3.2 PE=1 SV=1	28.601	258	0.591331	-0.757963	4.164e-05	0.00157191
AT5G09440	Q9FY71	Protein EXORDIUM-like 4 OS=Arabidopsis thaliana OX=3702 GN=EXL4 PE=2 SV=1	29.474	278	0.590907	-0.758997	9.288e-07	0.000487066
AT3G55010	Q05728	Phosphoribosylformylglycinamidine cyclo-ligase, chloroplastic OS=Arabidopsis thaliana OX=3702 GN=PUR5 PE=1 SV=2	41.504	389	0.590768	-0.759337	7.458e-05	0.00195854
AT3G04580	Q9ZTP3	Protein EIN4 OS=Arabidopsis thaliana OX=3702 GN=EIN4 PE=1 SV=1	86.25	766	0.590435	-0.76015	0.02449	0.0544022
AT3G49990	Q9SN19	At3g49990 OS=Arabidopsis thaliana OX=3702 GN=F3A4.70 PE=2 SV=1	56.474	502	0.590329	-0.76041	0.008938	0.0255492
AT2G41500	O22212	U4/U6 small nuclear ribonucleoprotein PRP4-like protein OS=Arabidopsis thaliana OX=3702 GN=LIS PE=2 SV=1	61.842	554	0.589622	-0.762138	0.005893	0.0192191
AT5G27820	Q8LDK5	At5g27820 OS=Arabidopsis thaliana OX=3702 GN=At5g27820 PE=2 SV=1	12.739	114	0.589198	-0.763177	2.016e-06	0.000487066
At2g34700	O64586	Pollen Ole e 1 allergen and extensin family protein OS=Arabidopsis thaliana OX=3702 GN=At2g34700 PE=2 SV=1	18.833	175	0.588042	-0.766009	6.518e-05	0.00188127
AT2G32260	Q9ZV56	Choline-phosphate cytidylyltransferase 1 OS=Arabidopsis thaliana OX=3702 GN=CCT1 PE=1 SV=1	38.486	332	0.587735	-0.766762	1.671e-05	0.00115172
AT5G26980	O65359	Syntaxin-41 OS=Arabidopsis thaliana OX=3702 GN=SYP41 PE=1 SV=1	36.134	322	0.586807	-0.769041	0.04824	0.0918278
AT1G08480	Q941A6	Succinate dehydrogenase subunit 6, mitochondrial OS=Arabidopsis thaliana OX=3702 GN=SDH6 PE=1 SV=1	15.813	142	0.585759	-0.771621	0.001786	0.00860929
AT4G26600	A0A1P8B458	S-adenosyl-L-methionine-dependent methyltransferases superfamily protein OS=Arabidopsis thaliana OX=3702 GN=At4g26600 PE=3 SV=1	73.235	652	0.585058	-0.773349	7.665e-05	0.00196829
AT1G26880	Q42351	60S ribosomal protein L34-1 OS=Arabidopsis thaliana OX=3702 GN=RPL34A PE=2 SV=1	13.705	120	0.585057	-0.773351	6.486e-05	0.00188127
At2g23520	F4IMJ8	Pyridoxal phosphate (PLP)-dependent transferases superfamily protein OS=Arabidopsis thaliana OX=3702 GN=At2g23520 PE=1 SV=1	100.05	895	0.583981	-0.776007	0.0001664	0.00252527
AT3G07050	Q9M8Z5	Guanine nucleotide-binding protein-like NSN1 OS=Arabidopsis thaliana OX=3702 GN=NSN1 PE=1 SV=1	65.786	582	0.58297	-0.778506	7.004e-05	0.00192083
AT3G62240	Q9M1Q0	At3g62240 OS=Arabidopsis thaliana OX=3702 GN=T17J13.200 PE=1 SV=1	90.224	812	0.582055	-0.780772	0.0005754	0.00444939
AT4G02630	O22764	Protein kinase superfamily protein OS=Arabidopsis thaliana OX=3702 GN=At4g02630 PE=1 SV=1	54.735	492	0.581582	-0.781947	0.0001441	0.0023684
AT3G58660	Q9LXT5	Ribosomal protein L1p/L10e family OS=Arabidopsis thaliana OX=3702 GN=T20N10_10 PE=2 SV=1	49.97	446	0.581571	-0.781973	0.0002043	0.00277297
AT4G33820	Q84WT5	Endo-1,4-beta-xylanase 5-like OS=Arabidopsis thaliana OX=3702 GN=At4g33820 PE=2 SV=1	64.941	570	0.578856	-0.788725	7.92e-05	0.00196859
AT2G40590	P49206	40S ribosomal protein S26-1 OS=Arabidopsis thaliana OX=3702 GN=RPS26A PE=2 SV=2	14.729	131	0.578773	-0.78893	0.014	0.0356793
AT5G42180	Q43872	Peroxidase 64 OS=Arabidopsis thaliana OX=3702 GN=PER64 PE=1 SV=1	34.706	317	0.576044	-0.795749	0.02139	0.0493301
At5g62650	Q940R3	AT5g62650/MRG21_7 OS=Arabidopsis thaliana OX=3702 GN=MRG21.7 PE=2 SV=1	58.717	529	0.574862	-0.798712	0.03297	0.0681515
AT5G43500	A0A1P8BF87	Actin-related protein 9 OS=Arabidopsis thaliana OX=3702 GN=ARP9 PE=3 SV=1	57.362	513	0.574278	-0.80018	0.0001083	0.00217245
AT5G46430	Q9FHG2	60S ribosomal protein L32-2 OS=Arabidopsis thaliana OX=3702 GN=RPL32B PE=2 SV=1	15.475	133	0.573652	-0.801751	7.749e-05	0.00196829
AT4G15000	A8MS28	Ribosomal L27e protein family OS=Arabidopsis thaliana OX=3702 GN=At4g15000 PE=4 SV=1	15.035	131	0.573338	-0.802543	0.001017	0.00620456
AT4G19690	Q38856	Fe(2+) transport protein 1 OS=Arabidopsis thaliana OX=3702 GN=IRT1 PE=1 SV=2	36.727	347	0.571877	-0.806223	0.007457	0.0225457
AT2G44200	O64855	At2g44200/F6E13.34 OS=Arabidopsis thaliana OX=3702 GN=At2g44200 PE=2 SV=1	57.784	493	0.570222	-0.810404	0.01341	0.0346138
At1g10860	Q940B9	Leucine-rich repeat protein kinase family protein OS=Arabidopsis thaliana OX=3702 GN=At1g10850 PE=2 SV=1	72.738	663	0.569796	-0.811481	0.04649	0.0892561
AT2G37340	Q8VYA5	Serine/arginine-rich splicing factor RS2Z33 OS=Arabidopsis thaliana OX=3702 GN=RS2Z33 PE=1 SV=1	32.893	290	0.56922	-0.812942	0.0001394	0.00235848
AT3G46530	Q9M667	Disease resistance protein RPP13 OS=Arabidopsis thaliana OX=3702 GN=RPP13 PE=2 SV=2	97.267	835	0.568081	-0.815832	4.99e-05	0.00170308
AT4G26630	Q9SUA1	DEK domain-containing chromatin associated protein OS=Arabidopsis thaliana OX=3702 GN=DEK3 PE=1 SV=1	85.249	763	0.566948	-0.818712	0.000308	0.00331716
AT4G16630	Q9ZRZ8	DEAD-box ATP-dependent RNA helicase 28 OS=Arabidopsis thaliana OX=3702 GN=RH28 PE=2 SV=1	89.355	789	0.564435	-0.825121	0.000178	0.00261586
AT1G55850	Q8VZK9	Cellulose synthase-like protein E1 OS=Arabidopsis thaliana OX=3702 GN=CSLE1 PE=2 SV=1	82.347	729	0.563812	-0.826713	0.001057	0.0063456
AT1G69070	F4I0J1	Nucleolar-like protein OS=Arabidopsis thaliana OX=3702 GN=At1g69070 PE=1 SV=1	103.642	901	0.563473	-0.827582	1.999e-05	0.0012195
AT1G71180	Q949M8	Probable 3-hydroxyisobutyrate dehydrogenase-like 3, mitochondrial OS=Arabidopsis thaliana OX=3702 GN=At1g71180 PE=2 SV=1	33.378	318	0.562914	-0.829013	0.007064	0.0216472
AT5G35980	A0A1P8BH92	YAK1-like protein 1 OS=Arabidopsis thaliana OX=3702 GN=YAK1 PE=1 SV=1	102.059	921	0.559735	-0.837184	0.00108	0.00640786
AT4G26670	Q94EH2	Chloroplastic import inner membrane translocase subunit TIM22-2 OS=Arabidopsis thaliana OX=3702 GN=TIM22-2 PE=1 SV=1	21.811	210	0.559651	-0.837401	0.004745	0.0165472
AT3G45770	F4J6Z1	Ubiquitin E2 variant 1D-4 OS=Arabidopsis thaliana OX=3702 GN=UEV1D-4 PE=1 SV=1	18.589	164	0.559064	-0.838914	0.003591	0.0134886
AT5G44180	F4K8S9	Homeodomain-like transcriptional regulator OS=Arabidopsis thaliana OX=3702 GN=RLT2 PE=1 SV=1	169.583	1507	0.558613	-0.840079	0.0001532	0.00242232
AT1G80240	Q9SSB7	At1g80240 OS=Arabidopsis thaliana OX=3702 GN=DGR1 PE=2 SV=1	40.226	370	0.558583	-0.840157	0.0001575	0.00247091
AT1G64880	Q6GKU7	At1g64880 OS=Arabidopsis thaliana OX=3702 GN=At1g64880 PE=2 SV=1	60.236	515	0.557851	-0.842049	4.931e-06	0.000800532
AT1G70200	Q84JK1	RNA-binding (RRM/RBD/RNP motifs) family protein OS=Arabidopsis thaliana OX=3702 GN=At1g70200 PE=2 SV=1	60.338	538	0.556973	-0.84432	0.001323	0.00724253
AT1G29060	Q8L9S0	Bet1-like protein At1g29060 OS=Arabidopsis thaliana OX=3702 GN=At1g29060 PE=2 SV=1	15.102	134	0.555454	-0.848261	0.0001111	0.00217245
At4g13220	Q6NLB6	At4g13220 OS=Arabidopsis thaliana OX=3702 GN=At4g13220 PE=2 SV=1	19.187	176	0.555096	-0.849191	0.008824	0.0253674
AT5G40340	A0A1P8BF80	Tudor/PWWP/MBT superfamily protein OS=Arabidopsis thaliana OX=3702 GN=MPO12.6 PE=4 SV=1	113.53	1002	0.553718	-0.852775	0.002042	0.00935788
AT4G30930	Q8L9A0	50S ribosomal protein L21, mitochondrial OS=Arabidopsis thaliana OX=3702 GN=RPL21M PE=2 SV=1	30.908	270	0.553376	-0.853669	0.008575	0.0249244
AT1G70980	Q9SSK1	Asparagine--tRNA ligase, cytoplasmic 3 OS=Arabidopsis thaliana OX=3702 GN=SYNC3 PE=1 SV=1	63.7	571	0.550457	-0.861298	0.0003673	0.00353263
AT2G22560	F4IJK1	Protein NETWORKED 2D OS=Arabidopsis thaliana OX=3702 GN=NET2D PE=3 SV=1	108.171	947	0.550173	-0.862042	0.003324	0.012796
AT5G52640	P27323	Heat shock protein 90-1 OS=Arabidopsis thaliana OX=3702 GN=HSP90-1 PE=1 SV=3	80.635	700	0.549883	-0.862802	0.007367	0.0223857
AT1G18940	Q9LMD4	F14D16.8 OS=Arabidopsis thaliana OX=3702 GN=At1g18940 PE=4 SV=1	57.783	526	0.549844	-0.862905	0.008833	0.0253691
AT4G29380	A0A1P8B6X9	Protein kinase family protein / WD-40 repeat family protein OS=Arabidopsis thaliana OX=3702 GN=VPS15 PE=4 SV=1	142.053	1273	0.549088	-0.864891	0.03603	0.0732978
AT2G21580	F4IHJ8	Ribosomal protein S25 family protein OS=Arabidopsis thaliana OX=3702 GN=At2g21580 PE=4 SV=1	11.941	107	0.54661	-0.871417	0.001058	0.0063456
AT4G30480	Q9M0B2	AT4G30480 protein OS=Arabidopsis thaliana OX=3702 GN=TPR1 PE=1 SV=1	30.926	277	0.545841	-0.873448	0.0003108	0.00332892
AT1G09640	O04487	Probable elongation factor 1-gamma 1 OS=Arabidopsis thaliana OX=3702 GN=At1g09640 PE=1 SV=1	46.661	414	0.545799	-0.873558	0.01361	0.0349657
AT2G18940	O64624	Pentatricopeptide repeat-containing protein At2g18940, chloroplastic OS=Arabidopsis thaliana OX=3702 GN=At2g18940 PE=2 SV=1	92.238	822	0.545494	-0.874364	0.0002567	0.00312087
AT4G13200	Q8LDV3	Uncharacterized protein At4g13200, chloroplastic OS=Arabidopsis thaliana OX=3702 GN=At4g13200 PE=1 SV=2	20.43	185	0.544897	-0.875946	0.000373	0.00356293
AT5G10230	Q9LX07	Annexin D7 OS=Arabidopsis thaliana OX=3702 GN=ANNAT7 PE=2 SV=1	36.496	316	0.544632	-0.876647	0.0002838	0.00322816
AT3G07680	Q9S7M9	Transmembrane emp24 domain-containing protein p24beta2 OS=Arabidopsis thaliana OX=3702 GN=At3g07680 PE=1 SV=1	24.331	208	0.543577	-0.879443	7.033e-05	0.00192083
AT2G46910	Q8W4F1	Probable plastid-lipid-associated protein 10, chloroplastic OS=Arabidopsis thaliana OX=3702 GN=PAP10 PE=1 SV=1	31.58	284	0.543312	-0.880147	0.002089	0.00948689
AT4G39640	Q8VYW6	Glutathione hydrolase 1 OS=Arabidopsis thaliana OX=3702 GN=GGT1 PE=2 SV=1	61.19	572	0.542315	-0.882797	0.0001069	0.00217245
AT5G57860	B3H5I5	Ubiquitin-like superfamily protein OS=Arabidopsis thaliana OX=3702 GN=MTI20.11 PE=4 SV=1	7.802	67	0.541841	-0.884059	0.04874	0.0925172
AT1G20920	Q8H0U8	DEAD-box ATP-dependent RNA helicase 42 OS=Arabidopsis thaliana OX=3702 GN=RH42 PE=1 SV=2	133.033	1166	0.538419	-0.893197	0.0004482	0.00391166
AT4G22310	O49636	Mitochondrial pyruvate carrier 4 OS=Arabidopsis thaliana OX=3702 GN=MPC4 PE=3 SV=1	12.005	108	0.538351	-0.893382	4.838e-05	0.0016919
AT4G19170	O49675	Probable carotenoid cleavage dioxygenase 4, chloroplastic OS=Arabidopsis thaliana OX=3702 GN=CCD4 PE=1 SV=1	65.602	595	0.535859	-0.900074	0.004075	0.0148093
AT1G14870	Q9LQU4	Protein PLANT CADMIUM RESISTANCE 2 OS=Arabidopsis thaliana OX=3702 GN=PCR2 PE=1 SV=1	16.742	152	0.535569	-0.900857	0.02865	0.0611254
AT1G32500	Q9LQK7	Protein ABCI7, chloroplastic OS=Arabidopsis thaliana OX=3702 GN=ABCI7 PE=1 SV=1	52.825	475	0.534097	-0.904827	0.0005444	0.00434944
AT3G28730	Q05153	FACT complex subunit SSRP1 OS=Arabidopsis thaliana OX=3702 GN=SSRP1 PE=1 SV=2	71.646	646	0.529385	-0.91761	0.00258	0.0108259
AT4G36220	Q42600	Cytochrome P450 84A1 OS=Arabidopsis thaliana OX=3702 GN=CYP84A1 PE=1 SV=1	58.721	520	0.528687	-0.919514	1.368e-05	0.00109844
AT2G25730	Q9SL90	Zinc finger FYVE domain protein OS=Arabidopsis thaliana OX=3702 GN=At2g25730 PE=4 SV=2	274.773	2464	0.528006	-0.921373	0.0002062	0.00277383
AT2G43650	Q8L3P4	Sas10/U3 ribonucleoprotein (Utp) family protein OS=Arabidopsis thaliana OX=3702 GN=EMB2777 PE=1 SV=1	73.973	654	0.525843	-0.927295	2.197e-05	0.00124921
AT4G02230	P49693	60S ribosomal protein L19-3 OS=Arabidopsis thaliana OX=3702 GN=RPL19C PE=2 SV=3	24.202	208	0.524707	-0.930416	0.0006276	0.00465117
AT1G02840	O22315	Serine/arginine-rich-splicing factor SR34 OS=Arabidopsis thaliana OX=3702 GN=SR34 PE=1 SV=1	33.729	303	0.523236	-0.934467	5.494e-05	0.00178244
At2g34357	F4IHU8	ARM repeat superfamily protein OS=Arabidopsis thaliana OX=3702 GN=At2g34357 PE=1 SV=1	141.796	1280	0.521608	-0.938962	0.0001159	0.00220599
AT1G70060	O04539	Paired amphipathic helix protein Sin3-like 4 OS=Arabidopsis thaliana OX=3702 GN=SNL4 PE=3 SV=3	150.792	1326	0.519468	-0.944892	3.939e-07	0.000487066
AT3G56910	Q9LER7	50S ribosomal protein 5, chloroplastic OS=Arabidopsis thaliana OX=3702 GN=PSRP5 PE=1 SV=1	16.361	148	0.519259	-0.945474	0.0001251	0.00223551
AT5G56550	Q9LVB9	Emb|CAB83157.1 OS=Arabidopsis thaliana OX=3702 GN=OXS3 PE=2 SV=1	19.307	172	0.51819	-0.948446	2.305e-05	0.00124953
AT2G20610	Q9SIV0	S-alkyl-thiohydroximate lyase SUR1 OS=Arabidopsis thaliana OX=3702 GN=SUR1 PE=1 SV=1	51.088	462	0.51685	-0.952181	0.02014	0.0471495
ATCG00330	P56804	30S ribosomal protein S14, chloroplastic OS=Arabidopsis thaliana OX=3702 GN=rps14 PE=2 SV=2	11.785	100	0.516244	-0.953876	0.000155	0.00244439
AT3G22660	Q9LUJ5	Probable rRNA-processing protein EBP2 homolog OS=Arabidopsis thaliana OX=3702 GN=EBP2 PE=1 SV=1	33.206	293	0.515488	-0.955988	0.0002706	0.00318216
AT2G29760	O82380	Pentatricopeptide repeat-containing protein At2g29760, chloroplastic OS=Arabidopsis thaliana OX=3702 GN=PCMP-H33 PE=2 SV=1	82.786	738	0.514278	-0.959379	0.02111	0.0488149
AT5G02160	Q9FPH2	AT5g02160 OS=Arabidopsis thaliana OX=3702 GN=At5g02160 PE=2 SV=1	13.378	129	0.512962	-0.963077	0.0003986	0.00369255
AT1G18950	F4IDY7	DDT domain-containing protein DDR4 OS=Arabidopsis thaliana OX=3702 GN=DDR4 PE=1 SV=1	86.25	750	0.512926	-0.963177	4.58e-06	0.000792079
AT5G52040	A0A1P8BAJ3	RNA-binding (RRM/RBD/RNP motifs) family protein OS=Arabidopsis thaliana OX=3702 GN=RS41 PE=1 SV=1	36.386	315	0.512558	-0.964214	0.0004826	0.00405292
AT2G32120	Q9SKY8	Heat shock 70 kDa protein 8 OS=Arabidopsis thaliana OX=3702 GN=HSP70-8 PE=1 SV=1	60.989	563	0.512464	-0.964476	0.0001802	0.00263046
AT5G22360	Q9FMR5	Vesicle-associated membrane protein 714 OS=Arabidopsis thaliana OX=3702 GN=VAMP714 PE=1 SV=1	25.317	221	0.511129	-0.96824	0.0005017	0.00411944
AT1G61560	A0A1P8AUK5	MLO-like protein OS=Arabidopsis thaliana OX=3702 GN=MLO6 PE=3 SV=1	47.084	405	0.510795	-0.969185	0.04883	0.0926487
AT3G18380	Q8RWJ7	Protein SAWADEE HOMEODOMAIN HOMOLOG 2 OS=Arabidopsis thaliana OX=3702 GN=SHH2 PE=2 SV=1	38.521	348	0.508124	-0.976746	0.0003459	0.00344758
AT3G19280	Q9LJK1	Glycoprotein 3-alpha-L-fucosyltransferase A OS=Arabidopsis thaliana OX=3702 GN=FUT11 PE=1 SV=1	56.205	501	0.506009	-0.982765	0.0003534	0.00348431
AT4G30600	Q9M0A0	AT4g30600/F17I23_60 OS=Arabidopsis thaliana OX=3702 GN=At4g30600 PE=2 SV=1	69.573	634	0.50356	-0.989764	0.0002118	0.00283025
AT4G28520	Q96318	12S seed storage protein CRC OS=Arabidopsis thaliana OX=3702 GN=CRC PE=1 SV=1	58.235	524	0.501666	-0.9952	0.0003188	0.00334297
AT2G25880	Q683C9	Serine/threonine-protein kinase Aurora-2 OS=Arabidopsis thaliana OX=3702 GN=AUR2 PE=2 SV=2	32.757	282	0.500968	-0.997209	6.518e-05	0.00188127
AT1G03890	Q9ZWA9	12S seed storage protein CRD OS=Arabidopsis thaliana OX=3702 GN=CRD PE=1 SV=1	49.675	451	0.500836	-0.997589	2.577e-05	0.00127036
At1g19880	F4HQZ1	Regulator of chromosome condensation (RCC1) family protein OS=Arabidopsis thaliana OX=3702 GN=At1g19880 PE=1 SV=1	57.842	538	0.500015	-0.999957	0.0007839	0.00536554
AT1G76720	F4I410	Eukaryotic translation initiation factor 2 (eIF-2) family protein OS=Arabidopsis thaliana OX=3702 GN=At1g76720 PE=4 SV=1	131.362	1191	0.498984	-1.00293	0.004662	0.0164094
AT1G15250	Q8LFH7	60S ribosomal protein L37-1 OS=Arabidopsis thaliana OX=3702 GN=RPL37A PE=3 SV=1	10.817	95	0.498975	-1.00296	4.432e-05	0.00161261
AT2G36660	Q9ZQA8	Polyadenylate-binding protein 7 OS=Arabidopsis thaliana OX=3702 GN=PAB7 PE=2 SV=1	67.918	609	0.495118	-1.01416	0.0008827	0.00573898
AT5G62190	Q39189	DEAD-box ATP-dependent RNA helicase 7 OS=Arabidopsis thaliana OX=3702 GN=RH7 PE=1 SV=2	72.891	671	0.493159	-1.01987	9.36e-06	0.000954219
AT2G46030	A0A1P8B1E8	Ubiquitin-conjugating enzyme 6 OS=Arabidopsis thaliana OX=3702 GN=UBC6 PE=3 SV=1	29.608	255	0.491531	-1.02465	2.652e-05	0.00128145
AT4G27120	A0A1P8B577	DDRGK domain protein OS=Arabidopsis thaliana OX=3702 GN=At4g27120 PE=4 SV=1	26.294	229	0.489823	-1.02967	0.002082	0.00946221
AT5G58220	Q9LVM5	Uric acid degradation bifunctional protein TTL OS=Arabidopsis thaliana OX=3702 GN=TTL PE=1 SV=1	35.564	324	0.483668	-1.04791	5.591e-05	0.00178244
AT1G55310	A0A2H1ZEE9	SC35-like splicing factor 33 OS=Arabidopsis thaliana OX=3702 GN=SCL33 PE=4 SV=1	34.641	299	0.48364	-1.048	0.0006308	0.00465205
AT5G02560	F4KCF4	Histone H2A OS=Arabidopsis thaliana OX=3702 GN=HTA12 PE=3 SV=1	18.891	177	0.483216	-1.04926	0.004057	0.0147527
AT3G12610	Q00874	DNA damage-repair/toleration protein DRT100 OS=Arabidopsis thaliana OX=3702 GN=DRT100 PE=2 SV=2	39.556	372	0.482296	-1.05201	0.0001034	0.00216399
AT1G01510	O23702	C-terminal binding protein AN OS=Arabidopsis thaliana OX=3702 GN=AN PE=1 SV=1	70.15	636	0.482177	-1.05236	0.001612	0.00810698
AT5G03300	Q9LZG0	Adenosine kinase 2 OS=Arabidopsis thaliana OX=3702 GN=ADK2 PE=1 SV=1	37.846	345	0.481413	-1.05465	0.000286	0.00322886
AT1G69200	F4I0K2	Fructokinase-like 2, chloroplastic OS=Arabidopsis thaliana OX=3702 GN=FLN2 PE=1 SV=2	68.98	614	0.479266	-1.0611	0.0001071	0.00217245
AT1G03880	P15456	12S seed storage protein CRB OS=Arabidopsis thaliana OX=3702 GN=CRB PE=1 SV=2	50.558	455	0.479093	-1.06162	1.191e-05	0.00105789
AT1G15480	Q9XI21	Pentatricopeptide repeat-containing protein At1g15480, mitochondrial OS=Arabidopsis thaliana OX=3702 GN=At1g15480 PE=2 SV=2	67.532	594	0.47679	-1.06857	0.001513	0.00789004
At5g60530	Q9FKJ4	At5g60530/muf9_180 OS=Arabidopsis thaliana OX=3702 GN=MUF9.16 PE=2 SV=1	50.085	439	0.475914	-1.07123	0.001556	0.0080021
AT5G37630	F4K790	ARM repeat superfamily protein OS=Arabidopsis thaliana OX=3702 GN=EMB2656 PE=4 SV=1	116.751	1051	0.471361	-1.0851	4.249e-05	0.0015842
AT4G31430	Q949W6	Protein KAKU4 OS=Arabidopsis thaliana OX=3702 GN=KAKU4 PE=1 SV=1	52.148	485	0.447128	-1.16124	0.01602	0.0396886
AT4G36630	Q8L5Y0	Vacuolar sorting protein 39 OS=Arabidopsis thaliana OX=3702 GN=VPS39 PE=1 SV=1	110.639	1000	0.446819	-1.16224	9.841e-05	0.00211934
AT2G16005	Q9AST8	MD-2-related lipid-recognition protein ROSY1 OS=Arabidopsis thaliana OX=3702 GN=ROSY1 PE=1 SV=1	17.228	160	0.445461	-1.16663	7.638e-07	0.000487066
ATCG00430	P56756	NAD(P)H-quinone oxidoreductase subunit K, chloroplastic OS=Arabidopsis thaliana OX=3702 GN=ndhK PE=3 SV=1	25.366	225	0.434896	-1.20126	9.515e-05	0.00209511
AT5G22650	Q56WH4	Histone deacetylase HDT2 OS=Arabidopsis thaliana OX=3702 GN=HDT2 PE=1 SV=2	32.348	306	0.43058	-1.21565	1.533e-05	0.00109844
AT1G64090	F4I596	Reticulon-like protein OS=Arabidopsis thaliana OX=3702 GN=RTNLB3 PE=4 SV=1	30.528	271	0.421159	-1.24756	0.0003385	0.003423
AT5G44120	P15455	12S seed storage protein CRA1 OS=Arabidopsis thaliana OX=3702 GN=CRA1 PE=1 SV=2	52.595	472	0.420248	-1.25069	0.0001065	0.00217245
AT4G25820	Q9ZSU4	Xyloglucan endotransglucosylase/hydrolase protein 14 OS=Arabidopsis thaliana OX=3702 GN=XTH14 PE=1 SV=1	32.74	287	0.412451	-1.2777	0.005005	0.0171441
AT4G32770	Q94FY7	Tocopherol cyclase, chloroplastic OS=Arabidopsis thaliana OX=3702 GN=VTE1 PE=1 SV=1	54.721	488	0.408193	-1.29268	1.35e-05	0.00109844
AT1G20696	A0A2H1ZEC3	High mobility group B3 OS=Arabidopsis thaliana OX=3702 GN=HMGB3 PE=4 SV=1	11.257	98	0.401094	-1.31799	7.045e-05	0.00192083
AT5G58420	Q8VYK6	40S ribosomal protein S4-3 OS=Arabidopsis thaliana OX=3702 GN=RPS4D PE=2 SV=2	29.816	262	0.393678	-1.34491	0.02809	0.0602499
At3g29075	Q9LJV8	Glycine-rich protein OS=Arabidopsis thaliana OX=3702 GN=At3g29075 PE=1 SV=1	34.452	294	0.391883	-1.3515	0.001261	0.0070133
AT3G23900	F4J5M5	High mobility group B1 OS=Arabidopsis thaliana OX=3702 GN=HMGB1 PE=1 SV=1	18.319	161	0.379643	-1.39728	0.0006475	0.00473475
At5g10160	Q9LX13	(3R)-hydroxymyristoyl-[acyl carrier protein] dehydratase-like protein OS=Arabidopsis thaliana OX=3702 GN=At5g10160 PE=2 SV=1	24.123	219	0.352688	-1.50353	0.0003204	0.00334507
AT2G28755	A0A1P8AZW1	UDP-D-glucuronate carboxy-lyase-like protein OS=Arabidopsis thaliana OX=3702 GN=At2g28755 PE=4 SV=1	3.065	28	0.335184	-1.57697	0.0005237	0.00424743
AT3G50670	Q42404	U1 small nuclear ribonucleoprotein 70 kDa OS=Arabidopsis thaliana OX=3702 GN=RNU1 PE=1 SV=1	50.388	427	0.280179	-1.83558	0.0005727	0.00444926
AT3G50310	Q9SND6	Mitogen-activated protein kinase kinase kinase 20 OS=Arabidopsis thaliana OX=3702 GN=F11C1_150 PE=3 SV=1	37.553	342	0.247522	-2.01437	2.213e-05	0.00124921

## Sheet: GO
DAPs_Up
GO biological process complete	Arabidopsis thaliana - REFLIST (27430)	upload_1 (382)	upload_1 (expected)	upload_1 (over/under)	upload_1 (fold Enrichment)	upload_1 (P-value)		GO molecular function complete	Arabidopsis thaliana - REFLIST (27430)	upload_1 (382)	upload_1 (expected)	upload_1 (over/under)	upload_1 (fold Enrichment)	upload_1 (P-value)		GO cellular component complete	Arabidopsis thaliana - REFLIST (27430)	upload_1 (382)	upload_1 (expected)	upload_1 (over/under)	upload_1 (fold Enrichment)	upload_1 (P-value)
GDP-mannose metabolic process (GO:0019673)	8	4	0.11	+	35.9	0.0486		Unclassified (UNCLASSIFIED)	1922	32	26.77	+	1.2	0		Unclassified (UNCLASSIFIED)	791	6	11.02	-	0.54	0
photosynthesis, light harvesting (GO:0009765)	43	7	0.6	+	11.69	0.016		mRNA binding (GO:0003729)	1058	50	14.73	+	3.39	2.87e-10		cytosol (GO:0005829)	2648	152	36.88	+	4.12	5.73e-51
photosynthesis (GO:0015979)	210	15	2.92	+	5.13	0.00182		RNA binding (GO:0003723)	1620	53	22.56	+	2.35	2.44e-05		cytoplasm (GO:0005737)	14835	325	206.6	+	1.57	1.57e-34
small molecule catabolic process (GO:0044282)	254	16	3.54	+	4.52	0.00368		structural constituent of ribosome (GO:0003735)	330	19	4.6	+	4.13	0.000795		envelope (GO:0031975)	1283	69	17.87	+	3.86	1.63e-18
peptide biosynthetic process (GO:0043043)	543	29	7.56	+	3.83	6.18e-06		copper ion binding (GO:0005507)	191	14	2.66	+	5.26	0.0019		organelle envelope (GO:0031967)	1283	69	17.87	+	3.86	1.63e-18
amide biosynthetic process (GO:0043604)	605	32	8.43	+	3.8	1.1e-06		binding (GO:0005488)	10322	189	143.75	+	1.31	0.00615		plastid stroma (GO:0009532)	751	51	10.46	+	4.88	5.05e-17
translation (GO:0006412)	538	27	7.49	+	3.6	7.75e-05		oxidoreductase activity (GO:0016491)	1470	43	20.47	+	2.1	0.0118		chloroplast stroma (GO:0009570)	735	50	10.24	+	4.88	1.12e-16
peptide metabolic process (GO:0006518)	622	30	8.66	+	3.46	2.99e-05		catalytic activity (GO:0003824)	8348	158	116.26	+	1.36	0.0128		plastid (GO:0009536)	5484	149	76.37	+	1.95	1.87e-14
response to cold (GO:0009409)	473	22	6.59	+	3.34	0.00517		DNA-binding transcription factor activity (GO:0003700)	1666	5	23.2	-	0.22	0.0181		plastid envelope (GO:0009526)	861	50	11.99	+	4.17	5.25e-14
cellular amide metabolic process (GO:0043603)	733	33	10.21	+	3.23	2.65e-05		structural molecule activity (GO:0005198)	482	20	6.71	+	2.98	0.0439		thylakoid (GO:0009579)	547	39	7.62	+	5.12	3.38e-13
response to temperature stimulus (GO:0009266)	866	36	12.06	+	2.99	3.92e-05		transcription regulator activity (GO:0140110)	1822	7	25.37	-	0.28	0.0446		chloroplast thylakoid (GO:0009534)	445	32	6.2	+	5.16	1.31e-10
cellular nitrogen compound biosynthetic process (GO:0044271)	1309	51	18.23	+	2.8	2.53e-07										plastid thylakoid (GO:0031976)	451	32	6.28	+	5.09	1.84e-10
cellular macromolecule biosynthetic process (GO:0034645)	947	34	13.19	+	2.58	0.00269										chloroplast (GO:0009507)	5068	129	70.58	+	1.83	1.21e-09
organonitrogen compound biosynthetic process (GO:1901566)	1431	48	19.93	+	2.41	0.000149										intracellular anatomical structure (GO:0005622)	21574	351	300.45	+	1.17	3.51e-09
cellular catabolic process (GO:0044248)	1682	51	23.42	+	2.18	0.000916										chloroplast envelope (GO:0009941)	608	34	8.47	+	4.02	1.65e-08
macromolecule biosynthetic process (GO:0009059)	1285	39	17.9	+	2.18	0.0258										photosynthetic membrane (GO:0034357)	386	26	5.38	+	4.84	9.81e-08
organic substance catabolic process (GO:1901575)	1852	56	25.79	+	2.17	0.00032										organelle subcompartment (GO:0031984)	1114	45	15.51	+	2.9	2.76e-07
catabolic process (GO:0009056)	2174	63	30.28	+	2.08	0.000189										thylakoid membrane (GO:0042651)	381	25	5.31	+	4.71	3.72e-07
gene expression (GO:0010467)	1714	49	23.87	+	2.05	0.011										plastid thylakoid membrane (GO:0055035)	353	24	4.92	+	4.88	4.28e-07
cellular nitrogen compound metabolic process (GO:0034641)	3240	77	45.12	+	1.71	0.0102										protein-containing complex (GO:0032991)	3094	85	43.09	+	1.97	1.21e-06
organic substance biosynthetic process (GO:1901576)	3119	74	43.44	+	1.7	0.0218										chloroplast thylakoid membrane (GO:0009535)	345	23	4.8	+	4.79	1.39e-06
biosynthetic process (GO:0009058)	3327	77	46.33	+	1.66	0.0279										plastid membrane (GO:0042170)	484	27	6.74	+	4.01	2.12e-06
response to abiotic stimulus (GO:0009628)	4114	92	57.29	+	1.61	0.011										organelle membrane (GO:0031090)	1552	53	21.61	+	2.45	2.19e-06
cellular metabolic process (GO:0044237)	8829	189	122.96	+	1.54	1.13e-08										cytosolic ribosome (GO:0022626)	294	19	4.09	+	4.64	5.68e-05
organonitrogen compound metabolic process (GO:1901564)	5422	114	75.51	+	1.51	0.00916										plant-type cell wall (GO:0009505)	515	25	7.17	+	3.49	0.000105
metabolic process (GO:0008152)	10826	221	150.77	+	1.47	2.09e-09										membrane (GO:0016020)	5030	112	70.05	+	1.6	0.000174
nitrogen compound metabolic process (GO:0006807)	7100	140	98.88	+	1.42	0.0129										membrane protein complex (GO:0098796)	608	27	8.47	+	3.19	0.000182
organic substance metabolic process (GO:0071704)	9807	188	136.58	+	1.38	0.00028										cell wall (GO:0005618)	535	25	7.45	+	3.36	0.000208
primary metabolic process (GO:0044238)	8191	155	114.07	+	1.36	0.0326										ribosome (GO:0005840)	397	21	5.53	+	3.8	0.000283
cellular process (GO:0009987)	14852	275	206.83	+	1.33	5.22e-09										external encapsulating structure (GO:0030312)	559	25	7.78	+	3.21	0.00045
Unclassified (UNCLASSIFIED)	1059	15	14.75	+	1.02	0										cellular anatomical entity (GO:0110165)	24524	368	341.53	+	1.08	0.000855
																plant-type vacuole (GO:0000325)	797	30	11.1	+	2.7	0.00109
																secretory vesicle (GO:0099503)	173	13	2.41	+	5.4	0.00136
																vacuole (GO:0005773)	1052	35	14.65	+	2.39	0.00232
																ribosomal subunit (GO:0044391)	318	17	4.43	+	3.84	0.00316
																small ribosomal subunit (GO:0015935)	132	11	1.84	+	5.98	0.00334
																oxidoreductase complex (GO:1990204)	163	12	2.27	+	5.29	0.0041
																photosystem (GO:0009521)	64	8	0.89	+	8.98	0.00449
																cytosolic small ribosomal subunit (GO:0022627)	92	9	1.28	+	7.02	0.00746
																intracellular organelle (GO:0043229)	19866	313	276.66	+	1.13	0.0158
																organelle (GO:0043226)	19915	313	277.34	+	1.13	0.0199
																photosystem I (GO:0009522)	22	5	0.31	+	16.32	0.0206
DAP_Down
GO biological process complete	Arabidopsis thaliana - REFLIST (27430)	upload_1 (304)	upload_1 (expected)	upload_1 (over/under)	upload_1 (fold Enrichment)	upload_1 (P-value)		GO molecular function complete	Arabidopsis thaliana - REFLIST (27430)	upload_1 (304)	upload_1 (expected)	upload_1 (over/under)	upload_1 (fold Enrichment)	upload_1 (P-value)		GO cellular component complete	Arabidopsis thaliana - REFLIST (27430)	upload_1 (304)	upload_1 (expected)	upload_1 (over/under)	upload_1 (fold Enrichment)	upload_1 (P-value)
endoplasmic reticulum tubular network organization (GO:0071786)	7	4	0.08	+	51.56	0.0134		Unclassified (UNCLASSIFIED)	1922	22	21.3	+	1.03	0		Unclassified (UNCLASSIFIED)	791	4	8.77	-	0.46	0
endomembrane system organization (GO:0010256)	121	9	1.34	+	6.71	0.0429		RNA binding (GO:0003723)	1620	67	17.95	+	3.73	3.07e-17		intracellular non-membrane-bounded organelle (GO:0043232)	1702	75	18.86	+	3.98	8.54e-22
rRNA processing (GO:0006364)	271	20	3	+	6.66	2.84e-07		mRNA binding (GO:0003729)	1058	50	11.73	+	4.26	2.79e-14		non-membrane-bounded organelle (GO:0043228)	1702	75	18.86	+	3.98	8.54e-22
ribosome biogenesis (GO:0042254)	370	26	4.1	+	6.34	1.13e-09		structural molecule activity (GO:0005198)	482	32	5.34	+	5.99	4.9e-12		ribonucleoprotein complex (GO:1990904)	692	41	7.67	+	5.35	7.55e-15
rRNA metabolic process (GO:0016072)	288	20	3.19	+	6.27	7.78e-07		structural constituent of ribosome (GO:0003735)	330	25	3.66	+	6.84	4.03e-10		nucleolus (GO:0005730)	502	34	5.56	+	6.11	1.37e-13
translation (GO:0006412)	538	34	5.96	+	5.7	4.21e-12		binding (GO:0005488)	10322	175	114.4	+	1.53	5.14e-09		protein-containing complex (GO:0032991)	3094	87	34.29	+	2.54	2.19e-13
peptide biosynthetic process (GO:0043043)	543	34	6.02	+	5.65	5.45e-12		nucleic acid binding (GO:0003676)	3619	80	40.11	+	1.99	2.49e-06		intracellular organelle lumen (GO:0070013)	1154	50	12.79	+	3.91	3.04e-13
ribonucleoprotein complex biogenesis (GO:0022613)	445	27	4.93	+	5.47	1e-08		organic cyclic compound binding (GO:0097159)	5150	99	57.08	+	1.73	2.56e-05		membrane-enclosed lumen (GO:0031974)	1154	50	12.79	+	3.91	3.04e-13
peptide metabolic process (GO:0006518)	622	37	6.89	+	5.37	1.32e-12		heterocyclic compound binding (GO:1901363)	5110	97	56.63	+	1.71	5.98e-05		organelle lumen (GO:0043233)	1154	50	12.79	+	3.91	3.04e-13
amide biosynthetic process (GO:0043604)	605	35	6.71	+	5.22	1.92e-11		nutrient reservoir activity (GO:0045735)	7	4	0.08	+	51.56	0.00788		nuclear lumen (GO:0031981)	976	45	10.82	+	4.16	1.27e-12
ncRNA processing (GO:0034470)	449	24	4.98	+	4.82	1.9e-06		protein binding (GO:0005515)	5725	98	63.45	+	1.54	0.00883		ribosomal subunit (GO:0044391)	318	25	3.52	+	7.09	7.11e-11
cellular amide metabolic process (GO:0043603)	733	39	8.12	+	4.8	6.51e-12		structural constituent of chromatin (GO:0030527)	43	6	0.48	+	12.59	0.0279		cytosol (GO:0005829)	2648	72	29.35	+	2.45	1.18e-09
ncRNA metabolic process (GO:0034660)	538	26	5.96	+	4.36	2.77e-06										ribosome (GO:0005840)	397	25	4.4	+	5.68	6.93e-09
RNA processing (GO:0006396)	869	37	9.63	+	3.84	2.13e-08										cytosolic ribosome (GO:0022626)	294	21	3.26	+	6.45	3.77e-08
gene expression (GO:0010467)	1714	69	19	+	3.63	5.09e-17										cytosolic large ribosomal subunit (GO:0022625)	136	15	1.51	+	9.95	9.11e-08
cellular macromolecule biosynthetic process (GO:0034645)	947	38	10.5	+	3.62	5.78e-08										intracellular anatomical structure (GO:0005622)	21574	280	239.1	+	1.17	3.21e-07
cellular nitrogen compound biosynthetic process (GO:0044271)	1309	43	14.51	+	2.96	1.13e-06										intracellular organelle (GO:0043229)	19866	265	220.17	+	1.2	8.03e-07
macromolecule biosynthetic process (GO:0009059)	1285	41	14.24	+	2.88	6.89e-06										organelle (GO:0043226)	19915	265	220.71	+	1.2	1.13e-06
RNA metabolic process (GO:0016070)	1389	44	15.39	+	2.86	2.05e-06										large ribosomal subunit (GO:0015934)	187	15	2.07	+	7.24	5.23e-06
organonitrogen compound biosynthetic process (GO:1901566)	1431	43	15.86	+	2.71	1.51e-05										preribosome (GO:0030684)	87	9	0.96	+	9.33	0.000783
cellular nitrogen compound metabolic process (GO:0034641)	3240	88	35.91	+	2.45	5.15e-12										plasmodesma (GO:0009506)	888	28	9.84	+	2.85	0.000809
nucleic acid metabolic process (GO:0090304)	1876	50	20.79	+	2.4	5.44e-05										cell-cell junction (GO:0005911)	888	28	9.84	+	2.85	0.000809
cellular component biogenesis (GO:0044085)	1869	48	20.71	+	2.32	0.000234										symplast (GO:0055044)	888	28	9.84	+	2.85	0.000809
nucleobase-containing compound metabolic process (GO:0006139)	2274	56	25.2	+	2.22	8.58e-05										anchoring junction (GO:0070161)	888	28	9.84	+	2.85	0.000809
organelle organization (GO:0006996)	1664	40	18.44	+	2.17	0.0171										cell junction (GO:0030054)	888	28	9.84	+	2.85	0.000809
cellular component organization or biogenesis (GO:0071840)	3618	86	40.1	+	2.14	1.85e-08										intracellular membrane-bounded organelle (GO:0043231)	19643	254	217.7	+	1.17	0.00125
cellular macromolecule metabolic process (GO:0044260)	2424	56	26.86	+	2.08	0.000742										membrane (GO:0016020)	5030	90	55.75	+	1.61	0.00157
cellular biosynthetic process (GO:0044249)	2872	63	31.83	+	1.98	0.000499										membrane-bounded organelle (GO:0043227)	19700	254	218.33	+	1.16	0.00166
heterocycle metabolic process (GO:0046483)	2883	62	31.95	+	1.94	0.0014										organelle subcompartment (GO:0031984)	1114	31	12.35	+	2.51	0.00264
cellular aromatic compound metabolic process (GO:0006725)	3016	64	33.43	+	1.91	0.00145										small ribosomal subunit (GO:0015935)	132	10	1.46	+	6.84	0.00275
organic cyclic compound metabolic process (GO:1901360)	3128	65	34.67	+	1.87	0.00228										cellular anatomical entity (GO:0110165)	24524	294	271.79	+	1.08	0.00325
organic substance biosynthetic process (GO:1901576)	3119	64	34.57	+	1.85	0.00555										cell periphery (GO:0071944)	3581	69	39.69	+	1.74	0.00332
biosynthetic process (GO:0009058)	3327	66	36.87	+	1.79	0.0109										cytoplasm (GO:0005737)	14835	204	164.41	+	1.24	0.00389
macromolecule metabolic process (GO:0043170)	5988	115	66.36	+	1.73	1.02e-06										plasma membrane (GO:0005886)	3077	61	34.1	+	1.79	0.0066
cellular metabolic process (GO:0044237)	8829	157	97.85	+	1.6	1.21e-08										nuclear speck (GO:0016607)	66	7	0.73	+	9.57	0.0107
nitrogen compound metabolic process (GO:0006807)	7100	126	78.69	+	1.6	1.54e-05										integral component of cytoplasmic side of endoplasmic reticulum membrane (GO:0071458)	11	4	0.12	+	32.81	0.012
primary metabolic process (GO:0044238)	8191	139	90.78	+	1.53	2.3e-05										endoplasmic reticulum tubular network (GO:0071782)	11	4	0.12	+	32.81	0.012
organic substance metabolic process (GO:0071704)	9807	162	108.69	+	1.49	1.85e-06										cytoplasmic side of endoplasmic reticulum membrane (GO:0098554)	11	4	0.12	+	32.81	0.012
cellular process (GO:0009987)	14852	238	164.6	+	1.45	1.17e-14										endomembrane system (GO:0012505)	2390	49	26.49	+	1.85	0.025
metabolic process (GO:0008152)	10826	171	119.98	+	1.43	1.69e-05										Golgi apparatus (GO:0005794)	1179	30	13.07	+	2.3	0.0324
Unclassified (UNCLASSIFIED)	1059	9	11.74	-	0.77	0

## Sheet: DAP Col-0 AA vs CK
Gene ID	Accession	Description	Mw(kDa)	Length	AA/CK	log2 (AA/CK)	P-value	P.adjust
At5g02830	Q8GYL7	Pentatricopeptide repeat-containing protein At5g02830, chloroplastic OS=Arabidopsis thaliana OX=3702 GN=At5g02830 PE=2 SV=3	95.217	852	1.81194	0.857538	0.01216	0.569217
At1g59600	Q9SLT8	ZCW7 OS=Arabidopsis thaliana OX=3702 GN=ZCW7 PE=1 SV=1	37.574	324	1.80412	0.851293	0.03005	0.600497
F17C15.120	Q9LZR8	PAN domain-containing protein At5g03700 OS=Arabidopsis thaliana OX=3702 GN=At5g03700 PE=1 SV=1	53.595	482	1.75441	0.810989	0.04646	0.6267
At5g49945	Q94CC0	Uncharacterized protein At5g49945 OS=Arabidopsis thaliana OX=3702 GN=At5g49945 PE=2 SV=1	54.592	480	1.64102	0.714595	0.02088	0.600497
At5g17523	F4KH13	Maltose excess-like protein OS=Arabidopsis thaliana OX=3702 GN=At5g17523 PE=4 SV=1	28.625	261	1.58875	0.667889	0.01276	0.569217
At3g12480	Q9LHG0	At3g12480/MQC3.32 OS=Arabidopsis thaliana OX=3702 GN=NF-YC11 PE=1 SV=1	32.292	293	0.628718	-0.669514	0.02209	0.600497
At3g50100	A0A1I9LRJ2	Small RNA degrading nuclease 1 OS=Arabidopsis thaliana OX=3702 GN=SDN1 PE=1 SV=1	35.023	312	0.570967	-0.808522	0.006059	0.497812
At1g73120	Q9CAS9	At1g73120 OS=Arabidopsis thaliana OX=3702 GN=At1g73120 PE=1 SV=1	11.851	109	0.559385	-0.838087	0.01185	0.569217
At2g33830	P93017	Dormancy-associated protein homolog 1 OS=Arabidopsis thaliana OX=3702 GN=DRMH1 PE=1 SV=1	11.656	108	0.474277	-1.0762	0.0349	0.610307
At1g07600	P43392	Metallothionein-like protein 1A OS=Arabidopsis thaliana OX=3702 GN=MT1A PE=2 SV=1	4.58	45	0.457369	-1.12857	0.003424	0.399387
At4g38440	Q8GYU3	Transcriptional elongation regulator MINIYO OS=Arabidopsis thaliana OX=3702 GN=IYO PE=1 SV=1	162.425	1465	0.377219	-1.40653	0.02287	0.600497
