# Supplementary material for: Perturbation of mitochondrial Ca2+ homeostasis activates cross-compartmental proteostatic response in Arabidopsis
Source: Stress Biol. 2026 May 28;6(1):40. doi: 10.1007/s44154-026-00314-4 (PMC13219543; doi:10.1007/s44154-026-00314-4)
Supplement: Supplementary file 5 — Supplementary Material 5: Table S4. The list of genes for proteome–transcriptome cross-analysis. [file 44154_2026_314_MOESM5_ESM.xlsx]

## Sheet: Instruction
Supplementary Table S4. The list of genes for proteome–transcriptome cross-analysis
The Instructions for Supplementary Table S4.
Sheet Names	Corresponding legends
Plot	The fold-change (FC) of DAPs versus the FC of transcript levels for 681 protein–transcript pairs.
G1-G4	The genes were co-upregulated (Q1), co-downregulated (Q3), downregulated at the transcript level and upregulated at the protein level (Q2), and upregulation at the transcript level and a downregulation at the protein level (Q4).
RP	The FC of DAPs and transcripts for ribsomes involved in cytosolic translation in sextuple mutant and AA-treated Col-0 related to Fig. 4c.
heatmap	The data for Fig. 4D-H

## Sheet: Plot
Log2 FC(sextuple vs Col-0)
	Transcript	DAP
AT3G09720	0.186085	4.43908
AT1G18540	0.193266	3.77544
AT5G35790	0.0972724	3.74528
AT2G38760	0.17169	3.56475
AT1G64510	-0.640956	3.46105
AT3G06680	-0.187917	3.09748
ATCG01010	-0.262616	3.02331
AT5G01800	0.032158	2.66575
AT1G14380	0.217703	2.43042
AT4G36630	0.752694	2.4211
AT5G43900	0.149523	2.41662
AT4G36220	0.500046	2.38088
At5g39590	-0.0125748	2.36247
AT2G33590	-0.0450078	2.33558
AT2G17150	0.225586	2.26869
AT3G06390	-0.618024	2.2627
AT1G65220	-0.042148	2.2484
AT5G24530	0.120536	2.15701
AT1G09640	0.459087	2.1318
AT3G09500	0.173497	2.10338
At1g27090	-0.158864	2.08646
AT5G40570	0.241664	2.06412
AT3G21690	0.292901	1.99331
AT5G06690	-0.384476	1.95758
AT2G32020	-0.0907793	1.92754
AT2G17560	0.346223	1.88244
AT3G12130	-0.150729	1.87073
AT1G09870	-0.0374015	1.85651
At5g25590	0.203027	1.81021
AT2G17972	0.0348858	1.77723
AT4G01310	-0.0212701	1.76742
AT1G02100	-0.658768	1.73929
AT3G25780	0.178314	1.69694
AT1G64880	0.437024	1.64911
AT3G23900	#N/A	1.62351
AT2G20260	-5.66135	1.62114
AT1G14320	0.218223	1.6117
At5g60530	0.682881	1.59123
AT1G31970	0.166686	1.58858
AT2G25730	0.503353	1.5871
AT2G40840	-0.286443	1.57592
AT3G55170	0.344243	1.56561
AT3G48990	0.00438051	1.55794
AT5G57290	0.0952114	1.55532
AT3G19280	0.555484	1.54531
AT3G56130	0.0957944	1.52821
AT1G22840	0.0931994	1.5191
AT4G16800	-0.0919531	1.492
AT1G79940	0.195061	1.47414
At2g42310	-0.330275	1.47028
AT4G23630	0.283232	1.45056
AT1G05010	0.0508245	1.4373
At5g20400	-0.0285149	1.43448
AT1G01510	0.662279	1.4327
AT4G39330	-0.0778841	1.42045
AT1G61560	0.551991	1.40207
AT3G28730	0.499687	1.40129
AT3G16520	0.324218	1.3826
At1g03230	0.19476	1.38213
AT1G56345	0.23607	1.3808
AT1G55850	0.412624	1.37794
AT4G22310	0.488962	1.36375
AT5G27820	0.369766	1.36251
AT1G45233	0.248156	1.36215
AT2G25880	0.571563	1.35411
AT1G61580	0.227366	1.34318
AT2G41500	0.368928	1.3294
AT1G08600	0.278413	1.30529
AT3G05050	0.0723863	1.3007
AT4G23100	0.0947293	1.29912
AT3G58680	0.051809	1.29415
AT4G35090	0.0713467	1.28723
AT5G02960	0.0341883	1.28003
AT4G25820	1.66152	1.28001
AT3G53970	0.136216	1.25018
AT3G47650	-0.465863	1.24992
AT1G73260	-0.0840479	1.24824
AT1G77630	0.153581	1.24213
AT4G24280	-0.0431549	1.23883
AT1G20440	-0.143719	1.2235
AT5G45670	-0.219051	1.21206
AT3G10090	-0.0222655	1.21122
At5g62650	0.395221	1.20997
AT1G17190	-0.287267	1.20833
AT1G09490	-0.854792	1.20784
AT1G71270	0.156836	1.20743
AT2G43945	0.0574704	1.19436
AT1G70200	0.437269	1.18627
AT4G13200	0.459435	1.18604
AT4G33420	-0.500852	1.18412
AT3G43270	0.139247	1.18369
AT1G61520	-0.117316	1.17854
AT3G13120	0.0313814	1.17668
AT3G51670	0.145076	1.17542
At1g13930	-0.0541221	1.16964
AT3G51160	-0.00715027	1.16004
AT1G52380	-0.412608	1.16003
AT1G48920	0.350462	1.15143
AT1G20220	0.312197	1.14986
AT2G42540	-0.180408	1.14973
AT1G21640	0.0352571	1.14028
AT2G47800	0.181928	1.13876
AT3G07300	0.193824	1.13502
AT1G67700	0.198403	1.11992
AT2G36660	0.608605	1.11949
At3g26460	0.200713	1.11762
AT5G26980	0.37803	1.11221
AT1G31860	-0.056872	1.11147
At3g06470	0.340805	1.10904
AT4G15630	0.249321	1.10815
AT1G02680	-0.949059	1.10323
AT1G03060	-0.0155391	1.09021
AT1G31812	-0.0668449	1.08698
AT1G18700	0.203904	1.08581
AT2G45330	-0.210511	1.07417
AT5G58450	0.011394	1.06037
At3g17930	0.306621	1.05668
AT1G09310	0.0149562	1.05579
AT5G62190	0.611991	1.0547
AT4G11220	0.249791	1.05445
AT3G18410	-0.23004	1.05364
AT5G01620	-0.114468	1.04343
AT1G10522	-0.943067	1.04146
At4g33360	0.160949	1.02997
AT1G48790	-0.198293	1.0297
AT3G19950	-0.47173	1.02583
AT5G66280	-0.0372666	1.02031
AT5G06290	-0.341095	1.01404
AT4G27190	-0.163761	1.00299
AT4G39910	0.0337456	1.00184
AT1G27960	-0.027999	1.00086
AT5G11890	0.218711	1.00037
AT1G56560	0.327385	0.995419
AT5G58420	2.60187	0.99124
AT3G53460	0.330049	0.985019
AT5G18430	0.156852	0.981938
AT5G01750	-0.140854	0.979164
AT5G57120	0.352679	0.97315
AT3G66658	-0.250374	0.973146
AT3G58460	-0.0426285	0.969026
AT4G28520	0.57068	0.968046
AT2G40650	0.152364	0.966218
AT3G17770	-0.0924342	0.955432
AT4G00710	0.330658	0.954812
AT5G26280	0.100889	0.953302
AT1G49650	-0.0990766	0.952827
AT4G31840	-0.263476	0.952825
AT4G15802	0.0753948	0.951581
At4g30010	0.170132	0.951171
AT2G42210	0.192512	0.949114
AT1G78320	0.19076	0.949114
AT4G17870	-0.0301614	0.947811
AT1G06000	-0.0239495	0.945239
At1g27030	0.195042	0.941983
AT1G67730	0.139903	0.941625
AT5G66390	-0.195709	0.939453
AT3G16780	0.314017	0.938136
AT1G07140	0.08829	0.934036
At1g12650	0.203124	0.932228
AT2G38230	-0.0422382	0.931327
AT3G63540	-0.0750894	0.931216
AT4G31300	0.18463	0.929815
At5g63550	0.248426	0.924799
AT5G47110	0.354318	0.916513
At3g44100	0.312188	0.915184
AT1G67325	-0.273834	0.913889
AT2G28190	-0.434198	0.913385
AT4G32150	0.298978	0.912676
AT1G68720	0.287192	0.911888
AT5G02160	0.539929	0.910685
At3g51010	0.241688	0.908672
AT3G62150	0.23424	0.904862
AT2G19080	-0.0720223	0.904532
AT3G17840	0.133733	0.903192
AT1G50900	0.106339	0.901427
AT4G18930	0.122201	0.900629
AT5G44070	-0.108435	0.899432
AT3G12490	-0.13406	0.898922
AT5G35980	0.416695	0.898688
AT1G15480	0.677143	0.897911
AT5G55660	0.24304	0.897539
At5g11480	0.215631	0.896077
AT1G18950	0.541266	0.890965
AT5G47950	0.114766	0.88861
AT4G33080	0.245925	0.885984
AT3G15950	0.134829	0.883485
At4g21020	0.21605	0.88141
AT4G23540	0.236012	0.878345
AT1G75840	0.273564	0.873772
AT4G26780	0.289785	0.87214
AT4G26870	0.173132	0.87025
AT2G26210	0.294418	0.865282
AT5G14450	0.319245	0.864846
AT4G02230	0.510963	0.86465
AT4G39260	-0.0548627	0.864158
AT1G70060	0.512744	0.864053
At5g38640	0.142448	0.861039
AT5G63750	0.0520324	0.859315
AT5G39050	-0.00946755	0.858546
AT3G61820	0.281807	0.858178
AT4G23640	0.0031582	0.857673
AT4G28750	0.0240878	0.856341
AT2G46900	0.144879	0.856005
AT5G39510	0.0201935	0.855144
AT5G16070	-0.120742	0.848953
At3g15110	0.127922	0.847183
At3g17940	0.0648359	0.846268
AT2G21580	0.457183	0.844607
AT4G37270	0.289961	0.841016
AT1G21065	-0.00673638	0.839676
AT1G70310	0.00875655	0.831621
AT3G22060	0.0212029	0.828716
AT2G30140	0.0243912	0.828607
AT4G29380	0.455572	0.827956
AT1G75220	0.037796	0.826733
AT1G08750	0.100577	0.824433
AT5G11520	-0.143614	0.824339
AT1G08110	0.0539327	0.822681
At5g10160	#N/A	0.820767
AT4G34290	-0.000465659	0.818896
AT2G29760	0.536802	0.818123
AT1G62330	0.220654	0.812577
AT5G15880	0.167638	0.811746
AT2G17500	0.168781	0.810813
AT2G35120	-0.0357551	0.809472
At1g50450	-0.0262666	0.809257
AT4G30930	0.449178	0.80715
AT4G17340	-0.187592	0.804874
AT4G16120	0.341942	0.804651
AT4G15790	-0.141392	0.799641
At3g09580	0.0170853	0.798522
AT5G62790	0.10944	0.797253
At5g25940	0.267769	0.795643
AT5G60960	0.214793	0.79493
AT1G32470	0.0629105	0.793388
AT1G13080	0.0970469	0.787173
AT2G28755	#N/A	0.781273
AT1G15250	0.595089	0.779083
AT5G64140	-0.0643246	0.777112
AT3G14940	0.142658	0.77583
AT5G56900	0.210055	0.774448
AT5G07830	-0.0796445	0.773139
AT1G32710	-0.278282	0.769325
AT1G30450	0.266008	0.768687
AT1G14570	-0.6175	0.762471
AT3G27240	-0.0281169	0.759772
AT2G30710	0.330704	0.75771
At3g47070	0.0624654	0.755746
AT2G47940	-0.249578	0.75498
AT1G74970	0.15353	0.754134
AT5G13710	-0.0263181	0.753838
AT3G21370	0.0702473	0.749658
AT1G14870	0.49802	0.749422
AT3G06720	-0.29982	0.74882
AT1G21720	-0.114397	0.748078
AT3G18380	0.553685	0.746161
AT5G57860	0.484716	0.741721
AT5G42540	0.230723	0.741238
AT3G59400	-0.292699	0.73819
At1g42480	0.347156	0.736387
AT3G19720	-0.0498995	0.736118
AT5G42250	0.0187314	0.73324
At1g17620	0.198824	0.733202
AT5G39730	-0.0121673	0.730991
AT1G06550	0.0215922	0.728911
AT1G74850	-0.561428	0.728897
AT4G24750	0.270019	0.727734
AT4G33820	0.394114	0.726847
AT1G07230	-0.529879	0.725127
AT1G61730	0.324555	0.724396
AT2G35370	0.101838	0.724011
AT1G51760	0.112775	0.721666
AT2G04170	0.144611	0.720472
AT3G51830	0.164686	0.718774
AT3G60130	-0.0613617	0.7181
AT5G01870	-0.326721	0.71728
AT1G27385	0.293365	0.717245
AT3G12080	-0.177215	0.716305
AT4G16260	-0.188631	0.715595
AT1G32090	0.234156	0.715307
At3g08740	-0.319458	0.711889
AT4G28706	-0.03251	0.710252
AT3G22660	0.530988	0.70116
AT3G56340	0.250433	0.699136
AT5G41685	-0.589383	0.698873
AT3G16810	0.31136	0.698031
AT3G04290	-0.0732306	0.695184
AT3G56310	-0.169811	0.694082
AT2G20610	0.525494	0.690183
AT3G04880	-1.67353	0.68966
AT1G12310	-0.459045	0.688838
AT5G57000	0.15057	0.68562
AT1G78850	0.129428	0.685554
AT3G59820	-0.0398302	0.682321
AT5G56550	0.524377	0.681881
AT5G23080	0.340846	0.681386
AT2G19920	-0.33419	0.681165
AT4G16950	0.0552971	0.680455
AT3G45300	0.20096	0.676612
AT5G45390	0.0449613	0.674895
AT2G23770	0.177852	0.673606
AT5G21222	0.181485	0.671795
AT2G46100	0.254265	0.671047
AT1G03870	-1.09964	0.670692
AT3G07170	-1.76057e-05	0.67007
AT2G43560	0.0274597	0.669751
AT5G48760	0.240642	0.66721
AT2G47400	-0.393809	0.665433
AT1G16000	-0.0046295	0.664406
At4g13220	0.443511	0.663848
AT5G48010	0.331662	0.663696
AT2G47320	-0.297792	0.66336
AT1G48050	-0.00304211	0.662465
AT5G15320	0.0673235	0.661547
AT4G26630	0.406576	0.65758
AT1G64330	0.221957	0.655748
AT5G52640	0.45301	0.654335
AT2G39470	0.0566624	0.654137
AT1G05190	0.153479	0.65237
AT1G02560	-0.232558	0.647183
AT3G49990	0.366072	0.644897
AT1G03880	0.676593	0.644844
AT5G19510	-0.220829	0.644801
At4g23670	0.0552989	0.643281
AT4G20760	-0.0527207	0.641658
AT3G09770	0.289351	0.640382
AT4G19690	0.399603	0.63977
AT1G61150	-0.235262	0.638592
AT3G16270	0.0986437	0.637704
AT1G27950	-0.0974818	0.637284
AT4G10040	-0.208874	0.636377
AT4G31580	0.177824	0.635847
AT4G12570	-1.12662	0.632057
AT2G18940	0.459384	0.631693
AT2G22795	-0.183573	0.630141
AT4G38600	0.215909	0.630028
AT1G55310	0.634871	0.629319
AT4G29130	0.308702	0.627294
AT1G78630	-0.0348812	0.627266
AT5G60410	0.173316	0.626781
AT2G30620	0.162541	0.626576
AT2G47840	-0.152703	0.625371
AT4G29010	0.0523422	0.623478
AT4G27700	-0.716143	0.622462
AT3G07680	0.470598	0.620393
AT3G27160	-0.419874	0.620102
AT5G22950	0.20947	0.619592
AT1G01140	0.188762	0.618512
AT3G59840	-0.098342	0.617347
AT4G13615	-0.109052	0.616548
At2g25670	-0.329848	0.615374
AT4G23730	-0.0354418	0.61294
At3g46430	0.31708	0.611655
AT3G55380	-0.127775	0.611407
AT1G08980	-0.221314	0.61064
AT1G26550	-0.597003	0.609238
At2g27030	-0.254041	0.609155
AT1G15340	-0.300553	0.607805
AT4G17950	-0.197999	0.607542
AT1G80240	0.435339	0.605807
ATCG00065	0.332979	0.604746
AT2G20820	0.0366876	0.603103
AT3G10020	0.0210971	0.601604
AT1G20270	0.0487286	0.600354
AT3G23390	0.120655	0.599394
AT1G73330	0.154667	0.598003
AT4G27120	0.626172	0.597759
AT4G39740	-0.110168	0.597695
AT3G48430	0.264095	0.595474
AT2G16005	0.845194	0.594173
AT2G44200	0.40197	0.593984
AT5G59420	-0.171863	0.591377
AT5G41600	0.22504	0.590502
AT5G42390	-0.0636489	0.586614
AT5G21100	-0.325698	0.5853
AT3G08580	0.0487774	-0.585826
AT1G06410	-0.039454	-0.585851
AT4G14320	-0.330623	-0.587134
AT2G13540	-0.278933	-0.58869
AT5G20290	0.0156013	-0.58902
AT3G57330	0.103992	-0.590156
AT5G53400	-0.315021	-0.591949
AT4G25880	0.197594	-0.592282
AT2G04350	-0.147859	-0.592328
AT5G11270	-0.343121	-0.59284
AT3G04600	0.104712	-0.593391
AT1G29370	-0.285838	-0.593852
AT5G46430	0.39646	-0.594654
At1g78650	0.263757	-0.594898
AT1G20090	0.14444	-0.595749
AT1G49670	0.126853	-0.596007
AT5G50810	0.189045	-0.596853
AT3G14010	0.0660808	-0.597334
AT2G19950	-0.588034	-0.597465
AT4G32770	2.07081	-0.598662
AT1G05385	-0.224938	-0.598874
At5g49220	0.215377	-0.598977
AT5G58710	0.181921	-0.59912
AT5G03300	0.664331	-0.599201
At1g52730	0.0567015	-0.599273
AT1G21730	0.0450887	-0.601058
AT2G06510	0.0779045	-0.602595
AT5G38430	-0.0124468	-0.603278
AT1G51710	0.0586096	-0.604756
AT2G03440	-0.0742488	-0.605642
AT3G50670	#N/A	-0.606635
AT5G62600	0.117347	-0.606999
AT2G01600	-0.108745	-0.607235
AT4G19170	0.49286	-0.609094
AT4G01690	0.126064	-0.609254
AT5G28750	-0.0158377	-0.610765
AT5G39850	0.237386	-0.611298
AT3G02200	-0.292186	-0.613443
At2g34357	0.511909	-0.615392
AT3G49470	-0.325297	-0.615665
AT3G62410	0.134369	-0.615849
AT5G35735	-0.350864	-0.616106
AT3G46530	0.405544	-0.619329
AT1G62480	-0.255187	-0.61963
At5g54760	-0.0945631	-0.62048
AT4G10730	-0.37318	-0.62051
At3g02480	-0.0709911	-0.620941
AT1G32500	0.49866	-0.622441
AT2G31060	-0.140381	-0.622906
AT3G17430	0.327585	-0.622979
AT2G22560	0.45266	-0.623507
AT1G51060	0.333417	-0.623888
At5g02050	-0.433149	-0.623946
At2g28690	-0.279913	-0.624083
AT3G19000	-0.408614	-0.62479
AT2G32120	0.548734	-0.625319
AT3G62240	0.39254	-0.62587
ATCG00420	0.0715258	-0.627368
AT1G63810	0.191256	-0.628317
AT3G13750	-0.0213652	-0.629031
AT5G25230	-0.113313	-0.629862
AT1G36280	0.198151	-0.630465
AT5G22100	-0.00284075	-0.631451
AT5G10230	0.463244	-0.632923
AT2G38860	0.193142	-0.633158
AT4G17390	0.0254967	-0.633367
At4g23680	-0.0443452	-0.633801
AT3G56490	0.0396829	-0.634125
AT5G54270	0.0217468	-0.634369
AT4G02400	0.324509	-0.636094
AT4G29520	0.177228	-0.636811
AT5G63980	0.0183336	-0.637353
AT1G73030	0.0214921	-0.637414
AT1G05560	0.168247	-0.637458
AT5G28500	-0.433622	-0.639783
AT3G47960	-0.171598	-0.642472
AT1G79500	-0.0610281	-0.642689
AT5G56730	0.201112	-0.644357
AT3G19130	0.335763	-0.644616
AT4G37925	-0.237266	-0.644956
AT4G30140	0.0121434	-0.645543
AT4G14160	0.148386	-0.646051
AT5G50250	-0.0647156	-0.64799
AT5G09440	0.356773	-0.649616
AT5G28900	0.177543	-0.650973
AT1G26880	0.385641	-0.653079
AT3G24480	-0.214133	-0.653486
AT5G20380	-0.54669	-0.653871
At3g29075	2.73791	-0.654421
At2g18330	-0.0680769	-0.654448
AT5G44180	0.433452	-0.65479
AT2G36310	-0.15364	-0.656626
AT5G24260	0.0767467	-0.657167
AT5G40390	-0.160654	-0.657451
AT4G25830	0.056793	-0.65931
AT5G40450	0.016741	-0.660836
AT4G31430	0.694331	-0.661135
AT1G32490	0.180991	-0.66151
AT2G05100	-0.286772	-0.661529
AT3G01930	0.192058	-0.661662
AT3G55010	0.362692	-0.663273
AT3G01390	-0.244845	-0.663363
AT4G00165	-0.172805	-0.663523
AT5G18800	-0.54881	-0.663664
AT5G49460	-0.210013	-0.664023
AT5G02560	0.641475	-0.665768
AT3G12610	0.65539	-0.666909
AT4G30600	0.564649	-0.666924
AT2G40590	0.394369	-0.667917
AT1G09200	0.332568	-0.668251
At3g14920	-0.0172478	-0.668365
AT1G22450	0.0502126	-0.669194
AT3G50310	#N/A	-0.670108
ATCG00800	-0.0241496	-0.673984
AT3G48710	0.165126	-0.674174
AT1G64440	0.141711	-0.674403
AT5G37630	0.688811	-0.674732
AT5G11110	0.325491	-0.67475
AT2G28230	0.227677	-0.675042
AT5G38660	0.0948634	-0.675724
AT3G04760	0.321887	-0.679063
AT5G02790	-0.0240086	-0.680813
AT5G22320	0.189785	-0.681161
AT2G19860	-0.166313	-0.681403
AT5G16130	-0.278607	-0.682863
AT5G22360	0.549689	-0.683534
ATCG00670	-0.165884	-0.683936
AT4G15000	0.399276	-0.685976
At1g04200	0.188144	-0.686721
AT2G44100	0.206466	-0.687862
AT2G25070	-0.0609873	-0.691015
AT5G58220	0.633058	-0.691666
At1g76010	0.22316	-0.691844
AT2G02790	0.15274	-0.693063
AT4G31340	-0.25673	-0.69578
AT2G43460	-0.0624841	-0.69698
AT3G54110	-0.0178826	-0.697997
AT1G71180	0.415345	-0.698477
AT2G19760	-0.13794	-0.699821
AT5G55200	-0.0987838	-0.700394
AT5G10940	0.325895	-0.700686
AT2G05830	0.0516018	-0.700817
AT1G29850	-0.160751	-0.701761
AT5G41670	-0.264555	-0.703475
AT3G56910	0.523707	-0.705227
AT2G37340	0.404397	-0.707415
AT4G33625	0.352735	-0.708119
AT5G17630	0.167982	-0.709208
AT4G16630	0.409542	-0.710466
AT1G18940	0.454871	-0.710507
AT3G13150	-0.162904	-0.711892
At1g19880	0.580622	-0.712971
At3g06040	0.075022	-0.715035
AT3G15820	0.0169487	-0.716064
AT1G69070	0.413828	-0.716186
AT4G31850	0.083173	-0.716842
AT3G21640	0.215658	-0.719811
AT4G24230	-0.47548	-0.720097
AT4G02570	-0.278582	-0.720271
AT4G30800	0.184884	-0.723673
AT4G26910	0.148554	-0.724126
AT2G29210	-0.131545	-0.729838
AT4G24930	0.109485	-0.729921
AT3G03100	0.121657	-0.730655
AT2G42530	-0.0698973	-0.730875
AT1G60950	-1.44188	-0.732032
AT1G70980	0.450396	-0.733994
AT5G26760	-0.295055	-0.737676
AT5G42180	0.395185	-0.738622
AT3G53870	-0.264101	-0.739115
AT5G15350	-0.17994	-0.739377
AT5G65560	-0.332421	-0.73997
At1g42440	0.199326	-0.741048
AT1G02840	0.511443	-0.741264
AT3G55480	0.284939	-0.742372
AT1G54410	0.270454	-0.743145
AT2G32260	0.376121	-0.744058
AT1G34430	-0.0369185	-0.748476
AT5G02610	0.280882	-0.748824
AT3G58660	0.393144	-0.755438
AT3G62790	-0.0300983	-0.757063
At2g35605	0.134775	-0.757963
AT2G17120	-0.243888	-0.758997
AT4G26600	0.382371	-0.759337
AT5G58250	-0.312498	-0.76015
ATCG00710	0.107593	-0.76041
AT5G17070	-0.187842	-0.762138
At2g34700	0.372426	-0.763177
ATCG00430	0.96943	-0.766009
AT1G09900	0.0599426	-0.766762
AT2G27920	-0.246336	-0.769041
AT5G65490	0.328879	-0.771621
AT2G44860	0.266018	-0.773349
AT2G46910	0.479	-0.773351
AT5G14800	-0.0472708	-0.776007
AT1G79730	0.25178	-0.778506
AT2G37690	-0.361456	-0.780772
AT4G20830	0.000957743	-0.781947
AT5G20090	0.345691	-0.781973
AT5G20250	-0.24939	-0.788725
AT2G46030	0.621363	-0.78893
AT4G26670	0.421826	-0.795749
At5g08410	-0.0472463	-0.798712
AT4G02630	0.393022	-0.80018
AT5G52040	0.547528	-0.801751
AT1G20920	0.485536	-0.802543
AT5G44120	1.48361	-0.806223
AT5G18110	-0.0490233	-0.810404
AT4G10450	0.162046	-0.812942
AT3G45030	-0.320778	-0.815832
AT1G20340	-0.0647013	-0.818712
AT3G15570	0.0784542	-0.825121
AT4G33500	-0.4581	-0.826713
AT2G01820	0.136217	-0.827582
AT5G44310	0.156292	-0.829013
AT3G61470	-0.303566	-0.837184
At4g24810	0.254274	-0.837401
AT3G23750	-0.0161151	-0.838914
AT1G13420	-0.343113	-0.840079
AT1G47200	-0.487241	-0.840157
AT3G23820	0.315072	-0.842049
AT2G12190	0.148227	-0.84432
AT1G76920	0.11074	-0.848261
AT3G04580	0.363333	-0.849191
AT5G50870	-0.166308	-0.852775
AT1G70810	0.223292	-0.853669
At3g62290	-0.127077	-0.861298
AT1G73180	-0.169284	-0.862042
At3g18430	-0.0841434	-0.862802
AT2G45790	-0.601962	-0.862905
ATCG00790	-0.439093	-0.864891
AT1G76720	0.594034	-0.871417
AT5G14430	0.116993	-0.873448
AT1G64090	1.27011	-0.873558
AT2G26340	-0.0662075	-0.874364
AT5G37190	0.168987	-0.875946
AT3G50560	-0.413727	-0.876647
AT5G52310	0.0297349	-0.879443
ATCG01110	0.0899478	-0.880147
AT1G18080	-0.224559	-0.882797
AT1G13730	0.105543	-0.884059
AT2G29570	-0.319382	-0.893197
AT5G44340	0.347468	-0.893382
ATCG00900	0.186806	-0.900074
AT4G12340	-0.238328	-0.900857
AT4G30480	0.459083	-0.904827
AT4G17180	-0.073464	-0.91761
AT1G69200	0.66633	-0.919514
AT4G24130	-0.502905	-0.921373
AT1G70290	0.306044	-0.927295
At2g23520	0.389116	-0.930416
AT2G04842	0.0527536	-0.934467
At3g23700	0.0647533	-0.938962
AT5G09420	-0.495554	-0.944892
AT5G43500	0.396038	-0.945474
AT2G43650	0.507406	-0.948446
AT1G43700	0.0244752	-0.952181
AT2G39770	-0.288833	-0.953876
AT4G39640	0.480621	-0.955988
AT4G15110	-0.0523263	-0.959379
AT1G08480	0.382106	-0.963077
AT5G43070	-0.159615	-0.963177
AT5G46390	0.0355427	-0.964214
AT4G34050	-0.0674189	-0.964476
At1g16080	-0.070714	-0.96824
AT4G28030	-0.482656	-0.969185
At5g64730	-0.025238	-0.976746
AT1G11480	-0.00322252	-0.982765
AT1G67440	0.00565641	-0.989764
AT2G34590	-1.92859	-0.9952
AT3G07050	0.391035	-0.997209
AT3G04830	-0.256879	-0.999957
AT4G15610	-0.655788	-1.00293
ATCG00330	0.526122	-1.00296
AT5G22650	0.984141	-1.01416
AT2G06010	-0.154667	-1.01987
AT1G66820	0.245126	-1.02465
AT2G45770	0.191167	-1.02967
AT5G38480	-0.026133	-1.04791
AT1G18210	-0.0087351	-1.048
AT5G10260	0.223172	-1.04926
AT1G55340	0.199444	-1.05201
AT5G62440	-0.15693	-1.05236
AT1G75990	0.0977989	-1.05465
AT1G03840	0.00311547	-1.0611
AT1G29060	0.438876	-1.06162
AT1G27130	0.170466	-1.06857
AT2G41430	-0.428275	-1.07123
AT2G39310	-0.159225	-1.0851
AT3G14067	-0.0453066	-1.16124
AT4G36750	-0.142892	-1.16224
AT5G23575	-0.993567	-1.16663
AT2G42320	0.176839	-1.20126
AT5G40340	0.443623	-1.21565
ATCG01060	0.242105	-1.24756
AT4G19200	-0.980114	-1.25069
At1g12080	0.107202	-1.2777
At5g10700	-0.141019	-1.29268
AT3G15360	0.128735	-1.31799
AT3G45770	0.42816	-1.34491
AT1G01970	-0.035684	-1.3515
AT1G61570	-0.315533	-1.39728
AT1G20696	2.34401	-1.50353
AT4G02770	-0.315208	-1.57697
AT3G51820	0.12811	-1.83558
At4g33640	-0.479828	-2.01437

## Sheet: Q1-Q4
	Q1	0.35536			Q2	0.195301			Q3	0.183554			Q4	0.265786
	GeneID	Transcript	DAP		GeneID	Transcript	DAP		GeneID	Transcript	DAP		GeneID	Transcript	DAP
	AT3G09720	0.186085	4.43908		AT3G07170	-1.76057e-05	0.67007		AT2G34590	-1.92859	-0.9952		AT3G51820	0.12811	-1.83558
	AT1G18540	0.193266	3.77544		AT4G34290	-0.000465659	0.818896		AT1G60950	-1.44188	-0.732032		AT1G20696	2.34401	-1.50353
	AT5G35790	0.0972724	3.74528		AT1G48050	-0.00304211	0.662465		AT5G23575	-0.993567	-1.16663		AT3G45770	0.42816	-1.34491			Q1	0.35536
	AT2G38760	0.17169	3.56475		AT1G16000	-0.0046295	0.664406		AT4G19200	-0.980114	-1.25069		AT3G15360	0.128735	-1.31799			Q2	0.195301
	AT5G01800	0.032158	2.66575		AT1G21065	-0.00673638	0.839676		AT4G15610	-0.655788	-1.00293		At1g12080	0.107202	-1.2777			Q3	0.183554
	AT1G14380	0.217703	2.43042		AT3G51160	-0.00715027	1.16004		AT2G45790	-0.601962	-0.862905		ATCG01060	0.242105	-1.24756			Q4	0.265786
	AT4G36630	0.752694	2.4211		AT5G39050	-0.00946755	0.858546		AT2G19950	-0.588034	-0.597465		AT5G40340	0.443623	-1.21565
	AT5G43900	0.149523	2.41662		AT5G39730	-0.0121673	0.730991		AT5G18800	-0.54881	-0.663664		AT2G42320	0.176839	-1.20126
	AT4G36220	0.500046	2.38088		At5g39590	-0.0125748	2.36247		AT5G20380	-0.54669	-0.653871		AT1G27130	0.170466	-1.06857
	AT2G17150	0.225586	2.26869		AT1G03060	-0.0155391	1.09021		AT4G24130	-0.502905	-0.921373		AT1G29060	0.438876	-1.06162
	AT5G24530	0.120536	2.15701		AT4G01310	-0.0212701	1.76742		AT5G09420	-0.495554	-0.944892		AT1G03840	0.00311547	-1.0611
	AT1G09640	0.459087	2.1318		AT3G10090	-0.0222655	1.21122		AT1G47200	-0.487241	-0.840157		AT1G75990	0.0977989	-1.05465
	AT3G09500	0.173497	2.10338		AT1G06000	-0.0239495	0.945239		AT4G28030	-0.482656	-0.969185		AT1G55340	0.199444	-1.05201
	AT5G40570	0.241664	2.06412		At1g50450	-0.0262666	0.809257		At4g33640	-0.479828	-2.01437		AT5G10260	0.223172	-1.04926
	AT3G21690	0.292901	1.99331		AT5G13710	-0.0263181	0.753838		AT4G24230	-0.47548	-0.720097		AT2G45770	0.191167	-1.02967
	AT2G17560	0.346223	1.88244		AT1G27960	-0.027999	1.00086		AT4G33500	-0.4581	-0.826713		AT1G66820	0.245126	-1.02465
	At5g25590	0.203027	1.81021		AT3G27240	-0.0281169	0.759772		ATCG00790	-0.439093	-0.864891		AT5G22650	0.984141	-1.01416
	AT2G17972	0.0348858	1.77723		At5g20400	-0.0285149	1.43448		AT5G28500	-0.433622	-0.639783		ATCG00330	0.526122	-1.00296
	AT3G25780	0.178314	1.69694		AT4G17870	-0.0301614	0.947811		At5g02050	-0.433149	-0.623946		AT3G07050	0.391035	-0.997209
	AT1G64880	0.437024	1.64911		AT4G28706	-0.03251	0.710252		AT2G41430	-0.428275	-1.07123		AT1G67440	0.00565641	-0.989764
	AT3G23900	#N/A	1.62351		AT1G78630	-0.0348812	0.627266		AT3G50560	-0.413727	-0.876647		AT5G46390	0.0355427	-0.964214
	AT1G14320	0.218223	1.6117		AT4G23730	-0.0354418	0.61294		AT3G19000	-0.408614	-0.62479		AT1G08480	0.382106	-0.963077
	At5g60530	0.682881	1.59123		AT2G35120	-0.0357551	0.809472		AT4G10730	-0.37318	-0.62051		AT4G39640	0.480621	-0.955988
	AT1G31970	0.166686	1.58858		AT5G66280	-0.0372666	1.02031		AT2G37690	-0.361456	-0.780772		AT1G43700	0.0244752	-0.952181
	AT2G25730	0.503353	1.5871		AT1G09870	-0.0374015	1.85651		AT5G35735	-0.350864	-0.616106		AT2G43650	0.507406	-0.948446
	AT3G55170	0.344243	1.56561		AT3G59820	-0.0398302	0.682321		AT5G11270	-0.343121	-0.59284		AT5G43500	0.396038	-0.945474
	AT3G48990	0.00438051	1.55794		AT1G65220	-0.042148	2.2484		AT1G13420	-0.343113	-0.840079		At3g23700	0.0647533	-0.938962
	AT5G57290	0.0952114	1.55532		AT2G38230	-0.0422382	0.931327		AT5G65560	-0.332421	-0.73997		AT2G04842	0.0527536	-0.934467
	AT3G19280	0.555484	1.54531		AT3G58460	-0.0426285	0.969026		AT4G14320	-0.330623	-0.587134		At2g23520	0.389116	-0.930416
	AT3G56130	0.0957944	1.52821		AT4G24280	-0.0431549	1.23883		AT3G49470	-0.325297	-0.615665		AT1G70290	0.306044	-0.927295
	AT1G22840	0.0931994	1.5191		AT2G33590	-0.0450078	2.33558		AT3G45030	-0.320778	-0.815832		AT1G69200	0.66633	-0.919514
	AT1G79940	0.195061	1.47414		AT3G19720	-0.0498995	0.736118		AT2G29570	-0.319382	-0.893197		AT4G30480	0.459083	-0.904827
	AT4G23630	0.283232	1.45056		AT4G20760	-0.0527207	0.641658		AT1G61570	-0.315533	-1.39728		ATCG00900	0.186806	-0.900074
	AT1G05010	0.0508245	1.4373		At1g13930	-0.0541221	1.16964		AT4G02770	-0.315208	-1.57697		AT5G44340	0.347468	-0.893382
	AT1G01510	0.662279	1.4327		AT4G39260	-0.0548627	0.864158		AT5G53400	-0.315021	-0.591949		AT1G13730	0.105543	-0.884059
	AT1G61560	0.551991	1.40207		AT1G31860	-0.056872	1.11147		AT5G58250	-0.312498	-0.76015		ATCG01110	0.0899478	-0.880147
	AT3G28730	0.499687	1.40129		AT3G60130	-0.0613617	0.7181		AT3G61470	-0.303566	-0.837184		AT5G52310	0.0297349	-0.879443
	AT3G16520	0.324218	1.3826		AT5G42390	-0.0636489	0.586614		AT5G26760	-0.295055	-0.737676		AT5G37190	0.168987	-0.875946
	At1g03230	0.19476	1.38213		AT5G64140	-0.0643246	0.777112		AT3G02200	-0.292186	-0.613443		AT1G64090	1.27011	-0.873558
	AT1G56345	0.23607	1.3808		AT1G31812	-0.0668449	1.08698		AT2G39770	-0.288833	-0.953876		AT5G14430	0.116993	-0.873448
	AT1G55850	0.412624	1.37794		AT2G19080	-0.0720223	0.904532		AT2G05100	-0.286772	-0.661529		AT1G76720	0.594034	-0.871417
	AT4G22310	0.488962	1.36375		AT3G04290	-0.0732306	0.695184		AT1G29370	-0.285838	-0.593852		AT1G70810	0.223292	-0.853669
	AT5G27820	0.369766	1.36251		AT3G63540	-0.0750894	0.931216		At2g28690	-0.279913	-0.624083		AT3G04580	0.363333	-0.849191
	AT1G45233	0.248156	1.36215		AT4G39330	-0.0778841	1.42045		AT2G13540	-0.278933	-0.58869		AT1G76920	0.11074	-0.848261
	AT2G25880	0.571563	1.35411		AT5G07830	-0.0796445	0.773139		AT5G16130	-0.278607	-0.682863		AT2G12190	0.148227	-0.84432
	AT1G61580	0.227366	1.34318		AT1G73260	-0.0840479	1.24824		AT4G02570	-0.278582	-0.720271		AT3G23820	0.315072	-0.842049
	AT2G41500	0.368928	1.3294		AT2G32020	-0.0907793	1.92754		AT5G41670	-0.264555	-0.703475		At4g24810	0.254274	-0.837401
	AT1G08600	0.278413	1.30529		AT4G16800	-0.0919531	1.492		AT3G53870	-0.264101	-0.739115		AT5G44310	0.156292	-0.829013
	AT3G05050	0.0723863	1.3007		AT3G17770	-0.0924342	0.955432		AT3G04830	-0.256879	-0.999957		AT2G01820	0.136217	-0.827582
	AT4G23100	0.0947293	1.29912		AT1G27950	-0.0974818	0.637284		AT4G31340	-0.25673	-0.69578		AT3G15570	0.0784542	-0.825121
	AT3G58680	0.051809	1.29415		AT3G59840	-0.098342	0.617347		AT1G62480	-0.255187	-0.61963		AT4G10450	0.162046	-0.812942
	AT4G35090	0.0713467	1.28723		AT1G49650	-0.0990766	0.952827		AT5G20250	-0.24939	-0.788725		AT5G44120	1.48361	-0.806223
	AT5G02960	0.0341883	1.28003		AT5G44070	-0.108435	0.899432		AT2G27920	-0.246336	-0.769041		AT1G20920	0.485536	-0.802543
	AT4G25820	1.66152	1.28001		AT4G13615	-0.109052	0.616548		AT3G01390	-0.244845	-0.663363		AT5G52040	0.547528	-0.801751
	AT3G53970	0.136216	1.25018		AT4G39740	-0.110168	0.597695		AT2G17120	-0.243888	-0.758997		AT4G02630	0.393022	-0.80018
	AT1G77630	0.153581	1.24213		AT1G21720	-0.114397	0.748078		AT4G12340	-0.238328	-0.900857		AT4G26670	0.421826	-0.795749
	At5g62650	0.395221	1.20997		AT5G01620	-0.114468	1.04343		AT4G37925	-0.237266	-0.644956		AT2G46030	0.621363	-0.78893
	AT1G71270	0.156836	1.20743		AT1G61520	-0.117316	1.17854		AT1G05385	-0.224938	-0.598874		AT5G20090	0.345691	-0.781973
	AT2G43945	0.0574704	1.19436		AT5G16070	-0.120742	0.848953		AT1G18080	-0.224559	-0.882797		AT4G20830	0.000957743	-0.781947
	AT1G70200	0.437269	1.18627		AT3G55380	-0.127775	0.611407		AT3G24480	-0.214133	-0.653486		AT1G79730	0.25178	-0.778506
	AT4G13200	0.459435	1.18604		AT3G12490	-0.13406	0.898922		AT5G49460	-0.210013	-0.664023		AT2G46910	0.479	-0.773351
	AT3G43270	0.139247	1.18369		AT5G01750	-0.140854	0.979164		AT5G17070	-0.187842	-0.762138		AT2G44860	0.266018	-0.773349
	AT3G13120	0.0313814	1.17668		AT4G15790	-0.141392	0.799641		AT5G15350	-0.17994	-0.739377		AT5G65490	0.328879	-0.771621
	AT3G51670	0.145076	1.17542		AT5G11520	-0.143614	0.824339		AT4G00165	-0.172805	-0.663523		AT1G09900	0.0599426	-0.766762
	AT1G48920	0.350462	1.15143		AT1G20440	-0.143719	1.2235		AT3G47960	-0.171598	-0.642472		ATCG00430	0.96943	-0.766009
	AT1G20220	0.312197	1.14986		AT3G12130	-0.150729	1.87073		AT1G73180	-0.169284	-0.862042		At2g34700	0.372426	-0.763177
	AT1G21640	0.0352571	1.14028		AT2G47840	-0.152703	0.625371		AT2G19860	-0.166313	-0.681403		ATCG00710	0.107593	-0.76041
	AT2G47800	0.181928	1.13876		At1g27090	-0.158864	2.08646		AT5G50870	-0.166308	-0.852775		AT4G26600	0.382371	-0.759337
	AT3G07300	0.193824	1.13502		AT4G27190	-0.163761	1.00299		ATCG00670	-0.165884	-0.683936		At2g35605	0.134775	-0.757963
	AT1G67700	0.198403	1.11992		AT3G56310	-0.169811	0.694082		AT3G13150	-0.162904	-0.711892		AT3G58660	0.393144	-0.755438
	AT2G36660	0.608605	1.11949		AT5G59420	-0.171863	0.591377		AT1G29850	-0.160751	-0.701761		AT5G02610	0.280882	-0.748824
	At3g26460	0.200713	1.11762		AT3G12080	-0.177215	0.716305		AT5G40390	-0.160654	-0.657451		AT2G32260	0.376121	-0.744058
	AT5G26980	0.37803	1.11221		AT2G42540	-0.180408	1.14973		AT5G43070	-0.159615	-0.963177		AT1G54410	0.270454	-0.743145
	At3g06470	0.340805	1.10904		AT2G22795	-0.183573	0.630141		AT2G39310	-0.159225	-1.0851		AT3G55480	0.284939	-0.742372
	AT4G15630	0.249321	1.10815		AT4G17340	-0.187592	0.804874		AT5G62440	-0.15693	-1.05236		AT1G02840	0.511443	-0.741264
	AT1G18700	0.203904	1.08581		AT3G06680	-0.187917	3.09748		AT2G06010	-0.154667	-1.01987		At1g42440	0.199326	-0.741048
	AT5G58450	0.011394	1.06037		AT4G16260	-0.188631	0.715595		AT2G36310	-0.15364	-0.656626		AT5G42180	0.395185	-0.738622
	At3g17930	0.306621	1.05668		AT5G66390	-0.195709	0.939453		AT2G04350	-0.147859	-0.592328		AT1G70980	0.450396	-0.733994
	AT1G09310	0.0149562	1.05579		AT4G17950	-0.197999	0.607542		AT4G36750	-0.142892	-1.16224		AT3G03100	0.121657	-0.730655
	AT5G62190	0.611991	1.0547		AT1G48790	-0.198293	1.0297		At5g10700	-0.141019	-1.29268		AT4G24930	0.109485	-0.729921
	AT4G11220	0.249791	1.05445		AT4G10040	-0.208874	0.636377		AT2G31060	-0.140381	-0.622906		AT4G26910	0.148554	-0.724126
	At4g33360	0.160949	1.02997		AT2G45330	-0.210511	1.07417		AT2G19760	-0.13794	-0.699821		AT4G30800	0.184884	-0.723673
	AT4G39910	0.0337456	1.00184		AT5G45670	-0.219051	1.21206		AT2G29210	-0.131545	-0.729838		AT3G21640	0.215658	-0.719811
	AT5G11890	0.218711	1.00037		AT5G19510	-0.220829	0.644801		At3g62290	-0.127077	-0.861298		AT4G31850	0.083173	-0.716842
	AT1G56560	0.327385	0.995419		AT1G08980	-0.221314	0.61064		AT5G25230	-0.113313	-0.629862		AT1G69070	0.413828	-0.716186
	AT5G58420	2.60187	0.99124		AT3G18410	-0.23004	1.05364		AT2G01600	-0.108745	-0.607235		AT3G15820	0.0169487	-0.716064
	AT3G53460	0.330049	0.985019		AT1G02560	-0.232558	0.647183		AT5G55200	-0.0987838	-0.700394		At3g06040	0.075022	-0.715035
	AT5G18430	0.156852	0.981938		AT1G61150	-0.235262	0.638592		At5g54760	-0.0945631	-0.62048		At1g19880	0.580622	-0.712971
	AT5G57120	0.352679	0.97315		AT2G47940	-0.249578	0.75498		At3g18430	-0.0841434	-0.862802		AT1G18940	0.454871	-0.710507
	AT4G28520	0.57068	0.968046		AT3G66658	-0.250374	0.973146		AT2G03440	-0.0742488	-0.605642		AT4G16630	0.409542	-0.710466
	AT2G40650	0.152364	0.966218		At2g27030	-0.254041	0.609155		AT4G17180	-0.073464	-0.91761		AT5G17630	0.167982	-0.709208
	AT4G00710	0.330658	0.954812		ATCG01010	-0.262616	3.02331		At3g02480	-0.0709911	-0.620941		AT4G33625	0.352735	-0.708119
	AT5G26280	0.100889	0.953302		AT4G31840	-0.263476	0.952825		At1g16080	-0.070714	-0.96824		AT2G37340	0.404397	-0.707415
	AT4G15802	0.0753948	0.951581		AT1G67325	-0.273834	0.913889		AT2G42530	-0.0698973	-0.730875		AT3G56910	0.523707	-0.705227
	At4g30010	0.170132	0.951171		AT1G32710	-0.278282	0.769325		At2g18330	-0.0680769	-0.654448		AT2G05830	0.0516018	-0.700817
	AT2G42210	0.192512	0.949114		AT2G40840	-0.286443	1.57592		AT4G34050	-0.0674189	-0.964476		AT5G10940	0.325895	-0.700686
	AT1G78320	0.19076	0.949114		AT1G17190	-0.287267	1.20833		AT2G26340	-0.0662075	-0.874364		AT1G71180	0.415345	-0.698477
	At1g27030	0.195042	0.941983		AT3G59400	-0.292699	0.73819		AT5G50250	-0.0647156	-0.64799		AT2G02790	0.15274	-0.693063
	AT1G67730	0.139903	0.941625		AT2G47320	-0.297792	0.66336		AT1G20340	-0.0647013	-0.818712		At1g76010	0.22316	-0.691844
	AT3G16780	0.314017	0.938136		AT3G06720	-0.29982	0.74882		AT2G43460	-0.0624841	-0.69698		AT5G58220	0.633058	-0.691666
	AT1G07140	0.08829	0.934036		AT1G15340	-0.300553	0.607805		AT1G79500	-0.0610281	-0.642689		AT2G44100	0.206466	-0.687862
	At1g12650	0.203124	0.932228		At3g08740	-0.319458	0.711889		AT2G25070	-0.0609873	-0.691015		At1g04200	0.188144	-0.686721
	AT4G31300	0.18463	0.929815		AT5G21100	-0.325698	0.5853		AT4G15110	-0.0523263	-0.959379		AT4G15000	0.399276	-0.685976
	At5g63550	0.248426	0.924799		AT5G01870	-0.326721	0.71728		AT5G18110	-0.0490233	-0.810404		AT5G22360	0.549689	-0.683534
	AT5G47110	0.354318	0.916513		At2g25670	-0.329848	0.615374		AT5G14800	-0.0472708	-0.776007		AT5G22320	0.189785	-0.681161
	At3g44100	0.312188	0.915184		At2g42310	-0.330275	1.47028		At5g08410	-0.0472463	-0.798712		AT3G04760	0.321887	-0.679063
	AT4G32150	0.298978	0.912676		AT2G19920	-0.33419	0.681165		AT3G14067	-0.0453066	-1.16124		AT5G38660	0.0948634	-0.675724
	AT1G68720	0.287192	0.911888		AT5G06290	-0.341095	1.01404		At4g23680	-0.0443452	-0.633801		AT2G28230	0.227677	-0.675042
	AT5G02160	0.539929	0.910685		AT5G06690	-0.384476	1.95758		AT1G06410	-0.039454	-0.585851		AT5G11110	0.325491	-0.67475
	At3g51010	0.241688	0.908672		AT2G47400	-0.393809	0.665433		AT1G34430	-0.0369185	-0.748476		AT5G37630	0.688811	-0.674732
	AT3G62150	0.23424	0.904862		AT1G52380	-0.412608	1.16003		AT1G01970	-0.035684	-1.3515		AT1G64440	0.141711	-0.674403
	AT3G17840	0.133733	0.903192		AT3G27160	-0.419874	0.620102		AT3G62790	-0.0300983	-0.757063		AT3G48710	0.165126	-0.674174
	AT1G50900	0.106339	0.901427		AT2G28190	-0.434198	0.913385		AT5G38480	-0.026133	-1.04791		AT3G50310	#N/A	-0.670108
	AT4G18930	0.122201	0.900629		AT1G12310	-0.459045	0.688838		At5g64730	-0.025238	-0.976746		AT1G22450	0.0502126	-0.669194
	AT5G35980	0.416695	0.898688		AT3G47650	-0.465863	1.24992		ATCG00800	-0.0241496	-0.673984		AT1G09200	0.332568	-0.668251
	AT1G15480	0.677143	0.897911		AT3G19950	-0.47173	1.02583		AT5G02790	-0.0240086	-0.680813		AT2G40590	0.394369	-0.667917
	AT5G55660	0.24304	0.897539		AT4G33420	-0.500852	1.18412		AT3G13750	-0.0213652	-0.629031		AT4G30600	0.564649	-0.666924
	At5g11480	0.215631	0.896077		AT1G07230	-0.529879	0.725127		AT3G54110	-0.0178826	-0.697997		AT3G12610	0.65539	-0.666909
	AT1G18950	0.541266	0.890965		AT1G74850	-0.561428	0.728897		At3g14920	-0.0172478	-0.668365		AT5G02560	0.641475	-0.665768
	AT5G47950	0.114766	0.88861		AT5G41685	-0.589383	0.698873		AT3G23750	-0.0161151	-0.838914		AT3G55010	0.362692	-0.663273
	AT4G33080	0.245925	0.885984		AT1G26550	-0.597003	0.609238		AT5G28750	-0.0158377	-0.610765		AT3G01930	0.192058	-0.661662
	AT3G15950	0.134829	0.883485		AT1G14570	-0.6175	0.762471		AT5G38430	-0.0124468	-0.603278		AT1G32490	0.180991	-0.66151
	At4g21020	0.21605	0.88141		AT3G06390	-0.618024	2.2627		AT1G18210	-0.0087351	-1.048		AT4G31430	0.694331	-0.661135
	AT4G23540	0.236012	0.878345		AT1G64510	-0.640956	3.46105		AT1G11480	-0.00322252	-0.982765		AT5G40450	0.016741	-0.660836
	AT1G75840	0.273564	0.873772		AT1G02100	-0.658768	1.73929		AT5G22100	-0.00284075	-0.631451		AT4G25830	0.056793	-0.65931
	AT4G26780	0.289785	0.87214		AT4G27700	-0.716143	0.622462						AT5G24260	0.0767467	-0.657167
	AT4G26870	0.173132	0.87025		AT1G09490	-0.854792	1.20784						AT5G44180	0.433452	-0.65479
	AT2G26210	0.294418	0.865282		AT1G10522	-0.943067	1.04146						At3g29075	2.73791	-0.654421
	AT5G14450	0.319245	0.864846		AT1G02680	-0.949059	1.10323						AT1G26880	0.385641	-0.653079
	AT4G02230	0.510963	0.86465		AT1G03870	-1.09964	0.670692						AT5G28900	0.177543	-0.650973
	AT1G70060	0.512744	0.864053		AT4G12570	-1.12662	0.632057						AT5G09440	0.356773	-0.649616
	At5g38640	0.142448	0.861039		AT3G04880	-1.67353	0.68966						AT4G14160	0.148386	-0.646051
	AT5G63750	0.0520324	0.859315		AT2G20260	-5.66135	1.62114						AT4G30140	0.0121434	-0.645543
	AT3G61820	0.281807	0.858178										AT3G19130	0.335763	-0.644616
	AT4G23640	0.0031582	0.857673										AT5G56730	0.201112	-0.644357
	AT4G28750	0.0240878	0.856341										AT1G05560	0.168247	-0.637458
	AT2G46900	0.144879	0.856005										AT1G73030	0.0214921	-0.637414
	AT5G39510	0.0201935	0.855144										AT5G63980	0.0183336	-0.637353
	At3g15110	0.127922	0.847183										AT4G29520	0.177228	-0.636811
	At3g17940	0.0648359	0.846268										AT4G02400	0.324509	-0.636094
	AT2G21580	0.457183	0.844607										AT5G54270	0.0217468	-0.634369
	AT4G37270	0.289961	0.841016										AT3G56490	0.0396829	-0.634125
	AT1G70310	0.00875655	0.831621										AT4G17390	0.0254967	-0.633367
	AT3G22060	0.0212029	0.828716										AT2G38860	0.193142	-0.633158
	AT2G30140	0.0243912	0.828607										AT5G10230	0.463244	-0.632923
	AT4G29380	0.455572	0.827956										AT1G36280	0.198151	-0.630465
	AT1G75220	0.037796	0.826733										AT1G63810	0.191256	-0.628317
	AT1G08750	0.100577	0.824433										ATCG00420	0.0715258	-0.627368
	AT1G08110	0.0539327	0.822681										AT3G62240	0.39254	-0.62587
	At5g10160	#N/A	0.820767										AT2G32120	0.548734	-0.625319
	AT2G29760	0.536802	0.818123										AT1G51060	0.333417	-0.623888
	AT1G62330	0.220654	0.812577										AT2G22560	0.45266	-0.623507
	AT5G15880	0.167638	0.811746										AT3G17430	0.327585	-0.622979
	AT2G17500	0.168781	0.810813										AT1G32500	0.49866	-0.622441
	AT4G30930	0.449178	0.80715										AT3G46530	0.405544	-0.619329
	AT4G16120	0.341942	0.804651										AT3G62410	0.134369	-0.615849
	At3g09580	0.0170853	0.798522										At2g34357	0.511909	-0.615392
	AT5G62790	0.10944	0.797253										AT5G39850	0.237386	-0.611298
	At5g25940	0.267769	0.795643										AT4G01690	0.126064	-0.609254
	AT5G60960	0.214793	0.79493										AT4G19170	0.49286	-0.609094
	AT1G32470	0.0629105	0.793388										AT5G62600	0.117347	-0.606999
	AT1G13080	0.0970469	0.787173										AT3G50670	#N/A	-0.606635
	AT2G28755	#N/A	0.781273										AT1G51710	0.0586096	-0.604756
	AT1G15250	0.595089	0.779083										AT2G06510	0.0779045	-0.602595
	AT3G14940	0.142658	0.77583										AT1G21730	0.0450887	-0.601058
	AT5G56900	0.210055	0.774448										At1g52730	0.0567015	-0.599273
	AT1G30450	0.266008	0.768687										AT5G03300	0.664331	-0.599201
	AT2G30710	0.330704	0.75771										AT5G58710	0.181921	-0.59912
	At3g47070	0.0624654	0.755746										At5g49220	0.215377	-0.598977
	AT1G74970	0.15353	0.754134										AT4G32770	2.07081	-0.598662
	AT3G21370	0.0702473	0.749658										AT3G14010	0.0660808	-0.597334
	AT1G14870	0.49802	0.749422										AT5G50810	0.189045	-0.596853
	AT3G18380	0.553685	0.746161										AT1G49670	0.126853	-0.596007
	AT5G57860	0.484716	0.741721										AT1G20090	0.14444	-0.595749
	AT5G42540	0.230723	0.741238										At1g78650	0.263757	-0.594898
	At1g42480	0.347156	0.736387										AT5G46430	0.39646	-0.594654
	AT5G42250	0.0187314	0.73324										AT3G04600	0.104712	-0.593391
	At1g17620	0.198824	0.733202										AT4G25880	0.197594	-0.592282
	AT1G06550	0.0215922	0.728911										AT3G57330	0.103992	-0.590156
	AT4G24750	0.270019	0.727734										AT5G20290	0.0156013	-0.58902
	AT4G33820	0.394114	0.726847										AT3G08580	0.0487774	-0.585826
	AT1G61730	0.324555	0.724396
	AT2G35370	0.101838	0.724011
	AT1G51760	0.112775	0.721666
	AT2G04170	0.144611	0.720472
	AT3G51830	0.164686	0.718774
	AT1G27385	0.293365	0.717245
	AT1G32090	0.234156	0.715307
	AT3G22660	0.530988	0.70116
	AT3G56340	0.250433	0.699136
	AT3G16810	0.31136	0.698031
	AT2G20610	0.525494	0.690183
	AT5G57000	0.15057	0.68562
	AT1G78850	0.129428	0.685554
	AT5G56550	0.524377	0.681881
	AT5G23080	0.340846	0.681386
	AT4G16950	0.0552971	0.680455
	AT3G45300	0.20096	0.676612
	AT5G45390	0.0449613	0.674895
	AT2G23770	0.177852	0.673606
	AT5G21222	0.181485	0.671795
	AT2G46100	0.254265	0.671047
	AT2G43560	0.0274597	0.669751
	AT5G48760	0.240642	0.66721
	At4g13220	0.443511	0.663848
	AT5G48010	0.331662	0.663696
	AT5G15320	0.0673235	0.661547
	AT4G26630	0.406576	0.65758
	AT1G64330	0.221957	0.655748
	AT5G52640	0.45301	0.654335
	AT2G39470	0.0566624	0.654137
	AT1G05190	0.153479	0.65237
	AT3G49990	0.366072	0.644897
	AT1G03880	0.676593	0.644844
	At4g23670	0.0552989	0.643281
	AT3G09770	0.289351	0.640382
	AT4G19690	0.399603	0.63977
	AT3G16270	0.0986437	0.637704
	AT4G31580	0.177824	0.635847
	AT2G18940	0.459384	0.631693
	AT4G38600	0.215909	0.630028
	AT1G55310	0.634871	0.629319
	AT4G29130	0.308702	0.627294
	AT5G60410	0.173316	0.626781
	AT2G30620	0.162541	0.626576
	AT4G29010	0.0523422	0.623478
	AT3G07680	0.470598	0.620393
	AT5G22950	0.20947	0.619592
	AT1G01140	0.188762	0.618512
	At3g46430	0.31708	0.611655
	AT1G80240	0.435339	0.605807
	ATCG00065	0.332979	0.604746
	AT2G20820	0.0366876	0.603103
	AT3G10020	0.0210971	0.601604
	AT1G20270	0.0487286	0.600354
	AT3G23390	0.120655	0.599394
	AT1G73330	0.154667	0.598003
	AT4G27120	0.626172	0.597759
	AT3G48430	0.264095	0.595474
	AT2G16005	0.845194	0.594173
	AT2G44200	0.40197	0.593984
	AT5G41600	0.22504	0.590502

## Sheet: RP
sextuple vs Col-0
	GeneID	cyRP-Protein	cyRP-Transcript	gene name	description					GeneID	cyRP-Protein	cyRP-Transcript
1	AT5G58420	-1.34491	0.42816	RPS4D	40S ribosomal protein S4-3	ribosomal protein(PC00202)				AT4G37930	-0.718441	0.327903
2	AT1G15250	-1.00296	0.526122	RPL37A	60S ribosomal protein L37-1	ribosomal protein(PC00202)				AT5G27770	-0.483293	-0.134825
3	AT4G02230	-0.930416	0.389116	RPL19C	60S ribosomal protein L19-3	ribosomal protein(PC00202)				AT3G53430	-0.473631	-0.0949187
4	AT2G21580	-0.871417	0.594034	RPS25B	40S ribosomal protein S25-2	ribosomal protein(PC00202)				AT1G71350	-0.275538	-0.149542
5	AT4G15000	-0.802543	0.485536	RPL27C	60S ribosomal protein L27-3	ribosomal protein(PC00202)				AT3G13470	-0.251757	-0.0945121
6	AT5G46430	-0.801751	0.547528	RPL32B	60S ribosomal protein L32-2	ribosomal protein(PC00202)				AT3G56340	-0.235657	0.201323
7	AT2G40590	-0.78893	0.621363	RPS26A	40S ribosomal protein S26-1	ribosomal protein(PC00202)				AT3G53740	-0.215439	0.138522
8	AT1G26880	-0.773351	0.479	RPL34A	60S ribosomal protein L34-1	ribosomal protein(PC00202)				AT3G53020	-0.211644	0.0624865
9	AT3G55170	-0.741264	0.511443	RPL35C	60S ribosomal protein L35-3	ribosomal protein(PC00202)				AT2G42740	-0.190736	0.0655411
10	AT3G16780	-0.710507	0.454871	RPL19B	60S ribosomal protein L19-2	ribosomal protein(PC00202)				AT2G05840	-0.150917	0.0477101
11	AT5G02610	-0.691666	0.633058	RPL35D	60S ribosomal protein L35-4	ribosomal protein(PC00202)				AT2G28000	-0.133182	0.0549663
12	AT2G44860	-0.683534	0.549689	At2g44860	Probable ribosome biogenesis protein RLP24	ribosomal protein(PC00202)				AT4G30800	-0.130784	0.135843
13	AT3G56340	-0.675042	0.227677	RPS26C	40S ribosomal protein S26-3	ribosomal protein(PC00202)				AT5G02500	-0.130722	-0.136473
14	AT5G48760	-0.666924	0.564649	RPL13AD	60S ribosomal protein L13a-4	ribosomal protein(PC00202)				AT1G22780	-0.12368	0.0263948
15	AT5G39850	-0.666909	0.65539	RPS9C	40S ribosomal protein S9-2	ribosomal protein(PC00202)				AT3G04770	-0.119989	-0.202728
16	AT1G61580	-0.661662	0.192058	ARP2	60S ribosomal protein L3-2	ribosomal protein(PC00202)				AT3G17820	-0.116867	-0.136749
17	AT1G14320	-0.65479	0.433452	RPL10A	60S ribosomal protein L10-1	ribosomal protein(PC00202)				AT3G52300	-0.115428	0.0736602
18	AT1G18540	-0.632923	0.463244	RPL6A	60S ribosomal protein L6-1	ribosomal protein(PC00202)				AT1G02780	-0.115197	0.0890838
19	AT4G30800	-0.623507	0.45266	RPS11B	40S ribosomal protein S11-2	ribosomal protein(PC00202)				AT3G09840	-0.108003	0.229066
20	AT3G09500	-0.615392	0.511909	RPL35A	60S ribosomal protein L35-1	ribosomal protein(PC00202)				AT4G35090	-0.102316	0.335787
21	AT4G10450	-0.599201	0.664331	RPL9D	60S ribosomal protein L9-2	ribosomal protein(PC00202)				AT3G14290	-0.101528	0.135791
22	AT4G18100	-0.583228	0.640925	RPL32A	60S ribosomal protein L32-1	ribosomal protein(PC00202)				AT5G27700	-0.0859704	0.0503219
23	AT3G05560	-0.581041	0.536845	RPL22B	60S ribosomal protein L22-2	ribosomal protein(PC00202)				AT3G06700	-0.0829389	-0.0548347
24	AT3G62870	-0.55129	0.391739	RPL7AB	60S ribosomal protein L7a-2	ribosomal protein(PC00202)				AT1G04270	-0.074051	-0.0408087
25	AT3G10610	-0.542084	0.383536	RPS17C	40S ribosomal protein S17-3	ribosomal protein(PC00202)				AT3G14210	-0.0735985	-0.473655
26	AT3G24830	-0.540902	0.55274	RPL13AB	60S ribosomal protein L13a-2	ribosomal protein(PC00202)				AT1G53850	-0.0731934	0.143183
27	AT3G48930	-0.535478	0.37649	RPS11A	40S ribosomal protein S11-1	ribosomal protein(PC00202)				AT4G34670	-0.0728124	0.0941524
28	AT4G29410	-0.53242	0.458554	RPL28C	60S ribosomal protein L28-2	ribosomal protein(PC00202)				AT1G09590	-0.0631149	-0.149785
29	AT3G04400	-0.506338	0.625012	RPL23C	60S ribosomal protein L23	ribosomal protein(PC00202)				AT1G67430	-0.0599471	0.0571945
30	AT4G34555	-0.504992	0.500273	RPS25D	40S ribosomal protein S25-3	ribosomal protein(PC00202)				AT5G66860	-0.0576127	-0.0417024
31	AT1G66580	-0.497136	0.180835	RPL10C	60S ribosomal protein L10-3	ribosomal protein(PC00202)				AT4G21210	-0.0527938	-0.228996
32	AT2G20450	-0.463115	0.687965	RPL14A	60S ribosomal protein L14-1	ribosomal protein(PC00202)				AT2G27710	-0.052105	-0.143856
33	AT3G49910	-0.448086	0.562098	RPL26A	60S ribosomal protein L26-1	ribosomal protein(PC00202)				AT3G09440	-0.0513304	0.111074
34	AT2G21330	-0.445667	0.24385	FBA1	Fructose-bisphosphate aldolase 1, chloroplastic	aldolase(PC00044)				AT1G78630	-0.0480335	0.221156
35	AT3G22230	-0.44169	0.518904	RPL27B	60S ribosomal protein L27-2	ribosomal protein(PC00202)				AT1G27390	-0.0348511	-0.104107
36	AT5G23900	-0.437515	0.388226	RPL13D	60S ribosomal protein L13-3	ribosomal protein(PC00202)				AT3G55280	-0.0315384	-0.0490631
37	AT5G02870	-0.436542	0.290916	RPL4D	60S ribosomal protein L4-2	ribosomal protein(PC00202)				AT2G44860	-0.0295402	0.0883884
38	AT3G13580	-0.420508	0.232688	RPL7D	60S ribosomal protein L7-4	ribosomal protein(PC00202)				AT3G22110	-0.0275206	-0.0390962
39	AT1G43170	-0.398054	0.252438	ARP1	60S ribosomal protein L3-1	ribosomal protein(PC00202)				AT4G23620	-0.0263423	-0.268702
40	AT5G02450	-0.395186	0.586236	RPL36C	60S ribosomal protein L36-3	ribosomal protein(PC00202)				AT5G67510	-0.0254634	-0.407483
41	AT1G02780	-0.38467	0.295466	RPL19A	60S ribosomal protein L19-1	ribosomal protein(PC00202)				AT3G44590	-0.0251353	-0.198355
42	AT1G09590	-0.382841	0.613097	RPL21C	60S ribosomal protein L21-1	ribosomal protein(PC00202)				AT5G57290	-0.0249749	-0.206929
43	AT5G13510	-0.382701	0.385336	RPL10	50S ribosomal protein L10, chloroplastic	ribosomal protein(PC00202)				AT1G01100	-0.0234197	-0.0751821
44	AT2G42710	-0.378398	0.499261	At2g42710	Ribosomal protein L1p/L10e family	ribosomal protein(PC00202)				AT2G18020	-0.0230796	-0.011228
45	AT5G27850	-0.372445	0.454842	RPL18C	60S ribosomal protein L18-3	ribosomal protein(PC00202)				AT1G20620	-0.021449	0.232201
46	AT2G31610	-0.354411	0.489102	RPS3A	40S ribosomal protein S3-1	ribosomal protein(PC00202)				AT1G03090	-0.0204499	2.34592
47	AT4G16444	-0.340111	0.164427	GET1	Protein GET1	ribosomal protein(PC00202)				AT3G55170	-0.019793	0.158762
48	AT5G67510	-0.339374	0.655617	RPL26B	60S ribosomal protein L26-2	ribosomal protein(PC00202)				AT5G39850	-0.0189819	-0.0683382
49	AT2G37600	-0.324828	0.568682	RPL36A	60S ribosomal protein L36-1	ribosomal protein(PC00202)				AT3G23990	-0.0187445	0.170795
50	AT2G05840	-0.319766	0.245649	PAA2	Proteasome subunit alpha type-6-B	protease(PC00190)				AT1G27400	-0.0185669	0.152042
51	AT5G10360	-0.306161	0.467812	RPS6B	40S ribosomal protein S6-2	ribosomal protein(PC00202)				AT1G34430	-0.0172997	-0.000658313
52	AT1G08360	-0.299854	0.220971	RPL10AA	60S ribosomal protein L10a-1	ribosomal protein(PC00202)				AT4G20850	-0.0172583	0.285039
53	AT3G53020	-0.293603	0.529915	RPL24B	60S ribosomal protein L24-2	ribosomal protein(PC00202)				AT2G27720	-0.013344	0.0841705
54	AT4G27090	-0.291077	0.356284	RPL14B	60S ribosomal protein L14-2	ribosomal protein(PC00202)				AT3G48930	-0.0129724	-0.0174731
55	AT4G11150	-0.283685	0.100548	VHA-E1	V-type proton ATPase subunit E1					AT3G02230	-0.0112388	-0.461311
56	AT2G37270	-0.279453	0.470537	RPS5A	40S ribosomal protein S5-1	ribosomal protein(PC00202)				AT1G04480	-0.00924029	-0.0794454
57	AT5G54600	-0.278651	0.295783	RPL24	50S ribosomal protein L24, chloroplastic	ribosomal protein(PC00202)				AT2G36160	-0.00872998	0.0995608
58	AT1G27400	-0.273968	0.30765	RPL17A	60S ribosomal protein L17-1	ribosomal protein(PC00202)				AT3G49010	-0.00507619	-0.000674748
59	AT1G48630	-0.270163	0.392368	RACK1B	Receptor for activated C kinase 1B					AT3G23390	-0.00338247	0.0267797
60	AT3G05590	-0.269937	0.469478	RPL18B	60S ribosomal protein L18-2	ribosomal protein(PC00202)				AT4G13170	-0.00293117	-0.107562
61	AT2G19730	-0.257725	0.48809	RPL28A	60S ribosomal protein L28-1	ribosomal protein(PC00202)				AT3G11510	-0.00199758	-0.151269
62	AT5G28060	-0.246985	0.402647	RPS24B	40S ribosomal protein S24-2	ribosomal protein(PC00202)				AT5G60670	0.00211683	-0.466576
63	AT4G23620	-0.24232	0.5331	At4g23620	Ribosomal protein L25/Gln-tRNA synthetase, anti-codon-binding domain-containing protein	ribosomal protein(PC00202)				AT5G52650	0.0033646	-0.106464
64	AT1G20630	-0.237893	-0.0102561	CAT1	Catalase-1	peroxidase(PC00180)				AT1G48630	0.00476085	-0.460258
65	AT5G15200	-0.231645	0.383276	RPS9B	40S ribosomal protein S9-1	ribosomal protein(PC00202)				AT1G07070	0.00515113	-0.246472
66	AT3G55280	-0.229936	0.465695	RPL23AB	60S ribosomal protein L23a-2	ribosomal protein(PC00202)				AT5G15200	0.00516654	0.026345
67	AT3G07110	-0.229211	0.53571	RPL13AA	60S ribosomal protein L13a-1	ribosomal protein(PC00202)				AT3G49910	0.00533934	-0.242167
68	AT1G41880	-0.214815	0.556246	RPL35AB	60S ribosomal protein L35a-2	ribosomal protein(PC00202)				AT3G09200	0.00592296	0.0157054
69	AT1G79850	-0.20422	#N/A	RPS17	30S ribosomal protein S17, chloroplastic	ribosomal protein(PC00202)				AT1G15250	0.0080389	0.0823993
70	AT4G34670	-0.194787	0.295286	RPS3AB	40S ribosomal protein S3a-2	ribosomal protein(PC00202)				AT1G25260	0.00864019	0.176238
71	AT3G23990	-0.194459	0.196394							AT5G16130	0.0095692	-0.11791
72	AT5G27700	-0.187559	0.514178	RPS21C	40S ribosomal protein S21-2	ribosomal protein(PC00202)				AT5G23900	0.010025	0.101876
73	AT3G53430	-0.18213	0.462497	RPL12B	60S ribosomal protein L12-2	ribosomal protein(PC00202)				AT1G26880	0.0101994	-0.12286
74	AT2G47610	-0.179778	0.398323	RPL7AA	60S ribosomal protein L7a-1	ribosomal protein(PC00202)				AT2G32060	0.0110678	-0.207053
75	AT4G37930	-0.175362	0.14121	SHM1	Serine hydroxymethyltransferase 1, mitochondrial	methyltransferase(PC00155)				AT1G15930	0.0111853	0.335682
76	AT4G20850	-0.164986	-0.413157	TPP2	Tripeptidyl-peptidase 2	serine protease(PC00203)				AT5G20290	0.0115307	-0.0254031
77	AT1G80750	-0.164434	0.498974	RPL7A	60S ribosomal protein L7-1	ribosomal protein(PC00202)				AT3G25860	0.0120367	-0.0115539
78	AT3G22110	-0.151506	0.250671	PAC1	Proteasome subunit alpha type-4-A	protease(PC00190)				AT1G49400	0.0126318	0.0357517
79	AT5G13850	-0.143209	0.235082	At5g13850	Nascent polypeptide-associated complex subunit alpha-like protein 3	basic helix-loop-helix transcription factor(PC00055)				AT5G37600	0.0132642	0.313445
80	AT4G36130	-0.121918	0.388075	RPL8C	60S ribosomal protein L8-3	ribosomal protein(PC00202)				AT3G52580	0.016562	0.09977
81	AT4G21210	-0.121901	0.142825	RP1	Pyruvate, phosphate dikinase regulatory protein 1, chloroplastic	kinase modulator(PC00140)				AT2G40510	0.0168593	0.112155
82	AT4G00100	-0.118395	0.299535	RPS13B	40S ribosomal protein S13-2	ribosomal protein(PC00202)				AT5G39740	0.0173538	0.022129
83	AT1G55490	-0.113193	0.0910686	CPN60B1	Chaperonin 60 subunit beta 1, chloroplastic					AT4G36130	0.0179604	-0.044155
84	AT1G03090	-0.107746	-0.404141	MCCA	Methylcrotonoyl-CoA carboxylase subunit alpha, mitochondrial	ligase(PC00142)				AT5G46430	0.0209118	-0.0743302
85	AT1G48830	-0.107037	0.385178	RPS7A	40S ribosomal protein S7-1	ribosomal protein(PC00202)				AT5G55070	0.0221721	0.113032
86	ATCG00490	-0.102338	-0.190981	rbcL	Ribulose bisphosphate carboxylase large chain	lyase(PC00144)				AT3G09630	0.0223206	0.167978
87	AT5G26000	-0.101049	-0.282285	TGG1	Myrosinase 1	glycosidase(PC00110)				AT5G10360	0.0227448	-0.0601618
88	AT2G42740	-0.0933381	0.433156	RPL11A	60S ribosomal protein L11-1	ribosomal protein(PC00202)				AT5G15650	0.0236919	-0.695139
89	AT3G49010	-0.0891181	0.451953	RPL13B	60S ribosomal protein L13-1	ribosomal protein(PC00202)				AT3G02560	0.0239612	0.190859
90	AT5G23740	-0.0809259	0.445827	RPS11C	40S ribosomal protein S11-3	ribosomal protein(PC00202)				AT3G53870	0.0249341	0.00786826
91	AT3G62030	-0.0751428	0.250424	CYP20-3	Peptidyl-prolyl cis-trans isomerase CYP20-3, chloroplastic	chaperone(PC00072)				AT3G51260	0.0255933	-0.143878
92	AT2G28000	-0.0722145	0.248969	CPN60A1	Chaperonin 60 subunit alpha 1, chloroplastic					AT2G42710	0.0267643	0.083801
93	AT3G14290	-0.0692822	0.10174	PAE2	Proteasome subunit alpha type-5-B	protease(PC00190)				AT3G12390	0.0273788	0.0983092
94	AT3G14420	-0.0564919	-0.0919682	GLO1	(S)-2-hydroxy-acid oxidase GLO1	oxidoreductase(PC00176)				AT2G19740	0.028642	0.207256
95	AT2G41840	-0.0537499	0.32134	RPS2C	40S ribosomal protein S2-3	ribosomal protein(PC00202)				AT3G18130	0.0311042	-0.542422
96	AT1G01120	-0.0343471	0.119763	KCS1	3-ketoacyl-CoA synthase 1					AT4G29430	0.031206	-0.198846
97	AT3G02230	-0.0293073	0.243156	RGP1	UDP-arabinopyranose mutase 1	mutase(PC00160)				AT1G08360	0.0315453	0.134231
98	AT2G43030	-0.0246189	0.222805	RPL3A	50S ribosomal protein L3-1, chloroplastic	ribosomal protein(PC00202)				AT5G24490	0.0323784	1.0053
99	AT2G27710	-0.0225062	0.46367	RPP2B	60S acidic ribosomal protein P2-2	ribosomal protein(PC00202)				AT3G10090	0.0337155	0.0728824
100	AT4G31700	-0.0131807	0.586035	RPS6A	40S ribosomal protein S6-1	ribosomal protein(PC00202)				AT5G13510	0.0351697	0.18118
101	AT2G01250	-0.0103623	0.392233	RPL7B	60S ribosomal protein L7-2	ribosomal protein(PC00202)				AT2G37190	0.0354927	-0.0465702
102	AT1G32990	-0.00988864	0.242626	RPL11	50S ribosomal protein L11, chloroplastic	ribosomal protein(PC00202)				AT4G39200	0.0369642	0.123527
103	AT5G35630	-0.00977183	0.127473	GLN2	Glutamine synthetase, chloroplastic/mitochondrial	ligase(PC00142)				AT5G02870	0.0370016	-0.0153043
104	AT3G25520	-0.00916832	0.363244	RPL5A	60S ribosomal protein L5-1	ribosomal protein(PC00202)				AT2G43460	0.0380549	-0.052877
105	AT1G15930	-0.00101368	0.276664	RPS12A	40S ribosomal protein S12-1	ribosomal protein(PC00202)				AT2G43030	0.0395426	0.116663
106	AT3G09200	-0.0010087	0.343178	RPP0B	60S acidic ribosomal protein P0-2	ribosomal protein(PC00202)				AT5G41520	0.0396757	-0.0182698
107	AT5G07090	0.0014597	0.452579	RPS4B	40S ribosomal protein S4-2	ribosomal protein(PC00202)				AT5G47700	0.0396816	-0.101477
108	AT4G25740	0.00915055	0.656215	RPS10A	40S ribosomal protein S10-1	ribosomal protein(PC00202)				AT1G43170	0.0398369	0.00953695
109	AT3G25860	0.0107271	0.362693	LTA2	Dihydrolipoyllysine-residue acetyltransferase component 4 of pyruvate dehydrogenase complex, chloroplastic	acetyltransferase(PC00038)				AT5G35530	0.0400934	-0.0162441
110	AT2G44120	0.0192106	0.397991	RPL7C	60S ribosomal protein L7-3	ribosomal protein(PC00202)				AT1G66580	0.0403869	0.999507
111	AT2G36160	0.0196136	0.498513	RPS14A	40S ribosomal protein S14-1	ribosomal protein(PC00202)				AT1G57660	0.0417633	-0.0402473
112	AT3G04920	0.0285139	0.395712	RPS24A	40S ribosomal protein S24-1	ribosomal protein(PC00202)				AT1G72370	0.0421802	-0.0715014
113	AT1G74060	0.0402233	0.275711	RPL6B	60S ribosomal protein L6-2	ribosomal protein(PC00202)				AT3G07110	0.042812	-0.154516
114	AT3G60245	0.0410565	0.63633	RPL37AC	60S ribosomal protein L37a-2	ribosomal protein(PC00202)				AT4G25740	0.0432256	-0.272734
115	AT5G15750	0.0412276	0.375203	At5g15750	Alpha-L RNA-binding motif/Ribosomal protein S4 family protein	ribosomal protein(PC00202)				AT3G47370	0.0449363	0.00531411
116	AT1G56450	0.046779	0.269243	PBG1	Proteasome subunit beta type-4	protease(PC00190)				AT1G48830	0.0465921	0.127115
117	AT3G02080	0.0471226	0.475486	RPS19A	40S ribosomal protein S19-1	ribosomal protein(PC00202)				AT5G13850	0.0475552	0.115649
118	AT3G09840	0.0499371	-0.0823093	CDC48A	Cell division control protein 48 homolog A	primary active transporter(PC00068)				AT4G17390	0.0487269	0.0235168
119	AT3G12390	0.0555874	0.384577	At3g12390	Nascent polypeptide-associated complex subunit alpha-like protein 1	basic helix-loop-helix transcription factor(PC00055)				AT1G07770	0.0500451	0.061085
120	AT3G02560	0.055814	0.268403	RPS7B	40S ribosomal protein S7-2	ribosomal protein(PC00202)				AT1G69620	0.0502269	0.0876634
121	AT3G13470	0.056783	0.101453	CPN60B2	Chaperonin 60 subunit beta 2, chloroplastic					AT3G16780	0.0505177	-0.274142
122	AT2G33370	0.06255	0.543592							AT3G17170	0.0514833	-0.8764
123	AT3G14600	0.0644146	0.451183	RPL18AC	60S ribosomal protein L18a-3	ribosomal protein(PC00202)				AT2G41840	0.0516533	-0.0269106
124	AT3G44590	0.0768102	0.76694	RPP2D	60S acidic ribosomal protein P2-4	ribosomal protein(PC00202)				AT5G02960	0.0517926	-0.075251
125	AT2G32060	0.0794047	0.597839	RPS12C	40S ribosomal protein S12-2	ribosomal protein(PC00202)				AT4G15000	0.0523237	-0.270132
126	AT1G07770	0.0798974	0.288195	RPS15AF	40S ribosomal protein S15a-1	ribosomal protein(PC00202)				AT1G74050	0.0524549	0.20478
127	AT5G55990	0.0849749	0.0874759	CBL2	Calcineurin B-like protein 2					AT1G18080	0.054981	-0.0324456
128	AT5G24490	0.0862322	0.180694	At5g24490	30S ribosomal protein	ribosomal protein(PC00202)				AT1G52300	0.0551347	0.0594342
129	AT1G20620	0.0865294	0.181765	CAT3	Catalase-3	peroxidase(PC00180)				AT4G11150	0.0562108	0.175868
130	AT1G27390	0.087275	0.254787	TOM20-2	Mitochondrial import receptor subunit TOM20-2	primary active transporter(PC00068)				AT2G07725	0.0590507	4.22413
131	AT5G56710	0.0901838	0.493843	RPL31C	60S ribosomal protein L31-3	ribosomal protein(PC00202)				AT3G04230	0.0598595	-0.25478
132	AT1G04270	0.0922968	0.463229	RPS15A	40S ribosomal protein S15-1	ribosomal protein(PC00202)				AT4G31700	0.0609908	-0.17493
133	AT2G27530	0.0967012	0.46052	RPL10AB	60S ribosomal protein L10a-2	ribosomal protein(PC00202)				AT1G79850	0.0613421	#N/A
134	AT5G02500	0.0968265	0.018027	HSP70-1	Heat shock 70 kDa protein 1	Hsp70 family chaperone(PC00027)				AT1G26910	0.0615779	-0.122766
135	AT5G18380	0.11008	0.613391	RPS16C	40S ribosomal protein S16-3	ribosomal protein(PC00202)				AT5G48760	0.0636402	0.00366785
136	AT1G22780	0.113746	0.55025	RPS18C	40S ribosomal protein S18	ribosomal protein(PC00202)				AT3G18740	0.0643017	-0.0840145
137	AT3G17820	0.115218	0.282555	GLN1-3	Glutamine synthetase cytosolic isozyme 1-3	ligase(PC00142)				AT1G41880	0.0644284	-0.0368574
138	AT5G52650	0.116023	0.491219	RPS10C	40S ribosomal protein S10-3	ribosomal protein(PC00202)				AT1G74060	0.0647263	0.107205
139	AT1G67430	0.122521	0.448418	RPL17B	60S ribosomal protein L17-2	ribosomal protein(PC00202)				AT2G19730	0.0664675	0.0915283
140	AT1G67090	0.132025	0.0519355	RBCS-1A	Ribulose bisphosphate carboxylase small subunit 1A, chloroplastic					AT4G27090	0.0672102	0.0552294
141	AT5G37600	0.168476	-0.117697	GLN1-1	Glutamine synthetase cytosolic isozyme 1-1	ligase(PC00142)				AT2G47610	0.0679162	0.0367341
142	AT3G52580	0.169557	0.396074	RPS14C	40S ribosomal protein S14-3	ribosomal protein(PC00202)				AT5G15520	0.0680903	-0.0388228
143	AT1G07320	0.178408	0.14954	RPL4	50S ribosomal protein L4, chloroplastic	ribosomal protein(PC00202)				AT1G18540	0.0687968	0.00881229
144	AT1G72370	0.196582	0.419549	RPSaA	40S ribosomal protein Sa-1	ribosomal protein(PC00202)				AT1G20630	0.0699503	0.818504
145	AT5G41520	0.202486	0.406907	RPS10B	40S ribosomal protein S10-2	ribosomal protein(PC00202)				AT2G20450	0.070059	-0.225892
146	AT1G33120	0.208187	0.376686	RPL9C	60S ribosomal protein L9-1	ribosomal protein(PC00202)				AT3G60245	0.0718446	-0.0275621
147	AT3G18130	0.213673	0.451966	RACK1C	Receptor for activated C kinase 1C					AT2G27530	0.0729299	-0.0128447
148	AT5G47930	0.217523	0.522586	RPS27D	40S ribosomal protein S27-3	ribosomal protein(PC00202)				AT1G32990	0.073586	0.0404673
149	AT3G52300	0.232737	0.217992	At3g52300	ATP synthase subunit d, mitochondrial	ATP synthase(PC00002)				AT1G56450	0.0750163	0.0256631
150	AT3G09630	0.251749	0.2577	RPL4A	60S ribosomal protein L4-1	ribosomal protein(PC00202)				AT1G23290	0.0758214	#N/A
151	AT5G15650	0.266638	0.118541	RGP2	UDP-arabinopyranose mutase 2	mutase(PC00160)				AT2G39390	0.0776637	0.06403
152	AT3G61111	0.288882	0.366706	At3g61111	40S ribosomal protein S27	ribosomal protein(PC00202)				AT4G18100	0.0778291	-0.0350151
153	AT2G24090	0.298695	0.340703	RPL35	50S ribosomal protein L35, chloroplastic	ribosomal protein(PC00202)				AT4G29410	0.0780281	0.159611
154	AT1G25260	0.316359	0.438188	RDP1	Ribosome assembly factor mrt4					AT3G18080	0.078208	0.267523
155	AT5G27770	0.338757	0.604157	RPL22C	60S ribosomal protein L22-3	ribosomal protein(PC00202)				AT1G64510	0.0782858	0.206144
156	AT3G14210	0.353019	0.0644066	ESM1	GDSL esterase/lipase ESM1	lipase(PC00143)				AT4G16444	0.0789754	-0.0377355
157	AT5G35530	0.353913	0.36097	RPS3C	40S ribosomal protein S3-3	ribosomal protein(PC00202)				AT5G35630	0.082174	-0.0390055
158	ATCG00770	0.362223	-0.337143	rps8	30S ribosomal protein S8, chloroplastic	ribosomal protein(PC00202)				AT5G02610	0.0826798	-0.0749142
159	AT1G53850	0.364275	0.234273	PAE1	Proteasome subunit alpha type-5-A	protease(PC00190)				AT3G14420	0.0840465	0.458797
160	AT5G39740	0.36457	0.445568	RPL5B	60S ribosomal protein L5-2	ribosomal protein(PC00202)				AT3G22230	0.0844073	0.0389681
161	AT4G25890	0.381961	0.618625	RPP3A	60S acidic ribosomal protein P3-1	ribosomal protein(PC00202)				AT2G34480	0.0854086	0.0958507
162	AT3G18080	0.396384	-0.192068	BGLU44	Beta-glucosidase 44	glycosidase(PC00110)				AT3G09500	0.0855497	-0.135189
163	AT1G23290	0.398608	#N/A	RPL27AB	60S ribosomal protein L27a-2	ribosomal protein(PC00202)				AT4G25890	0.0861993	-0.0157857
164	AT5G55070	0.451092	0.120149	At5g55070	Dihydrolipoyllysine-residue succinyltransferase component of 2-oxoglutarate dehydrogenase complex 1, mitochondrial	transferase(PC00220)				AT1G67090	0.0871321	0.465958
165	AT2G34480	0.4579	0.526988	RPL18AB	60S ribosomal protein L18a-2	ribosomal protein(PC00202)				AT4G01310	0.0875328	0.221207
166	AT2G18020	0.46652	0.517552	RPL8A	60S ribosomal protein L8-1	ribosomal protein(PC00202)				AT5G47930	0.0899049	-0.135711
167	AT3G53740	0.523359	0.336462	RPL36B	60S ribosomal protein L36-2	ribosomal protein(PC00202)				AT2G05220	0.0912808	0.0333639
168	AT2G27720	0.546443	0.304303	RPP2A	60S acidic ribosomal protein P2-1	ribosomal protein(PC00202)				AT1G66200	0.0919938	-1.3563
169	AT5G09510	0.555406	0.584517	RPS15D	40S ribosomal protein S15-4	ribosomal protein(PC00202)				AT1G07320	0.0937111	0.0247118
170	AT1G11860	0.561222	0.152431	GDCST	Aminomethyltransferase, mitochondrial	methyltransferase(PC00155)				AT1G80750	0.0940336	0.0572952
171	AT3G23390	0.605807	0.435339	CPN60	Chaperonin CPN60, mitochondrial					AT2G31610	0.0942294	-0.167005
172	AT5G57290	0.629319	0.634871	RPP3B	60S acidic ribosomal protein P3-2	ribosomal protein(PC00202)				AT2G21330	0.0973103	0.407304
173	AT4G35090	0.644801	-0.220829	CAT2	Catalase-2	peroxidase(PC00180)				AT5G58420	0.0988172	-0.208298
174	AT5G02960	0.690183	0.525494	RPS23B	40S ribosomal protein S23-2	ribosomal protein(PC00202)				AT5G64140	0.100097	0.0564184
175	AT3G09440	0.691512	0.380397	HSP70-3	Heat shock 70 kDa protein 3	Hsp70 family chaperone(PC00027)				AT3G05560	0.100334	-0.128332
176	AT4G17390	0.70116	0.530988	RPL15B	60S ribosomal protein L15-2	ribosomal protein(PC00202)				AT5G26000	0.101528	0.359768
177	AT3G14410	0.720415	0.0897383	At3g14410	Probable sugar phosphate/phosphate translocator At3g14410	secondary carrier transporter(PC00258)				AT5G15750	0.105611	0.336515
178	AT5G20290	0.726847	0.394114	RPS8A	40S ribosomal protein S8-1	ribosomal protein(PC00202)				AT3G43980	0.106624	-0.126588
179	AT4G01310	0.77583	0.142658	RPL5	50S ribosomal protein L5, chloroplastic	ribosomal protein(PC00202)				AT4G10450	0.107096	-0.176506
180	AT3G10090	0.779083	0.595089	RPS28B	40S ribosomal protein S28-1	ribosomal protein(PC00202)				AT3G02080	0.108008	0.163611
181	ATCG00800	0.793388	0.0629105	rps3	30S ribosomal protein S3, chloroplastic	ribosomal protein(PC00202)				AT1G55490	0.109316	-0.0342142
182	AT1G78630	0.810813	0.168781	RPL13	50S ribosomal protein L13, chloroplastic	ribosomal protein(PC00202)				AT3G60770	0.109537	-0.0941742
183	AT1G34430	0.818896	-0.000465659	EMB3003	Dihydrolipoyllysine-residue acetyltransferase component 5 of pyruvate dehydrogenase complex, chloroplastic	acetyltransferase(PC00038)				AT2G21580	0.111426	0.181915
184	AT2G43460	0.864053	0.512744	RPL38B	60S ribosomal protein L38	ribosomal protein(PC00202)				AT2G39460	0.114351	0.0847786
185	AT5G64140	0.86465	0.510963	RPS28C	40S ribosomal protein S28-2	ribosomal protein(PC00202)				AT5G18380	0.116203	-0.17546
186	AT3G47370	0.956632	0.429184	RPS20B	40S ribosomal protein S20-2	ribosomal protein(PC00202)				AT1G73180	0.117415	-0.0506972
187	AT1G73180	1.00184	0.0337456	At1g73180	Eukaryotic translation initiation factor 2A	translation initiation factor(PC00224)				AT3G46040	0.121539	0.0984421
188	AT3G06680	1.0547	0.611991	RPL29B	60S ribosomal protein L29-2	ribosomal protein(PC00202)				AT3G04840	0.121584	-0.0324057
189	AT1G18080	1.11221	0.37803	RACK1A	Receptor for activated C kinase 1A					AT3G05590	0.125643	-0.08298
190	AT3G53870	1.18627	0.437269	RPS3B	40S ribosomal protein S3-2	ribosomal protein(PC00202)				AT1G33120	0.127342	0.249889
191	AT5G16130	1.20997	0.395221	RPS7C	40S ribosomal protein S7-3	ribosomal protein(PC00202)				AT3G04920	0.128169	0.0050604
192	AT3G45030	1.36375	0.488962	RPS20C	40S ribosomal protein S20-1	ribosomal protein(PC00202)				AT2G36620	0.128718	-0.0853236
193	AT4G14320	1.40207	0.551991	RPL36AB	60S ribosomal protein L36a	ribosomal protein(PC00202)				AT3G24830	0.132169	-0.0438743
194	AT1G64510	2.26869	0.225586	RPS6	30S ribosomal protein S6 alpha, chloroplastic	ribosomal protein(PC00202)				AT3G13580	0.132215	0.43342
										AT1G14320	0.134913	0.0223067
										AT5G23740	0.13702	-0.0864358
										AT3G62030	0.138198	0.0786735
										AT1G61580	0.140882	-0.416582
										AT5G61170	0.142896	-0.177829
										AT4G00810	0.14424	-0.0517823
										AT5G22440	0.144472	-0.211055
										AT3G62870	0.144862	0.0596148
										AT1G11860	0.145441	0.0170415
										AT2G37600	0.145766	-0.116342
										AT3G11940	0.146132	0.166893
										AT5G02450	0.148897	-0.153424
										AT2G01250	0.152896	0.0426551
										AT5G28060	0.153374	0.150826
										AT5G09510	0.15415	0.0326304
										AT3G14600	0.15518	0.149958
										AT2G24090	0.15741	0.0525692
										AT2G45710	0.157765	-0.0821692
										AT5G27850	0.169513	0.107518
										AT4G00100	0.170993	0.230527
										AT1G01120	0.176029	-0.799951
										AT3G25520	0.176321	0.0220473
										AT3G14410	0.177921	-0.34865
										AT4G02230	0.207771	0.142893
										AT3G53890	0.215699	-0.0728623
										AT2G44120	0.218244	0.142424
										AT3G45030	0.250003	0.0892189
										AT1G77940	0.27974	0.212692
										AT3G06680	0.30607	-0.323035
										AT1G59359	0.518591	-0.351624

## Sheet: heaqtmap
scale: -1 to 1		D	Transcript	Protein			E	Transcript	Protein			F	Transcript	Protein			G	Transcript	Protein			H	Transcript	Protein
	Cytosol	AT4G34870	0.332516	0.348549	r-cyclophilin 5		AT2G31610	0.464323	-0.354411	RPS3A		AT3G01740	0.373722	-0.294394	uL37m		AT1G01510	-0.147006	-1.05236	AN		AT1G01140	-0.377262	-0.62479	SOS2
	cytosol	AT4G34870	0.332516	0.348549	ROC5		AT1G74970	0.167931	-0.596853	RPS9		AT3G59650	0.68359	-0.306526	uL51m		AT1G11260	-0.115919	-0.32092	STP1		AT1G03220	-0.206621	-0.356381	Aspartyl protease
	Cytosol	AT4G02450	0.187886	0.407296	HSP20L1		AT5G48760	0.528867	-0.666924	RPL13AD		AT1G24240	0.222639	-0.316801	uL19m		AT1G13980	-0.273654	-0.370739	EMB30		AT1G15690	-0.257313	-0.353835	Pyrophosphatase
	cytosol	AT4G02450	0.187886	0.407296	HIP1		AT5G27820	0.32079	-0.763177	uL18M		AT1G16870	0.160615	-0.334855	uS28m		AT1G17580	-0.449562	-0.370722	MYA1		AT1G28380	-0.4434	-0.404988	MAC
	cytosol	AT4G22670	0.179673	0.563198	TPR11		AT3G05590	0.44495	-0.269937	RPL18B		AT1G31817	0.0923424	-0.415836	uL18m		AT1G21170	-0.329329	-0.557098	SEC5B		AT1G47600	-0.715446	-0.353609	BG 34
	Cytosol	AT3G09440	0.337436	0.691512	Hsp70		AT5G67510	0.619583	-0.339374	RPL26B		AT3G18240	0.114824	-0.503561	uS24m		AT1G28420	-0.273625	-0.455625	HB-1		AT1G51500	-0.156514	-0.52143	ABC-2
	Cytosol	AT5G16070	0.1934	0.932228	TCP-1		AT5G27850	0.422849	-0.372445	RPL18C		ATCG00810	0.260852	-0.530745	uL22m		AT1G54490	-0.204454	-0.378964	EIN5		AT2G16005	-0.849954	-1.16663	MD-2
	cytosol	AT5G16070	0.1934	0.932228	PFD1		AT1G31817	0.0923424	-0.415836	NFD3		AT4G11120	0.34278	-0.579374	EF-Ts		AT1G70940	-0.0668869	-0.433895	PIN3		AT2G19450	-0.30431	-0.542703	MBOAT
	Cytosol	AT5G53400	0.339456	1.3294	HSP20L2		AT3G54210	0.279866	-0.430315	RPL17		AT1G64880	0.281794	-0.842049	uS5m		AT1G71270	-0.206134	-0.598874	VPS52		AT2G38760	-0.0252024	-0.610765	Annexin 3
	cytosol	AT5G53400	0.339456	1.3294	BOB1		AT1G05190	0.117457	-0.596007	RPL6		AT4G30930	0.208233	-0.853669	uL21m		AT2G47000	-0.227592	-0.518819	ABCB4		AT3G20290	-0.0416583	-0.375328	EPS15 HD1
	plastid	AT5G17710	0.130346	0.296579	CDF1		AT5G46430	0.515596	-0.801751	RPL32B		AT3G49240	0.116125	-0.371451	PPR1		AT3G02260	-0.522063	-0.355272	TIR3		AT3G25780	-0.0665034	-0.62048	cyclase 3
	Plastid	AT5G48580	0.401337	0.313582	FKBP15-2		AT4G30930	0.208233	-0.853669	RPL21M		AT5G28460	0.398117	-0.307808	PPR2		AT3G03110	-0.621587	-0.474386	XPO1B		AT3G44110	-0.0355845	-0.271001	DNAJ3
	Plastid	AT4G34870	0.332516	0.348549	CYP18-4		AT3G56910	0.3407	-0.945474	PSRP5		AT5G60960	0.330191	-0.649616	PPR3		AT3G07160	-0.303719	-0.277197	GSL10		AT3G50310	-0.307447	-2.01437	MPKKK20
	plastid	AT5G23040	0.211649	0.398456	CNX1		AT5G58420	0.403916	-1.34491	RPS4D		AT3G04760	0.0163247	-0.716064	PPR4		AT3G10380	-0.262012	-0.391048	SEC8		AT3G59770	-0.358481	-0.437145	SAC9
	Plastid	AT2G04030	0.130842	0.401218	htpG		AT1G27400	0.281545	-0.273968	RPL17A		AT3G46610	0.056291	-0.270159	PPR5		AT3G12280	-0.100764	-0.459787	RBR1		AT4G17260	-0.209149	-0.581307	MDH
	Plastid	AT5G49910	0.25549	0.440639	cpHsp70-6		AT5G54600	0.263218	-0.278651	RPL24		AT1G56345	0.509967	-0.665768	PUS1		AT3G48430	-0.122084	-0.681403	EIN6		AT4G26630	-0.0566044	-0.818712	DEK
	plastid	AT5G49910	0.25549	0.440639	CCT6-1		AT2G37270	0.446339	-0.279453	RPS5A		AT5G43780	0.169029	-0.399171	PUS2		AT3G48860	-0.0935138	-0.322731	SCD2		AT4G32150	-0.145309	-0.701761	VAMP711
	Plastid	AT3G15520	-0.0172123	0.464769	CYP37		AT1G35680	0.344945	-0.32922	RPL21		AT5G10690	0.074523	-0.303561	CBSPPR1		AT3G61650	-0.0542253	-0.428654	TUBG1		AT5G08560	-0.134902	-0.505337	WD-40
	Plastid	AT2G43560	0.212439	0.699136	FKBP16-3		AT5G13510	0.0787818	-0.382701	RPL10		AT4G34830	-0.0385703	-0.357081	MRL1		AT3G62150	-0.466808	-0.663664	ABCB21		AT5G10230	-0.166291	-0.876647	annexin 7
	Plastid	AT4G24280	0.022819	0.828716	cpHsp70-7		AT5G23900	0.365829	-0.437515	RPL13D		AT3G49240	0.116125	-0.371451	EMB1796		AT4G08920	-0.105308	-0.305745	HY4		AT5G12250	-0.216119	-0.461076	TUB6
	plastid	AT4G24280	0.022819	0.828716	CPN10		AT5G40950	0.357646	-0.458317	RPL27		AT5G46580	0.217985	-0.420171	TPR320		AT5G13010	-0.483861	-0.27029	EMB3011		AT5G14950	-0.101003	-0.40363	Alpha-mannosidase II
	plastid	AT3G47650	0.385948	1.64911	ERDJ3B		AT3G04400	0.580963	-0.506338	RPL23A		AT5G21222	-0.0715101	-0.620941	ATC401		AT5G19530	-0.00243048	-0.402295	ACL5		AT5G19690	-0.0552144	-0.487346	STSL A
							AT5G39850	0.599995	-0.666909	RPS9C		AT3G04760	0.0163247	-0.716064	TPR978		AT5G20350	-0.311043	-0.369024	TIP1		AT5G20350	-0.311043	-0.369024	Ankyrin RP
												AT2G18940	-0.0717606	-0.874364	TPR430		AT5G20490	-0.421751	-0.416183	XIK		AT5G22360	-0.063938	-0.96824	VAMP714
												AT2G29760	-0.0513736	-0.959379	PCMP-H33		AT5G43900	-0.252531	-0.593852	MYA2		AT5G37370	-0.0335084	-0.5669	PRP38
												AT1G56345	0.509967	-0.665768	PUS		AT5G58220	-0.022188	-1.04791	TTL		AT5G47910	-0.4995	-0.478058	RbohD
																	AT5G60410	-0.270237	-0.613443	SIZ1
