# Supplementary material for: Perturbation of mitochondrial Ca2+ homeostasis activates cross-compartmental proteostatic response in Arabidopsis
Source: Stress Biol. 2026 May 28;6(1):40. doi: 10.1007/s44154-026-00314-4 (PMC13219543; doi:10.1007/s44154-026-00314-4)
Supplement: Supplementary file 6 — Supplementary Material 6: Table S5. The monosomal and polysomal transcripts for analysis of translation efficiency. [file 44154_2026_314_MOESM6_ESM.xlsx]

## Sheet: Instruction
Supplementary Table S5. The monosomal and polysomal transcripts for analysis of translation efficiency.
The instructions for Supplementary Table S5.
Sheet Names	Coorresponding legends
T1	Translational efficiency upregulated hits (monosome to polysome shift), log2 ratio of (2OX_polysome/Col-0_polysome vs 2OX_monosome/Col-0_monosome), matching criteria: log2FC>0.32, VIP (of either mono or poly comparisons) > 1.
T2	GO-terms (from T1).
T3	Translational efficiency downregulated hits (polysome to monosome shift).
T4	GO-terms (from T3).
T5	Translational efficiency upregulated hits (monosome to polysome shift), log2 ratio of [sextuple_polysome/Col-0_polysome vs sextuple_monosome/Col-0_monosome], matching criteria: log2FC>0.32, VIP (of either mono or poly comparisons) > 1.
T6	GO-terms (from T5).
T7	Translational efficiency downregulated hits (polysome to monosome shift).
T8	GO-terms (from T7).
T9	Translational efficiency upregulated hits (monosome to polysome shift), log2 ratio of [Col-0 AA_polysome/Col-0 CK_polysome vs Col-0 AA_monosome/Col-0 CK_monosome], matching criteria: log2FC>0.32, VIP (of either mono or poly comparisons) > 1.
T10	GO-terms (from T9).
T11	Translational efficiency downregulated hits (polysome to monosome shift).
T12	GO-terms (from T11).
T13	The genes enriched in RNA modification process related to Fig. 5, d-g.
T14	The fold change of translational efficiency and transcript of cyRP related to Fig. S3.
Note
Monosomal RNA sample names	Polysomal RNA sample names
Colm2	Colp2
Colm3	Colp3
Colm4	Colp4
2OXm1	2OXp1
2OXm2	2OXp2
2OXm3	2OXp3
Colm1	Colp1
Colm2	Colp2
Colm4	Colp4
sextuplem1	sextuplep1
sextuplem2	sextuplep2
sextuplem3	sextuplep3
AAm1	AAp1
AAm2	AAp2
AAm3	AAp3
CKm1	CKp1
CKm2	CKp2
CKm3	CKp3

## Sheet: T1 2OX_TE_High
GeneID	log2FC(2OXpvsColp)	pvalue(2OXpvsColp)	padj(2OXpvsColp)	VIP(2OXpvsColp)	log2FC(2OXmvsColm)	pvalue(2OXmvsColm1)	padj(2OXmvsColm)	VIP(2OXmvsColm)	TE(2OXpvsColp1VS2OXmvsColm)
AT1G56650	5.24324	0.00804726	0.4643	1.43049	-5.71892	0.00318768	0.452724	1.91543	10.9622
AT3G26150	5.65915	0.0104705	0.517843	1.22854	-5.05397	0.110827	1	1.00537	10.7131
AT2G16367	4.80553	0.0296487	0.809852	1.58422	-5.48882	0.0803388	1	1.00532	10.2944
AT2G00780	5.26399	0.0140407	0.594712	1.55576	-4.53107	0.0995589	1	1.51349	9.79506
AT5G07735	4.81052	0.0900654	1	0.998817	-4.96098	0.030959	0.971924	1.7805	9.77149
AT1G66720	3.85973	0.153191	1	1.5852	-5.70806	0.0166293	0.844244	1.49858	9.56779
AT2G21900	5.63754	0.002087	0.233362	1.69126	-3.86966	0.310323	1	1.00532	9.50721
AT3G45720	4.22964	0.137828	1	1.01242	-5.23975	0.0995393	1	1.00537	9.46939
AT2G11815	4.14283	0.186215	1	0.999052	-5.01758	0.0541008	1	1.4706	9.16041
AT5G04630	4.26464	0.126212	1	1.02716	-4.84057	0.138735	1	1.00537	9.10521
AT5G40275	4.67895	0.0426855	0.887147	1.38768	-4.28591	0.212504	1	1.00538	8.96486
AT3G12840	5.0337	0.0220838	0.711681	1.49968	-3.82899	0.23622	1	1.2882	8.86269
AT4G23390	2.88993	0.61556	1	0.999229	-5.78556	0.016396	0.844244	1.41507	8.67549
AT1G50130	4.22967	0.138064	1	1.01242	-4.33916	0.132299	1	1.38456	8.56883
AT1G71150	3.54004	0.231104	1	1.58574	-4.8264	0.142867	1	1.00532	8.36644
AT3G43710	4.8105	0.0900015	1	0.998817	-3.52611	0.387655	1	1.00537	8.3366
AT4G06935	4.22965	0.137886	1	1.01242	-4.07072	0.25579	1	1.00537	8.30037
AT2G35590	3.8888	0.212106	1	1.02813	-4.3814	0.124047	1	1.58396	8.27019
AT4G03063	4.74332	0.0421457	0.883102	1.31948	-3.52605	0.386288	1	1.00537	8.26937
AT3G46186	4.16529	0.0762115	0.986919	2.12804	-4.07069	0.255068	1	1.00537	8.23598
AT5G43090	2.77642	0.616292	1	1.0132	-5.41096	0.0431265	1	1.13141	8.18739
AT1G48100	3.67692	0.292493	1	1.01283	-4.49673	0.108936	1	1.34259	8.17365
AT3G03555	4.62877	0.0945565	1	1.012	-3.52611	0.387888	1	1.00537	8.15489
AT5G54990	4.54555	0.0666315	0.966191	1.36716	-3.5261	0.387563	1	1.00537	8.07165
AT1G47700	3.67697	0.292928	1	1.01283	-4.28586	0.212955	1	1.00538	7.96284
AT5G54740	2.7756	0.612993	1	1.0132	-5.09625	0.0553773	1	1.22409	7.87186
AT3G20360	3.77473	0.161091	1	1.4088	-4.09535	0.168484	1	1.45972	7.87008
AT3G22910	2.88752	0.612622	1	0.999229	-4.95969	0.0250917	0.932251	2.00415	7.84721
AT4G14730	4.38534	0.0737474	0.982053	1.46215	-3.44133	0.112486	1	1.09379	7.82666
AT2G34555	4.26458	0.126319	1	1.02716	-3.54079	0.299611	1	1.58916	7.80538
AT5G00375	2.52674	0.629546	1	1.03063	-5.23092	0.0425582	1	1.34615	7.75766
AT5G36100	2.77594	0.614351	1	1.0132	-4.95969	0.0251009	0.932251	2.00415	7.73564
AT2G10450	3.82782	0.230695	1	0.999126	-3.8993	0.307235	1	1.00538	7.72712
AT3G44570	3.37139	0.407931	1	1.02922	-4.28589	0.212681	1	1.00538	7.65728
AT2G18190	3.82722	0.229261	1	0.999126	-3.82388	0.310627	1	1.00537	7.65111
AT5G04405	1.89822	0.241988	1	1.52764	-5.74432	0.0061192	0.602461	1.64737	7.64255
AT3G09375	3.67688	0.292227	1	1.01283	-3.96463	0.217651	1	1.50268	7.64151
AT3G12440	3.82788	0.230858	1	0.999126	-3.76139	0.223653	1	1.50594	7.58927
AT3G08220	4.33078	0.050315	0.921214	2.01526	-3.12803	0.431598	1	1.40849	7.45881
AT5G04055	4.07603	0.10672	1	1.56683	-3.36766	0.494901	1	1.00538	7.44369
AT4G35680	3.54008	0.23094	1	1.58574	-3.8994	0.306323	1	1.00538	7.43948
AT2G07045	3.28442	0.371336	1	1.33056	-4.11796	0.253916	1	1.00532	7.40238
AT1G09735	2.88669	0.611627	1	0.999229	-4.51503	0.184258	1	1.00532	7.40172
AT3G13370	2.77647	0.616476	1	1.0132	-4.6159	0.0613078	1	1.52553	7.39237
AT3G28611	2.92395	0.091306	1	1.36579	-4.46543	0.18436	1	1.00537	7.38939
AT2G19770	3.28433	0.371062	1	1.33056	-4.07068	0.254786	1	1.00537	7.35502
AT3G01329	3.94196	0.160063	1	1.42079	-3.36795	0.492842	1	1.00538	7.30991
AT3G53300	3.91586	0.174435	1	1.20221	-3.36799	0.492526	1	1.00538	7.28385
AT2G09515	3.43342	0.31075	1	0.999189	-3.84426	0.221628	1	1.53539	7.27768
AT2G21237	3.74753	0.231142	1	1.38228	-3.526	0.385	1	1.00537	7.27353
AT5G57510	0.534302	0.548877	1	1.0011	-6.68668	0.00103787	0.272255	1.27615	7.22098
AT2G17950	3.67691	0.292438	1	1.01283	-3.52605	0.386181	1	1.00537	7.20296
AT2G29930	4.54451	0.0551441	0.932842	1.5336	-2.64187	0.667449	1	1.00538	7.18638
AT5G41071	3.32205	0.363186	1	1.49638	-3.8239	0.311031	1	1.00537	7.14595
AT1G72270	2.35986	0.0728322	0.979163	1.81615	-4.78217	0.0759144	1	1.28833	7.14203
AT4G27150	2.62404	0.00330821	0.301537	1.74585	-4.51507	0.184793	1	1.00532	7.1391
AT3G29060	2.77578	0.613696	1	1.0132	-4.35138	0.131561	1	1.398	7.12716
AT1G05977	1.29085	0.300414	1	1.39338	-5.81971	0.00683233	0.621962	1.3999	7.11057
AT5G26970	4.57465	0.0336818	0.827933	1.90121	-2.51295	0.674848	1	1.00538	7.08761
AT2G39590	3.1666	0.36261	1	1.56975	-3.89927	0.307565	1	1.00538	7.06587
AT2G27630	6.1014	0.000483954	0.0939914	1.49221	-0.963797	0.614847	1	0.859899	7.0652
AT5G13600	2.52621	0.630281	1	1.03063	-4.47369	0.107771	1	1.36422	6.9999
AT2G16960	2.52715	0.628983	1	1.03063	-4.46544	0.184603	1	1.00537	6.99259
AT1G53610	2.88852	0.613835	1	0.999229	-4.09533	0.168319	1	1.45972	6.98385
AT5G60520	0.987344	0.63338	1	0.504252	-5.94501	0.0122208	0.762628	1.44571	6.93235
AT3G32383	3.36068	0.24786	1	1.42735	-3.56948	0.383322	1	1.00532	6.93016
AT3G44460	2.88782	0.612984	1	0.999229	-4.01619	0.172976	1	1.4207	6.90401
AT5G39120	3.37088	0.408828	1	1.02922	-3.52612	0.388019	1	1.00537	6.897
AT1G68960	3.37084	0.408905	1	1.02922	-3.52612	0.388102	1	1.00537	6.89696
AT1G11370	2.77542	0.612269	1	1.0132	-4.11792	0.253327	1	1.00532	6.89334
AT3G62725	3.01833	0.41121	1	1.02985	-3.83604	0.221264	1	1.55069	6.85437
AT3G48850	2.4095	0.014962	0.612216	1.4584	-4.44246	0.0651355	1	1.92101	6.85196
AT1G55546	2.77524	0.611565	1	1.0132	-4.07067	0.254437	1	1.00537	6.84591
AT5G01245	2.52699	0.629201	1	1.03063	-4.29621	0.157541	1	1.14625	6.8232
AT5G54400	4.12418	0.110267	1	1.38742	-2.67646	0.663545	1	1.00532	6.80064
AT1G78760	1.70284	0.233951	1	0.86965	-5.09625	0.0554017	1	1.22409	6.79909
AT3G04925	2.88745	0.61254	1	0.999229	-3.89946	0.305701	1	1.00538	6.78691
AT3G31908	2.88744	0.61253	1	0.999229	-3.89947	0.30564	1	1.00538	6.78691
AT4G13215	2.88703	0.612032	1	0.999229	-3.89949	0.305375	1	1.00538	6.78652
AT3G52970	2.88672	0.611658	1	0.999229	-3.8995	0.305285	1	1.00538	6.78622
AT5G23790	2.45994	0.0574698	0.942767	1.48274	-4.28588	0.212834	1	1.00538	6.74581
AT1G30920	1.83349	0.400987	1	0.790515	-4.91123	0.0544314	1	1.50333	6.74472
AT1G09030	3.37144	0.407838	1	1.02922	-3.36797	0.492678	1	1.00538	6.73941
AT2G33230	4.22278	0.1163	1	1.33454	-2.51271	0.675906	1	1.00538	6.73548
AT3G03915	2.8891	0.614548	1	0.999229	-3.82389	0.310926	1	1.00537	6.713
AT1G08905	2.99521	0.048181	0.916085	2.06303	-3.70905	0.306006	1	1.31732	6.70425
AT5G39995	2.61486	0.312476	1	0.891992	-4.07068	0.254697	1	1.00537	6.68554
AT3G60966	2.08711	0.279835	1	0.797946	-4.58994	0.17953	1	1.00537	6.67705
AT3G26775	2.77639	0.61615	1	1.0132	-3.89928	0.307438	1	1.00538	6.67567
AT2G12680	2.77535	0.611993	1	1.0132	-3.89947	0.305633	1	1.00538	6.67482
AT4G25433	2.77518	0.611353	1	1.0132	-3.89951	0.305198	1	1.00538	6.6747
AT3G28580	2.77583	0.613906	1	1.0132	-3.86968	0.310587	1	1.00532	6.64552
AT5G28410	3.0646	0.129495	1	0.9867	-3.56948	0.383368	1	1.00532	6.63408
AT4G28350	0.0733337	1	1	0.150385	-6.55378	0.000425144	0.145919	1.68739	6.62712
AT1G05613	2.52835	0.627355	1	1.03063	-4.07069	0.254875	1	1.00537	6.59903
AT1G49220	3.37109	0.408463	1	1.02922	-3.19098	0.494767	1	1.00532	6.56207
AT5G45276	1.85109	0.168417	1	1.2608	-4.70511	0.0798324	1	1.50709	6.5562
AT1G31690	0.897509	0.646172	1	0.621926	-5.65667	0.0174455	0.844244	1.58389	6.55418
AT1G24545	3.37117	0.408312	1	1.02922	-3.1505	0.495146	1	1.00538	6.52167
AT2G23830	2.21368	0.0470153	0.907021	1.63948	-4.28153	0.216211	1	1.00537	6.49521
AT2G05660	1.40803	0.546914	1	0.616541	-5.08248	0.115685	1	1.00532	6.49051
AT1G03880	3.82746	0.229821	1	0.999126	-2.64181	0.666713	1	1.00538	6.46927
AT1G03240	2.52759	0.62839	1	1.03063	-3.89936	0.30664	1	1.00538	6.42695
AT5G25420	2.89003	0.615694	1	0.999229	-3.52614	0.388519	1	1.00537	6.41617
AT4G06340	2.8344	0.122992	1	1.27629	-3.56946	0.383129	1	1.00532	6.40386
AT4G11393	2.83064	0.0466213	0.903366	1.55437	-3.56958	0.384523	1	1.00532	6.40022
AT2G31081	0.636505	0.538982	1	0.612956	-5.743	0.00257454	0.421338	2.08711	6.3795
AT1G61320	2.11247	0.230885	1	1.08409	-4.25627	0.156924	1	1.15043	6.36874
AT5G56570	3.72538	0.158398	1	1.56253	-2.64175	0.665919	1	1.00538	6.36712
AT1G53900	4.7728	0.0162212	0.626153	1.87448	-1.58297	0.466791	1	1.04593	6.35578
AT4G31370	2.77625	0.615605	1	1.0132	-3.56951	0.38369	1	1.00532	6.34576
AT3G30213	2.7753	0.611784	1	1.0132	-3.56924	0.380576	1	1.00532	6.34454
AT1G71691	5.0753	0.0602686	0.952258	1.0114	-1.26509	0.601507	1	0.671834	6.34039
AT1G01980	3.82762	0.230206	1	0.999126	-2.51275	0.675698	1	1.00538	6.34037
AT2G24255	1.90294	0.286866	1	1.29002	-4.42193	0.136701	1	1.30111	6.32486
AT5G00680	1.86607	0.488311	1	0.765643	-4.45723	0.11233	1	1.29325	6.3233
AT2G38520	3.67687	0.292113	1	1.01283	-2.64179	0.666504	1	1.00538	6.31866
AT1G03502	2.81076	0.580449	1	1.56204	-3.50497	0.266179	1	1.9167	6.31572
AT3G02545	3.20741	0.366829	1	1.3846	-3.10366	0.43118	1	1.41805	6.31107
AT5G09915	2.77538	0.612105	1	1.0132	-3.526	0.384975	1	1.00537	6.30138
AT2G28671	2.74241	0.170846	1	1.16381	-3.52609	0.387345	1	1.00537	6.26851
AT1G57850	2.88812	0.613347	1	0.999229	-3.3679	0.493148	1	1.00538	6.25602
AT5G51030	1.04362	0.776011	1	0.860271	-5.19398	0.0421022	1	1.3552	6.2376
AT3G47760	1.91949	0.372021	1	1.3391	-4.30996	0.13513	1	1.39451	6.22945
AT4G02960	0.347734	0.811336	1	0.300928	-5.86294	0.00332904	0.467468	1.77962	6.21067
AT4G37860	1.01409	0.354204	1	0.937286	-5.16228	0.0380066	1	1.58534	6.17636
AT5G41830	1.25855	0.660324	1	0.647023	-4.91123	0.0544428	1	1.50333	6.16977
AT2G02700	3.49335	0.0356292	0.84259	1.41162	-2.67603	0.661211	1	1.00532	6.16938
AT3G28155	2.25499	0.226999	1	1.83144	-3.89943	0.305951	1	1.00538	6.15442
AT2G40220	4.12419	0.110169	1	1.38742	-1.98924	0.289955	1	1.24168	6.11342
AT5G44310	0.303616	0.784447	1	0.273807	-5.80565	0.0609897	1	1.00532	6.10927
AT2G00960	1.38794	0.739399	1	0.687517	-4.71599	0.0425934	1	2.11542	6.10393
AT3G32290	2.52802	0.627799	1	1.03063	-3.56934	0.381769	1	1.00532	6.09736
AT1G63105	2.52718	0.628947	1	1.03063	-3.56941	0.382539	1	1.00532	6.09659
AT5G22791	2.52641	0.630009	1	1.03063	-3.56951	0.38367	1	1.00532	6.09591
AT4G04030	2.03983	0.457048	1	0.83243	-4.04558	0.173318	1	1.41128	6.08542
AT3G04330	1.99671	0.236223	1	1.63118	-4.07067	0.254357	1	1.00537	6.06738
AT3G55700	2.52783	0.628053	1	1.03063	-3.52608	0.386966	1	1.00537	6.05391
AT1G33740	3.54007	0.230987	1	1.58574	-2.51316	0.673957	1	1.00538	6.05323
AT2G31862	2.52652	0.629852	1	1.03063	-3.52612	0.387901	1	1.00537	6.05264
AT2G38220	-0.252108	0.888815	1	0.231062	-6.30065	0.00696409	0.621962	1.41432	6.04854
AT5G54560	9.06449	1.22611e-24	3.09568e-21	2.2036	3.02129	0.00391258	0.495834	1.75791	6.0432
AT3G55780	2.88808	0.613302	1	0.999229	-3.1505	0.49514	1	1.00538	6.03858
AT1G75261	2.88757	0.612685	1	0.999229	-3.15047	0.494706	1	1.00538	6.03804
AT3G45490	4.31646	0.0840727	1	1.4275	-1.70878	0.396727	1	0.799456	6.02524
AT1G24520	3.37166	0.407457	1	1.02922	-2.64178	0.666376	1	1.00538	6.01344
AT3G09640	3.37154	0.407658	1	1.02922	-2.64181	0.666629	1	1.00538	6.01335
AT2G20510	2.10504	0.24345	1	1.15801	-3.89952	0.305106	1	1.00538	6.00456
AT3G03865	2.81076	0.58045	1	1.56204	-3.19091	0.494111	1	1.00532	6.00167
AT4G38905	2.52787	0.62801	1	1.03063	-3.47236	0.304835	1	1.58024	6.00022
AT5G39870	2.42221	0.280889	1	0.901016	-3.56953	0.383941	1	1.00532	5.99174
AT4G07940	1.39956	0.335682	1	0.961228	-4.59051	0.0596054	1	2.04841	5.99006
AT4G23882	1.8661	0.488362	1	0.765643	-4.11796	0.254006	1	1.00532	5.98406
AT1G49120	3.29553	0.415436	1	1.01303	-2.67647	0.663593	1	1.00532	5.97201
AT5G09475	3.29543	0.414727	1	1.01303	-2.67592	0.660605	1	1.00532	5.97135
AT5G40040	5.78061	0.00609188	0.418379	1.33441	-0.182041	1	1	0.110374	5.96265
AT4G02785	1.83687	0.231848	1	0.965671	-4.11793	0.253487	1	1.00532	5.9548
AT1G01150	1.90877	0.150205	1	1.0927	-4.04559	0.173419	1	1.41128	5.95436
AT5G00500	2.35883	0.227148	1	0.922611	-3.56932	0.381511	1	1.00532	5.92815
AT1G13610	0.154086	0.906884	1	0.121395	-5.76959	0.0146911	0.806856	1.55093	5.92367
AT3G11350	2.52883	0.626698	1	1.03063	-3.36811	0.491697	1	1.00538	5.89694
AT4G39000	0.676717	0.666797	1	0.65518	-5.22022	0.0211551	0.884575	1.49377	5.89694
AT2G05040	3.37172	0.407349	1	1.02922	-2.5134	0.672957	1	1.00538	5.88512
AT1G12663	3.37133	0.408031	1	1.02922	-2.51295	0.674885	1	1.00538	5.88428
AT1G11915	0.800601	0.606299	1	0.632611	-5.08248	0.115656	1	1.00532	5.88308
AT1G58390	1.89704	0.269359	1	1.30697	-3.97957	0.217242	1	1.51337	5.87661
AT1G44090	0.87843	0.540739	1	0.630651	-4.99618	0.0638879	1	1.24203	5.87462
AT1G09185	0.60143	0.351628	1	0.86787	-5.23625	0.0178223	0.850449	1.65516	5.83768
AT1G15150	3.65585	0.208589	1	1.78611	-2.17167	0.116583	1	1.37846	5.82752
AT2G33350	0.285893	0.777156	1	0.570422	-5.53771	0.00423131	0.517644	2.14496	5.8236
AT4G00975	3.13022	0.361171	1	1.57444	-2.65259	0.622842	1	1.58912	5.78282
AT2G02640	0.831237	0.444439	1	1.00616	-4.94094	0.0525912	1	1.58397	5.77218
AT5G07200	-0.68646	0.385599	1	1.13603	-6.44628	0.000395674	0.1426	1.72829	5.75982
AT4G20160	0.52587	0.435321	1	1.38545	-5.20289	0.027487	0.955932	1.33818	5.72876
AT4G22090	2.52684	0.629413	1	1.03063	-3.191	0.494888	1	1.00532	5.71783
AT1G16910	1.14402	0.521373	1	0.864995	-4.57055	0.102592	1	1.42183	5.71457
AT3G13680	0.41239	0.775385	1	0.431385	-5.27752	0.0428836	1	1.19518	5.68991
AT3G54410	3.8878	0.123574	1	2.12356	-1.78935	0.401358	1	1.0451	5.67715
AT5G41290	1.77612	0.325198	1	1.09562	-3.89949	0.305462	1	1.00538	5.67561
AT4G10010	3.01807	0.411675	1	1.02985	-2.64215	0.670807	1	1.00538	5.66022
AT3G10430	3.01599	0.100485	1	1.22054	-2.64204	0.669484	1	1.00538	5.65803
AT1G19640	1.56221	0.382521	1	1.07801	-4.06615	0.0365708	0.994196	1.48179	5.62836
AT2G32490	5.3713	0.00928965	0.486608	1.58324	-0.25261	0.847591	1	0.634986	5.62391
AT3G44640	1.28384	0.626768	1	0.74224	-4.33918	0.132142	1	1.38456	5.62302
AT2G40250	4.95546	0.0411536	0.875232	1.16834	-0.652258	0.668629	1	0.740105	5.60771
AT5G50270	2.52788	0.627989	1	1.03063	-3.06057	0.428427	1	1.50312	5.58845
AT3G21500	5.25609	0.00263884	0.26554	2.05018	-0.331427	1	1	0.343613	5.58752
AT4G02465	3.82724	0.229301	1	0.999126	-1.755	0.321619	1	1.22016	5.58224
AT5G26630	-0.0123708	1	1	0.0129364	-5.5844	0.0139004	0.806856	1.31017	5.57203
AT5G61320	2.88877	0.614141	1	0.999229	-2.67638	0.663087	1	1.00532	5.56515
AT4G26820	2.88847	0.613769	1	0.999229	-2.67631	0.662715	1	1.00532	5.56478
AT1G08443	2.88719	0.612227	1	0.999229	-2.67595	0.660762	1	1.00532	5.56314
AT3G17227	3.72545	0.158527	1	1.56253	-1.8078	0.377436	1	1.22532	5.53325
AT3G28780	2.88983	0.61544	1	0.999229	-2.64211	0.670311	1	1.00538	5.53194
AT2G10553	2.88885	0.614233	1	0.999229	-2.64197	0.668562	1	1.00538	5.53081
AT5G63250	3.7853	0.00423066	0.335628	1.89251	-1.74488	0.463756	1	1.10164	5.53018
AT5G08135	0.846587	0.566473	1	0.71183	-4.66945	0.106952	1	1.14158	5.51604
AT1G04817	1.9215	0.228518	1	1.49459	-3.56926	0.380842	1	1.00532	5.49076
AT5G56510	0.847897	0.60378	1	0.669103	-4.63491	0.088971	1	1.30466	5.48281
AT2G41470	0.334994	0.826737	1	0.286724	-5.13187	0.0457902	1	1.45235	5.46687
AT5G09585	0.992784	0.620892	1	0.716999	-4.47369	0.107742	1	1.36422	5.46647
AT1G78860	0.165309	1	1	0.22749	-5.29794	0.0172348	0.844244	1.68207	5.46325
AT1G07167	4.02943	0.103693	1	1.57046	-1.43036	0.251613	1	1.02236	5.45978
AT3G09750	2.77613	0.615117	1	1.0132	-2.67656	0.664046	1	1.00532	5.45269
AT2G08350	0.937188	0.531545	1	0.966311	-4.51507	0.184807	1	1.00532	5.45226
AT3G46250	1.36907	0.288107	1	1.24347	-4.0561	0.00965049	0.702179	1.79275	5.42517
AT1G53625	1.22039	0.0895691	1	1.22817	-4.20353	0.124306	1	1.86553	5.42392
AT3G03815	-0.263924	0.750848	1	0.446264	-5.68436	0.00713552	0.623338	1.6598	5.42044
AT3G28223	2.77538	0.612121	1	1.0132	-2.64174	0.665829	1	1.00538	5.41712
AT3G60160	-0.0847058	1	1	0.137113	-5.49259	0.00949081	0.702179	1.64346	5.40788
AT5G35341	2.88958	0.615132	1	0.999229	-2.51251	0.67673	1	1.00538	5.40209
AT4G11810	0.0474958	1	1	0.0159386	-5.33654	0.0131468	0.789159	1.74339	5.38404
AT1G29535	0.357102	0.868586	1	0.455927	-5.01695	0.0526177	1	1.21163	5.37406
AT4G04930	0.756443	0.712449	1	0.375504	-4.6071	0.0467432	1	2.00938	5.36354
AT1G42560	1.22947	0.282959	1	1.50028	-4.1179	0.253117	1	1.00532	5.34737
AT4G09245	3.82732	0.00265804	0.26554	2.10427	-1.51107	0.147153	1	1.4276	5.33839
AT5G22788	3.94664	0.0298629	0.809852	1.05571	-1.37508	0.464029	1	0.85222	5.32172
AT3G13433	3.67702	0.293304	1	1.01283	-1.64418	0.464863	1	1.05174	5.32119
AT1G57835	1.29034	0.673243	1	0.630444	-4.01619	0.172972	1	1.4207	5.30653
AT1G14880	1.92984	0.0652918	0.964281	1.26706	-3.36806	0.492029	1	1.00538	5.29791
AT1G48400	1.39234	0.432953	1	0.907041	-3.89928	0.307484	1	1.00538	5.29162
AT3G46680	2.77609	0.614934	1	1.0132	-2.51269	0.675968	1	1.00538	5.28878
AT3G21800	2.77623	0.615494	1	1.0132	-2.51243	0.677096	1	1.00538	5.28866
AT5G19097	2.59857	0.000648047	0.115996	1.68152	-2.67595	0.660768	1	1.00532	5.27452
AT4G27850	2.12783	0.167683	1	1.42675	-3.1462	0.0547962	1	2.11118	5.27403
AT1G70030	0.98368	0.773687	1	0.835146	-4.28592	0.212392	1	1.00538	5.2696
AT1G30135	-0.359641	0.858114	1	0.387603	-5.62754	0.0330708	0.981243	1.11115	5.2679
AT5G65500	-1.09393	0.359464	1	1.01437	-6.35007	0.00645226	0.620422	1.39967	5.25614
ATCG00320	1.01664	0.277881	1	1.04094	-4.23657	0.129096	1	1.52866	5.25322
AT4G18690	1.65267	0.138811	1	0.98162	-3.56922	0.380304	1	1.00532	5.22189
AT5G52340	1.00167	0.181458	1	1.27785	-4.20784	0.000409767	0.142622	2.1048	5.20951
AT4G04605	0.596256	0.375268	1	1.5103	-4.61236	0.0507653	1	1.77628	5.20861
AT4G40011	2.52696	0.62925	1	1.03063	-2.67652	0.663868	1	1.00532	5.20348
AT5G28335	1.64842	0.17499	1	1.26904	-3.52615	0.388751	1	1.00537	5.17457
AT5G01045	2.04769	0.248458	1	1.12831	-3.11995	0.11761	1	1.39752	5.16764
AT1G68700	0.492706	1	1	0.306908	-4.6508	0.0806033	1	1.56994	5.14351
AT2G06605	-0.22009	1	1	0.208941	-5.35876	0.00733048	0.629432	2.09681	5.13867
AT1G07333	2.48908	0.317225	1	0.863996	-2.64177	0.666238	1	1.00538	5.13086
AT4G08990	0.963565	0.648836	1	0.743725	-4.16444	0.165953	1	1.43865	5.12801
AT1G09205	0.317677	0.776193	1	0.354687	-4.80938	0.0373437	1	1.74256	5.12706
AT3G10750	0.186554	0.87285	1	0.197186	-4.91977	0.00012715	0.0561096	2.14257	5.10632
AT3G01475	0.178759	1	1	0.183209	-4.91112	0.0786266	1	1.1263	5.08988
AT3G01270	0.95019	0.811779	1	0.503314	-4.13871	0.182881	1	1.2112	5.0889
AT2G43580	5.15999	0.00855745	0.4759	1.52834	0.0716546	1	1	0.0666923	5.08833
AT5G25755	1.10559	0.137659	1	1.53964	-3.97957	0.217276	1	1.51337	5.08516
AT3G21481	-0.321935	0.888518	1	0.301032	-5.40047	0.0271641	0.950821	1.52621	5.07854
AT5G25320	-0.172977	1	1	0.164983	-5.23975	0.0994976	1	1.00537	5.06677
AT5G22610	2.77622	0.61546	1	1.0132	-2.27646	0.446167	1	0.879502	5.05268
AT4G30540	0.537488	1	1	0.437204	-4.51503	0.18417	1	1.00532	5.05252
AT1G48180	2.52664	0.629682	1	1.03063	-2.51257	0.676498	1	1.00538	5.03921
AT4G24715	2.52592	0.630685	1	1.03063	-2.51227	0.677783	1	1.00538	5.03819
AT2G31920	-0.370831	0.820802	1	0.336733	-5.39853	0.0286919	0.962893	1.46842	5.0277
AT5G53870	0.347038	0.884752	1	0.294994	-4.67112	0.0783501	1	1.56688	5.01816
AT5G00670	1.84496	0.482277	1	1.53036	-3.15048	0.494837	1	1.00538	4.99544
AT4G13300	2.71644	0.231883	1	0.927222	-2.27412	0.208162	1	1.42678	4.99056
AT1G30220	4.54451	0.0551632	0.932842	1.5336	-0.44365	0.860269	1	0.342081	4.98816
AT5G09535	1.80563	0.518641	1	1.02893	-3.17022	0.427898	1	1.45923	4.97584
AT1G67792	1.13962	0.809102	1	0.60246	-3.83603	0.221188	1	1.55069	4.97565
AT2G27505	1.43922	0.207372	1	1.55352	-3.5281	0.00456527	0.537224	1.73209	4.96733
AT2G37880	0.0860816	1	1	0.111037	-4.87949	0.0754095	1	1.2508	4.96557
AT2G04345	1.09556	1	1	0.638559	-3.86967	0.310426	1	1.00532	4.96523
AT1G62690	0.889619	0.585485	1	0.726013	-4.04559	0.17349	1	1.41128	4.93521
AT1G02575	-0.134568	1	1	0.178901	-5.06945	0.0437375	1	1.58947	4.93488
AT1G27920	0.454998	0.864162	1	0.420407	-4.46544	0.184558	1	1.00537	4.92044
AT1G70270	-0.658298	0.469528	1	1.76939	-5.56738	0.00741081	0.629432	1.7148	4.90908
AT2G09165	1.82456	0.369944	1	1.16313	-3.07286	0.427698	1	1.51425	4.89741
AT2G18480	0.769426	1	1	0.501142	-4.11794	0.253607	1	1.00532	4.88736
AT4G09005	0.46074	1	1	0.328826	-4.42193	0.136633	1	1.30111	4.88267
AT1G36922	2.75074	0.0725888	0.978232	1.43434	-2.13136	0.406431	1	0.823007	4.88209
AT2G28053	5.21346	0.00741582	0.444052	1.58524	0.334506	1	1	0.222802	4.87895
AT1G66950	-0.750442	0.777934	1	0.614903	-5.61847	0.0127016	0.777283	1.29023	4.86803
AT2G32885	1.49652	0.196812	1	1.41647	-3.36785	0.493494	1	1.00538	4.86438
AT5G64810	0.57702	0.596678	1	0.612457	-4.2859	0.212536	1	1.00538	4.86292
AT2G07721	1.02596	0.170797	1	1.52729	-3.83602	0.221106	1	1.55069	4.86198
AT3G07255	-0.273568	0.802338	1	0.333024	-5.13188	0.0457649	1	1.45235	4.85831
AT1G26558	3.80805	0.149341	1	1.61216	-1.00837	0.684274	1	0.851513	4.81642
AT3G11740	0.744926	0.774524	1	0.429163	-4.07071	0.255452	1	1.00537	4.81563
AT5G03668	0.729943	0.793003	1	0.442503	-4.08103	0.16787	1	1.48056	4.81097
AT5G08460	0.454911	0.853283	1	0.469968	-4.33917	0.132263	1	1.38456	4.79408
AT2G14230	0.0160633	1	1	0.0135142	-4.77519	0.142146	1	1.00537	4.79125
AT1G24620	1.40136	0.0861405	1	1.59101	-3.38963	0.0799462	1	1.24321	4.79098
AT1G70390	2.84915	0.035437	0.84259	1.65858	-1.94023	0.49068	1	0.805098	4.78939
AT1G25209	1.59591	0.133758	1	1.64683	-3.19101	0.495069	1	1.00532	4.78692
AT1G27860	0.235058	1	1	0.168024	-4.51506	0.184699	1	1.00532	4.75012
AT3G54085	-0.31773	0.819008	1	0.294897	-5.0599	0.0479881	1	1.45993	4.74217
AT3G14490	0.152223	1	1	0.0838819	-4.58994	0.179573	1	1.00537	4.74216
AT1G23070	5.511	0.000956879	0.146944	2.16908	0.769565	0.784518	1	0.34761	4.74143
AT2G18150	2.66512	0.58864	1	1.58379	-2.06833	0.140941	1	1.38138	4.73345
AT1G43675	-0.132524	0.94509	1	0.200469	-4.85314	0.0325949	0.979039	2.0235	4.72061
AT4G24890	0.509412	0.724328	1	0.4889	-4.21061	0.161876	1	1.5365	4.72002
AT3G25270	3.37185	0.407117	1	1.02922	-1.34522	0.601786	1	0.624689	4.71707
AT1G30390	3.29544	0.414806	1	1.01303	-1.41093	0.384753	1	1.11593	4.70637
AT5G04075	-0.337606	1	1	0.326446	-5.0362	0.057064	1	1.23765	4.6986
AT4G05535	4.7728	0.0162191	0.626153	1.87448	0.0759521	1	1	0.0643246	4.69685
AT1G35910	-1.96044	0.00904617	0.483721	1.90023	-6.65671	0.00276498	0.431028	1.58936	4.69627
AT4G26740	1.12417	0.419166	1	0.998231	-3.56954	0.384047	1	1.00532	4.69371
AT3G20075	0.964962	0.764595	1	0.8371	-3.72638	0.00741197	0.629432	1.49716	4.69134
AT3G02495	3.3061	0.059211	0.951852	1.46589	-1.36966	0.421035	1	1.10295	4.67576
AT1G53420	2.16227	0.23583	1	0.980065	-2.51338	0.673056	1	1.00538	4.67565
AT4G34400	-0.011813	1	1	0.0263554	-4.68459	0.0473807	1	1.8416	4.67278
AT2G07663	0.417383	0.7274	1	0.605295	-4.25059	0.0869473	1	2.09347	4.66797
AT2G40350	2.9039	0.024947	0.752489	1.73823	-1.76165	0.548078	1	0.779732	4.66555
AT3G56660	2.32398	0.0887505	1	1.36024	-2.34002	0.10331	1	1.30334	4.66399
AT5G18320	0.194965	1	1	0.177041	-4.46543	0.184297	1	1.00537	4.6604
AT5G48710	-0.580258	1	1	0.35658	-5.23122	0.0179362	0.854024	1.73496	4.65097
AT1G70840	0.747042	1	1	0.43103	-3.89932	0.307006	1	1.00538	4.64637
AT2G12500	1.96556	0.164803	1	1.42297	-2.67588	0.660415	1	1.00532	4.64144
AT1G17744	3.36063	0.247783	1	1.42735	-1.27398	0.781656	1	0.683592	4.63461
AT5G06565	2.88953	0.615068	1	0.999229	-1.74483	0.187842	1	1.76665	4.63435
AT4G21250	1.97925	0.188442	1	1.48345	-2.64182	0.666777	1	1.00538	4.62106
AT5G21030	0.533042	0.645075	1	0.703799	-4.08098	0.0641057	1	1.01738	4.61402
AT5G07895	1.07802	0.448504	1	1.31359	-3.52602	0.385424	1	1.00537	4.60404
AT3G61120	1.95953	0.0828807	1	1.08889	-2.64355	0.285198	1	1.38025	4.60307
AT1G63950	0.492745	1	1	0.306908	-4.09532	0.168256	1	1.45972	4.58807
AT1G04173	0.368345	0.814486	1	0.280867	-4.2186	0.121474	1	1.97756	4.58694
AT1G64100	-0.0420271	1	1	0.0741243	-4.62861	0.161529	1	1.00537	4.58659
AT4G33145	1.03975	0.240071	1	1.48669	-3.526	0.384849	1	1.00537	4.56574
AT5G02535	-0.72468	1	1	0.484966	-5.28417	0.0396461	1	1.29007	4.55949
AT1G03200	0.284666	0.760973	1	0.821452	-4.26418	0.0019381	0.369173	2.16701	4.54885
AT1G06073	1.44508	0.739534	1	0.721371	-3.10366	0.431027	1	1.41805	4.54874
AT3G12890	1.02132	0.568973	1	0.773363	-3.52599	0.384748	1	1.00537	4.54731
AT3G08810	1.8805	0.226231	1	1.82183	-2.64191	0.667878	1	1.00538	4.52241
AT2G43440	3.69232	0.000972067	0.146963	1.92319	-0.828785	0.529248	1	1.00709	4.5211
AT1G35112	1.33009	0.155082	1	1.35069	-3.19099	0.494845	1	1.00532	4.52108
AT2G35637	1.3666	0.614569	1	0.894648	-3.1505	0.495286	1	1.00538	4.5171
AT5G10760	2.52637	0.630065	1	1.03063	-1.98964	0.491227	1	0.811175	4.516
AT2G42050	1.50677	0.739186	1	0.757759	-3.00457	0.495011	1	1.00538	4.51134
AT3G43200	0.982774	0.637599	1	0.504179	-3.526	0.384935	1	1.00537	4.50877
AT4G13210	1.37129	0.208488	1	0.942449	-3.13236	0.00459387	0.537748	1.96766	4.50365
AT4G37553	0.0698824	1	1	0.0651958	-4.43202	0.0647317	1	1.95687	4.5019
AT1G45616	0.107392	1	1	0.0777109	-4.38139	0.124084	1	1.58396	4.48878
AT3G45060	1.14043	0.222394	1	1.36654	-3.34676	0.0428844	1	2.06302	4.48719
AT1G35995	2.52809	0.627698	1	1.03063	-1.94025	0.490714	1	0.805098	4.46834
AT5G46370	-0.368979	1	1	0.500141	-4.82639	0.142653	1	1.00532	4.45741
AT4G23515	0.0517059	0.946394	1	0.103114	-4.3814	0.123907	1	1.58396	4.43311
AT5G54950	2.22184	0.149516	1	1.4073	-2.21059	0.284186	1	1.22686	4.43243
AT1G08917	0.0751555	1	1	0.0369656	-4.34892	0.104929	1	1.45187	4.42407
AT2G25540	0.340627	1	1	0.231428	-4.08102	0.167801	1	1.48056	4.42165
AT5G06835	0.299163	0.885106	1	0.25455	-4.11793	0.253518	1	1.00532	4.41709
AT2G09195	1.4904	0.289151	1	1.41744	-2.922	0.0174448	0.844244	1.80983	4.41239
AT3G19184	-1.3382	0.195779	1	1.07799	-5.73903	0.0200277	0.872853	1.2896	4.40083
AT1G06170	-0.781602	0.58134	1	0.884022	-5.17774	0.0146437	0.806856	1.97744	4.39614
AT4G08100	0.720921	0.155015	1	0.906344	-3.65872	0.377783	1	1.00538	4.37964
AT1G11900	-0.873662	0.475126	1	0.599961	-5.24747	0.0196945	0.872853	1.64838	4.37381
AT4G05845	3.50421	0.238985	1	1.48577	-0.862667	1	1	0.642106	4.36687
AT3G45760	0.987462	1	1	0.610034	-3.36804	0.492193	1	1.00538	4.3555
AT2G21910	-1.39976	0.643286	1	0.673151	-5.73976	0.00764945	0.640791	1.4629	4.34
AT4G38210	1.69631	0.362134	1	1.09148	-2.64169	0.665243	1	1.00538	4.338
AT3G01375	0.805328	0.448226	1	0.974025	-3.52608	0.387113	1	1.00537	4.33141
AT1G30515	0.402108	0.678567	1	0.45058	-3.92585	0.0249581	0.930529	1.64722	4.32795
AT1G37140	0.872518	0.752611	1	0.479621	-3.45245	0.304958	1	1.58372	4.32496
AT5G34795	0.242114	0.624283	1	0.627592	-4.08104	0.167973	1	1.48056	4.32315
AT3G14452	1.20592	0.580294	1	0.968406	-3.10366	0.431086	1	1.41805	4.30958
AT1G80625	-0.829091	1	1	0.50495	-5.11628	0.0278987	0.960212	1.56769	4.28719
AT3G07505	2.88876	0.614132	1	0.999229	-1.3979	0.450682	1	1.47021	4.28666
AT3G09195	0.236807	1	1	0.131125	-4.04559	0.173384	1	1.41128	4.28239
AT5G40645	1.82042	0.10565	1	1.15864	-2.45733	0.0781493	1	1.35713	4.27775
AT5G00400	-0.100289	1	1	0.0303561	-4.37564	0.0933334	1	1.74076	4.27535
AT1G69720	-0.917734	0.595553	1	0.677052	-5.18564	0.0207039	0.879096	1.66336	4.2679
AT1G14455	-0.0643924	1	1	0.0706973	-4.31908	0.0129578	0.784839	1.28683	4.25468
AT2G02000	1.40088	0.245054	1	1.06223	-2.85326	0.0203609	0.872853	1.62413	4.25414
AT2G12460	-1.26275	0.244875	1	1.27683	-5.49794	0.0394918	1	1.12243	4.23518
AT2G13463	4.07606	0.1066	1	1.56683	-0.151961	1	1	0.13631	4.22802
AT1G02030	1.08921	0.450402	1	0.879981	-3.13547	0.021018	0.884575	1.96799	4.22468
AT1G23700	-1.03698	0.527162	1	0.602719	-5.25208	0.0441592	1	1.20194	4.2151
AT2G07615	2.52938	0.625967	1	1.03063	-1.67633	0.411192	1	1.37874	4.20571
AT2G22750	0.120701	1	1	0.182902	-4.07072	0.255812	1	1.00537	4.19142
AT4G08325	1.03092	1	1	0.587586	-3.1505	0.495241	1	1.00538	4.18142
AT3G60020	0.653711	1	1	0.373444	-3.52607	0.386863	1	1.00537	4.17979
AT1G55755	0.987488	1	1	0.610034	-3.19091	0.494068	1	1.00532	4.17839
AT2G00360	0.969447	0.77706	1	0.764928	-3.20816	0.0201525	0.872853	1.35409	4.1776
AT3G47100	0.556598	0.603595	1	0.584153	-3.61564	0.0132208	0.789159	1.43909	4.17224
AT4G08615	-0.780759	0.619585	1	0.868596	-4.95124	0.12329	1	1.00537	4.17048
AT4G03315	1.93439	0.175154	1	1.14557	-2.23181	0.0232107	0.913793	2.09697	4.1662
AT1G64107	0.99413	0.575695	1	0.731195	-3.17023	0.428001	1	1.45923	4.16436
AT3G12833	4.71267	0.024393	0.742418	1.81304	0.549344	0.836819	1	0.476502	4.16333
AT3G46800	0.260419	0.895125	1	0.152569	-3.89928	0.30741	1	1.00538	4.1597
AT5G17523	1.64177	0.358254	1	1.10894	-2.51232	0.677559	1	1.00538	4.15409
AT3G19530	3.74753	0.231153	1	1.38228	-0.39987	1	1	0.328743	4.14739
AT4G00890	0.993032	0.226707	1	1.25017	-3.15049	0.495069	1	1.00538	4.14352
AT4G07465	2.89043	0.616185	1	0.999229	-1.23567	0.747959	1	1.01497	4.12609
AT3G29156	0.653663	1	1	0.373444	-3.45243	0.305198	1	1.58372	4.10609
AT1G56470	0.57991	1	1	0.502871	-3.52616	0.388987	1	1.00537	4.10607
AT5G26930	0.0507441	1	1	0.0843509	-4.05066	0.00131783	0.293314	1.9279	4.10141
AT5G61120	0.310514	0.817327	1	0.275895	-3.7866	0.224115	1	1.49708	4.09712
AT1G71120	5.46368	0.0160945	0.624199	1.11335	1.3843	0.191665	1	1.29285	4.07938
AT1G17610	-0.0413107	1	1	0.109459	-4.11795	0.253764	1	1.00532	4.07664
AT1G64250	0.502896	0.833275	1	0.432108	-3.5694	0.382421	1	1.00532	4.0723
AT1G34540	2.52618	0.630315	1	1.03063	-1.54054	0.438286	1	1.01331	4.06673
AT1G56250	0.990949	0.471385	1	0.662778	-3.07575	0.129104	1	1.0047	4.0667
AT5G01495	-0.0672773	1	1	0.0494488	-4.11796	0.253948	1	1.00532	4.05068
AT3G19270	1.58005	0.121594	1	1.19678	-2.46483	0.0976143	1	2.08725	4.04488
AT2G44170	-1.01236	0.782083	1	0.767093	-5.05398	0.110787	1	1.00537	4.04161
AT1G28930	-1.13127	0.525847	1	0.908116	-5.16608	0.0381215	1	1.57885	4.03481
AT5G52710	-1.18451	0.364242	1	0.83016	-5.21387	0.0126725	0.777283	2.09596	4.02935
AT2G42340	0.653896	1	1	0.373444	-3.36801	0.492375	1	1.00538	4.02191
AT4G18900	3.01819	0.411466	1	1.02985	-1.00195	0.840581	1	0.570109	4.02014
AT2G00800	4.34794	0.0470469	0.907021	2.2074	0.332653	0.91602	1	0.3652	4.01529
AT2G04852	2.08545	0.0267806	0.776301	1.97733	-1.92932	0.160133	1	1.79394	4.01476
AT1G64795	-1.95821	0.393388	1	1.00944	-5.96993	0.00211261	0.376387	1.73935	4.01173
AT4G17980	-0.51958	0.859163	1	0.365081	-4.51506	0.184765	1	1.00532	3.99548
AT2G30690	-0.0276135	1	1	0.0478959	-4.01619	0.1732	1	1.4207	3.98857
AT4G28556	-0.849443	0.43471	1	1.06224	-4.82639	0.142758	1	1.00532	3.97695
AT4G04415	0.923212	0.401048	1	1.55099	-3.04748	0.0301029	0.970005	1.70073	3.97069
AT3G08045	0.955475	0.622028	1	1.01079	-3.00466	0.494404	1	1.00538	3.96014
AT5G28520	1.57072	0.212601	1	1.39725	-2.38544	0.239264	1	1.57557	3.95616
AT1G10680	0.0474778	1	1	0.0159386	-3.89945	0.305832	1	1.00538	3.94692
ATCG01170	0.74718	0.427455	1	1.28415	-3.19093	0.49433	1	1.00532	3.93812
AT5G49305	-1.58435	0.311641	1	1.03042	-5.52069	0.0800385	1	1.00536	3.93634
AT1G07653	0.393663	0.85911	1	0.348492	-3.54075	0.29925	1	1.58916	3.93442
AT2G34317	1.89425	0.00807302	0.4643	1.56892	-2.03222	0.188806	1	1.7506	3.92647
AT3G48235	0.55047	0.742698	1	0.347968	-3.3681	0.491773	1	1.00538	3.91857
AT3G14320	2.89011	0.615789	1	0.999229	-1.02041	0.32738	1	1.22992	3.91052
AT3G62090	1.21955	0.171519	1	1.66175	-2.6902	0.175674	1	1.75495	3.90975
AT2G37720	0.678512	0.73485	1	0.572432	-3.22983	0.00559782	0.58778	2.00924	3.90834
AT3G14025	1.22986	0.605328	1	0.888714	-2.67643	0.663363	1	1.00532	3.90629
AT5G38240	0.525339	0.833991	1	0.319324	-3.37199	0.0203263	0.872853	1.6352	3.89732
AT4G39340	4.19231	0.0936408	1	1.5275	0.308554	0.874762	1	0.133481	3.88375
AT2G20870	-0.446222	0.523124	1	0.679636	-4.3257	0.00107133	0.272934	1.8852	3.87948
AT3G28750	-1.68465	0.155278	1	1.83962	-5.55934	0.026875	0.949554	1.26434	3.87469
AT4G05425	0.654564	1	1	0.511358	-3.21612	0.11034	1	1.49604	3.87068
AT2G07605	2.52818	0.627582	1	1.03063	-1.33952	0.796098	1	1.18796	3.8677
AT4G32208	3.13027	0.361051	1	1.57444	-0.731168	1	1	0.522748	3.86144
ATCG00470	-0.10504	1	1	0.182018	-3.96461	0.217832	1	1.50268	3.85957
AT1G32880	5.42435	0.00143571	0.183289	2.15967	1.56745	0.462363	1	0.84129	3.85689
AT2G07771	0.184179	1	1	0.252564	-3.65874	0.377625	1	1.00538	3.84292
AT2G43932	-0.591675	0.628412	1	0.68216	-4.43202	0.0647441	1	1.95687	3.84034
AT1G06867	3.28437	0.371172	1	1.33056	-0.550282	1	1	0.498742	3.83465
AT4G31230	2.36252	0.0243127	0.742257	1.74935	-1.47179	0.309256	1	1.29714	3.83431
AT3G44870	-1.01071	0.474901	1	0.676423	-4.84059	0.138556	1	1.00537	3.82988
AT3G28360	-0.156045	1	1	0.174445	-3.97957	0.217338	1	1.51337	3.82352
ATCG00080	5.13393	0.00717343	0.436069	1.68474	1.31229	0.5321	1	0.798024	3.82164
AT1G01590	2.7765	0.616624	1	1.0132	-1.04454	0.84088	1	0.583202	3.82105
AT5G42965	-0.699976	0.766215	1	0.523708	-4.51503	0.184235	1	1.00532	3.81506
AT3G19350	-0.826949	0.329684	1	0.941961	-4.63492	0.0889058	1	1.30466	3.80797
AT2G09170	3.67683	0.291802	1	1.01283	-0.118573	1	1	0.113679	3.7954
AT1G09607	-1.15693	0.69375	1	1.24488	-4.95204	0.0807227	1	1.1145	3.79511
AT5G01320	1.23779	0.169232	1	1.83468	-2.55531	0.164958	1	1.41166	3.7931
AT3G05930	0.235319	1	1	0.168024	-3.5408	0.299662	1	1.58916	3.77612
AT3G16380	0.762637	1	1	0.691726	-3.00448	0.495604	1	1.00538	3.76711
AT4G16050	0.235131	1	1	0.168024	-3.52607	0.386744	1	1.00537	3.7612
AT5G57420	-0.316207	0.913371	1	0.259447	-4.07069	0.255083	1	1.00537	3.75449
AT4G03220	1.072	0.242431	1	1.18579	-2.67671	0.664912	1	1.00532	3.74871
AT4G28811	4.22276	0.116258	1	1.33454	0.475542	0.786862	1	0.281203	3.74722
AT3G08075	0.576872	1	1	0.693224	-3.17024	0.428101	1	1.45923	3.74711
AT3G13770	2.31642	0.0985322	1	1.33493	-1.42465	0.656776	1	1.14453	3.74107
AT1G69085	-0.707197	0.404738	1	0.877878	-4.4461	0.180668	1	1.00537	3.7389
AT2G42247	-1.19569	0.465817	1	0.892634	-4.92625	0.0527501	1	1.57682	3.73055
AT1G58561	0.631682	0.0864291	1	1.04115	-3.09698	0.0574561	1	1.43691	3.72866
AT4G05470	1.04358	0.775962	1	0.860271	-2.6763	0.662632	1	1.00532	3.71987
AT4G09960	0.149594	1	1	0.13363	-3.56947	0.383242	1	1.00532	3.71907
AT1G26233	-0.877402	0.602985	1	0.889354	-4.59352	0.0749099	1	1.52079	3.71612
ATCG00010	0.637194	0.729197	1	0.64977	-3.07287	0.427581	1	1.51425	3.71006
AT4G29760	0.341186	1	1	0.231428	-3.36765	0.494937	1	1.00538	3.70884
AT4G03565	-0.349422	1	1	0.207262	-4.04558	0.173282	1	1.41128	3.69616
AT5G62320	1.01896	0.555954	1	0.816069	-2.67619	0.66206	1	1.00532	3.69515
AT5G36937	0.164738	1	1	0.0810407	-3.52611	0.387795	1	1.00537	3.69085
AT1G04413	1.04355	0.775932	1	0.860271	-2.64164	0.664622	1	1.00538	3.68519
AT4G01023	4.12418	0.110197	1	1.38742	0.442447	0.919378	1	0.317834	3.68174
AT1G26790	1.35921	0.17867	1	1.1373	-2.32176	0.158039	1	1.37166	3.68097
AT4G26770	-0.192452	0.748495	1	0.711812	-3.87191	0.00191628	0.369173	2.07469	3.67946
AT4G26288	1.10467	0.449556	1	0.879841	-2.57385	0.24338	1	1.21339	3.67851
AT2G37610	-0.180385	0.907621	1	0.225835	-3.85434	0.237812	1	1.26821	3.67396
AT1G67020	2.29837	0.0614744	0.955558	1.31164	-1.37528	0.628465	1	0.672277	3.67366
AT3G05585	1.03087	1	1	0.587586	-2.64197	0.668616	1	1.00538	3.67284
AT1G46552	1.35057	0.111693	1	1.31797	-2.32207	0.215266	1	0.961879	3.67265
AT5G60978	-0.133258	1	1	0.0465023	-3.80484	0.181247	1	1.99938	3.67158
AT4G26930	4.34809	0.0823502	1	1.31994	0.685072	0.805949	1	0.431494	3.66302
AT2G43660	1.14915	0.483761	1	0.762667	-2.51325	0.673611	1	1.00538	3.6624
AT1G72860	0.0928249	1	1	0.0895597	-3.5695	0.383581	1	1.00532	3.66233
AT1G50745	0.131661	0.897386	1	0.326156	-3.52611	0.387679	1	1.00537	3.65777
AT3G11920	-1.31799	0.651533	1	0.626312	-4.96992	0.0567096	1	1.42253	3.65193
AT5G08975	2.52946	0.625858	1	1.03063	-1.12053	0.67968	1	0.713855	3.64999
AT1G03540	1.23773	0.143529	1	1.55736	-2.40944	0.0680683	1	1.95999	3.64717
AT3G56380	1.09303	0.298104	1	0.928713	-2.55117	0.141495	1	1.30705	3.6442
AT1G65810	5.08261	0.00596568	0.414624	2.03037	1.44139	0.489875	1	0.610901	3.64122
AT1G09930	-0.702226	0.747632	1	0.533577	-4.33917	0.132194	1	1.38456	3.63695
AT2G45130	0.416362	0.78233	1	0.259713	-3.22032	0.00350701	0.472387	2.09585	3.63668
ATCG00310	-0.238667	0.917539	1	0.30573	-3.8697	0.310874	1	1.00532	3.63104
AT5G05235	2.52595	0.630641	1	1.03063	-1.10445	0.56907	1	0.663233	3.6304
AT1G05035	-0.0792042	0.898231	1	0.186691	-3.70909	0.0304143	0.971057	1.47399	3.62988
AT2G19320	0.0588727	1	1	0.0117212	-3.5692	0.380091	1	1.00532	3.62807
AT5G22470	-0.236308	0.768513	1	0.592377	-3.86164	0.0233348	0.913793	1.41226	3.62533
AT2G33670	4.54452	0.0551908	0.932842	1.5336	0.924489	0.83064	1	0.778091	3.62003
AT5G47470	0.0474216	1	1	0.0159386	-3.56955	0.384181	1	1.00532	3.61697
AT4G25380	-1.93465	0.1033	1	1.4863	-5.54532	0.0211344	0.884575	1.5825	3.61067
AT5G28263	0.0874361	1	1	0.423394	-3.51775	0.318818	1	1.29047	3.60518
AT5G57380	4.50533	0.066467	0.966191	1.24589	0.912267	0.735889	1	0.508392	3.59306
AT2G35612	-0.267367	0.931567	1	0.323372	-3.85816	0.0381991	1	1.21653	3.59079
AT1G09595	0.060471	1	1	0.0309715	-3.52601	0.385315	1	1.00537	3.58648
AT1G77950	1.42618	0.277855	1	0.90619	-2.16015	0.185343	1	1.054	3.58633
AT3G21030	1.86156	0.121692	1	1.73923	-1.71039	0.242638	1	1.70173	3.57195
AT5G51480	-0.829009	1	1	0.50495	-4.39541	0.0829355	1	2.09617	3.5664
AT5G65158	4.80553	0.0296644	0.809852	1.58422	1.2461	0.279823	1	1.05915	3.55942
AT5G35915	1.0432	0.810066	1	0.550256	-2.51302	0.674576	1	1.00538	3.55621
AT4G34550	-0.757706	0.603363	1	0.607356	-4.30286	0.128407	1	1.5594	3.54516
AT3G44805	-2.00861	0.366408	1	1.35509	-5.54558	0.00991887	0.702179	1.69607	3.53698
AT2G44390	4.12417	0.110287	1	1.38742	0.58925	0.725596	1	0.482943	3.53493
AT4G08045	3.67686	0.292045	1	1.01283	0.150351	1	1	0.124395	3.52651
AT5G26700	2.99167	0.104948	1	1.13883	-0.53479	0.881154	1	0.36512	3.52646
AT5G39000	0.950078	0.449945	1	0.90067	-2.57261	0.27521	1	1.46473	3.52269
AT5G40800	-1.81785	0.161712	1	1.08893	-5.34001	0.0312069	0.971924	1.5553	3.52217
AT4G03015	3.5401	0.230878	1	1.58574	0.0223186	1	1	0.0022494	3.51778
AT1G06117	2.77607	0.614869	1	1.0132	-0.73297	0.759568	1	0.558153	3.50904
AT3G11160	3.16663	0.362438	1	1.56975	-0.341202	0.818819	1	0.375414	3.50784
AT4G08115	0.990672	0.128427	1	1.40125	-2.51356	0.672296	1	1.00538	3.50423
AT3G00440	0.706218	0.530579	1	0.630011	-2.79786	0.0647455	1	1.77917	3.50408
AT5G55080	3.37094	0.408719	1	1.02922	-0.131947	1	1	0.16472	3.50289
AT1G79480	0.801658	0.567157	1	0.834112	-2.69852	0.0575805	1	1.67736	3.50018
AT5G07572	-1.4274	0.502526	1	1.31348	-4.9269	0.054305	1	1.58312	3.4995
AT3G61340	0.819841	0.596264	1	0.847679	-2.67659	0.66424	1	1.00532	3.49643
AT1G09043	4.31647	0.084093	1	1.4275	0.822486	1	1	0.501716	3.49399
AT5G39230	-0.169902	1	1	0.128127	-3.65871	0.377887	1	1.00538	3.4888
AT3G50610	0.971787	1	1	0.540713	-2.51275	0.675696	1	1.00538	3.48454
AT3G03275	0.840882	0.853061	1	0.447258	-2.64177	0.666154	1	1.00538	3.48265
AT1G08333	0.0237732	1	1	0.011866	-3.45244	0.305034	1	1.58372	3.47621
AT5G37620	0.093793	1	1	0.0541475	-3.36812	0.491633	1	1.00538	3.46191
ATCG01090	-0.112579	1	1	0.10667	-3.56938	0.382198	1	1.00532	3.4568
AT5G56200	1.48451	0.0392153	0.855754	1.43124	-1.97159	0.203107	1	1.10035	3.4561
AT4G19970	1.47802	0.323583	1	1.09842	-1.97513	0.304817	1	1.84505	3.45315
AT1G07287	0.0851162	1	1	0.0872309	-3.36803	0.492241	1	1.00538	3.45315
AT1G58010	0.769493	1	1	0.501142	-2.67582	0.660079	1	1.00532	3.44531
AT3G12060	0.795591	0.621117	1	0.556459	-2.6421	0.670139	1	1.00538	3.43769
AT4G08705	-0.37614	0.728097	1	0.715587	-3.80484	0.181225	1	1.99938	3.4287
AT2G46360	3.8889	0.211906	1	1.02813	0.461045	0.884825	1	0.148696	3.42785
AT1G07027	0.235158	1	1	0.168024	-3.19096	0.4946	1	1.00532	3.42612
AT3G24542	1.42249	0.485814	1	0.901681	-2.00293	0.158713	1	1.71783	3.42542
AT2G40710	1.73119	0.109472	1	1.05644	-1.68864	0.192369	1	1.16856	3.41983
AT3G53590	3.6012	0.232277	1	1.53232	0.181512	1	1	0.0280051	3.41969
AT1G33870	-1.06506	0.857222	1	0.543868	-4.48422	0.0991653	1	1.58917	3.41916
AT1G65200	2.49345	0.220273	1	1.10867	-0.911922	0.808768	1	0.848147	3.40538
AT2G13180	0.0338824	1	1	0.0315532	-3.36815	0.491387	1	1.00538	3.40203
AT1G45545	0.777803	0.246552	1	1.34254	-2.62339	0.00351917	0.472387	2.02037	3.4012
AT5G36670	0.886478	0.759627	1	0.886914	-2.51284	0.675322	1	1.00538	3.39932
AT1G08290	-0.377559	0.501331	1	0.978538	-3.77103	5.84781e-05	0.0312337	2.22924	3.39347
AT3G28915	0.740885	0.55036	1	0.5271	-2.64215	0.670767	1	1.00538	3.38303
AT5G59305	2.52792	0.627932	1	1.03063	-0.849882	1	1	0.515873	3.3778
AT3G51075	3.30076	0.0230117	0.722767	1.76307	-0.0738547	0.956822	1	0.151137	3.37462
AT3G57820	-0.14691	1	1	0.129488	-3.5181	0.0974103	1	1.11736	3.37119
AT1G71490	1.12303	0.303531	1	1.12766	-2.24726	0.188476	1	2.0582	3.37028
AT2G32275	0.725868	0.685472	1	0.50787	-2.64182	0.66678	1	1.00538	3.36769
AT1G77525	0.691425	0.696438	1	0.805788	-2.6758	0.659977	1	1.00532	3.36723
AT5G55720	1.93743	0.316947	1	0.773095	-1.42601	0.227984	1	1.24929	3.36344
AT5G06275	-0.188551	1	1	0.122861	-3.55184	0.31118	1	1.34208	3.36329
AT3G02035	0.674894	0.766434	1	0.664922	-2.67607	0.661431	1	1.00532	3.35097
AT2G36440	0.707693	1	1	0.429315	-2.64189	0.667586	1	1.00538	3.34958
AT2G21890	-0.0169786	1	1	0.0380432	-3.36564	0.00111186	0.274762	2.10139	3.34866
AT5G64210	4.02946	0.103631	1	1.57046	0.682205	0.829537	1	0.264025	3.34725
AT5G43510	0.7031	0.834875	1	0.42198	-2.64203	0.669318	1	1.00538	3.34513
AT5G61950	0.634729	0.114822	1	1.91614	-2.70261	0.0891702	1	1.41984	3.33734
AT1G06957	-4.2813	2.12853e-05	0.00881003	1.86369	-7.61853	1.99106e-07	0.00022365	1.98528	3.33723
AT2G21450	0.659961	1	1	0.381905	-2.67583	0.66011	1	1.00532	3.33579
AT4G05435	-0.758998	1	1	0.8185	-4.08104	0.168032	1	1.48056	3.32205
AT4G01975	0.151747	1	1	0.138397	-3.16715	0.058999	1	1.34941	3.3189
AT1G55330	0.247076	1	1	0.252782	-3.06057	0.428374	1	1.50312	3.30765
AT4G08175	-1.04793	0.397847	1	0.937271	-4.35341	0.00480563	0.547266	1.83743	3.30548
AT5G60220	2.52342	0.0712527	0.977614	1.7626	-0.766445	0.666344	1	0.467048	3.28987
AT5G15380	-1.50731	0.604577	1	0.758632	-4.79632	0.0643339	1	1.53658	3.28901
AT4G05835	0.138435	1	1	0.0841549	-3.15051	0.495344	1	1.00538	3.28894
AT2G37555	1.48721	0.390347	1	1.07404	-1.7987	0.397393	1	1.06066	3.28591
AT3G25240	0.769394	1	1	0.501142	-2.51226	0.677804	1	1.00538	3.28166
AT4G12170	0.769161	0.512636	1	0.523324	-2.51227	0.677771	1	1.00538	3.28143
AT5G18202	0.152208	1	1	0.0838819	-3.12803	0.431669	1	1.40849	3.28024
AT4G10720	0.603555	0.579078	1	0.827114	-2.66745	0.162332	1	1.14536	3.27101
AT3G05085	3.32202	0.363115	1	1.49638	0.0633405	1	1	0.0206933	3.25868
AT1G10710	0.0134948	1	1	0.0225367	-3.24171	0.0852215	1	1.38171	3.25521
AT3G05152	0.842334	1	1	0.49641	-2.41211	0.157195	1	1.3601	3.25444
AT1G79330	-0.686218	0.639239	1	0.49748	-3.93613	0.234505	1	1.24941	3.24992
AT1G51670	-1.15528	0.491899	1	0.763147	-4.40486	0.124046	1	1.58059	3.24957
AT2G07726	0.143797	1	1	0.18796	-3.10366	0.43124	1	1.41805	3.24746
AT3G07895	1.58718	0.22674	1	1.40885	-1.65407	0.201012	1	1.22411	3.24125
AT5G17830	2.33236	0.151533	1	1.36191	-0.90526	0.51101	1	0.863274	3.23762
AT4G01760	0.846122	0.445528	1	0.808241	-2.38711	0.104741	1	1.16093	3.23323
AT1G64260	-2.48717	0.00636702	0.425185	2.03601	-5.71702	0.00707893	0.623338	1.45306	3.22985
AT2G43450	0.707773	1	1	0.429315	-2.51336	0.67313	1	1.00538	3.22113
AT2G04395	-0.313429	0.663336	1	1.26054	-3.53207	0.310133	1	1.3642	3.21865
AT2G25470	-0.899423	0.77702	1	0.689999	-4.11791	0.253266	1	1.00532	3.21849
AT1G28650	0.819345	0.480485	1	0.697884	-2.39748	0.0320632	0.977407	1.72955	3.21682
AT3G32920	2.79025	0.0320174	0.822355	1.55906	-0.420586	0.79827	1	0.462682	3.21083
AT4G10843	0.446192	0.591259	1	0.549029	-2.7565	0.0497436	1	1.36114	3.2027
AT1G60720	0.818717	0.559055	1	0.647299	-2.3772	0.0714316	1	1.62165	3.19592
AT1G04827	1.85308	0.131229	1	1.04072	-1.32383	0.413774	1	1.10865	3.17692
AT4G09690	-0.72461	0.78015	1	0.589966	-3.89939	0.306423	1	1.00538	3.17478
AT5G61850	2.85125	0.0181618	0.650828	2.06953	-0.323284	0.896107	1	0.243423	3.17453
AT2G30560	0.532728	0.823052	1	0.36629	-2.6417	0.665375	1	1.00538	3.17443
AT3G09330	0.463401	0.433025	1	0.81439	-2.71084	9.24525e-05	0.0439363	2.18718	3.17424
AT3G50330	5.85777	0.000185697	0.0468847	2.08373	2.6894	0.661196	1	1.05624	3.16837
AT5G15725	0.928758	0.269947	1	1.03706	-2.23582	0.157545	1	1.17117	3.16458
AT5G59310	-1.09278	0.242797	1	0.79622	-4.25457	0.02908	0.967192	1.22352	3.16179
AT2G29000	0.998311	0.194346	1	1.59656	-2.15867	0.419908	1	0.896494	3.15698
AT2G19610	1.80113	0.183004	1	1.4054	-1.35422	0.372214	1	1.12983	3.15535
AT3G00230	-0.8889	0.395308	1	0.975218	-4.0422	0.193271	1	1.18157	3.1533
AT1G24590	1.86763	0.0981976	1	1.73226	-1.28551	0.469267	1	0.999961	3.15314
AT1G57830	1.06682	0.486454	1	0.865098	-2.08424	0.201418	1	1.19564	3.15106
AT4G01240	2.07734	0.0650652	0.96237	1.55431	-1.05912	0.154089	1	1.46084	3.13646
AT2G35075	1.70908	0.0910714	1	1.25873	-1.42359	0.148906	1	1.53078	3.13266
AT3G46260	2.77625	0.615583	1	1.0132	-0.347268	0.904924	1	0.312812	3.12352
AT2G16890	0.705385	0.385507	1	0.832893	-2.39914	0.0382458	1	1.75727	3.10453
AT2G07728	3.33796	2.68775e-05	0.0105782	2.10393	0.238297	0.915083	1	0.202387	3.09967
AT3G56350	-1.87285	0.115579	1	1.17112	-4.96637	0.0527387	1	1.5806	3.09351
AT1G07330	-1.18932	0.489631	1	0.802299	-4.28153	0.216281	1	1.00537	3.09222
AT1G53890	-0.330615	1	1	0.238888	-3.41596	0.314609	1	1.38406	3.08535
AT1G06593	-0.81627	0.696528	1	0.491933	-3.89929	0.307321	1	1.00538	3.08302
AT1G66390	-0.498108	1	1	0.303789	-3.56937	0.382122	1	1.00532	3.07127
AT3G30823	2.51226	0.217375	1	1.298	-0.553697	0.660813	1	1.05005	3.06595
AT2G05640	0.296111	1	1	0.210893	-2.76909	0.0739221	1	1.51343	3.0652
AT2G00740	0.836729	0.558938	1	0.644025	-2.222	0.0857628	1	1.87469	3.05873
AT1G78390	-0.306059	0.793459	1	0.345418	-3.36328	0.0320269	0.977407	1.84445	3.05722
AT1G07517	-0.469013	0.734591	1	0.62731	-3.52601	0.385137	1	1.00537	3.05699
AT5G36900	2.69911	0.154611	1	1.40798	-0.354128	1	1	0.213869	3.05324
AT4G07250	-0.0995786	1	1	0.0946499	-3.15047	0.494729	1	1.00538	3.0509
AT3G05715	0.465136	1	1	0.807111	-2.58366	0.0775764	1	1.36501	3.04879
AT1G07587	0.149886	0.869579	1	0.223848	-2.89345	0.138633	1	1.61471	3.04333
AT3G32020	0.995918	0.46884	1	0.879167	-2.0459	0.0965429	1	1.30932	3.04182
AT4G08835	-1.00783	0.766939	1	0.768106	-4.03689	0.129334	1	1.88279	3.02906
AT4G12890	-0.498122	1	1	0.303789	-3.52606	0.386538	1	1.00537	3.02794
AT5G08030	-1.04967	0.354875	1	1.01699	-4.07052	0.00427605	0.517989	1.67994	3.02085
AT3G60000	0.596931	0.69603	1	0.598252	-2.41815	0.287837	1	1.23584	3.01508
AT3G23860	2.03975	0.00411509	0.333006	1.93764	-0.974655	0.222054	1	1.7017	3.01441
AT2G40711	2.35762	0.00849663	0.475529	1.77635	-0.655791	0.360948	1	1.37063	3.01341
AT5G61180	4.22961	0.137559	1	1.01242	1.2191	0.708381	1	0.657418	3.01052
AT1G64240	0.492705	1	1	0.306908	-2.51279	0.675556	1	1.00538	3.00549
AT5G39480	-0.467877	1	1	0.325945	-3.47235	0.304986	1	1.58024	3.00448
AT1G49225	2.48398	0.0615969	0.955558	2.04531	-0.520092	0.829081	1	0.567902	3.00407
AT5G00685	-1.70128	0.22597	1	0.96291	-4.70511	0.0797932	1	1.50709	3.00383
AT2G05165	3.40567	0.00325353	0.297627	1.61545	0.410522	0.694666	1	0.458253	2.99515
AT2G18530	-1.47133	0.505822	1	1.09044	-4.46544	0.1845	1	1.00537	2.99411
AT3G00550	0.340725	1	1	0.231428	-2.65257	0.62274	1	1.58912	2.9933
AT1G53023	2.77589	0.614117	1	1.0132	-0.214247	1	1	0.157954	2.99013
AT1G34490	-0.582064	1	1	0.594243	-3.56923	0.380456	1	1.00532	2.98716
AT5G65600	3.08136	0.0476318	0.912979	1.5988	0.0979659	1	1	0.0903405	2.9834
AT2G06435	2.12452	0.0808729	0.994994	1.38915	-0.849904	1	1	0.515873	2.97443
AT3G45180	0.460735	1	1	0.328826	-2.51315	0.674021	1	1.00538	2.97388
AT2G09815	-0.395622	0.833297	1	0.360047	-3.36789	0.493227	1	1.00538	2.97227
AT1G61290	1.22588	0.573361	1	1.17042	-1.74234	0.447609	1	0.736041	2.96822
AT5G24600	-0.251843	0.825006	1	0.441465	-3.21272	0.00628625	0.6092	1.94902	2.96087
AT3G24005	1.66989	0.43274	1	0.708404	-1.29072	0.552204	1	1.05705	2.96061
AT1G44318	-0.715204	0.24877	1	1.65117	-3.67577	0.00776989	0.644328	1.63676	2.96056
AT2G25410	2.25464	0.16933	1	1.36023	-0.704528	0.737446	1	0.493916	2.95917
AT1G04567	-0.105007	1	1	0.182018	-3.06056	0.428517	1	1.50312	2.95555
AT3G30460	3.51551	0.056131	0.934866	1.07241	0.560587	0.701477	1	0.566922	2.95493
AT2G07648	-0.229025	0.82574	1	0.311722	-3.17768	0.02212	0.902374	1.93301	2.94865
AT2G47480	0.781353	0.518072	1	0.817541	-2.15316	0.0385927	1	2.07273	2.93451
AT3G01572	0.811597	0.320124	1	1.27739	-2.12177	0.381724	1	1.00155	2.93337
AT4G04423	0.412084	0.773154	1	0.273036	-2.51227	0.677787	1	1.00538	2.92435
AT2G09495	0.410742	1	1	0.372049	-2.51275	0.67571	1	1.00538	2.92349
ATCG01150	0.846204	0.210002	1	1.11464	-2.07521	0.526578	1	0.856356	2.92141
AT3G30305	1.23441	0.430281	1	1.1994	-1.68504	0.268659	1	1.49129	2.91945
AT2G43270	0.240477	1	1	0.372029	-2.67664	0.664519	1	1.00532	2.91712
AT3G28640	0.753849	0.269701	1	1.29385	-2.16125	0.198996	1	1.8104	2.9151
AT4G09430	0.272904	1	1	0.212684	-2.64195	0.668304	1	1.00538	2.91485
AT5G49070	2.89781	0.00742198	0.444052	1.68474	-0.0149199	1	1	0.0806141	2.91273
AT4G04675	1.43527	0.452345	1	1.15474	-1.47678	0.433259	1	1.09531	2.91204
AT1G30020	-1.17133	0.71344	1	0.80917	-4.07955	0.19131	1	1.17659	2.90822
AT5G62240	0.716693	0.380613	1	1.03798	-2.18949	0.0302338	0.970005	2.04011	2.90618
AT1G07963	0.227582	1	1	0.1518	-2.67624	0.662333	1	1.00532	2.90382
AT1G30940	1.88761	0.0984055	1	1.79655	-1.00946	0.545386	1	0.700747	2.89707
AT3G32040	-0.223129	0.741403	1	0.369571	-3.11863	0.012054	0.762628	1.59096	2.8955
AT2G40450	-1.55253	0.180421	1	1.48249	-4.44246	0.0651488	1	1.92101	2.88993
AT1G20515	1.93259	0.138095	1	1.16529	-0.953079	0.251876	1	1.40157	2.88567
AT3G24900	-0.482978	0.731036	1	0.461267	-3.36767	0.494795	1	1.00538	2.88469
AT3G24400	0.207155	1	1	0.158878	-2.67634	0.662886	1	1.00532	2.8835
AT2G15020	1.02189	0.496092	1	0.813953	-1.85966	0.467707	1	1.04371	2.88155
AT2G07696	0.238999	1	1	0.136081	-2.64166	0.66485	1	1.00538	2.88065
AT1G26976	0.235287	1	1	0.168024	-2.64212	0.670426	1	1.00538	2.87741
AT4G37690	4.53701	0.0870693	1	1.10495	1.66133	0.164622	1	1.43764	2.87568
AT2G07685	-0.995834	0.40169	1	1.04777	-3.86968	0.310518	1	1.00532	2.87384
AT5G00550	-0.698602	0.277684	1	1.79781	-3.56926	0.380854	1	1.00532	2.87066
ATCG00230	0.735712	0.246832	1	1.16939	-2.12679	0.0855983	1	1.48247	2.8625
AT1G49330	-0.289469	0.803402	1	0.466659	-3.15049	0.494982	1	1.00538	2.86102
AT1G05773	0.329224	0.554189	1	0.743768	-2.53104	0.0787106	1	1.26787	2.86026
AT2G07633	0.753187	0.285889	1	1.10591	-2.10677	0.214162	1	1.35422	2.85996
AT4G12490	0.0170731	1	1	0.0285341	-2.83716	0.0926439	1	1.4766	2.85423
AT5G39493	-1.10886	0.388272	1	0.780109	-3.95782	0.00709373	0.623338	2.01201	2.84896
AT5G22150	1.8057	0.235265	1	1.26304	-1.04113	0.713535	1	0.584237	2.84683
AT5G28960	-0.527765	0.78795	1	0.29288	-3.36802	0.492322	1	1.00538	2.84025
AT3G17290	0.152178	1	1	0.0838819	-2.67606	0.661363	1	1.00532	2.82824
AT3G07275	2.5261	0.630427	1	1.03063	-0.301193	1	1	0.338779	2.8273
ATCG00550	0.244785	1	1	0.258945	-2.58205	0.629744	1	1.58306	2.82684
AT5G39260	0.170844	1	1	0.196851	-2.65462	0.162901	1	1.98974	2.82546
AT2G17680	-0.750444	0.777927	1	0.614903	-3.56927	0.380919	1	1.00532	2.81883
AT3G22090	0.304132	0.896859	1	0.190352	-2.51304	0.674502	1	1.00538	2.81717
AT1G49475	0.96279	0.0549456	0.932842	2.00508	-1.84715	0.053336	1	1.81728	2.80994
AT1G12064	2.5886	0.147151	1	1.43164	-0.212848	1	1	0.249447	2.80145
AT4G12370	0.732423	0.543075	1	0.686079	-2.069	0.230539	1	1.03329	2.80143
AT5G04575	1.51658	0.471414	1	1.14268	-1.27185	0.813577	1	0.951752	2.78842
AT2G07646	1.48987	0.156979	1	1.43038	-1.29444	0.585404	1	0.750413	2.78431
AT5G00405	1.36276	0.710613	1	0.952192	-1.41818	0.34883	1	1.28182	2.78094
AT1G61750	-1.55004	0.0768751	0.986919	1.74423	-4.33021	0.216892	1	1.00532	2.78017
AT1G76640	-1.12012	0.35447	1	1.73452	-3.89948	0.305547	1	1.00538	2.77936
AT1G16160	0.566265	0.773176	1	0.445264	-2.21048	0.112836	1	1.33881	2.77674
AT3G00850	0.133944	1	1	0.121193	-2.64196	0.668487	1	1.00538	2.7759
AT3G42792	-1.55638	0.569582	1	0.734627	-4.33022	0.216965	1	1.00532	2.77384
AT2G07699	0.561536	0.504129	1	0.882477	-2.20695	0.304808	1	1.71872	2.76848
AT5G06650	2.24308	0.192254	1	1.37579	-0.522961	0.886573	1	0.40217	2.76604
AT5G14870	-0.505836	0.610922	1	0.76099	-3.27115	0.103701	1	1.37204	2.76531
AT2G21400	0.671967	0.477085	1	1.20937	-2.09213	0.0828226	1	1.68304	2.7641
AT4G28405	1.09296	0.610097	1	0.895545	-1.66459	0.322924	1	1.17202	2.75755
AT3G28590	-0.815686	0.726188	1	0.724903	-3.56955	0.384149	1	1.00532	2.75386
AT1G64940	0.287042	1	1	0.172682	-2.46641	0.101599	1	1.08411	2.75345
AT5G45080	-0.476254	0.606428	1	0.706814	-3.22758	0.00656939	0.621962	1.64801	2.75133
AT4G03465	-0.498008	1	1	0.303789	-3.24931	0.0860871	1	1.14867	2.7513
AT5G59760	-0.559073	0.527328	1	0.587698	-3.30716	0.00209352	0.376387	1.98444	2.74809
AT2G07815	0.101851	1	1	0.0609585	-2.6421	0.670169	1	1.00538	2.74395
AT2G34390	4.12537	0.0790144	0.993568	2.03161	1.38945	0.565584	1	0.980078	2.73592
AT2G38905	1.09812	0.349723	1	0.918938	-1.63689	0.244748	1	1.82054	2.735
AT1G51330	1.21236	0.584787	1	0.663074	-1.51761	0.401154	1	1.08732	2.72997
AT4G10780	1.06756	0.161349	1	1.40838	-1.65238	0.384363	1	1.01623	2.71994
AT1G32460	2.34408	0.269744	1	1.37801	-0.374566	1	1	0.230291	2.71865
AT4G26795	1.18303	0.467443	1	1.02292	-1.5344	0.352073	1	1.83502	2.71743
AT5G00825	1.40741	0.393951	1	1.16801	-1.30445	0.195642	1	1.14209	2.71186
AT4G17908	-0.829063	1	1	0.50495	-3.54076	0.299354	1	1.58916	2.7117
AT3G48840	1.41112	0.177823	1	1.42324	-1.30028	0.363009	1	0.9479	2.7114
AT5G64800	1.623	0.119905	1	2.17802	-1.08177	0.406785	1	1.00603	2.70476
AT1G02940	-0.605875	0.618027	1	0.687033	-3.30786	0.022795	0.911507	1.67866	2.70199
AT2G18680	1.88849	0.035679	0.84259	1.75342	-0.81305	0.555784	1	1.06888	2.70154
AT5G48350	-0.668003	0.72111	1	0.661341	-3.36779	0.493957	1	1.00538	2.69979
AT1G04380	1.75998	0.0107306	0.521476	1.81416	-0.938704	0.610677	1	0.613071	2.69868
AT5G20225	-0.768486	1	1	0.471192	-3.46425	0.263759	1	2.09746	2.69577
AT2G03972	-1.39973	0.643329	1	0.673151	-4.09534	0.168373	1	1.45972	2.69561
AT1G65630	0.0160888	1	1	0.0135142	-2.67632	0.662766	1	1.00532	2.69241
AT4G01160	0.0474074	1	1	0.0159386	-2.64214	0.670654	1	1.00538	2.68955
AT3G00890	0.0474913	1	1	0.0159386	-2.64171	0.665499	1	1.00538	2.6892
AT5G24080	1.77106	0.294779	1	1.19808	-0.915873	0.650063	1	0.714773	2.68694
AT5G14400	2.88371	0.00793136	0.46146	1.79587	0.19706	0.915935	1	0.175962	2.68665
AT3G00350	1.55458	0.127206	1	0.931303	-1.12896	0.13809	1	1.63504	2.68354
AT3G44700	0.114304	0.918925	1	0.232477	-2.56023	0.0913105	1	1.43229	2.67454
AT3G03272	2.49765	0.0677207	0.968979	1.8908	-0.16907	1	1	0.15313	2.66672
AT3G32377	2.06477	0.245034	1	1.02538	-0.600089	0.847556	1	0.509734	2.66486
AT3G27970	0.491613	0.60566	1	0.490227	-2.165	0.0947611	1	1.10359	2.65661
AT4G39110	0.824899	0.199417	1	1.01259	-1.83081	0.106562	1	2.00611	2.65571
AT2G33020	1.63173	0.0860398	1	1.5985	-1.02135	0.539135	1	0.77428	2.65309
AT3G47875	-0.540696	0.804414	1	0.401401	-3.1909	0.493989	1	1.00532	2.6502
AT4G22710	-0.0183438	1	1	0.0490823	-2.66585	0.0199776	0.872853	2.05557	2.64751
AT1G23160	0.191532	0.807967	1	0.353385	-2.45271	0.198153	1	1.11087	2.64424
AT2G24710	1.95216	0.144101	1	1.30608	-0.689224	0.682366	1	0.48175	2.64138
AT4G28930	1.92296	0.0943798	1	1.53921	-0.714599	0.558811	1	0.72027	2.63756
AT1G11684	-0.0412629	1	1	0.109459	-2.67642	0.663288	1	1.00532	2.63515
AT2G42005	2.57474	0.172479	1	1.45514	-0.0508773	1	1	0.0117447	2.62562
AT3G25010	-0.0205087	1	1	0.0287564	-2.64206	0.669719	1	1.00538	2.62155
AT3G08870	2.25938	0.124835	1	1.20155	-0.358533	1	1	0.319802	2.61792
AT5G40620	-2.73695	0.623156	1	0.990985	-5.35216	0.00927761	0.70174	1.93055	2.61521
AT2G18180	0.899894	0.40242	1	1.06268	-1.71266	0.444157	1	0.740337	2.61256
AT5G22200	0.653986	1	1	0.373444	-1.95578	0.253727	1	1.28722	2.60976
AT3G46400	0.653841	1	1	0.373444	-1.94916	0.289723	1	1.04425	2.603
AT5G04305	-0.0411779	1	1	0.109459	-2.64188	0.66753	1	1.00538	2.6007
AT4G15417	1.2055	0.0311979	0.816388	1.39033	-1.39289	0.0940363	1	1.50445	2.5984
AT4G22100	-0.079205	1	1	0.0991404	-2.67584	0.660194	1	1.00532	2.59664
AT5G03175	1.30717	0.0248719	0.752489	1.83233	-1.28945	0.457096	1	0.879958	2.59663
AT2G44780	1.16551	0.663896	1	0.607329	-1.43075	0.306221	1	1.1447	2.59626
AT5G18636	-0.0897205	1	1	0.204928	-2.6761	0.661553	1	1.00532	2.58638
AT3G27900	1.58294	0.102875	1	1.26209	-1.00009	0.547292	1	0.654395	2.58302
AT1G06450	0.763091	0.33474	1	1.5809	-1.81768	0.0676984	1	1.91015	2.58078
AT4G39700	-0.104431	0.936707	1	0.242168	-2.68349	0.0464205	1	1.68592	2.57905
AT4G03930	0.674005	0.434982	1	0.812439	-1.89708	0.238093	1	1.26655	2.57109
AT5G00750	1.159	0.274193	1	1.38071	-1.41147	0.493817	1	0.878979	2.57047
AT5G06820	1.16689	0.267807	1	1.15364	-1.40304	0.249779	1	1.17765	2.56993
AT2G00750	-0.106334	1	1	0.129872	-2.67611	0.661596	1	1.00532	2.56977
AT5G59670	0.708885	0.667901	1	0.506574	-1.85835	0.168839	1	1.17841	2.56723
AT1G09803	2.52916	0.626259	1	1.03063	-0.0378984	1	1	0.00493844	2.56706
AT5G02055	1.03086	1	1	0.587586	-1.53241	0.569733	1	1.21093	2.56326
AT1G28170	-0.308046	0.891811	1	0.249695	-2.86879	0.0897145	1	1.28462	2.56074
AT5G13485	0.954244	0.521972	1	1.27047	-1.60404	0.195838	1	1.48947	2.55828
ATCG01130	-0.979734	0.774339	1	0.781073	-3.53208	0.310161	1	1.3642	2.55234
AT4G20450	0.0814662	1	1	0.171724	-2.46796	0.130946	1	1.85574	2.54943
AT3G60961	-0.511187	0.815686	1	0.394969	-3.06057	0.428356	1	1.50312	2.54939
AT5G09735	-2.36042	0.0388439	0.854776	1.67948	-4.90829	0.127909	1	1.00537	2.54787
AT5G17360	1.37924	0.0754078	0.986664	1.73733	-1.16851	0.378657	1	1.24438	2.54775
AT5G07571	-0.105044	1	1	0.182018	-2.65259	0.622824	1	1.58912	2.54755
AT4G11590	-0.176269	1	1	0.392026	-2.72248	0.273892	1	1.12087	2.54622
AT1G23510	-1.35361	0.665191	1	0.686014	-3.89934	0.306813	1	1.00538	2.54573
AT2G35859	0.0327906	1	1	0.0157793	-2.51238	0.6773	1	1.00538	2.54517
AT5G50260	0.49193	0.720314	1	0.517101	-2.05253	0.185972	1	1.38159	2.54446
AT5G14810	-0.132858	1	1	0.0958145	-2.67645	0.663451	1	1.00532	2.54359
AT1G08875	-1.55635	0.569732	1	0.734627	-4.09535	0.16846	1	1.45972	2.539
AT1G75110	0.43962	0.632225	1	0.550531	-2.09808	0.00747029	0.632212	1.95772	2.5377
AT3G30730	0.301488	0.719846	1	0.367118	-2.2348	0.0330039	0.981243	2.09736	2.53629
AT5G00910	1.74455	0.368475	1	1.17671	-0.788484	0.643135	1	0.978878	2.53303
AT2G07826	-0.182903	0.804293	1	0.346247	-2.71084	0.160976	1	2.08222	2.52794
AT1G07793	2.52696	0.629247	1	1.03063	-0.000335861	1	1	0.0244405	2.5273
AT1G74550	-0.149517	1	1	0.100671	-2.67583	0.660112	1	1.00532	2.52631
AT4G18250	1.21208	0.123941	1	1.5482	-1.30601	0.241076	1	1.56049	2.51808
AT3G21020	0.335018	0.693271	1	0.487667	-2.1827	0.015889	0.833651	1.67087	2.51772
AT1G05280	0.930601	0.551886	1	0.786679	-1.58465	0.167787	1	1.86648	2.51525
AT4G33820	0.078263	1	1	0.0440055	-2.43327	0.161632	1	1.34538	2.51153
AT4G03005	1.2558	0.311103	1	1.36218	-1.25077	0.545828	1	0.717396	2.50657
AT4G03470	2.52848	0.627181	1	1.03063	0.0223262	1	1	0.0022494	2.50615
AT1G67623	4.07603	0.106712	1	1.56683	1.57961	0.769507	1	0.810339	2.49643
AT5G27910	0.691371	0.402356	1	0.880813	-1.8018	0.0876047	1	1.26778	2.49317
AT1G10530	0.950935	0.249928	1	1.37549	-1.53086	0.416872	1	1.36986	2.4818
AT2G30630	1.0436	0.775993	1	0.860271	-1.43361	0.491293	1	1.72456	2.47721
AT4G31615	0.272514	0.720411	1	0.612172	-2.20242	0.0314276	0.972013	1.92044	2.47494
AT3G56825	2.50304	0.214951	1	1.17433	0.0351745	1	1	0.0201363	2.46786
AT1G61680	-1.20395	0.620104	1	0.782086	-3.65875	0.377529	1	1.00538	2.4548
AT4G28670	-1.61783	0.390573	1	1.03178	-4.07068	0.254605	1	1.00537	2.45284
AT1G29965	0.190882	0.882371	1	0.268305	-2.26187	0.205272	1	1.64915	2.45275
AT1G63210	0.617644	0.773413	1	0.537641	-1.83446	0.450172	1	1.29116	2.45211
AT2G15042	0.935648	0.135234	1	1.54687	-1.51571	0.309145	1	0.979788	2.45136
AT3G08885	1.42298	0.0641251	0.956874	1.2751	-1.02271	0.179582	1	1.35104	2.4457
AT2G36610	0.738781	0.581598	1	0.796104	-1.70643	0.245954	1	1.17462	2.44521
AT2G09205	2.42786	0.220502	1	1.25925	-0.0164351	1	1	0.023993	2.44429
AT3G00780	1.08849	0.223562	1	1.01159	-1.35504	0.355505	1	1.13977	2.44353
AT1G31030	-0.0793174	1	1	0.0991404	-2.51344	0.672778	1	1.00538	2.43413
AT3G11180	-0.77062	0.253367	1	1.15483	-3.20142	0.00366291	0.472387	2.02475	2.4308
AT5G55507	2.00882	0.102157	1	1.29226	-0.413794	0.845959	1	0.285875	2.42261
AT3G22450	1.13166	0.0121629	0.55232	2.15262	-1.28933	0.175079	1	1.68933	2.42099
AT5G44570	1.19094	0.4047	1	1.65374	-1.22968	0.408453	1	0.835616	2.42062
AT4G00114	-0.0943511	1	1	0.123131	-2.51227	0.677777	1	1.00538	2.41792
AT5G48050	1.26018	0.0917789	1	1.86212	-1.15674	0.66985	1	0.5636	2.41692
AT4G06430	-0.929083	0.68261	1	0.744006	-3.34495	0.0146873	0.806856	1.90783	2.41587
AT5G11080	-0.101813	1	1	0.0988585	-2.51271	0.675902	1	1.00538	2.41089
AT1G24570	4.02945	0.103648	1	1.57046	1.62289	0.736487	1	1.26844	2.40656
AT1G64020	1.47064	0.128888	1	1.40777	-0.934553	0.714675	1	0.715575	2.40519
AT4G06315	2.6378	0.0864204	1	1.41206	0.236654	1	1	0.229807	2.40115
AT1G06933	6.21193	0.00137494	0.180804	1.53717	3.81371	0.000975088	0.261917	2.05144	2.39822
AT1G74080	0.312976	0.631485	1	0.474857	-2.07655	0.0292489	0.96861	1.79539	2.38953
AT1G51538	-1.51098	0.483747	1	0.70468	-3.89942	0.306135	1	1.00538	2.38844
AT1G03820	1.31733	0.0410319	0.874978	1.99651	-1.07092	0.155412	1	1.29909	2.38825
AT5G53100	-1.37961	0.306301	1	1.06287	-3.76669	0.00204214	0.373818	2.1831	2.38707
AT2G43860	0.538008	1	1	0.299882	-1.84669	0.21549	1	1.09805	2.38469
AT4G04995	0.388398	1	1	0.260993	-1.99235	0.167989	1	1.59505	2.38074
AT1G21470	3.02608	0.00894591	0.483721	2.13291	0.646267	0.543906	1	0.87246	2.37981
AT1G61550	0.934975	0.806934	1	0.512803	-1.44406	0.518958	1	1.13434	2.37904
AT3G54730	1.24695	0.13749	1	1.26521	-1.12979	0.289597	1	1.23449	2.37674
AT4G13820	0.383227	0.668321	1	1.25566	-1.99243	0.15774	1	1.21278	2.37566
AT3G00680	-1.52484	0.336742	1	1.14286	-3.89938	0.306449	1	1.00538	2.37454
AT1G43600	-0.145428	1	1	0.133111	-2.51342	0.672859	1	1.00538	2.368
AT1G24147	-0.0235749	1	1	0.0421871	-2.39074	0.240094	1	1.56082	2.36716
AT2G00790	0.135595	1	1	0.0463857	-2.22824	0.0653545	1	1.61717	2.36384
AT3G48580	0.223619	0.633967	1	0.49248	-2.13922	0.00252271	0.415608	2.03205	2.36284
AT3G26230	0.876039	0.0915532	1	1.8352	-1.48187	0.146245	1	1.37958	2.35791
AT5G46105	-0.32512	1	1	0.332153	-2.67657	0.664122	1	1.00532	2.35145
AT5G17760	1.36871	0.0389673	0.854776	1.80552	-0.975	0.0425725	1	2.06941	2.34371
AT1G68170	2.52786	0.628021	1	1.03063	0.187018	1	1	0.106825	2.34084
AT4G29370	-0.172648	1	1	0.219088	-2.51297	0.674779	1	1.00538	2.34032
AT5G38743	-0.338119	0.778297	1	0.743302	-2.67658	0.664173	1	1.00532	2.33846
AT2G43137	-1.16912	0.565655	1	1.4162	-3.50497	0.266191	1	1.9167	2.33585
AT1G75260	-0.0774656	0.96753	1	0.0997447	-2.40986	0.159377	1	1.28802	2.3324
AT1G49810	2.52839	0.627294	1	1.03063	0.196448	1	1	0.125024	2.33194
AT1G04980	0.776777	0.303919	1	1.26946	-1.55398	0.0239302	0.92007	1.88304	2.33076
AT4G22560	1.00704	0.0493005	0.920435	1.80496	-1.31551	0.0933337	1	1.79039	2.32254
AT1G31430	1.87132	0.00109437	0.157889	1.80458	-0.449729	0.713619	1	0.534599	2.32104
AT4G05525	0.243585	0.755865	1	1.07918	-2.07519	0.0346977	0.994196	2.08398	2.31877
AT4G22940	-0.200134	0.90752	1	0.297354	-2.51247	0.676932	1	1.00538	2.31233
AT1G06340	-0.266464	0.731878	1	0.569821	-2.57692	0.0390621	1	2.05061	2.31046
AT5G42610	0.0278668	1	1	0.0411305	-2.27924	0.10031	1	1.40695	2.30711
AT5G05275	-1.26812	0.511888	1	0.727517	-3.56935	0.381862	1	1.00532	2.30123
AT3G04445	2.26725	0.0675078	0.96788	1.41181	-0.0331163	1	1	0.0248518	2.30037
AT1G74630	0.688346	0.36171	1	1.07112	-1.60998	0.578089	1	1.06039	2.29832
AT1G07175	0.360433	0.78452	1	0.418271	-1.93483	0.251526	1	1.23626	2.29526
AT2G07723	-1.04482	0.194115	1	2.01004	-3.33349	0.124559	1	1.1026	2.28867
AT4G24250	1.24873	0.0670991	0.966191	1.48088	-1.0359	0.17929	1	1.233	2.28463
AT3G21320	-0.0738248	1	1	0.0985833	-2.3573	0.0738925	1	1.72566	2.28347
AT4G29550	0.801842	0.333981	1	0.865152	-1.47948	0.0965654	1	1.44163	2.28133
AT3G47580	1.36526	0.304143	1	0.893572	-0.91211	0.524023	1	1.02606	2.27737
AT2G37805	0.371795	1	1	0.227685	-1.90466	0.446997	1	1.17267	2.27645
AT4G20040	-0.157077	1	1	0.263768	-2.43351	0.246997	1	1.25117	2.27643
AT5G50570	1.32553	0.140689	1	1.08932	-0.945052	0.439219	1	1.3044	2.27058
AT5G26865	0.268332	0.732846	1	0.55917	-1.99803	0.308425	1	1.79087	2.26637
AT1G44542	1.34131	0.394384	1	1.04532	-0.924838	0.777167	1	0.497411	2.26615
AT5G13230	1.25201	0.112903	1	1.45935	-1.00886	0.515465	1	0.792276	2.26087
AT1G61950	1.70457	0.00133469	0.176938	2.01704	-0.556258	0.554944	1	0.85895	2.26083
AT1G64253	2.77561	0.613028	1	1.0132	0.517072	1	1	0.393521	2.25854
AT4G27980	0.636052	0.542465	1	0.579152	-1.62138	0.372994	1	1.02705	2.25743
AT5G01380	0.72047	0.295203	1	1.30917	-1.53524	0.220542	1	1.3798	2.25571
AT4G01500	0.858774	0.396528	1	0.959134	-1.39228	0.143484	1	1.58173	2.25105
AT1G04473	1.04919	0.430741	1	0.83648	-1.19956	0.411112	1	1.10203	2.24874
AT1G12669	3.86077	0.154361	1	1.47898	1.61227	0.498999	1	1.61272	2.24851
AT1G50050	1.8939	0.0632537	0.955879	1.42151	-0.351937	0.893478	1	0.243873	2.24584
AT3G09545	4.07604	0.106668	1	1.56683	1.83065	0.16181	1	1.70798	2.24539
AT1G06277	-2.16912	0.274275	1	1.2497	-4.40162	0.127446	1	1.47691	2.2325
AT5G44400	0.113166	0.940347	1	0.504917	-2.11578	0.00201284	0.373818	1.99755	2.22894
AT5G20430	-1.78801	0.227229	1	1.78706	-4.01619	0.173023	1	1.4207	2.22818
AT1G05330	0.37336	0.33806	1	1.296	-1.84125	0.227124	1	1.16773	2.21461
AT4G08125	0.64022	0.470311	1	1.13875	-1.57402	0.441648	1	0.863411	2.21424
AT5G49200	-0.430486	0.858453	1	0.306256	-2.64173	0.66573	1	1.00538	2.21124
AT2G18320	0.974098	0.474022	1	0.600062	-1.23458	0.201047	1	1.69666	2.20868
AT1G51820	1.39542	0.250987	1	1.36505	-0.807714	0.689118	1	0.543446	2.20313
AT1G09647	3.13025	0.361105	1	1.57444	0.927209	1	1	0.596547	2.20304
AT3G07900	0.68189	0.564754	1	0.751207	-1.51702	0.131151	1	1.25556	2.19891
AT5G59390	-1.17112	0.678719	1	0.801691	-3.36766	0.494901	1	1.00538	2.19654
AT1G12890	1.65055	0.0482046	0.916085	1.25983	-0.544614	0.689936	1	0.379877	2.19516
AT2G17210	1.48268	0.112903	1	1.60881	-0.710684	0.778938	1	0.621859	2.19336
AT3G45280	0.0262588	1	1	0.0535062	-2.1664	0.0970263	1	1.56693	2.19266
AT5G41170	0.61046	0.209044	1	1.09139	-1.57573	0.0882875	1	1.31239	2.18619
AT4G04260	1.15289	0.0630256	0.955558	1.92226	-1.0305	0.251845	1	1.09687	2.18339
AT1G32320	-1.34488	0.454429	1	0.984409	-3.52602	0.385537	1	1.00537	2.18114
AT5G16460	3.02328	0.116064	1	1.11221	0.844628	0.432204	1	0.955192	2.17865
AT3G15800	0.997666	0.180373	1	1.66084	-1.17679	0.0678089	1	1.66396	2.17445
AT3G03395	-2.52455	0.625381	1	1.00128	-4.68843	0.0522234	1	1.75574	2.16388
AT2G36270	1.30636	0.0157871	0.622785	1.76938	-0.855085	0.244504	1	1.27421	2.16145
AT1G76878	-0.260463	0.685795	1	0.969337	-2.4171	0.0830809	1	1.49802	2.15664
AT3G21180	0.930898	0.0290066	0.806675	1.94463	-1.22427	0.127786	1	1.57027	2.15517
AT1G52890	0.275745	0.655507	1	0.740574	-1.87914	0.0769246	1	1.78863	2.15488
AT5G36140	-0.44546	0.850544	1	0.579076	-2.59917	0.220985	1	1.03217	2.15371
AT3G02245	3.90962	0.125489	1	2.00705	1.75866	0.616499	1	0.829058	2.15096
AT5G44140	4.12737	2.81474e-05	0.0106069	2.04818	1.97654	0.0150274	0.816168	1.6405	2.15083
AT1G63600	0.491808	0.670529	1	0.740596	-1.65884	0.30531	1	1.13536	2.15064
AT1G07743	0.733805	0.143862	1	1.60684	-1.41151	0.0719693	1	1.78181	2.14532
AT4G14450	0.968677	0.414203	1	0.700949	-1.17344	0.411608	1	1.09003	2.14212
ATCG00920	-1.05446	0.569676	1	0.646438	-3.19092	0.494216	1	1.00532	2.13646
AT3G00900	2.81078	0.580485	1	1.56204	0.674983	1	1	0.430968	2.1358
AT5G39720	-0.447415	0.730247	1	0.491579	-2.58268	0.0353048	0.994196	1.82543	2.13527
AT5G08930	4.28936	0.0788272	0.993223	1.56264	2.15445	0.343845	1	1.29151	2.13491
AT2G00890	1.65949	0.502794	1	1.19488	-0.473164	0.882378	1	0.304573	2.13266
AT4G27400	0.675545	0.683921	1	1.04931	-1.45677	0.11013	1	1.94063	2.13231
ATCG00290	0.851555	0.298882	1	1.4753	-1.27887	0.661137	1	1.04826	2.13042
AT5G00705	4.62877	0.0944976	1	1.012	2.50374	0.666653	1	1.06494	2.12503
AT3G47040	0.561739	0.399078	1	1.03121	-1.56138	0.113014	1	2.00358	2.12311
AT3G00380	4.12418	0.110224	1	1.38742	2.00619	0.282747	1	1.21121	2.11799
AT1G23600	2.52675	0.629531	1	1.03063	0.409677	1	1	0.308147	2.11708
AT4G33930	3.67694	0.292688	1	1.01283	1.56193	0.606684	1	0.758155	2.11501
AT5G06720	-0.217297	0.868384	1	0.290282	-2.31724	0.016724	0.844244	2.16656	2.09994
AT1G19968	0.334736	0.573425	1	0.420542	-1.76458	0.32625	1	1.32063	2.09931
AT4G06180	2.1174	0.049004	0.920435	1.78924	0.021872	1	1	0.0192201	2.09553
AT1G69710	-0.471137	0.678654	1	0.679521	-2.56334	0.0945715	1	2.12627	2.09221
AT2G45410	-2.00398	0.150306	1	1.06162	-4.09535	0.168514	1	1.45972	2.09137
AT4G07705	-0.422639	1	1	0.305116	-2.51233	0.677518	1	1.00538	2.08969
AT4G08825	-1.10279	0.565561	1	0.689488	-3.191	0.494945	1	1.00532	2.08821
AT2G18640	0.0723915	1	1	0.0385782	-2.01457	0.130606	1	1.61991	2.08697
AT5G51530	1.25329	0.116955	1	1.19175	-0.832301	0.631735	1	0.571926	2.0856
AT4G36105	0.438524	0.719779	1	0.41617	-1.64417	0.464797	1	1.05174	2.0827
AT5G46100	1.63202	0.0174112	0.643048	1.98501	-0.440735	0.728263	1	0.597609	2.07276
AT5G54610	-3.64559	0.305262	1	0.990985	-5.7177	0.0211193	0.884575	1.28471	2.07211
AT1G50350	0.26339	1	1	0.454098	-1.79519	0.236008	1	1.09784	2.05858
AT4G31330	1.17926	0.00956016	0.495637	1.73057	-0.878138	0.144121	1	1.36034	2.0574
AT1G67238	1.02399	0.537241	1	0.736282	-1.03334	0.571948	1	1.11279	2.05733
AT1G10225	0.140204	0.914813	1	0.63385	-1.91479	0.165558	1	1.43153	2.055
AT2G26620	-2.52236	0.630801	1	1.00128	-4.57385	0.0665911	1	1.86243	2.05149
AT1G07540	-0.624986	0.606816	1	0.835115	-2.67642	0.663279	1	1.00532	2.05143
AT5G08250	1.78204	0.0740751	0.982273	1.5303	-0.268968	0.77761	1	0.530476	2.05101
AT4G19850	0.912661	0.489063	1	0.622003	-1.13687	0.534688	1	1.18908	2.04953
AT5G18720	-2.07018	0.254476	1	1.1527	-4.11792	0.253417	1	1.00532	2.04775
AT2G07682	1.18165	0.00121906	0.169114	1.67786	-0.86601	0.519693	1	0.953782	2.04766
AT4G10860	0.311274	0.545434	1	0.929438	-1.7314	0.362555	1	1.21006	2.04267
AT3G46617	-0.63902	0.804255	1	0.696669	-2.67608	0.661442	1	1.00532	2.03706
AT3G32925	0.188804	1	1	0.136177	-1.84122	0.172128	1	1.52334	2.03002
AT5G39680	1.60526	0.0471631	0.907371	1.69499	-0.420305	0.809845	1	0.659178	2.02556
AT2G09925	-0.653107	0.840012	1	0.406279	-2.67668	0.664717	1	1.00532	2.02357
AT2G33680	0.983588	0.112062	1	1.26008	-1.03828	0.241826	1	1.35133	2.02187
AT2G36110	1.99531	0.0156552	0.621391	1.99531	-0.0261108	1	1	0.00846644	2.02142
AT2G34320	0.745565	0.333893	1	1.19235	-1.27464	0.262997	1	1.04177	2.0202
AT2G35343	0.241873	0.811333	1	0.335503	-1.77705	0.212117	1	1.26763	2.01893
AT1G79170	1.42229	0.00925463	0.486608	1.5069	-0.596234	0.354634	1	1.23818	2.01853
AT2G07669	-0.306185	0.645195	1	0.544936	-2.32284	0.21187	1	1.1959	2.01665
AT3G46750	-0.497827	1	1	0.303789	-2.51237	0.677344	1	1.00538	2.01454
AT4G04293	2.47375	0.0181731	0.650828	1.98187	0.459473	0.797238	1	0.339923	2.01427
AT3G45130	0.384362	0.635092	1	0.5447	-1.62571	0.306945	1	1.06505	2.01007
AT5G09505	-0.996884	0.743921	1	0.539624	-3.00454	0.495177	1	1.00538	2.00766
AT5G05490	0.450767	0.749071	1	1.10654	-1.55134	0.485368	1	1.12037	2.00211
AT1G08103	-1.15695	0.693733	1	1.24488	-3.15822	0.427262	1	1.48073	2.00127
AT4G11720	0.701842	0.621516	1	0.546798	-1.29934	0.152028	1	1.90319	2.00118
ATCG01110	-1.07277	0.192347	1	1.09793	-3.07286	0.427656	1	1.51425	2.00009
AT4G08715	-1.50606	0.560016	1	0.719484	-3.50497	0.266201	1	1.9167	1.99891
AT5G08305	1.84743	0.00346851	0.307274	1.89294	-0.147523	0.960383	1	0.280089	1.99496
AT2G21040	-1.5785	0.072608	0.978232	1.61232	-3.5723	0.0109061	0.724046	1.72501	1.99379
AT5G00755	1.7453	0.0672245	0.966191	1.68323	-0.246319	0.875368	1	0.332717	1.99162
AT5G40981	-2.52416	0.626334	1	1.00128	-4.51504	0.184369	1	1.00532	1.99088
AT1G61700	-2.52428	0.626024	1	1.00128	-4.51503	0.18426	1	1.00532	1.99075
AT1G69570	0.484654	0.365682	1	1.45788	-1.50494	0.163111	1	1.82947	1.98959
AT3G13640	0.467797	0.300031	1	1.20977	-1.51965	0.106905	1	1.39741	1.98745
AT1G07690	1.57995	0.0770166	0.986919	1.40771	-0.405733	0.606667	1	0.837473	1.98568
AT4G04225	0.787276	0.192923	1	1.40394	-1.18544	0.344637	1	0.923631	1.97272
AT2G01610	1.29699	0.13352	1	1.54648	-0.671883	0.626895	1	0.600737	1.96888
AT3G08240	1.48348	0.134352	1	1.50091	-0.484506	0.811614	1	0.66387	1.96798
AT1G04007	0.503089	0.576393	1	1.40456	-1.46023	0.27045	1	1.55967	1.96332
AT3G50680	3.67685	0.291983	1	1.01283	1.71419	0.620956	1	0.815512	1.96266
AT4G27290	-1.25737	0.16942	1	1.53667	-3.21943	0.06944	1	1.37406	1.96206
AT1G05550	0.911239	0.584202	1	0.785257	-1.04979	0.705253	1	1.41942	1.96103
AT1G63820	0.0509941	0.969491	1	0.117274	-1.90938	0.0240348	0.92007	1.81534	1.96037
AT2G23630	-0.0585151	1	1	0.0845254	-2.01692	0.180848	1	1.19813	1.95841
AT1G22980	-0.692821	0.317172	1	1.21019	-2.64675	0.195136	1	1.04234	1.95393
AT3G09680	1.00186	0.149961	1	1.46756	-0.952012	0.535148	1	0.762574	1.95387
AT1G04997	2.77591	0.614226	1	1.0132	0.823576	1	1	0.512462	1.95234
AT5G44780	-0.154384	0.873364	1	0.297087	-2.10557	0.222384	1	1.24977	1.95119
AT4G25800	-0.063911	0.920461	1	0.285187	-2.01407	0.25956	1	1.21356	1.95015
AT4G08415	-2.52357	0.627768	1	1.00128	-4.47312	0.122659	1	1.16146	1.94955
AT5G16770	0.754572	0.285751	1	0.757928	-1.19155	0.341632	1	1.26807	1.94612
AT3G48660	0.15897	0.719444	1	0.367566	-1.78428	0.00474563	0.54546	1.94852	1.94325
AT1G05061	2.8209	0.0515065	0.9257	1.4522	0.880075	0.726626	1	0.552695	1.94082
AT4G39410	0.462994	0.274031	1	1.29429	-1.47598	0.153951	1	1.5914	1.93897
AT2G08130	-0.643208	1	1	0.551075	-2.58206	0.629676	1	1.58306	1.93885
AT1G06520	0.762073	0.389794	1	1.01021	-1.17499	0.280525	1	1.47954	1.93706
AT1G20130	2.70592	0.0450716	0.900692	1.55836	0.769592	0.784548	1	0.34761	1.93633
AT3G62510	0.193727	0.936217	1	0.214983	-1.74241	0.106068	1	1.56626	1.93613
AT3G06690	1.10981	0.00549191	0.39617	1.93205	-0.825886	0.118809	1	1.3825	1.9357
AT5G46295	0.6093	0.356621	1	1.36902	-1.32064	0.309747	1	0.975425	1.92994
AT1G24000	0.349427	0.850974	1	0.387243	-1.57965	0.363166	1	1.14981	1.92908
AT2G35570	4.4738	0.0355934	0.84259	1.86656	2.54694	0.183108	1	0.974165	1.92685
AT3G23955	4.97949	0.0790642	0.993568	0.998737	3.05557	0.100614	1	1.24876	1.92393
AT1G32850	0.253071	0.914909	1	0.234322	-1.66603	0.333178	1	1.14103	1.9191
AT1G04500	-1.65114	0.0524356	0.9257	1.98242	-3.56931	0.381434	1	1.00532	1.91817
AT5G48550	-1.78385	0.277506	1	0.842127	-3.70015	0.306897	1	1.30358	1.9163
AT3G05335	1.45683	0.439486	1	1.20025	-0.458763	0.840478	1	0.453208	1.9156
AT3G50540	3.67699	0.293049	1	1.01283	1.76235	0.301025	1	1.20681	1.91463
AT4G33280	1.40089	0.0421474	0.883102	1.90035	-0.505608	0.556281	1	0.910168	1.90649
AT5G36270	-0.235802	0.659589	1	0.678127	-2.14082	0.0221285	0.902374	1.99153	1.90502
AT3G46270	0.15011	0.948404	1	0.224554	-1.74327	0.0931071	1	1.56003	1.89338
AT1G61165	-0.149501	1	1	0.100671	-2.04278	0.125599	1	1.5066	1.89328
AT1G32172	0.860898	0.309269	1	1.20331	-1.0287	0.351743	1	0.847443	1.8896
AT4G21650	-0.73559	0.308944	1	1.12656	-2.6219	0.0811757	1	1.18896	1.88631
AT2G35744	0.499699	0.860918	1	0.655529	-1.38528	0.194614	1	2.00017	1.88498
AT3G55515	0.713411	0.458942	1	0.543076	-1.17127	0.286648	1	1.16587	1.88468
AT2G24440	0.137844	0.715166	1	0.66829	-1.74511	0.0105135	0.717708	1.81263	1.88296
AT4G18320	-0.759978	1	1	0.421009	-2.64204	0.669483	1	1.00538	1.88206
AT5G55430	-2.63357	0.624132	1	1.00027	-4.51506	0.184634	1	1.00532	1.88149
AT5G16486	0.104375	1	1	0.106946	-1.77542	0.121106	1	1.85056	1.87979
AT1G01570	0.976222	0.15904	1	1.45679	-0.903125	0.33557	1	1.07092	1.87935
AT3G07445	0.309712	1	1	0.442893	-1.56963	0.176698	1	2.01871	1.87935
AT5G45000	0.894494	0.255791	1	1.4306	-0.984347	0.390487	1	0.984681	1.87884
AT3G23360	4.3838	0.0492938	0.920435	2.03791	2.50513	0.664679	1	1.06494	1.87867
AT4G39810	0.26509	0.598329	1	0.602756	-1.60816	0.169248	1	1.33282	1.87325
AT4G22470	3.01812	0.411576	1	1.02985	1.14565	1	1	0.661293	1.87248
AT4G35290	-0.04873	1	1	0.0576367	-1.90994	0.00750322	0.632832	1.99985	1.86121
AT1G30100	0.693846	0.44147	1	0.807041	-1.15781	0.308909	1	1.23495	1.85165
AT5G50800	-1.20947	0.345003	1	0.994407	-3.06059	0.428244	1	1.50312	1.85112
AT4G03140	-0.00825112	1	1	0.0437661	-1.85837	0.208645	1	1.23864	1.85012
AT4G39530	0.92519	0.0782204	0.992915	1.65653	-0.924381	0.245435	1	1.42407	1.84957
AT1G12030	0.216008	1	1	0.182247	-1.63128	0.182469	1	1.65828	1.84729
AT1G01560	-1.32652	0.1465	1	1.4077	-3.17024	0.428081	1	1.45923	1.84372
AT1G53100	0.408417	0.551158	1	0.981666	-1.42972	0.224327	1	1.05215	1.83814
AT2G37900	0.566616	0.687374	1	0.557406	-1.27028	0.213084	1	1.2073	1.83689
AT3G20180	1.09347	0.324366	1	1.27575	-0.740349	0.838411	1	0.404404	1.83382
AT1G17010	0.615828	0.563504	1	0.580163	-1.21793	0.573575	1	1.06944	1.83376
AT1G09260	-1.17164	0.738001	1	0.59663	-3.00451	0.495359	1	1.00538	1.83287
AT2G32790	-0.254734	1	1	0.229465	-2.08732	0.411588	1	1.09707	1.83258
AT4G03185	3.65586	0.208616	1	1.78611	1.82731	0.269714	1	1.31508	1.82855
AT1G70640	0.461873	0.583431	1	0.491038	-1.36374	0.255977	1	1.11987	1.82562
AT4G19095	1.75146	0.0913465	1	1.68299	-0.0710354	1	1	0.0340332	1.8225
AT5G48850	0.0894109	0.903802	1	0.0962117	-1.73284	0.0185215	0.861965	1.93935	1.82225
AT4G21940	1.16094	0.0384563	0.854776	1.88054	-0.65986	0.43579	1	1.01115	1.8208
AT1G50780	1.66394	0.325942	1	1.07256	-0.153631	1	1	0.0967764	1.81757
AT2G07827	1.05124	0.0029102	0.280445	1.80531	-0.759198	0.386741	1	1.41535	1.81044
AT5G41471	2.52806	0.627747	1	1.03063	0.721203	1	1	0.36504	1.80686
AT1G30060	-2.52451	0.625475	1	1.00128	-4.33021	0.216846	1	1.00532	1.8057
AT5G24180	1.19031	0.30874	1	1.31014	-0.609304	0.652602	1	0.781275	1.79962
AT1G09363	3.01827	0.411325	1	1.02985	1.21907	0.70842	1	0.657418	1.7992
AT1G52680	0.498336	0.441562	1	0.660702	-1.29867	0.324563	1	1.08358	1.797
AT2G07681	1.18663	0.031905	0.821139	1.64351	-0.609658	0.524523	1	0.917802	1.79629
AT5G23780	0.448037	0.463104	1	1.00827	-1.34674	0.176601	1	1.30556	1.79478
AT5G52547	0.354411	0.463486	1	1.5213	-1.43953	0.110226	1	1.70438	1.79394
AT2G09485	-0.0738172	1	1	0.0668864	-1.86549	0.178874	1	1.33094	1.79167
AT3G44705	1.12398	0.11731	1	1.5916	-0.664541	1	1	0.426538	1.78852
AT1G01355	1.67551	0.140606	1	1.24868	-0.108054	1	1	0.097859	1.78356
AT1G06540	0.810081	0.606265	1	0.471545	-0.970711	0.441604	1	1.02025	1.78079
AT5G60290	4.52551	0.0345286	0.836638	1.87017	2.74679	0.226434	1	1.17425	1.77873
AT1G60460	0.809656	0.106306	1	1.48656	-0.967969	0.301936	1	1.24741	1.77763
AT5G01420	0.405308	0.747563	1	0.436581	-1.37095	0.138222	1	1.89649	1.77625
AT3G46080	2.08947	0.0854454	1	1.64083	0.313344	0.883251	1	0.249269	1.77612
AT5G24640	5.27001	1.23308e-30	4.44756e-27	2.11032	3.49453	3.02057e-09	6.22035e-06	2.12718	1.77548
AT5G50115	-0.867214	0.773497	1	0.808501	-2.6418	0.666534	1	1.00538	1.77458
AT3G11080	0.247501	0.570686	1	1.03712	-1.52694	0.110975	1	1.41004	1.77444
AT2G18780	-0.340606	0.419356	1	0.871433	-2.11341	0.0104858	0.717708	1.44424	1.77281
AT1G19630	2.48437	0.112252	1	1.31131	0.712668	0.52717	1	0.500935	1.77171
AT1G59670	-2.52417	0.626293	1	1.00128	-4.28592	0.212323	1	1.00538	1.76175
AT1G72610	-1.24436	0.291413	1	1.58602	-3.00456	0.49508	1	1.00538	1.7602
AT4G28088	-0.0407657	1	1	0.0837289	-1.79997	0.214182	1	1.35776	1.7592
AT2G28960	-0.15565	0.787727	1	0.204812	-1.91387	0.00117405	0.281681	1.95244	1.75822
AT1G69560	-0.88566	0.521215	1	1.25918	-2.64217	0.670984	1	1.00538	1.75651
AT5G51760	3.00839	0.0212702	0.698349	1.69678	1.25623	0.363054	1	1.04891	1.75216
AT1G71420	0.879647	0.13692	1	1.51724	-0.871636	0.463402	1	0.956689	1.75128
AT2G27300	1.42436	0.0347884	0.839353	1.69676	-0.324464	0.774869	1	0.496953	1.74882
AT2G46760	0.0784323	0.905712	1	0.122828	-1.67024	0.0999412	1	1.7052	1.74867
AT1G68480	0.323481	0.399205	1	0.785825	-1.4221	0.077041	1	1.77366	1.74558
AT4G21840	-0.168287	0.954004	1	0.196945	-1.91151	0.205986	1	1.25812	1.74322
AT3G10290	0.107474	0.942016	1	0.219373	-1.63541	0.148356	1	1.39132	1.74288
AT3G01350	0.0722587	0.956464	1	0.183011	-1.66928	0.0401845	1	1.85276	1.74154
AT5G14490	5.6944	0.000374518	0.0808191	2.08126	3.95319	0.00312558	0.449066	1.99991	1.74121
AT2G03520	-0.631887	0.709572	1	0.72195	-2.37146	0.0573163	1	1.61396	1.73957
AT1G77405	1.00558	0.260432	1	1.41259	-0.733407	0.651456	1	0.63007	1.73899
AT1G36630	-2.73646	0.622121	1	0.990985	-4.47369	0.107696	1	1.36422	1.73723
AT5G09255	1.79134	0.387532	1	1.02309	0.0542442	1	1	0.020985	1.7371
AT2G29350	-2.73597	0.6211	1	0.990985	-4.46543	0.184237	1	1.00537	1.72946
AT3G05470	0.865481	0.0916303	1	1.62431	-0.86138	0.327578	1	1.11942	1.72686
AT1G58320	0.186195	0.670621	1	0.475125	-1.53622	0.0806226	1	1.40711	1.72242
AT5G41160	1.6271	0.0493047	0.920435	1.75138	-0.0951782	0.941698	1	0.252659	1.72228
AT5G58690	-0.518163	0.218471	1	1.4189	-2.24036	0.00150582	0.315355	2.08376	1.7222
AT3G27025	0.201359	0.684228	1	0.688482	-1.51512	0.0242273	0.921757	1.79034	1.71648
AT3G21040	0.292393	0.732176	1	0.839328	-1.42402	0.35523	1	1.32678	1.71642
AT5G55770	-0.926353	0.636882	1	0.683291	-2.64184	0.66704	1	1.00538	1.71549
AT1G75720	0.235105	0.674508	1	0.440204	-1.47783	0.195651	1	1.52987	1.71293
AT4G14170	1.07832	0.0639799	0.955943	1.85263	-0.633518	0.397061	1	0.769463	1.71184
AT5G10160	2.24142	1.99811e-34	8.40804e-31	2.19717	0.530937	0.015362	0.82152	1.97938	1.71048
AT4G09840	1.68375	0.133407	1	1.27949	-0.0265005	1	1	0.0416667	1.71025
AT4G04590	4.39974	0.148068	1	0.998975	2.68971	0.660007	1	1.05624	1.71003
AT5G04745	2.19531	0.27017	1	1.34847	0.486606	0.86768	1	0.303294	1.7087
AT1G29020	-0.0578494	0.924676	1	0.183044	-1.76511	0.00165799	0.333765	2.22837	1.70726
AT2G43480	-0.0230815	1	1	0.0522741	-1.72841	0.0500947	1	1.95581	1.70533
AT1G20657	1.88475	0.260355	1	1.06372	0.181766	1	1	0.0984944	1.70298
AT4G09575	0.606069	1	1	0.430617	-1.09642	0.510105	1	1.33882	1.70249
AT4G14245	0.181673	1	1	0.176611	-1.52023	0.279285	1	1.06152	1.70191
AT2G07485	1.32367	0.709403	1	1.081	-0.377696	1	1	0.251844	1.70136
AT5G43175	-0.363311	0.802855	1	0.407383	-2.06306	0.145748	1	1.19139	1.69975
AT1G05747	-0.976465	0.464423	1	0.85471	-2.6759	0.660519	1	1.00532	1.69944
AT1G31900	1.74793	0.0349963	0.839942	1.69421	0.0487503	0.967786	1	0.071955	1.69918
AT2G17890	0.916233	0.15671	1	1.3352	-0.781854	0.402639	1	0.998232	1.69809
AT4G26790	-0.221269	0.883114	1	0.287105	-1.91802	0.0659251	1	1.92118	1.69675
AT3G07150	-0.85074	0.687063	1	0.80065	-2.54403	0.0718827	1	1.48062	1.69329
AT2G23060	0.580316	0.481983	1	0.705267	-1.11154	0.252332	1	1.18264	1.69186
AT3G25905	0.121938	0.840174	1	0.482697	-1.56768	0.00789236	0.65012	2.00924	1.68961
AT5G53135	-2.5247	0.124033	1	1.27133	-4.21061	0.16194	1	1.5365	1.68591
AT5G27927	-2.73617	0.621507	1	0.990985	-4.42192	0.136583	1	1.30111	1.68576
AT2G46770	-0.82902	1	1	0.50495	-2.51319	0.673845	1	1.00538	1.68417
AT3G20520	-0.960076	0.554038	1	0.803756	-2.64198	0.668756	1	1.00538	1.68191
AT2G46990	-0.114327	1	1	0.146338	-1.79318	0.385045	1	1.7927	1.67885
AT1G24145	-0.298803	0.788012	1	0.384622	-1.97339	0.0681941	1	1.72931	1.67459
AT4G01110	0.58513	0.403373	1	1.59848	-1.0888	0.246407	1	1.07031	1.67393
AT3G19615	-1.33151	0.70988	1	1.12091	-3.00461	0.494749	1	1.00538	1.6731
AT2G04420	1.9457	0.238548	1	1.57955	0.272618	1	1	0.202045	1.67308
AT1G04853	0.213667	1	1	0.320926	-1.45754	0.403969	1	1.21092	1.67121
AT2G42510	0.768106	0.17985	1	1.44001	-0.902684	0.17639	1	1.65375	1.67079
AT3G25820	-0.148659	0.672606	1	0.399896	-1.81877	0.000435855	0.147546	1.20272	1.67011
AT1G50910	0.932935	0.0222467	0.715523	1.75946	-0.737109	0.226646	1	1.79288	1.67004
AT3G59790	-0.530721	0.519658	1	0.796509	-2.20064	0.460064	1	1.30551	1.66992
AT1G64105	1.47692	0.423525	1	1.51603	-0.191828	1	1	0.256684	1.66875
AT3G01630	1.19311	0.465342	1	1.05601	-0.475005	0.922474	1	0.49943	1.66812
AT2G07739	1.05702	0.0378141	0.854065	1.61013	-0.608957	0.535489	1	1.11864	1.66598
AT1G06577	1.13943	0.181376	1	1.63232	-0.524691	0.813999	1	0.435288	1.66412
AT2G08635	2.52617	0.63034	1	1.03063	0.862475	0.720531	1	0.59685	1.66369
AT1G66830	-0.0353005	1	1	0.0654446	-1.69842	0.23961	1	1.10922	1.66312
AT3G02125	-0.979369	0.694166	1	0.82478	-2.64187	0.667367	1	1.00538	1.6625
AT1G09835	0.988985	0.34516	1	1.16076	-0.673104	0.548685	1	0.801984	1.66209
AT2G16580	-0.0439903	0.923932	1	0.0457093	-1.70324	0.00619925	0.605518	2.04565	1.65925
AT2G41300	0.757949	0.314662	1	1.4496	-0.896395	0.44827	1	0.825658	1.65434
AT5G01235	-2.63356	0.623796	1	1.00027	-4.28548	0.150246	1	1.20173	1.65192
AT1G07203	1.42526	0.0211227	0.698104	1.62927	-0.224618	0.747498	1	1.20523	1.64988
AT5G60780	0.787909	0.332961	1	1.02671	-0.861312	0.335296	1	1.09842	1.64922
AT1G26530	0.824553	0.30333	1	0.858502	-0.824627	0.315942	1	1.21718	1.64918
AT1G55800	1.19094	0.404659	1	1.65374	-0.457336	0.624184	1	0.765091	1.64828
AT1G06120	-0.376011	0.598218	1	0.65925	-2.02396	0.169672	1	1.08248	1.64795
AT1G47690	2.52765	0.628296	1	1.03063	0.881111	0.717576	1	0.357079	1.64654
AT4G01340	-1.35878	0.368036	1	1.46067	-3.00509	0.0353648	0.994196	2.01214	1.64632
AT1G23200	0.0790865	0.955547	1	0.0616076	-1.56551	0.0404237	1	1.91614	1.6446
AT1G51530	3.22767	0.0788123	0.993223	1.06503	1.58321	0.436457	1	0.684176	1.64446
AT2G41240	0.435757	0.654833	1	0.487564	-1.20481	0.204519	1	1.47468	1.64056
AT4G01360	1.01834	0.178703	1	1.55192	-0.618072	0.706293	1	0.522851	1.63641
AT3G55200	0.477896	0.413836	1	0.805465	-1.15719	0.391732	1	1.20072	1.63508
AT3G45610	0.389505	0.311656	1	0.877727	-1.24446	0.056258	1	1.89222	1.63397
AT1G09905	1.65438	0.0585109	0.94661	1.73773	0.0251716	1	1	0.0289161	1.62921
AT5G03795	0.586728	0.568815	1	0.643298	-1.04046	0.345178	1	1.02435	1.62719
AT5G19060	0.867067	0.237411	1	1.49679	-0.758328	0.465235	1	0.848826	1.6254
AT3G30340	-0.488357	0.614762	1	0.607165	-2.11313	0.0183442	0.861965	1.61057	1.62478
AT3G08635	-1.01727	0.41363	1	1.7018	-2.64171	0.665498	1	1.00538	1.62444
AT2G04715	-1.90631	0.306688	1	1.08999	-3.52616	0.38908	1	1.00537	1.61985
AT4G31940	1.71277	0.197884	1	1.22649	0.0962676	1	1	0.183242	1.6165
AT3G00180	3.28431	0.370995	1	1.33056	1.66994	0.322526	1	1.04189	1.61437
AT2G00840	1.57735	0.136502	1	1.74289	-0.0366325	1	1	0.10011	1.61398
AT2G17430	0.779806	0.0255507	0.759841	1.47949	-0.833155	0.0826655	1	1.47017	1.61296
AT2G27610	1.03227	0.135768	1	1.38264	-0.579859	0.635381	1	0.536008	1.61213
AT5G36740	-2.50591	0.15657	1	1.3938	-4.11794	0.253682	1	1.00532	1.61203
AT2G38100	-0.00405675	1	1	0.000371229	-1.61592	0.214756	1	1.47192	1.61187
AT2G18720	0.944143	0.251262	1	1.31973	-0.66447	1	1	0.426538	1.60861
AT1G63140	1.31632	0.315057	1	1.07662	-0.289651	1	1	0.253955	1.60597
AT3G13020	0.462939	0.304042	1	1.12773	-1.1371	0.222614	1	1.85287	1.60004
AT5G11242	1.40922	0.189445	1	1.43157	-0.190823	0.910557	1	0.360126	1.60004
AT1G04570	-0.218695	0.834833	1	0.295218	-1.8123	0.291208	1	1.19028	1.5936
AT2G18120	1.44267	0.0146029	0.606403	2.07405	-0.150107	0.842818	1	0.348624	1.59278
AT4G01735	1.02847	0.197997	1	1.28662	-0.56392	0.606208	1	0.727873	1.59239
AT4G30090	0.438808	0.550749	1	0.814876	-1.14828	0.0776436	1	2.05914	1.58708
AT5G06165	1.64603	0.0679816	0.968995	1.63877	0.0618779	1	1	0.0186318	1.58415
AT2G29120	0.354727	0.556021	1	1.27211	-1.22891	0.280881	1	1.55377	1.58363
AT3G00220	4.0871	0.130603	1	1.2528	2.50444	0.665648	1	1.06494	1.58266
AT2G00430	1.81762	0.0303875	0.811019	1.85512	0.234996	0.928754	1	0.356422	1.58263
AT5G25470	-0.334015	0.824271	1	0.332836	-1.91616	0.121446	1	1.6379	1.58214
AT4G14700	1.88467	0.143295	1	1.0355	0.30324	0.90343	1	0.259759	1.58143
ATCG00540	2.508	0.0477816	0.914624	1.19602	0.928634	0.709345	1	0.386949	1.57936
AT5G35770	2.66905	0.0560944	0.934866	1.59878	1.09128	0.411953	1	1.33438	1.57777
AT1G31250	4.26721	0.0809677	0.994994	1.49459	2.68962	0.660374	1	1.05624	1.57759
AT1G08197	-0.417908	0.660462	1	0.631693	-1.99479	0.0383643	1	1.30361	1.57688
AT1G59725	0.833367	0.178409	1	1.22798	-0.741565	0.520147	1	0.764982	1.57493
AT5G43120	4.26462	0.126254	1	1.02716	2.68972	0.659976	1	1.05624	1.57489
AT5G11540	-4.16333e-05	1	1	0.0360636	-1.57356	0.170737	1	1.41301	1.57352
AT1G50080	-2.52212	0.631422	1	1.00128	-4.09535	0.168459	1	1.45972	1.57323
AT1G28560	0.243674	0.590999	1	0.783473	-1.32894	0.0115957	0.752106	1.91121	1.57261
AT1G25510	-0.159488	0.699083	1	0.579545	-1.73186	0.0568915	1	1.34676	1.57238
AT4G21220	0.851136	0.0977897	1	1.62385	-0.71948	0.255116	1	1.3425	1.57062
AT4G10310	0.293436	0.751341	1	0.377721	-1.27357	0.201545	1	1.4137	1.567
AT1G65500	-0.512753	0.242879	1	1.87248	-2.07655	0.11866	1	1.45667	1.56379
AT3G28380	0.853821	0.405554	1	1.71469	-0.707685	0.836511	1	0.558229	1.56151
AT5G21150	0.551284	0.511006	1	0.622594	-1.00991	0.307238	1	1.35336	1.56119
AT4G10465	-1.11785	0.337839	1	0.995103	-2.67605	0.661291	1	1.00532	1.5582
AT1G36340	5.03371	0.0220991	0.711681	1.49968	3.47639	0.402887	1	1.68082	1.55732
AT5G20100	-2.52425	0.626101	1	1.00128	-4.08103	0.167848	1	1.48056	1.55678
AT3G48280	-0.0576593	1	1	0.108985	-1.61046	0.0929213	1	1.79815	1.55281
AT5G03790	0.744462	0.229183	1	1.3938	-0.807483	0.241835	1	1.25472	1.55194
AT3G15910	-0.961245	0.808537	1	0.557537	-2.51278	0.675593	1	1.00538	1.55153
AT1G04267	-0.146655	1	1	0.222078	-1.69664	0.159558	1	1.51078	1.54998
AT4G09755	0.13395	1	1	0.121193	-1.4153	0.659118	1	1.0896	1.54925
AT3G13590	0.735566	0.0966274	1	1.60932	-0.813421	0.338759	1	1.16274	1.54899
AT5G35920	-2.52232	0.630899	1	1.00128	-4.07071	0.255703	1	1.00537	1.54839
AT2G19850	-2.73765	0.624663	1	0.990985	-4.28587	0.212885	1	1.00538	1.54822
AT5G38000	0.258493	0.675121	1	0.3461	-1.28965	0.043351	1	1.89158	1.54814
AT2G03770	2.00453	0.0857833	1	1.81444	0.456648	0.700816	1	0.511062	1.54788
AT2G07265	-1.93961	0.36653	1	1.35197	-3.48743	0.319617	1	1.29821	1.54782
AT4G08360	1.46584	0.0174297	0.643048	1.87586	-0.0769522	0.964301	1	0.1103	1.54279
AT5G54190	0.312515	0.660382	1	0.459409	-1.23014	0.20047	1	1.72678	1.54266
AT3G00720	0.696247	0.263444	1	1.0194	-0.843843	0.0669856	1	1.82579	1.54009
AT3G52310	-0.234402	0.766594	1	0.551098	-1.77283	0.250901	1	1.32126	1.53843
AT5G42840	-0.111453	0.7977	1	0.395621	-1.64925	0.00363624	0.472387	2.18265	1.5378
AT2G26370	0.535605	0.53834	1	0.805421	-1.00166	0.384987	1	1.46333	1.53727
AT3G63480	-0.0969682	0.872353	1	0.208376	-1.6291	0.0664609	1	1.48061	1.53213
AT1G73805	0.517479	0.223551	1	1.48166	-1.0145	0.239476	1	0.979552	1.53198
AT3G29590	0.223617	0.798837	1	0.188697	-1.30529	0.326561	1	1.02585	1.52891
AT1G44180	-0.422469	0.261562	1	1.49949	-1.95137	0.00265886	0.425253	1.85738	1.5289
AT3G06605	-0.984241	0.828394	1	0.667333	-2.51291	0.675042	1	1.00538	1.52867
AT5G61740	-0.691958	0.732859	1	0.536815	-2.2189	0.356457	1	1.25268	1.52694
AT1G04437	0.175513	1	1	0.185282	-1.35134	0.749761	1	1.09927	1.52685
AT1G78030	1.08555	0.248687	1	1.18717	-0.440605	0.818471	1	0.513437	1.52616
AT3G02677	1.44118	0.0551166	0.932842	1.76345	-0.0849344	1	1	0.144305	1.52611
AT1G77040	4.0294	0.103745	1	1.57046	2.5033	0.667281	1	1.06494	1.5261
AT3G60890	-0.129881	0.882992	1	0.248288	-1.65556	0.0517779	1	1.78457	1.52568
AT2G19140	3.54011	0.230818	1	1.58574	2.0156	0.497879	1	0.877581	1.52451
AT4G21930	-2.52208	0.631508	1	1.00128	-4.04559	0.173563	1	1.41128	1.52351
AT2G34130	1.19558	0.463992	1	1.70339	-0.327241	1	1	0.264447	1.52282
AT1G52830	0.151682	0.877509	1	0.283886	-1.37029	0.0739782	1	1.67057	1.52197
AT2G08760	0.853666	0.456311	1	1.24492	-0.667661	0.839229	1	0.406217	1.52133
AT5G35190	0.759677	0.036963	0.846862	1.19587	-0.758548	0.130033	1	1.32027	1.51823
AT2G19990	0.255569	1	1	0.217049	-1.25917	0.331759	1	1.16343	1.51474
AT1G24140	1.71485	0.116029	1	1.41267	0.201393	0.942487	1	0.177104	1.51346
AT1G30660	2.77579	0.00666349	0.427872	1.72508	1.26379	0.317204	1	1.28199	1.51199
AT2G07688	0.0610999	1	1	0.0946807	-1.44983	0.202229	1	1.82765	1.51093
AT2G43138	1.57331	0.440126	1	1.15755	0.0633266	1	1	0.0206933	1.50998
AT3G49155	1.15392	0.236956	1	1.47021	-0.355204	0.853135	1	0.296231	1.50913
AT5G10090	1.92861	0.112506	1	1.63694	0.423125	0.801944	1	0.444387	1.50549
AT1G12480	0.435258	0.547977	1	0.968402	-1.06761	0.163646	1	1.83211	1.50287
AT2G00670	1.08228	0.511142	1	1.01646	-0.419982	0.736596	1	0.357668	1.50227
AT5G61260	0.788123	0.154226	1	1.15056	-0.711053	0.339613	1	1.11665	1.49918
AT5G65980	0.299784	0.64088	1	0.424683	-1.19464	0.189143	1	1.12652	1.49442
AT1G28110	0.40054	0.46841	1	0.863076	-1.09267	0.0894794	1	1.64776	1.49321
AT4G28280	0.105948	1	1	0.0702079	-1.38723	0.34883	1	1.58276	1.49318
AT4G00467	3.82796	0.231028	1	0.999126	2.33622	0.0578535	1	1.6491	1.49174
AT5G37800	0.715678	0.236814	1	1.39861	-0.775592	0.331493	1	1.14189	1.49127
AT3G53360	0.91441	0.0506886	0.924701	1.98908	-0.576746	0.597973	1	0.648098	1.49116
AT3G20557	1.64597	0.0340465	0.831341	1.96697	0.156982	1	1	0.174435	1.48898
AT4G23020	0.465517	0.336005	1	1.1107	-1.02301	0.21709	1	1.21159	1.48852
AT5G18350	1.94636	0.0140622	0.594712	1.70665	0.460627	0.833623	1	0.312478	1.48573
AT4G15975	0.153777	0.798062	1	0.4817	-1.33092	0.117037	1	1.68921	1.4847
AT4G22610	0.0701606	0.935077	1	0.0340207	-1.41352	0.0851001	1	1.71967	1.48368
AT3G05327	1.00294	0.132221	1	1.40996	-0.478927	0.849733	1	0.307921	1.48187
AT5G62420	0.789082	0.0791734	0.993568	1.52037	-0.690838	0.479732	1	1.16265	1.47992
AT1G36640	1.37945	0.189602	1	1.4147	-0.0987109	1	1	0.104013	1.47816
AT2G36792	-3.10352	0.3677	1	1.41392	-4.58107	0.0590937	1	2.08398	1.47755
AT5G01345	-1.07505	0.580469	1	1.01402	-2.54948	0.274766	1	1.46541	1.47443
AT3G50290	1.73768	0.164849	1	1.29302	0.264558	0.879502	1	0.273042	1.47312
AT4G07170	0.368136	0.805768	1	0.277565	-1.10418	0.167795	1	1.81088	1.47232
AT5G13320	-3.56546	0.231801	1	1.5628	-5.03621	0.0570912	1	1.23765	1.47075
AT1G13200	-0.0969466	1	1	0.0580104	-1.56742	0.128003	1	1.57305	1.47047
AT1G72520	0.0595415	1	1	0.0928044	-1.40894	0.105655	1	1.59204	1.46849
AT4G14640	0.625989	0.145447	1	0.820557	-0.84183	0.263862	1	1.34592	1.46782
AT5G06250	-0.104888	0.91286	1	0.176081	-1.57255	0.238128	1	1.13584	1.46766
AT3G53310	-0.470976	0.403281	1	0.938306	-1.93804	0.0634703	1	1.66503	1.46707
AT5G50770	0.616321	0.729594	1	0.778256	-0.848619	0.593243	1	1.06923	1.46494
AT1G55410	1.24661	0.11921	1	1.50075	-0.217512	0.897785	1	0.299632	1.46412
AT4G25980	1.23744	0.142739	1	1.03084	-0.226049	0.914278	1	0.387573	1.46349
AT1G11460	1.09128	0.0595211	0.951852	1.35041	-0.371455	0.535114	1	0.914609	1.46273
AT4G08480	0.159914	0.551769	1	0.648451	-1.30175	0.0145404	0.806856	1.91055	1.46167
AT5G51174	0.457694	0.777663	1	0.589479	-1.00396	0.206191	1	1.64844	1.46165
AT2G07714	-0.171649	1	1	0.242747	-1.629	0.365047	1	1.27437	1.45735
AT2G13420	0.858018	0.127783	1	1.66261	-0.596719	0.443107	1	0.895364	1.45474
AT3G47200	-0.0230756	0.924916	1	0.113577	-1.47689	0.036508	0.994196	1.63874	1.45381
AT3G27440	3.74982	0.00150278	0.187832	1.55975	2.29628	0.21946	1	1.52378	1.45354
AT1G08070	1.23199	0.0561702	0.934866	1.4454	-0.220986	0.824853	1	0.271956	1.45297
AT4G15300	3.60121	0.232479	1	1.53232	2.14905	0.307456	1	1.20842	1.45216
AT5G11930	0.0059746	1	1	0.00877559	-1.44177	0.269943	1	1.11743	1.44775
AT1G16850	1.35172	0.0407206	0.871282	1.54599	-0.0933034	0.913121	1	0.194593	1.44502
AT5G58280	-0.500222	0.344636	1	1.38739	-1.94219	0.0577731	1	1.87205	1.44197
AT3G13140	-2.52317	0.628782	1	1.00128	-3.96461	0.217865	1	1.50268	1.44144
AT1G51410	-2.73826	0.625982	1	0.990985	-4.1778	0.165661	1	1.45143	1.43954
AT2G22070	0.857555	0.184202	1	1.32895	-0.579114	0.65324	1	0.725327	1.43667
AT5G38344	-0.920461	0.48703	1	0.815926	-2.3571	0.153155	1	1.27703	1.43664
AT3G11460	0.966627	0.154054	1	1.54445	-0.469309	0.624594	1	0.708623	1.43594
AT2G00550	2.06819	0.17024	1	1.09091	0.633708	0.601892	1	0.634922	1.43448
AT3G53450	0.29868	0.53849	1	0.812411	-1.13437	0.0921374	1	1.79423	1.43305
AT5G03010	-0.424857	0.745608	1	0.304958	-1.85772	0.0848765	1	1.53799	1.43287
AT1G43997	0.599483	0.563776	1	0.723722	-0.832699	0.427139	1	1.02237	1.43218
AT1G77960	-0.484545	0.176278	1	1.3864	-1.91603	0.0262982	0.943213	1.87846	1.43149
AT2G44930	0.245602	0.65658	1	0.835069	-1.18495	0.285281	1	1.05232	1.43055
AT3G26350	0.183868	0.794935	1	0.237658	-1.24545	0.139695	1	1.41326	1.42931
AT4G01895	0.492881	0.297073	1	1.09774	-0.934856	0.27926	1	1.38744	1.42774
AT3G03650	-0.254791	0.909099	1	0.437417	-1.68108	0.0570667	1	1.35115	1.42629
AT5G60650	1.0023	0.197581	1	1.02441	-0.418719	0.655935	1	0.952484	1.42101
AT3G02445	1.10752	0.117135	1	1.8643	-0.312836	0.720993	1	0.517965	1.42036
AT1G72960	-0.233545	0.749547	1	0.350121	-1.65382	0.172304	1	1.31119	1.42028
AT1G14790	0.511674	0.153451	1	1.41769	-0.907991	0.123418	1	1.54879	1.41967
AT1G71360	1.01636	0.0164469	0.630122	1.90193	-0.402484	0.527638	1	0.845094	1.41885
AT1G68320	0.0285164	1	1	0.106651	-1.38792	0.0935532	1	1.77837	1.41643
AT1G58120	-0.331555	1	1	0.404955	-1.74719	0.326384	1	1.10518	1.41564
AT2G20700	0.117756	0.948262	1	0.115396	-1.29762	0.213846	1	1.44733	1.41537
AT2G47880	1.315	0.0207045	0.692311	1.73417	-0.0991191	0.905004	1	0.221434	1.41412
AT5G06400	0.759357	0.370722	1	1.0264	-0.653139	0.524367	1	0.91293	1.4125
AT1G63960	-0.420655	1	1	0.297049	-1.83296	0.378319	1	1.23158	1.4123
AT1G74830	0.874633	0.312464	1	1.39162	-0.537284	0.644635	1	0.474323	1.41192
AT2G14520	0.0377402	0.968833	1	0.0720995	-1.37409	0.00986907	0.702179	2.17204	1.41183
AT3G49580	1.40651	0.0593625	0.951852	1.5218	-0.00495193	1	1	0.00109971	1.41146
AT1G06753	-1.46981	0.269626	1	1.28672	-2.88124	0.209177	1	1.00144	1.41143
AT3G10320	0.47393	0.360381	1	1.14653	-0.936697	0.0709836	1	1.91011	1.41063
AT1G62760	-0.0757469	0.909751	1	0.253877	-1.48576	0.116508	1	1.28352	1.41001
AT5G02030	0.27046	0.395364	1	0.980185	-1.13836	0.0175038	0.844244	1.85345	1.40882
AT1G14430	0.844119	0.0352827	0.84259	2.03192	-0.560587	0.150279	1	1.63475	1.40471
AT1G03710	0.421155	0.5391	1	0.802326	-0.980175	0.486512	1	1.01854	1.40133
AT5G10380	-0.123115	0.845764	1	0.359987	-1.52339	0.022954	0.91196	1.64071	1.40027
AT3G53200	-0.35386	0.648353	1	0.404368	-1.75407	0.0203572	0.872853	2.07898	1.40021
AT4G11400	0.0205028	1	1	0.0286628	-1.379	0.447033	1	1.01999	1.39951
AT2G24700	0.0670053	0.91497	1	0.154504	-1.33137	0.258172	1	1.44924	1.39838
AT1G11110	4.38532	0.0737653	0.982053	1.46215	2.98716	0.648307	1	1.06335	1.39816
AT2G07644	1.07569	0.143648	1	1.02789	-0.322344	0.88397	1	0.417893	1.39804
AT5G62230	0.475051	0.625222	1	0.636473	-0.922689	0.310544	1	1.43057	1.39774
AT1G51550	0.682838	0.177063	1	1.44796	-0.714805	0.611072	1	0.64429	1.39764
AT2G22600	0.00329698	1	1	0.0181872	-1.39276	0.189637	1	1.62097	1.39606
AT5G07040	0.242454	1	1	0.287346	-1.15229	0.206132	1	1.2496	1.39474
AT4G10560	-0.0313488	0.966437	1	0.0852626	-1.42446	0.0797493	1	1.86335	1.39311
AT5G17350	1.09212	0.0459835	0.900692	1.7117	-0.30036	0.737535	1	0.427702	1.39248
AT5G37210	1.86448	0.0586268	0.946987	1.27859	0.473338	0.678491	1	0.626855	1.39114
AT2G24400	0.331318	0.563862	1	0.916484	-1.05858	0.296604	1	1.25015	1.3899
AT5G37410	0.9884	0.143065	1	1.25224	-0.401081	0.680122	1	0.574498	1.38948
AT4G29240	0.290496	0.566524	1	0.778688	-1.09846	0.343005	1	1.0644	1.38895
AT1G51960	-0.241241	1	1	0.170072	-1.63001	0.56823	1	1.29292	1.38877
AT2G02380	0.896157	0.15713	1	1.15887	-0.490625	0.610718	1	0.536503	1.38678
AT3G44660	-1.67481	0.421676	1	0.736202	-3.06058	0.428337	1	1.50312	1.38576
AT5G50530	-0.364426	0.60246	1	0.402063	-1.74795	0.0215999	0.897105	1.33133	1.38352
AT2G46400	1.67986	0.00311417	0.28882	2.11392	0.298418	0.812129	1	0.305226	1.38145
AT3G04965	1.86133	0.164266	1	1.35999	0.479979	0.871617	1	0.299515	1.38135
AT2G29370	-0.186836	0.833265	1	0.256684	-1.56607	0.00942403	0.702179	1.96704	1.37923
AT4G16355	0.46563	0.498931	1	0.745964	-0.912734	0.359264	1	1.34233	1.37836
AT4G13280	0.281875	0.485763	1	0.920724	-1.09614	0.0351409	0.994196	1.74022	1.37801
AT4G16160	0.995549	0.156891	1	1.32175	-0.381587	0.832425	1	0.369716	1.37714
AT2G00720	0.890313	0.266556	1	1.48327	-0.486536	0.646037	1	0.455247	1.37685
AT5G59190	2.53683	0.000652384	0.115996	2.16332	1.16048	0.447036	1	1.09524	1.37635
AT5G42800	-0.257639	0.703464	1	0.454436	-1.63371	0.174372	1	1.60765	1.37607
AT3G26134	-0.807413	0.615307	1	1.13118	-2.18274	0.376788	1	1.04816	1.37532
AT2G00990	0.335771	0.678296	1	0.475982	-1.03728	0.373666	1	1.30814	1.37305
AT4G18253	0.0193689	1	1	0.0332341	-1.35347	0.279542	1	1.38962	1.37284
AT2G40530	-0.0766144	0.881241	1	0.213829	-1.44906	0.00339056	0.469343	2.02666	1.37245
AT2G04680	0.37248	0.362254	1	0.956643	-0.999177	0.196923	1	1.38183	1.37166
AT4G37235	0.329906	0.675131	1	0.616099	-1.03859	0.312204	1	1.08846	1.3685
AT4G18600	0.721533	0.0954176	1	1.17157	-0.645507	0.598175	1	0.709698	1.36704
AT1G65240	0.0082845	1	1	0.018779	-1.3573	0.0841868	1	1.58153	1.36559
AT5G24100	0.681927	0.301813	1	1.2491	-0.683422	0.406921	1	1.27736	1.36535
AT5G52170	-0.0524732	0.960197	1	0.17761	-1.41683	0.118844	1	1.57593	1.36436
AT1G23965	-0.821777	0.268976	1	1.27056	-2.18547	0.0258105	0.937985	1.83743	1.36369
AT3G29635	-0.22477	0.822968	1	0.497642	-1.5877	0.128474	1	1.15578	1.36293
AT5G17580	0.52786	0.29214	1	1.03768	-0.833082	0.0550257	1	2.12154	1.36094
AT2G42860	1.6067	0.0349976	0.839942	1.55464	0.24637	0.820926	1	0.364832	1.36033
AT4G10910	-0.286149	0.594097	1	0.798434	-1.64589	0.111687	1	1.66664	1.35974
AT4G04565	1.86263	0.0258249	0.760826	1.79586	0.503839	0.631113	1	0.468991	1.35879
AT2G09525	1.39929	0.0505214	0.923385	1.79046	0.0411927	0.978609	1	0.0856053	1.3581
AT1G54760	-3.54049	0.0328114	0.827933	1.14154	-4.89534	0.0725192	1	1.32688	1.35485
AT2G36770	1.12338	0.358495	1	1.29828	-0.226984	0.897774	1	0.253522	1.35036
AT5G07060	0.833978	0.220074	1	1.30473	-0.51569	0.590608	1	0.749008	1.34967
AT5G03695	-2.63018	0.591131	1	1.54566	-3.97956	0.217449	1	1.51337	1.34938
AT3G50150	-0.481162	0.506738	1	0.9105	-1.83013	0.169197	1	1.36554	1.34897
AT2G17036	0.200994	0.647818	1	0.559074	-1.14667	0.111454	1	1.22186	1.34767
AT5G67490	3.57322	0.202965	1	2.17304	2.22621	0.366157	1	1.0357	1.34701
AT5G13700	0.556731	0.253693	1	1.26519	-0.789501	0.270703	1	1.49084	1.34623
AT5G60020	0.805406	0.092345	1	1.85189	-0.540773	0.598118	1	0.617421	1.34618
AT2G31830	2.08623	0.00523204	0.386253	1.82298	0.741971	0.399033	1	1.06731	1.34426
AT3G55566	-1.33351	0.713149	1	1.01128	-2.67602	0.661159	1	1.00532	1.34252
AT3G25020	0.287894	0.499976	1	0.804844	-1.05436	0.137092	1	1.47682	1.34226
AT4G24420	1.15221	0.0974809	1	1.6077	-0.185341	0.854411	1	0.364552	1.33755
AT4G25790	0.879916	0.135452	1	1.05367	-0.454815	0.501958	1	0.820691	1.33473
AT5G56810	0.675813	0.0760659	0.986919	1.68565	-0.658916	0.282655	1	1.2984	1.33473
AT3G05620	1.5639	0.100515	1	1.28877	0.229789	0.937089	1	0.26745	1.33411
AT3G11040	-0.0390653	0.934436	1	0.170555	-1.37238	0.0361409	0.994196	1.59201	1.33332
AT2G07680	0.315248	0.215059	1	1.35987	-1.01707	0.0465787	1	1.48392	1.33232
AT5G35940	0.798692	0.0688045	0.971403	1.50218	-0.532746	0.627449	1	0.644569	1.33144
AT5G00650	0.324529	0.730627	1	0.554944	-1.00633	0.189669	1	1.52748	1.33086
AT1G65850	1.11264	0.064202	0.957103	1.29846	-0.214349	0.732606	1	0.566076	1.32699
AT1G69920	-1.35073	0.236734	1	1.62567	-2.6763	0.662668	1	1.00532	1.32557
AT1G19830	-0.644518	0.312268	1	1.10888	-1.96883	0.0920194	1	1.34048	1.32431
AT2G18550	3.82769	0.230391	1	0.999126	2.50381	0.666547	1	1.06494	1.32388
AT2G24755	0.327352	0.376862	1	1.65921	-0.995769	0.221905	1	1.67283	1.32312
AT1G61400	1.47759	0.00610122	0.418379	1.84806	0.154776	0.824778	1	0.290132	1.32281
AT1G23980	0.884434	0.202585	1	1.21942	-0.435231	0.630709	1	0.562282	1.31966
AT4G04005	1.43842	0.221843	1	1.41268	0.119313	1	1	0.1035	1.31911
AT3G16210	0.456997	0.39939	1	1.3768	-0.861368	0.538018	1	0.770918	1.31836
AT5G54090	0.0322991	0.937234	1	0.150141	-1.28599	0.0570256	1	1.50346	1.31829
AT5G13920	0.769131	0.143347	1	1.43498	-0.548934	0.506305	1	0.754216	1.31806
AT5G66815	-0.694922	0.442403	1	1.12874	-2.0129	0.0851711	1	2.0136	1.31798
AT4G36791	0.290823	1	1	0.204316	-1.02564	0.446557	1	1.46343	1.31646
AT3G45290	0.610995	0.209007	1	0.840603	-0.704114	0.218018	1	1.15157	1.31511
AT1G61420	1.4851	0.00879841	0.483721	2.07947	0.170349	0.862674	1	0.284596	1.31475
AT5G38750	-3.51306	0.301756	1	1.00005	-4.8264	0.142814	1	1.00532	1.31333
AT5G47440	-0.0419558	1	1	0.110479	-1.35524	0.0309796	0.971924	1.66961	1.31328
AT3G44960	0.192891	0.607455	1	0.644624	-1.11929	0.0121514	0.762628	2.00341	1.31218
AT5G40820	0.833865	0.063545	0.955879	1.63088	-0.478127	0.634377	1	0.563668	1.31199
AT1G54650	0.326621	0.23827	1	1.11457	-0.984598	0.0142168	0.806856	2.0519	1.31122
AT5G66710	0.741877	0.342973	1	1.04452	-0.569083	0.841111	1	0.27717	1.31096
AT5G02490	-0.135747	0.79809	1	0.255479	-1.44667	0.152197	1	1.04628	1.31093
AT5G28415	1.42554	0.00343544	0.306451	1.46553	0.114659	0.887147	1	0.438247	1.31088
AT1G80760	-0.145796	0.785126	1	0.388019	-1.45609	0.0529699	1	1.55537	1.31029
ATCG00460	-1.33351	0.713153	1	1.01128	-2.64207	0.669818	1	1.00538	1.30856
AT3G04620	0.343434	0.418941	1	0.923216	-0.963573	0.247248	1	1.42146	1.30701
AT1G75891	-1.02113	0.417823	1	0.956831	-2.32806	0.166993	1	1.79254	1.30693
ATCG00450	0.405781	0.432309	1	1.00393	-0.898927	0.570675	1	1.27909	1.30471
AT5G50665	1.14485	0.48774	1	1.14284	-0.158884	1	1	0.140889	1.30373
AT2G05235	0.910037	0.00307986	0.28882	1.43687	-0.392672	0.477169	1	0.749314	1.30271
AT2G23960	-0.273987	0.61084	1	0.615141	-1.57657	0.170058	1	1.39293	1.30258
AT5G50915	-0.517188	0.0862028	1	1.60872	-1.81763	0.00125211	0.293314	2.06199	1.30045
AT1G33760	0.993386	0.184144	1	1.66421	-0.306814	0.856138	1	0.32897	1.3002
AT2G08530	-0.699069	0.800607	1	0.652342	-1.99038	0.555072	1	1.16231	1.29131
AT5G54490	0.655647	0.158774	1	1.23561	-0.635587	0.17524	1	1.40857	1.29123
AT5G01760	0.374863	0.519749	1	1.04043	-0.914871	0.746095	1	0.759143	1.28973
AT2G04725	1.87487	0.0262239	0.768098	1.37951	0.586008	0.773724	1	0.254093	1.28886
AT5G50443	0.957309	0.174857	1	1.13323	-0.330494	0.740191	1	0.480165	1.2878
AT3G47840	2.73412	0.0172585	0.642514	1.63482	1.44823	0.369226	1	0.909262	1.28588
AT3G05980	0.00380672	1	1	0.0453607	-1.28045	0.019977	0.872853	1.79593	1.28426
AT5G33382	-0.0799451	1	1	0.107155	-1.36213	0.21385	1	1.3272	1.28219
AT1G74200	0.42102	0.462458	1	0.995991	-0.859457	0.122169	1	1.4204	1.28048
AT1G11500	0.855966	0.399374	1	1.10411	-0.423154	1	1	0.350765	1.27912
AT1G28370	-0.977681	0.0955663	1	1.40585	-2.25486	0.0282845	0.962307	1.9764	1.27718
AT1G34044	0.480981	0.350075	1	0.991891	-0.795905	0.217394	1	1.27446	1.27689
AT4G40020	1.09546	0.164463	1	1.18031	-0.180093	1	1	0.127186	1.27555
AT1G56710	1.39907	0.598358	1	1.04716	0.12379	1	1	0.11441	1.27528
AT5G47920	-0.748386	0.268781	1	0.848537	-2.02107	0.309079	1	1.28832	1.27268
AT1G01660	0.160131	0.791338	1	0.347973	-1.11201	0.391841	1	1.01677	1.27214
AT4G10350	0.982788	0.232015	1	1.07438	-0.288565	0.735315	1	0.64102	1.27135
AT5G22600	2.73304	0.0458889	0.900692	1.44873	1.46327	0.239126	1	1.84264	1.26976
AT3G56960	0.552989	0.192084	1	1.36678	-0.716709	0.225938	1	1.34823	1.2697
AT1G21340	-1.88204	0.141145	1	1.25812	-3.15047	0.494622	1	1.00538	1.26843
AT1G62180	-0.234609	0.630484	1	0.356666	-1.50212	0.147896	1	1.41033	1.26751
AT5G42655	-0.0938742	0.891601	1	0.187669	-1.36111	0.0845605	1	1.51179	1.26724
AT5G00440	1.88943	0.217316	1	1.00223	0.622595	0.812295	1	0.473489	1.26684
AT3G55940	-0.0658441	0.965647	1	0.144384	-1.33205	0.0884898	1	1.45255	1.26621
AT1G62870	-0.15019	0.781618	1	0.350615	-1.41598	0.101883	1	1.52202	1.26579
AT5G09805	-0.35828	0.583735	1	0.807075	-1.62355	0.171515	1	1.56423	1.26527
AT1G27610	-1.40097	0.167808	1	1.1966	-2.66586	0.0401209	1	1.79187	1.26489
AT5G04000	1.27844	0.0429975	0.887655	1.69569	0.0137898	1	1	0.0021277	1.26465
AT3G61360	0.406628	0.330143	1	0.896838	-0.85779	0.318305	1	1.20921	1.26442
AT5G27110	1.26226	0.00960094	0.496731	1.86601	-0.000535705	1	1	0.0429915	1.2628
AT5G22460	1.03055	0.0137365	0.585842	1.76086	-0.23131	0.578994	1	0.885878	1.26186
AT4G18280	0.36788	0.564789	1	0.746812	-0.893892	0.192248	1	1.2191	1.26177
AT1G30840	0.087751	0.898557	1	0.255894	-1.17306	0.101029	1	1.69666	1.26081
AT2G35600	0.380487	0.595176	1	0.559509	-0.878083	0.244911	1	1.41982	1.25857
AT3G45960	2.02536	0.000664315	0.116976	1.83773	0.767297	0.142142	1	1.11588	1.25806
AT1G14630	-0.175909	0.642381	1	0.732262	-1.43296	0.0260089	0.941042	1.76469	1.25705
AT3G61970	0.575907	0.324027	1	0.910693	-0.681067	0.327542	1	1.08366	1.25697
AT3G16712	0.222809	0.860172	1	0.325113	-1.03384	0.200341	1	1.33916	1.25665
AT5G09210	1.48709	0.423893	1	1.47422	0.231124	1	1	0.0718632	1.25597
AT2G00880	1.12373	0.217448	1	1.2681	-0.131805	1	1	0.229795	1.25554
AT2G36660	0.243902	0.732583	1	0.366612	-1.00852	0.52209	1	1.10971	1.25242
AT3G01140	0.110143	1	1	0.181084	-1.14088	0.223713	1	1.33083	1.25102
AT3G56790	-1.80979	0.260194	1	0.867385	-3.06059	0.428239	1	1.50312	1.2508
AT1G08310	0.17874	0.57433	1	0.686732	-1.06867	0.0284385	0.962307	1.97995	1.24741
AT1G52400	0.427119	0.297815	1	1.02843	-0.817189	0.0799103	1	1.58323	1.24431
AT1G75620	0.750718	0.28284	1	1.52934	-0.492225	0.478073	1	0.874318	1.24294
AT1G58007	0.108265	0.857306	1	0.572139	-1.13372	0.0870029	1	1.86781	1.24198
AT1G76820	0.777868	0.0427768	0.887147	1.77353	-0.461695	0.613832	1	0.450298	1.23956
AT3G02435	0.876337	0.651688	1	1.33943	-0.362632	0.880783	1	0.564252	1.23897
AT3G24600	-2.52271	0.62993	1	1.00128	-3.76139	0.223573	1	1.50594	1.23869
AT4G35130	0.25401	0.753819	1	0.33519	-0.984176	0.271095	1	1.55115	1.23819
AT5G48320	0.49357	0.464402	1	0.70973	-0.743815	0.360001	1	1.33573	1.23738
AT4G01990	1.14991	0.0020137	0.2311	1.93971	-0.0873815	0.891332	1	0.254442	1.23729
AT1G55420	0.848407	0.0727236	0.978997	1.36099	-0.386808	0.693017	1	0.500056	1.23522
AT3G18720	1.23458	0.244242	1	1.03258	-0.000209798	1	1	0.0244405	1.23479
AT1G19840	0.17179	0.802277	1	0.353035	-1.06226	0.0862916	1	1.79318	1.23405
AT1G03120	0.440775	0.50338	1	0.76949	-0.792309	0.537559	1	1.11963	1.23308
AT1G25175	0.205241	0.685259	1	0.414588	-1.02685	0.192916	1	1.36297	1.23209
AT5G64687	0.645422	0.155292	1	1.18988	-0.586412	0.226298	1	1.14048	1.23183
AT2G15128	1.46702	0.0754613	0.986664	1.80304	0.236663	0.614558	1	0.406357	1.23035
AT1G53640	0.0266059	1	1	0.0633139	-1.20359	0.259437	1	1.71173	1.2302
AT4G20095	0.0606325	1	1	0.0544104	-1.16896	0.538928	1	1.1669	1.22959
AT3G29767	-3.64573	0.305778	1	0.990985	-4.87518	0.0672815	1	1.45347	1.22946
AT3G11260	0.0305409	0.943358	1	0.158794	-1.19775	0.0184868	0.861965	2.07334	1.22829
AT1G64360	-0.618274	0.272388	1	1.17721	-1.84556	0.0416533	1	2.05944	1.22729
AT1G65380	0.535011	0.20844	1	1.64185	-0.692037	0.191048	1	1.39783	1.22705
AT1G09600	0.589352	0.354423	1	1.11801	-0.637561	0.577517	1	0.536228	1.22691
AT3G09055	-3.4829	0.248122	1	1.29305	-4.70898	0.0505447	1	1.84562	1.22607
AT5G67450	0.480145	0.111162	1	1.26403	-0.742864	0.0867857	1	1.99998	1.22301
AT3G05770	-2.22962	0.0063724	0.425185	2.13409	-3.45243	0.30528	1	1.58372	1.22281
AT1G01480	0.339649	0.37062	1	0.827625	-0.882949	0.0632584	1	2.00873	1.2226
AT1G06030	0.998304	0.341817	1	1.13395	-0.22424	1	1	0.132311	1.22254
AT3G06505	1.5562	0.0710684	0.977614	1.73843	0.334363	0.791699	1	0.415754	1.22184
AT3G30110	3.7254	0.158448	1	1.56253	2.50404	0.666216	1	1.06494	1.22136
AT3G58770	0.538039	0.296366	1	1.2721	-0.681262	0.473507	1	0.931917	1.2193
AT4G00670	-0.101822	0.80264	1	0.360563	-1.31655	0.0232786	0.913793	2.11392	1.21473
AT2G02930	1.05216	0.100915	1	1.1873	-0.160125	0.839762	1	0.308873	1.21229
AT1G74000	0.894226	0.254523	1	1.00438	-0.315548	0.663963	1	0.548918	1.20977
AT2G23755	1.32504	0.112405	1	1.47562	0.115309	0.90754	1	0.252096	1.20973
AT4G16740	5.46345	0.0112104	0.530925	1.43865	4.254	0.244419	1	1.00532	1.20944
AT3G05340	0.600304	0.178884	1	1.99629	-0.606965	0.419532	1	1.37354	1.20727
ATCG01160	0.272644	0.488202	1	0.711411	-0.934081	0.492	1	1.14544	1.20673
AT2G32660	0.831846	0.20106	1	1.2979	-0.372719	0.569089	1	0.705632	1.20456
AT2G35738	0.805392	0.138284	1	1.27787	-0.397408	0.500731	1	0.83566	1.2028
AT4G07230	-2.63355	0.623116	1	1.00027	-3.83602	0.22107	1	1.55069	1.20247
AT1G51080	0.372966	0.284087	1	0.767462	-0.82905	0.104128	1	1.51139	1.20202
AT1G06583	1.27823	0.563132	1	1.19807	0.0766105	1	1	0.0702443	1.20162
AT2G19130	1.5578	0.0101846	0.509875	1.98287	0.356495	0.46937	1	1.81836	1.20131
AT2G35950	1.06394	0.0539902	0.931598	1.68385	-0.136012	1	1	0.244908	1.19995
AT5G57260	0.972541	0.11071	1	1.61571	-0.225774	0.744307	1	0.349272	1.19831
AT1G62260	1.57405	0.00312271	0.28882	1.91696	0.375813	0.74426	1	0.570161	1.19824
AT5G24155	0.310029	0.825694	1	0.360512	-0.887377	0.413972	1	1.44252	1.19741
AT2G32860	0.480399	0.349244	1	1.03856	-0.714573	0.183738	1	1.47974	1.19497
AT3G46810	-0.0474451	0.961551	1	0.114645	-1.24018	0.0578922	1	1.75919	1.19274
AT3G13277	0.425827	0.451477	1	0.953806	-0.765748	0.282195	1	1.13447	1.19157
AT1G51620	-0.100669	0.871106	1	0.187012	-1.29179	0.153338	1	1.28848	1.19112
AT2G32530	0.391718	0.543413	1	0.412523	-0.799172	0.235119	1	1.247	1.19089
AT1G02630	1.20916	0.169214	1	1.075	0.0201995	1	1	0.000648394	1.18896
AT5G06790	-0.32654	0.499678	1	0.72487	-1.51386	0.0548697	1	1.95391	1.18732
AT5G40460	-0.143214	0.777071	1	0.260876	-1.32818	0.00739758	0.629432	1.96695	1.18497
AT1G16905	1.32422	0.305353	1	1.2085	0.139719	1	1	0.111422	1.1845
AT5G52750	0.0591803	0.89144	1	0.105592	-1.12516	0.121805	1	1.83819	1.18434
AT1G10220	0.615381	0.206974	1	1.27364	-0.568083	0.294037	1	1.69824	1.18346
AT5G53660	2.95186	0.0160503	0.623686	1.24209	1.769	0.330642	1	0.977441	1.18286
AT3G46110	0.719997	0.228489	1	1.26962	-0.461727	0.623839	1	0.691443	1.18172
AT2G45760	1.14275	0.247935	1	1.35439	-0.0388394	1	1	0.0481533	1.18159
AT3G07725	0.3643	0.705064	1	0.499767	-0.816993	0.537508	1	1.23382	1.18129
AT5G49330	0.184367	1	1	0.0966107	-0.995301	0.377057	1	1.55038	1.17967
AT2G15310	-0.134348	0.745418	1	0.370755	-1.31386	0.0248106	0.927565	1.69572	1.17951
AT5G10278	0.582487	0.387841	1	0.816956	-0.595481	0.500577	1	1.10861	1.17797
AT3G26840	-0.0705194	0.820557	1	0.52589	-1.24498	0.00557391	0.58778	1.7927	1.17446
AT2G04065	0.353479	0.663328	1	0.4231	-0.81887	0.387841	1	1.28019	1.17235
AT2G29710	-0.0265603	1	1	0.0748352	-1.19818	0.168365	1	1.50656	1.17162
AT1G32415	1.27619	0.0119862	0.550491	1.86714	0.107343	0.899795	1	0.202794	1.16884
AT2G06765	-0.0690206	1	1	0.0484914	-1.23726	0.255384	1	1.09945	1.16824
AT5G37793	0.463913	0.506611	1	1.09553	-0.704104	0.37645	1	2.05661	1.16802
AT3G27950	-1.83769	0.37818	1	1.20845	-3.00489	0.114966	1	1.12925	1.1672
AT4G27480	0.337829	0.530542	1	0.868157	-0.829084	0.185199	1	1.85132	1.16691
AT2G23400	0.481256	0.690672	1	0.486819	-0.684398	0.420895	1	1.32487	1.16565
AT2G44470	1.723	0.000726524	0.121479	1.9842	0.55811	0.39731	1	0.825675	1.16489
AT5G02640	0.0369492	0.961796	1	0.0337444	-1.12759	0.18437	1	1.24052	1.16454
AT2G46455	0.1493	0.932022	1	0.285622	-1.01499	0.304907	1	1.2096	1.16429
AT1G14190	0.821165	0.314466	1	1.21525	-0.342872	0.623069	1	0.59105	1.16404
AT1G68845	0.0631591	1	1	0.203502	-1.10019	0.566743	1	1.09689	1.16335
AT4G14780	0.00631665	1	1	0.0172702	-1.15448	0.0667949	1	1.92128	1.1608
AT2G35945	4.35091	0.099436	1	1.20798	3.1903	0.474406	1	1.05536	1.16061
AT5G39100	1.01895	0.0743147	0.982764	1.65028	-0.141446	0.896402	1	0.297852	1.1604
AT5G07605	-0.497776	1	1	0.303789	-1.65624	0.538185	1	1.66406	1.15846
AT4G38380	0.328189	0.255253	1	1.96495	-0.827683	0.132536	1	1.39802	1.15587
AT1G20065	-0.147302	0.870918	1	0.237875	-1.30209	0.240018	1	1.36957	1.15479
AT4G13800	-0.139231	0.785249	1	0.539218	-1.29216	0.0824422	1	1.55537	1.15293
AT4G38180	0.445133	0.117868	1	2.07505	-0.707791	0.164051	1	2.05714	1.15292
AT1G11190	0.729778	0.0907998	1	1.84631	-0.422821	0.551181	1	0.989808	1.1526
AT2G42820	0.781279	0.132193	1	1.2168	-0.370405	0.580166	1	0.62664	1.15168
AT1G08160	0.641017	0.127258	1	1.6143	-0.510054	0.446763	1	1.08494	1.15107
AT3G09040	0.70967	0.107034	1	1.82569	-0.440946	0.514712	1	0.67387	1.15062
AT4G39320	-0.295865	0.418106	1	0.903488	-1.44643	0.0185063	0.861965	1.69588	1.15057
AT4G37095	-0.0194055	1	1	0.0672614	-1.16648	0.0651905	1	1.97193	1.14708
AT5G13150	0.420886	0.295836	1	0.912418	-0.725282	0.227332	1	1.45919	1.14617
AT1G76480	1.30144	0.135925	1	1.60162	0.155421	1	1	0.150247	1.14602
AT3G03350	-0.321424	0.524718	1	0.705349	-1.46474	0.0415972	1	1.92633	1.14331
AT3G51690	2.77548	0.612497	1	1.0132	1.63448	0.427606	1	1.00736	1.141
AT1G17810	1.42141	0.254966	1	1.41499	0.280445	0.879466	1	0.365148	1.14097
AT4G20235	-0.102813	0.906546	1	0.172566	-1.24371	0.110284	1	1.36977	1.1409
AT5G37050	1.92857	0.36204	1	1.31541	0.788667	0.844932	1	0.61409	1.1399
AT1G70450	2.26111	0.145619	1	1.03634	1.12181	0.451808	1	0.967746	1.1393
AT2G38590	3.8279	0.230897	1	0.999126	2.68939	0.661221	1	1.05624	1.13851
AT5G56720	0.743725	0.360431	1	1.29164	-0.393481	0.704582	1	0.454063	1.13721
AT1G34317	-0.0599584	0.931227	1	0.0918532	-1.19441	0.453513	1	1.05115	1.13445
AT5G58310	0.0782274	0.874146	1	0.260846	-1.05458	0.156089	1	1.48061	1.1328
AT4G34880	0.72098	0.410721	1	1.11836	-0.411279	0.677131	1	0.667788	1.13226
AT5G55380	0.278385	0.625089	1	0.670343	-0.853354	0.101525	1	2.21445	1.13174
AT3G08300	-1.5453	0.517108	1	0.995072	-2.6763	0.662635	1	1.00532	1.131
AT5G14230	0.17389	0.70783	1	0.604578	-0.956235	0.324132	1	1.12484	1.13012
AT5G63130	0.958055	0.0141954	0.597601	1.49441	-0.170527	0.815348	1	0.317415	1.12858
AT5G24206	1.01334	0.215543	1	1.2682	-0.115235	0.941308	1	0.193087	1.12858
AT2G07599	0.37638	0.120511	1	1.33937	-0.752162	0.23808	1	1.09338	1.12854
AT5G38320	0.078344	0.897542	1	0.173851	-1.05004	0.153432	1	1.48884	1.12839
AT1G15830	0.372331	0.36004	1	1.02457	-0.755161	0.112132	1	1.26615	1.12749
AT4G15330	0.0477276	0.964868	1	0.0614981	-1.07973	0.0856587	1	1.60336	1.12746
AT2G42980	0.19371	0.896281	1	0.253352	-0.933649	0.459844	1	1.08099	1.12736
AT3G18660	0.644543	0.222122	1	1.28801	-0.482548	0.392049	1	1.89832	1.12709
AT1G21210	0.478193	0.280919	1	1.71858	-0.648861	0.354126	1	1.5558	1.12705
AT3G13682	0.302244	0.245575	1	1.56739	-0.823561	0.062737	1	1.90305	1.12581
AT1G11220	-0.281066	0.646757	1	0.662953	-1.40645	0.0389413	1	1.86585	1.12539
AT1G68510	1.5667	0.393195	1	1.06326	0.443204	1	1	0.318625	1.12349
AT5G38010	0.68144	0.160685	1	1.10848	-0.441928	0.500475	1	0.961181	1.12337
AT3G09240	0.216094	0.522802	1	1.70421	-0.907174	0.0861877	1	1.42788	1.12327
AT4G38545	0.782318	0.497253	1	1.00803	-0.340845	1	1	0.371573	1.12316
AT1G08730	0.731255	0.179864	1	1.24798	-0.391813	0.617815	1	0.699483	1.12307
AT3G15280	-0.667566	0.73643	1	0.492229	-1.78879	0.20858	1	1.12803	1.12123
AT5G05510	0.502298	0.106425	1	1.43115	-0.61862	0.209353	1	1.59085	1.12092
AT4G25250	0.118028	0.851824	1	0.201836	-1.00192	0.0888493	1	1.65405	1.11995
AT1G24735	-0.361634	0.541278	1	0.629642	-1.4782	0.0240826	0.92007	2.0541	1.11657
AT5G05305	1.09666	0.101739	1	1.58119	-0.0187445	1	1	0.0401673	1.1154
AT2G46660	-0.0113744	1	1	0.0288748	-1.12517	0.0614399	1	1.54592	1.11379
AT1G29590	0.23446	0.540976	1	0.663541	-0.878555	0.151669	1	1.41949	1.11301
AT2G38160	0.0623945	0.866073	1	0.24338	-1.04866	0.040841	1	1.68158	1.11105
AT1G02180	1.10285	0.040908	0.874552	1.44621	-0.0056977	1	1	0.0131425	1.10854
AT1G58220	0.289041	0.472724	1	0.875136	-0.819326	0.440966	1	1.16274	1.10837
AT1G76530	-0.435571	0.717899	1	0.420954	-1.54381	0.374497	1	1.59173	1.10824
AT5G61070	0.989376	0.236897	1	1.26764	-0.118481	0.95566	1	0.131222	1.10786
AT1G23530	0.0606135	0.96793	1	0.114356	-1.046	0.0652837	1	1.77942	1.10661
AT1G52060	0.434995	0.420053	1	0.996792	-0.671554	0.406915	1	1.00235	1.10655
AT4G10280	0.762111	0.033576	0.827933	2.06055	-0.343677	0.462766	1	0.968572	1.10579
AT4G08225	0.15281	1	1	0.117407	-0.952818	0.537708	1	1.09257	1.10563
AT3G12145	0.317131	0.482933	1	0.688406	-0.788389	0.188693	1	1.43228	1.10552
AT5G04205	0.677282	0.36157	1	1.19708	-0.426215	0.55066	1	1.06212	1.1035
AT1G77170	0.895786	0.0368263	0.845502	1.95144	-0.20628	0.759021	1	0.372828	1.10207
AT2G03110	0.85907	0.155684	1	1.36585	-0.241166	0.728388	1	0.422691	1.10024
AT4G39010	0.818474	0.172171	1	1.56872	-0.281595	0.661542	1	0.712718	1.10007
AT1G77765	0.376528	0.639239	1	0.702409	-0.72222	0.491984	1	1.14836	1.09875
AT2G07678	0.29556	0.541337	1	0.762997	-0.800584	0.417818	1	1.51648	1.09614
AT4G23780	3.60121	0.23236	1	1.53232	2.50508	0.66475	1	1.06494	1.09613
AT1G66800	0.13628	0.677487	1	0.388354	-0.957845	0.0570608	1	1.77277	1.09413
AT3G04854	0.326688	0.529468	1	0.816815	-0.767209	0.23631	1	1.14888	1.0939
AT1G33260	-0.018523	1	1	0.0422963	-1.11175	0.0490565	1	1.8424	1.09323
AT4G27590	-0.0303839	1	1	0.0735157	-1.12288	0.225157	1	1.66551	1.0925
AT5G24880	-0.174807	0.691768	1	0.633058	-1.26664	0.120861	1	1.32882	1.09183
AT5G64910	0.190835	0.91129	1	0.361781	-0.900505	0.330211	1	1.19046	1.09134
AT4G04025	-1.19659	0.164731	1	1.49299	-2.28705	0.181943	1	1.29695	1.09047
AT1G66690	0.469335	0.304858	1	1.22546	-0.620953	0.2251	1	1.18685	1.09029
AT1G02950	0.222725	0.410656	1	0.845724	-0.865403	0.181878	1	1.23369	1.08813
AT4G18195	-0.205102	0.844604	1	0.264119	-1.29284	0.146276	1	1.29364	1.08774
AT5G65350	0.160115	0.864753	1	0.543755	-0.925822	0.145841	1	1.42424	1.08594
AT3G25495	0.356665	0.190895	1	0.918237	-0.72878	0.0940159	1	1.51437	1.08545
AT2G32510	0.45865	0.363979	1	0.748479	-0.622503	0.294566	1	1.09907	1.08115
AT1G26680	1.11692	0.0663104	0.966191	1.70811	0.0389343	1	1	0.0816844	1.07798
AT1G26700	-0.225041	0.761118	1	0.242728	-1.30095	0.220761	1	1.29123	1.07591
AT1G08283	0.148394	0.801829	1	0.249184	-0.926726	0.0983026	1	1.42142	1.07512
AT1G05450	-0.569498	0.786969	1	0.523094	-1.64362	0.667696	1	1.1293	1.07412
AT5G45720	0.0999384	0.803767	1	0.274972	-0.974077	0.129201	1	1.43606	1.07402
AT5G64530	-0.0569602	0.924863	1	0.161182	-1.13043	0.18913	1	1.25886	1.07347
AT3G06160	-1.03002	0.132334	1	1.32751	-2.10262	0.141654	1	1.43112	1.0726
AT4G16857	0.935033	0.012404	0.556264	1.66326	-0.13592	0.818262	1	0.314343	1.07095
AT2G30640	0.512687	0.294251	1	1.32702	-0.55505	0.376607	1	1.21775	1.06774
AT3G24360	0.0978778	0.798372	1	0.347301	-0.969756	0.124505	1	1.71416	1.06763
AT5G43840	-0.832701	0.344036	1	0.789533	-1.89808	0.112635	1	1.48443	1.06538
AT3G28850	-0.221651	0.665428	1	0.756172	-1.28578	0.118684	1	1.49861	1.06413
AT3G04300	0.0790052	0.856502	1	0.205057	-0.98361	0.0834519	1	1.92029	1.06262
AT5G01150	-1.6152	0.501546	1	1.28215	-2.67632	0.662746	1	1.00532	1.06112
AT1G16410	-0.859673	0.0614264	0.955558	1.32446	-1.92072	0.0146391	0.806856	1.62922	1.06104
AT4G00305	1.71822	0.00252389	0.262269	1.80693	0.657455	0.656255	1	0.628551	1.06076
AT4G03811	-0.0422023	1	1	0.0829629	-1.10127	0.272435	1	1.47288	1.05907
AT1G24577	0.403949	0.150273	1	1.57149	-0.65504	0.120095	1	1.79168	1.05899
AT5G59865	-0.770151	0.375967	1	1.04176	-1.82913	0.218882	1	1.63647	1.05898
AT1G20160	0.274427	0.569882	1	0.713046	-0.782312	0.20307	1	1.04417	1.05674
AT1G19360	0.855358	0.0512961	0.9257	1.75946	-0.201113	0.729779	1	0.435653	1.05647
AT2G34940	0.0695043	0.917123	1	0.0598863	-0.986938	0.143188	1	1.62168	1.05644
AT4G20240	0.568121	0.0730039	0.980047	2.02189	-0.487906	0.207087	1	1.42517	1.05603
AT3G54510	0.00300703	1	1	0.0119086	-1.05123	0.138617	1	1.06639	1.05424
AT2G31310	-0.518176	0.110139	1	1.70398	-1.5724	0.0642764	1	2.03233	1.05423
AT1G61710	1.1565	0.136209	1	1.55788	0.103466	1	1	0.04771	1.05304
AT5G14350	1.25363	0.0285342	0.801371	1.60151	0.200616	0.684417	1	0.578056	1.05301
AT1G11920	-1.6237	0.371664	1	1.15915	-2.67622	0.662194	1	1.00532	1.05251
AT5G18245	-0.0593463	0.891129	1	0.164623	-1.11161	0.0153289	0.82152	1.77437	1.05226
AT3G22540	0.622734	0.100047	1	1.65233	-0.428582	0.47837	1	0.816081	1.05132
AT1G52410	0.451628	0.271954	1	1.36693	-0.599653	0.301969	1	0.998968	1.05128
AT2G05786	2.24154	0.277232	1	1.33553	1.19032	0.743321	1	0.535716	1.05122
AT1G11300	0.375746	0.597221	1	0.514977	-0.675259	0.378627	1	1.37955	1.051
AT5G25640	0.354318	0.391487	1	1.01999	-0.694935	0.474365	1	0.679959	1.04925
AT3G04325	-2.52207	0.631546	1	1.00128	-3.56957	0.384416	1	1.00532	1.0475
AT5G08141	0.193974	0.763877	1	0.286095	-0.852842	0.255133	1	1.48347	1.04682
AT1G05703	-2.52272	0.629893	1	1.00128	-3.56942	0.382636	1	1.00532	1.0467
AT5G00760	0.862027	0.363435	1	1.15555	-0.184295	1	1	0.19946	1.04632
AT5G19700	-2.52319	0.628732	1	1.00128	-3.56935	0.381818	1	1.00532	1.04616
AT5G04310	0.832177	0.0452206	0.900692	1.66381	-0.213807	0.640219	1	0.495921	1.04598
AT2G00910	1.12462	0.122381	1	1.51244	0.0789466	1	1	0.14648	1.04567
AT5G20260	-0.982792	0.580341	1	0.838425	-2.02723	0.19751	1	1.26676	1.04444
AT2G46730	0.574628	0.284728	1	0.873931	-0.469634	0.224444	1	2.03893	1.04426
AT2G47780	0.759997	0.127722	1	1.14804	-0.28168	0.636741	1	0.478007	1.04168
AT3G16360	-0.77169	0.0219664	0.711037	1.79467	-1.81334	0.0222845	0.902414	1.9031	1.04165
AT2G23640	2.19664	0.159729	1	1.22401	1.15625	0.743996	1	0.520815	1.04039
AT2G27470	0.45583	0.286517	1	1.64948	-0.584229	0.366753	1	1.08857	1.04006
AT1G75580	0.51369	0.075694	0.986919	1.68583	-0.524587	0.416668	1	0.761189	1.03828
AT4G30830	0.731293	0.265622	1	1.19241	-0.305914	0.805863	1	0.412032	1.03721
AT3G44710	-0.0520905	1	1	0.0729214	-1.08744	0.318547	1	1.12719	1.03535
AT1G68930	1.16756	0.0181567	0.650828	2.16122	0.132326	0.881207	1	0.344312	1.03523
AT3G50200	1.06298	0.145302	1	1.02986	0.0320853	1	1	0.0617785	1.03089
AT1G07560	-0.175496	0.583424	1	0.59589	-1.20571	0.0113373	0.744128	1.57574	1.03021
AT2G28590	0.183557	0.575729	1	1.33198	-0.846415	0.119198	1	1.47237	1.02997
AT5G47530	0.723396	0.177431	1	1.27258	-0.306157	0.722753	1	0.474141	1.02955
AT5G24150	0.259786	0.441919	1	1.13139	-0.765738	0.0862433	1	1.81105	1.02552
AT5G47250	1.34062	0.047097	0.907021	1.59051	0.316022	0.676582	1	0.746516	1.02459
AT3G22235	-0.391951	0.505918	1	0.62347	-1.41632	0.176593	1	1.74926	1.02437
AT4G33440	1.00528	0.0300117	0.809852	1.59448	-0.017995	0.975202	1	0.059542	1.02328
AT4G17914	1.11843	0.266661	1	1.06818	0.0955117	0.933528	1	0.136203	1.02291
AT2G47800	0.436685	0.193814	1	1.44559	-0.586152	0.366877	1	0.778842	1.02284
AT2G01510	2.17982	0.000641289	0.115996	1.87595	1.15761	0.0525317	1	1.9944	1.02221
AT3G13950	-0.341783	0.555493	1	0.792067	-1.36328	0.139797	1	1.96819	1.02149
AT4G35690	3.0207	0.065334	0.964281	1.22803	1.99974	0.252019	1	1.26778	1.02096
AT2G23470	0.545418	0.0872101	1	1.61109	-0.475319	0.378247	1	0.849646	1.02074
AT1G19390	2.58191	0.203518	1	1.34588	1.56147	0.381563	1	1.18885	1.02045
AT1G26970	0.821658	0.306224	1	1.02101	-0.198595	0.777013	1	0.552166	1.02025
AT4G22980	1.57186	0.0122512	0.552355	1.51041	0.555264	0.331284	1	1.38671	1.01659
AT4G03505	1.84144	0.273931	1	0.910741	0.825012	0.462609	1	1.20334	1.01643
AT5G65610	0.624294	0.445623	1	1.1797	-0.392045	0.748386	1	0.705251	1.01634
AT5G09240	0.443681	0.076281	0.986919	1.97199	-0.57253	0.17427	1	1.44073	1.01621
AT3G15830	-0.276703	0.91925	1	0.274903	-1.29256	0.326426	1	1.4877	1.01586
AT2G34350	-0.970173	0.285825	1	1.01232	-1.98484	0.0767672	1	1.4706	1.01467
AT1G09850	0.632806	0.0661338	0.966191	1.51382	-0.381726	0.238315	1	1.64365	1.01453
AT3G04140	0.110322	0.813428	1	0.203604	-0.903493	0.101735	1	1.50555	1.01381
AT5G06640	0.881068	0.00372548	0.31869	1.44407	-0.131593	0.760228	1	0.424236	1.01266
AT1G17710	0.279529	0.639346	1	0.649597	-0.730648	0.393549	1	1.07959	1.01018
AT4G38780	0.147225	0.656616	1	0.580404	-0.862797	0.16934	1	1.20896	1.01002
AT1G33090	-0.740937	0.507321	1	0.797091	-1.74956	0.0926332	1	1.70618	1.00862
AT2G22850	-0.78299	0.829188	1	0.644132	-1.79014	0.576496	1	1.06488	1.00715
AT3G13090	1.09165	0.257746	1	1.22288	0.0850804	1	1	0.21335	1.00657
AT2G16586	0.706662	0.0622196	0.955558	1.56157	-0.298605	0.707081	1	0.516151	1.00527
AT1G09880	0.905003	0.289581	1	1.34198	-0.100253	1	1	0.149055	1.00526
AT2G03260	0.646024	0.0427973	0.887147	1.81406	-0.357332	0.54452	1	0.601447	1.00336
AT5G51770	0.792162	0.0780114	0.992073	1.73411	-0.210679	0.722878	1	0.553291	1.00284
AT4G33355	0.679464	0.310663	1	2.09193	-0.322929	0.758289	1	0.779442	1.00239
AT3G43840	0.43733	0.422406	1	1.10727	-0.564377	0.427482	1	1.49935	1.00171
AT4G23000	-0.122608	0.816722	1	0.19273	-1.12387	0.037926	1	2.01851	1.00127
AT4G27250	0.568735	0.28926	1	1.32417	-0.432429	0.699938	1	0.55301	1.00116
AT3G56330	1.51942	5.88299e-07	0.000390878	2.17981	0.519189	0.242716	1	0.94303	1.00023
AT2G43000	-0.00854685	1	1	0.0198934	-1.00823	0.216321	1	1.44869	0.999687
AT1G61410	-0.76172	0.693072	1	0.537073	-1.75944	0.107005	1	1.83663	0.997718
AT3G21890	-0.161397	0.875048	1	0.353991	-1.15799	0.271439	1	1.34433	0.996593
AT2G01950	0.559296	0.0707233	0.977614	1.44739	-0.43721	0.284138	1	1.15571	0.996506
AT5G49190	0.992014	0.132744	1	1.35539	-0.0042494	1	1	0.0320889	0.996263
AT4G09810	0.353226	0.276735	1	1.39819	-0.642785	0.100405	1	1.73544	0.996011
AT1G30700	0.969081	0.00434929	0.341028	1.68639	-0.0264771	0.952406	1	0.0915133	0.995558
AT4G37400	0.741743	0.149174	1	1.5774	-0.253627	0.692519	1	0.332288	0.99537
AT2G02150	0.0576891	0.920624	1	0.139689	-0.936445	0.214863	1	1.39897	0.994134
AT2G10045	-0.67016	0.306419	1	1.3499	-1.6639	0.177353	1	1.29081	0.993744
AT5G54148	0.923827	0.0672793	0.96625	1.55783	-0.0698291	0.942533	1	0.168715	0.993657
AT4G04190	0.215359	0.617889	1	0.458527	-0.775806	0.158305	1	2.03581	0.991165
ATCG01230	0.13662	0.685281	1	1.37672	-0.853647	0.408009	1	0.85458	0.990267
AT2G25150	-0.20347	0.672466	1	0.412035	-1.19364	0.00971954	0.702179	2.02285	0.990173
AT5G42500	0.313176	0.54725	1	0.6049	-0.676603	0.209768	1	1.3283	0.989779
AT1G64010	1.46304	0.0559957	0.934866	1.39284	0.473266	0.753288	1	0.29679	0.989776
AT2G04050	5.26457	1.48404e-56	1.24897e-52	2.16529	4.27483	6.47856e-36	8.00491e-32	2.20017	0.989744
AT5G64700	-0.0344523	1	1	0.166303	-1.02333	0.278033	1	1.16618	0.988873
AT3G25550	3.677	0.293172	1	1.01283	2.68942	0.661123	1	1.05624	0.987584
AT2G19803	3.67699	0.293102	1	1.01283	2.68941	0.661139	1	1.05624	0.987579
AT1G78320	-0.510433	0.102181	1	1.60212	-1.49675	0.0400263	1	1.97641	0.986321
AT3G42670	0.62577	0.0156209	0.621391	1.85961	-0.360368	0.529296	1	0.641822	0.986138
AT5G07620	-0.498747	0.465866	1	0.84155	-1.48423	0.108383	1	1.646	0.985485
AT1G70230	0.280402	0.635095	1	0.641215	-0.702952	0.0650145	1	1.76617	0.983355
AT2G39415	1.41101	0.10705	1	1.22384	0.427699	0.427447	1	1.47378	0.98331
AT1G16515	0.804287	0.134403	1	1.37117	-0.178401	0.864113	1	0.206128	0.982689
AT4G12540	0.616375	0.269639	1	1.11911	-0.364177	0.650359	1	1.21663	0.980553
AT5G49500	0.526799	0.19941	1	1.34853	-0.45214	0.347898	1	0.960423	0.978939
AT5G57480	0.165901	0.676455	1	0.641594	-0.812929	0.156798	1	1.184	0.97883
AT5G19580	0.6086	0.208919	1	1.10765	-0.368958	0.403871	1	1.21391	0.977558
AT3G26830	-0.273358	0.826097	1	0.275731	-1.25077	0.175032	1	1.63179	0.977416
AT1G77460	0.0839526	0.770423	1	0.271125	-0.892186	0.0610912	1	1.41973	0.976139
AT3G20475	0.0671788	0.953067	1	0.106497	-0.908596	0.238302	1	2.10762	0.975775
AT5G06190	0.0162685	1	1	0.0726033	-0.959461	0.181214	1	1.53241	0.97573
AT4G15320	-0.0111069	1	1	0.0108911	-0.986512	0.267302	1	1.15223	0.975405
AT1G16400	-0.47279	0.323921	1	0.971821	-1.4463	0.00353022	0.472387	1.87797	0.973514
AT5G40630	-0.342307	0.260953	1	1.8444	-1.31559	0.0581241	1	1.76483	0.973282
AT1G30960	1.36929	0.000150946	0.0396987	2.20561	0.396053	0.531062	1	0.745941	0.973239
AT3G09162	0.78048	0.0226364	0.72071	2.00852	-0.192421	0.717354	1	0.486529	0.972901
AT1G47495	4.22962	0.137612	1	1.01242	3.25793	0.502915	1	1.00532	0.971687
AT5G04680	-0.935239	0.017776	0.646349	2.06751	-1.90664	0.00426122	0.517989	1.74818	0.971397
ATCG00040	0.663064	0.199198	1	1.28282	-0.302398	0.716889	1	0.627096	0.965462
AT5G11920	-0.0211931	1	1	0.0645981	-0.985594	0.352082	1	1.4219	0.964401
AT5G54650	0.3256	0.282905	1	1.36036	-0.637846	0.108174	1	1.52028	0.963446
AT4G19370	0.75632	0.0657939	0.966191	1.43689	-0.206942	0.599515	1	1.01352	0.963261
AT5G44460	0.163308	0.585966	1	0.666647	-0.799822	0.186095	1	1.28363	0.963129
AT5G52290	0.58226	0.384035	1	1.1426	-0.37948	0.747462	1	0.427664	0.96174
AT5G67411	0.586661	0.246774	1	1.2149	-0.374084	0.557416	1	1.40551	0.960746
AT3G00800	-0.167614	0.779897	1	0.333506	-1.12809	0.108193	1	1.60376	0.960471
AT4G12270	1.71758	0.0313038	0.816388	1.54065	0.75774	0.333052	1	1.04973	0.959843
AT5G50720	0.0609029	0.845785	1	0.288569	-0.897926	0.0178267	0.850449	2.08831	0.958829
AT1G28765	-0.112843	0.824274	1	0.379712	-1.07104	0.0966512	1	1.70665	0.958195
AT4G04360	0.326957	0.464614	1	1.23104	-0.630809	0.304742	1	0.998701	0.957766
AT1G29300	0.43922	0.102133	1	2.13054	-0.517916	0.16689	1	1.71286	0.957136
AT1G61800	1.29576	5.1384e-06	0.00254381	1.72529	0.338725	0.330358	1	0.87719	0.957033
AT5G52471	0.842082	0.129202	1	2.02761	-0.114839	0.965363	1	0.144679	0.956921
AT5G22560	1.55603	0.0683221	0.970942	1.39651	0.599295	0.563778	1	1.1762	0.956737
AT3G28770	0.373872	0.267818	1	0.920696	-0.57985	0.32069	1	1.46978	0.953722
AT3G10070	0.371105	0.0961586	1	1.26333	-0.582486	0.0809472	1	1.81258	0.953591
AT2G26630	0.0105513	1	1	0.0151752	-0.942908	0.302794	1	1.48987	0.95346
AT2G42260	0.620641	0.139567	1	1.58619	-0.332749	0.549498	1	0.76187	0.95339
AT1G32240	0.349032	0.239665	1	0.942574	-0.60404	0.229482	1	1.29551	0.953072
AT1G51460	-0.203428	0.66836	1	0.491548	-1.15583	0.192011	1	1.1925	0.952402
AT1G79110	0.742597	0.0110117	0.526787	1.42424	-0.20963	0.684318	1	0.367903	0.952226
AT2G08220	-0.278832	0.493519	1	0.64681	-1.23057	0.119111	1	1.35868	0.951739
AT2G42865	1.33696	0.568615	1	1.39313	0.385249	0.69153	1	0.351306	0.951707
AT4G07195	0.145494	0.761201	1	0.378326	-0.804396	0.157178	1	1.05564	0.949889
AT5G09325	-2.52289	0.629474	1	1.00128	-3.47235	0.304902	1	1.58024	0.949466
ATCG00300	1.06362	0.142711	1	1.56343	0.114275	1	1	0.209536	0.949341
AT3G17715	-0.0590492	0.908429	1	0.176104	-1.00797	0.15759	1	1.3663	0.948917
AT4G36000	1.14232	0.0628108	0.955558	2.04282	0.193749	0.928949	1	0.222693	0.948575
AT3G47770	1.76889	0.0393988	0.857535	1.51393	0.822467	1	1	0.501716	0.946421
AT3G03702	-0.502886	0.763191	1	0.480089	-1.44851	0.296391	1	1.54424	0.945621
AT2G13600	1.06349	0.0146957	0.608257	1.89475	0.118726	0.873137	1	0.334673	0.944762
AT5G24160	-0.076883	0.914469	1	0.156665	-1.01987	0.109969	1	1.67254	0.94299
AT2G07735	-1.69978	0.51313	1	1.13364	-2.64207	0.66985	1	1.00538	0.942291
AT4G08210	1.90641	0.0541143	0.931598	1.44416	0.965888	0.359343	1	0.968692	0.940518
AT1G69630	2.05921	0.0152685	0.618778	1.93483	1.11941	0.469051	1	0.698205	0.939795
AT1G03700	0.346041	0.401799	1	1.61384	-0.593417	0.23179	1	1.45007	0.939458
AT1G76650	-0.410653	0.255445	1	0.87953	-1.34841	0.0152931	0.82152	1.57457	0.937759
AT2G46300	1.06403	0.230754	1	1.42576	0.128162	0.968017	1	0.13166	0.935865
AT1G08493	-2.63354	0.622678	1	1.00027	-3.56925	0.380685	1	1.00532	0.935709
AT2G22620	0.869086	0.0172654	0.642514	1.94075	-0.0656832	0.86471	1	0.367349	0.93477
AT5G48980	0.0966737	0.946466	1	0.231817	-0.838046	0.400177	1	1.00088	0.93472
AT1G52650	0.523658	0.369637	1	1.38584	-0.409655	0.638282	1	0.597528	0.933313
AT5G48410	0.87227	0.02836	0.798254	1.69907	-0.0604608	0.930723	1	0.108654	0.932731
AT1G14640	0.835105	0.112432	1	1.1902	-0.0973614	0.904249	1	0.148713	0.932467
AT5G43155	1.41359	0.0256401	0.760708	1.91269	0.482204	0.822453	1	0.168452	0.931381
AT5G00510	0.534791	0.213005	1	1.4044	-0.396317	0.500419	1	0.861934	0.931108
AT5G07560	0.144587	0.841154	1	0.211329	-0.786122	0.166267	1	2.00451	0.930709
AT3G56620	0.292793	0.539476	1	0.598632	-0.637903	0.194002	1	1.36725	0.930697
AT3G03660	-1.40862	0.0353838	0.84259	1.68591	-2.3388	0.240516	1	1.32754	0.930181
AT4G07105	3.43341	0.310729	1	0.999189	2.50436	0.665771	1	1.06494	0.929052
AT1G22900	0.380858	0.465241	1	0.857874	-0.545699	0.301256	1	1.78389	0.926557
AT3G04755	0.967496	0.0694264	0.973822	1.77024	0.0414205	1	1	0.119912	0.926076
AT4G23500	0.620891	0.0872844	1	1.4638	-0.304698	0.440727	1	0.771988	0.925589
AT1G05843	3.32199	0.363048	1	1.49638	2.39714	0.424266	1	0.849154	0.924856
AT5G10610	0.921765	0.014865	0.611258	1.67444	-0.00151519	1	1	0.0151078	0.92328
AT1G53950	0.268049	0.593115	1	0.930062	-0.655135	0.339916	1	1.09044	0.923184
AT5G22110	0.0468554	0.845501	1	0.228019	-0.875924	0.0302263	0.970005	1.77003	0.922779
AT2G00500	0.863909	0.00811334	0.465432	1.57185	-0.0586642	0.967723	1	0.0707526	0.922573
AT4G10640	1.1012	0.293217	1	1.12439	0.179514	0.914669	1	0.209699	0.921691
AT5G23370	-0.668506	0.0371413	0.847103	1.53241	-1.58892	0.00585022	0.590084	1.83443	0.920413
AT3G19020	0.182324	0.664624	1	0.393627	-0.738009	0.040509	1	1.95927	0.920333
AT4G16957	0.0248605	0.928117	1	0.211777	-0.895253	0.00290485	0.431028	1.92352	0.920114
AT5G22550	0.517413	0.180508	1	1.08396	-0.401998	0.47071	1	0.91277	0.919412
AT4G15500	0.282693	0.458892	1	0.728547	-0.636491	0.369426	1	1.2279	0.919184
AT1G09787	1.06234	0.0561765	0.934866	1.93523	0.143405	0.803578	1	0.646695	0.918935
AT1G15330	0.693747	0.0722891	0.978232	1.3851	-0.224981	0.738129	1	0.31162	0.918729
AT3G08620	0.24865	0.27737	1	1.32177	-0.669265	0.022254	0.902414	2.0317	0.917915
AT1G54450	0.182328	0.656629	1	0.478922	-0.735021	0.196212	1	1.30825	0.917349
AT4G00870	-2.04704	0.255765	1	1.08627	-2.96364	0.249352	1	0.913965	0.916602
AT4G06775	1.09809	0.146739	1	1.41106	0.181714	0.924031	1	0.119566	0.916378
AT2G40850	0.681014	0.136869	1	1.42012	-0.234285	0.776789	1	0.319449	0.915299
AT5G57970	-0.189636	0.504238	1	0.884398	-1.10489	0.00311688	0.449066	2.06019	0.915257
AT5G07450	0.971751	0.00309725	0.28882	2.12768	0.056873	0.879528	1	0.158186	0.914878
AT2G26420	0.186642	0.618522	1	0.519262	-0.726175	0.280989	1	1.27231	0.912817
AT3G50510	3.60122	0.232535	1	1.53232	2.68938	0.66128	1	1.05624	0.911843
AT5G18475	0.372706	0.485573	1	0.799794	-0.5382	0.429193	1	1.09562	0.910906
AT3G49230	-3.37556	0.416891	1	1.00095	-4.2859	0.212612	1	1.00538	0.910333
AT1G50590	0.200955	0.600113	1	0.517465	-0.708657	0.217698	1	1.06042	0.909612
AT2G37530	0.300526	0.458867	1	0.775755	-0.608778	0.154565	1	1.53379	0.909304
AT1G20060	0.0786339	0.805431	1	0.378374	-0.829695	0.0707664	1	1.91238	0.908328
AT4G37060	-0.572437	0.671924	1	0.512382	-1.47971	0.427478	1	1.23389	0.907275
AT5G37000	0.416096	0.315352	1	1.18185	-0.49085	0.245008	1	1.4507	0.906946
AT1G20230	0.822463	0.136107	1	1.5651	-0.0842241	0.936396	1	0.113688	0.906687
AT1G17380	0.509668	0.291853	1	1.56901	-0.395875	0.604925	1	0.965064	0.905543
AT1G13400	0.116826	0.690089	1	0.655457	-0.787625	0.206147	1	1.46202	0.904451
AT1G35730	1.271	0.18746	1	1.44892	0.366686	0.785989	1	0.392638	0.904319
AT5G13205	0.15951	0.722007	1	0.516678	-0.744582	0.440463	1	1.37372	0.904092
AT5G09065	-2.52228	0.631005	1	1.00128	-3.42633	0.313715	1	1.39808	0.904045
AT4G00460	-0.108102	0.781013	1	0.427999	-1.01184	0.126973	1	1.64547	0.903742
AT2G19050	1.0601	0.240349	1	1.27618	0.157094	0.885432	1	0.104716	0.903009
AT5G45220	-0.0836416	0.951879	1	0.141489	-0.98629	0.223235	1	1.06578	0.902648
AT3G41762	1.05497	0.0940406	1	1.36757	0.152364	1	1	0.394018	0.902609
AT5G05240	0.160111	0.597654	1	0.699636	-0.742287	0.152659	1	1.56733	0.902398
AT2G44300	-0.372961	0.293009	1	1.3404	-1.27521	0.0287169	0.962893	1.71366	0.90225
AT3G19320	-0.446718	0.744389	1	0.664956	-1.3479	0.219122	1	1.55808	0.901184
AT2G46000	0.502014	0.308968	1	1.15378	-0.397571	0.381336	1	1.03989	0.899586
AT1G26730	-0.403789	0.591396	1	0.541353	-1.30051	0.169422	1	1.64857	0.896724
AT5G54470	-0.89337	0.279855	1	1.08284	-1.78872	0.0962228	1	1.47798	0.895351
AT4G25707	0.642286	0.290304	1	1.08413	-0.252448	0.634609	1	0.525786	0.894734
AT5G48360	0.673887	0.0695526	0.975049	1.19477	-0.220759	0.547425	1	0.852117	0.894646
AT5G36907	-0.141928	0.906291	1	0.21931	-1.03617	0.544208	1	1.04917	0.894241
AT5G16950	0.11822	0.781167	1	0.387821	-0.775072	0.205328	1	1.62083	0.893292
AT5G65300	0.648752	0.141441	1	1.38836	-0.244123	0.790634	1	0.473519	0.892875
AT1G25240	0.424256	0.426513	1	1.20772	-0.468501	0.429973	1	1.16436	0.892757
ATCG00720	2.60589	0.000528993	0.0996718	2.09759	1.71329	0.407244	1	1.4759	0.892595
AT4G07320	-2.63358	0.62441	1	1.00027	-3.52606	0.386398	1	1.00537	0.892481
AT1G52450	0.80117	0.222352	1	1.31747	-0.0908525	0.89826	1	0.137067	0.892022
AT5G48940	0.0366312	0.949777	1	0.392006	-0.855379	0.132266	1	1.34217	0.89201
AT5G15120	-0.742843	0.0836254	1	1.13718	-1.63476	0.00304475	0.445218	1.64174	0.891919
AT1G19560	0.97017	0.349752	1	1.5302	0.0798282	1	1	0.201918	0.890342
AT3G21080	0.101469	0.907611	1	0.26987	-0.788336	0.330108	1	1.59929	0.889805
AT5G07550	-1.2003	0.125993	1	1.54467	-2.08997	0.0787599	1	1.85779	0.889669
AT5G52940	5.76776	6.57498e-84	1.66005e-79	2.15411	4.87897	2.21504e-18	1.57238e-14	2.012	0.888784
AT5G65160	1.2028	0.00212396	0.236237	2.045	0.314967	0.474281	1	1.01353	0.887829
AT5G19670	0.147154	0.728322	1	0.405278	-0.739411	0.224894	1	1.47523	0.886565
AT1G68120	0.394891	0.42663	1	1.45333	-0.491555	0.713429	1	0.67711	0.886446
AT1G06490	-0.691749	0.0767217	0.986919	1.51887	-1.57646	0.0468145	1	1.89007	0.884711
AT2G14070	1.29047	0.177371	1	1.09321	0.40614	0.73863	1	0.345098	0.884331
AT4G19820	-0.183544	0.66097	1	0.630324	-1.06619	0.0811539	1	1.35928	0.882642
AT3G01175	0.772489	0.162703	1	1.10558	-0.109856	0.85132	1	0.186634	0.882345
AT2G23690	-0.133272	0.797549	1	0.259147	-1.01544	0.0751793	1	1.23845	0.882168
AT2G34020	0.486962	0.275573	1	1.3248	-0.395085	0.447844	1	1.38801	0.882047
AT4G21780	0.374576	0.408955	1	1.24195	-0.504768	0.604123	1	0.619144	0.879344
AT2G29130	-0.862872	0.193063	1	1.45955	-1.74189	0.188053	1	1.19829	0.879016
AT5G60490	-0.160533	0.779786	1	0.492202	-1.03897	0.0703962	1	1.48104	0.878433
AT3G44770	0.700505	0.26189	1	1.17371	-0.177506	0.850245	1	0.272248	0.878012
AT5G42730	0.698399	0.0100405	0.508234	1.93329	-0.177334	0.52354	1	0.794446	0.875732
AT5G60335	0.618065	0.0630907	0.955558	1.54293	-0.256971	0.667522	1	0.635569	0.875036
AT4G23690	0.0918074	0.710943	1	0.709577	-0.783068	0.03124	0.971924	1.60489	0.874875
AT4G01390	-0.0809167	0.780505	1	0.259477	-0.955516	0.0261604	0.942573	1.43636	0.874599
AT1G20140	0.200187	0.403589	1	0.768833	-0.673486	0.0765113	1	1.74157	0.873673
AT3G16330	-0.445005	0.156345	1	1.42892	-1.31865	0.0323378	0.979039	1.43148	0.873641
AT5G38230	-0.01086	1	1	0.00816998	-0.884279	0.34472	1	1.18568	0.873419
AT2G32160	-0.316157	0.580374	1	1.17603	-1.18951	0.544942	1	0.804185	0.873358
AT2G01390	0.9537	0.0283182	0.797967	2.0296	0.0806686	0.959689	1	0.128737	0.873031
AT2G46200	0.359926	0.190847	1	1.6422	-0.510654	0.179735	1	1.35056	0.87058
AT4G29110	0.456688	0.144549	1	1.50822	-0.413266	0.369895	1	1.04642	0.869954
AT2G07751	0.704331	0.0158088	0.622785	1.40802	-0.163473	0.75826	1	0.35271	0.867804
AT1G71830	0.297247	0.502774	1	0.6951	-0.570538	0.232002	1	1.37488	0.867785
AT1G70510	0.339072	0.330997	1	1.40504	-0.52671	0.305987	1	1.22708	0.865782
AT3G03025	0.139506	0.869522	1	0.275922	-0.726219	0.38332	1	1.23811	0.865724
AT4G12680	-0.336285	0.369762	1	0.858422	-1.20045	0.040439	1	1.81787	0.864167
AT5G12870	0.051926	0.875558	1	0.151554	-0.811925	0.196838	1	1.63814	0.863851
AT5G57735	1.04952	0.176511	1	1.19815	0.18573	0.854181	1	0.22363	0.863791
AT1G44478	-1.54885	0.48075	1	1.0678	-2.41211	0.157196	1	1.3601	0.863263
AT3G09520	1.46962	0.00118025	0.165217	1.75187	0.606776	0.290209	1	0.910971	0.862842
AT2G12490	0.561475	0.036759	0.845502	1.75755	-0.301097	0.658632	1	0.683471	0.862572
AT2G26560	-0.0259071	0.888501	1	0.207495	-0.888443	0.00540352	0.583109	1.68484	0.862536
AT1G06620	0.228645	0.323237	1	0.942961	-0.63375	0.0908956	1	1.57277	0.862394
AT2G07727	0.519575	0.0769681	0.986919	1.08252	-0.342611	0.515526	1	0.639684	0.862186
AT1G72275	0.0892279	0.787837	1	0.308671	-0.7727	0.0494583	1	2.12918	0.861927
AT5G45520	-0.663037	0.407631	1	0.761053	-1.5242	0.163443	1	1.59891	0.861161
AT3G49551	-0.299164	0.752527	1	0.7307	-1.15981	0.514719	1	1.23158	0.860647
AT2G03500	0.300287	0.211797	1	1.45701	-0.560025	0.11371	1	1.50222	0.860312
AT1G53860	-0.189008	0.740607	1	0.301671	-1.04928	0.172387	1	1.26796	0.860269
AT4G36260	0.480339	0.28768	1	1.02421	-0.378424	0.363308	1	1.75913	0.858763
AT1G70360	0.777742	0.0821002	1	1.60831	-0.0804179	0.842104	1	0.289105	0.85816
AT5G08310	0.739234	0.180457	1	1.35219	-0.118571	0.895395	1	0.160375	0.857805
AT3G09922	-1.3127	0.0203376	0.691097	1.72818	-2.17041	0.000683003	0.206688	1.49994	0.85771
AT5G18300	0.688506	0.121453	1	1.77874	-0.169167	0.743547	1	0.453118	0.857673
AT3G04550	0.729725	0.0128432	0.568887	1.3422	-0.127802	0.648862	1	0.5507	0.857527
AT1G64500	-0.451326	0.385177	1	0.629177	-1.30843	0.129204	1	1.76982	0.857108
AT5G54790	1.16119	0.0541439	0.931598	1.21112	0.304531	0.700239	1	1.00625	0.856656
AT5G49300	0.344304	0.24528	1	1.61728	-0.507877	0.187024	1	1.59758	0.85218
AT2G05225	0.691236	0.00423817	0.335628	1.56614	-0.160782	0.703348	1	0.721498	0.852018
AT4G36660	0.296078	0.45322	1	0.613212	-0.555106	0.090461	1	2.00461	0.851185
AT4G29730	-0.21794	0.555427	1	0.7164	-1.06849	0.0326452	0.979039	1.83557	0.85055
AT2G05295	0.930885	0.285707	1	1.8073	0.0804304	1	1	0.00891271	0.850454
AT3G05415	-0.00684542	0.985631	1	0.0301723	-0.856345	0.42792	1	1.38541	0.8495
AT1G02060	1.30244	0.0146708	0.608224	1.44953	0.45322	0.493573	1	0.917091	0.849224
AT2G21187	0.227936	0.696934	1	1.09557	-0.620947	0.300215	1	1.57369	0.848883
AT3G54970	0.435155	0.130561	1	2.12561	-0.412641	0.378766	1	0.905205	0.847796
AT1G29770	0.302664	0.648076	1	0.719941	-0.545111	0.380689	1	1.26901	0.847774
AT4G11350	-0.255309	0.659986	1	1.34689	-1.10302	0.110775	1	1.66982	0.847709
AT2G26810	0.366305	0.136114	1	1.35257	-0.480985	0.09757	1	1.52437	0.847291
AT4G34650	-0.342984	0.156932	1	1.42267	-1.19022	0.00478449	0.547266	1.59397	0.847231
AT1G24330	0.903357	0.0388591	0.854776	1.76502	0.0578549	0.924458	1	0.319816	0.845502
AT5G41380	-0.191518	0.860617	1	0.238097	-1.0366	0.335631	1	1.40458	0.84508
AT5G57130	0.343197	0.116978	1	1.88275	-0.501862	0.261261	1	1.51999	0.845059
AT5G36930	0.516475	0.0543113	0.931598	1.4681	-0.328489	0.418016	1	0.79557	0.844963
AT2G29990	0.0212861	0.962798	1	0.0926122	-0.82331	0.0489123	1	1.79484	0.844596
AT2G32179	0.831506	0.166584	1	1.30897	-0.0129112	1	1	0.0551266	0.844417
AT3G58270	0.955066	0.00698627	0.436069	1.73456	0.111386	0.835644	1	0.277115	0.84368
AT5G01490	-0.155357	0.842985	1	0.344775	-0.998432	0.299168	1	1.3652	0.843075
AT1G32560	-0.162728	0.750256	1	0.227127	-1.00559	0.0544424	1	1.63161	0.842858
AT1G45110	0.310278	0.297365	1	1.59747	-0.531224	0.306216	1	1.10651	0.841503
AT3G50570	-0.137023	0.791223	1	0.31241	-0.978405	0.0554239	1	1.5788	0.841383
AT1G16440	0.337918	0.420984	1	0.807559	-0.503128	0.336874	1	1.29526	0.841045
AT2G45590	0.372469	0.119674	1	1.5439	-0.467905	0.0576391	1	2.10692	0.840374
AT2G07825	1.59303	0.195959	1	1.19172	0.752901	0.663715	1	0.493559	0.840134
AT5G34790	-0.866443	0.144749	1	1.32003	-1.70571	0.123549	1	1.25578	0.839271
AT5G10965	0.152427	0.795751	1	0.24059	-0.686262	0.221529	1	1.53163	0.838689
AT4G24310	0.7809	0.272986	1	1.0421	-0.0567437	1	1	0.132529	0.837643
AT1G64618	0.992123	0.265113	1	1.05247	0.154576	1	1	0.12741	0.837548
AT3G45420	0.559684	0.273427	1	0.892867	-0.277844	0.585617	1	1.10206	0.837528
AT5G49110	1.27628	0.00299011	0.285938	2.0812	0.439924	0.588526	1	0.962609	0.836354
AT1G69350	1.62001	0.029948	0.809852	1.47069	0.784101	0.365041	1	1.51875	0.835909
AT1G63300	0.409755	0.142202	1	1.34474	-0.425893	0.316134	1	1.07163	0.835648
AT3G07530	0.247206	0.539025	1	1.14108	-0.585879	0.43729	1	0.788232	0.833085
AT4G05685	0.11038	0.744616	1	0.676512	-0.722563	0.156852	1	1.53536	0.832943
AT1G62910	0.548035	0.180999	1	1.83731	-0.284797	0.625619	1	1.24546	0.832832
AT5G06550	0.332114	0.191255	1	1.84846	-0.500447	0.27301	1	0.934841	0.832561
AT5G58610	0.807865	0.131431	1	1.65608	-0.024641	1	1	0.0557997	0.832506
AT5G58460	-2.73701	0.623281	1	0.990985	-3.56937	0.382042	1	1.00532	0.832359
AT3G21600	0.156293	0.630527	1	0.670646	-0.676047	0.134128	1	1.80929	0.83234
AT3G24760	0.551864	0.0458601	0.900692	1.34597	-0.280447	0.524326	1	0.717738	0.832311
AT2G04660	0.38427	0.116619	1	1.48777	-0.448013	0.177907	1	1.9531	0.832284
AT2G21030	0.810103	0.416519	1	1.10505	-0.0219357	1	1	0.140038	0.832039
AT2G25260	0.0505612	0.886927	1	0.352603	-0.781352	0.0202239	0.872853	1.92537	0.831913
AT3G25030	0.141725	0.752729	1	0.301267	-0.690185	0.314775	1	1.20004	0.83191
AT4G24040	0.729456	0.0328477	0.827933	1.959	-0.102312	0.819599	1	0.213876	0.831768
AT3G02160	0.604365	0.115917	1	1.79672	-0.225199	0.721737	1	1.04495	0.829564
AT2G20710	1.45894	0.099184	1	1.44442	0.631006	0.821969	1	0.307991	0.827938
AT2G16760	0.149481	0.885001	1	0.205948	-0.678184	0.346559	1	1.02992	0.827665
AT2G12170	0.208032	0.686332	1	0.420525	-0.619113	0.23435	1	1.05812	0.827146
AT5G51330	1.37493	0.0958309	1	1.28341	0.549133	0.684291	1	0.823671	0.825799
AT3G58630	0.336594	0.118003	1	1.40892	-0.488774	0.0561994	1	2.14269	0.825368
AT2G44580	0.167317	0.569235	1	1.09116	-0.656915	0.19655	1	1.26434	0.824232
AT3G48550	-0.346271	0.41598	1	0.716074	-1.16991	0.0648824	1	1.76327	0.823642
AT4G33330	0.225968	0.673793	1	0.501111	-0.597569	0.276906	1	1.34643	0.823537
AT1G51270	0.0896902	0.846764	1	0.228219	-0.733535	0.0949795	1	1.30304	0.823225
AT5G10930	-0.10637	0.74723	1	0.312761	-0.928853	0.0153401	0.82152	1.88273	0.822483
AT4G00980	0.320476	0.512777	1	1.67213	-0.501356	0.509634	1	0.610318	0.821832
AT2G41640	0.598423	0.0405735	0.870348	2.01142	-0.223392	0.529174	1	0.717898	0.821815
AT4G10160	0.161429	0.940243	1	0.226708	-0.659689	0.38248	1	1.19374	0.821118
AT5G66060	0.225723	0.533671	1	0.597179	-0.595388	0.155618	1	1.18601	0.821111
AT1G17640	1.01443	0.00709461	0.436069	1.84976	0.194668	0.701072	1	0.634461	0.819763
AT5G64640	0.731157	0.0189264	0.670202	2.04111	-0.0884213	0.833204	1	0.29496	0.819578
AT2G25160	0.341345	0.500102	1	0.546085	-0.477866	0.311025	1	1.00392	0.819211
AT3G48940	0.929972	0.0308384	0.811896	1.74304	0.111149	0.884475	1	0.229502	0.818823
AT5G33280	0.0504826	0.863327	1	0.195791	-0.768338	0.0121871	0.762628	1.60631	0.818821
AT5G26680	0.632644	0.0142252	0.597601	1.81699	-0.18611	0.586735	1	0.875727	0.818754
AT1G68030	0.255644	0.538697	1	0.868086	-0.562108	0.436158	1	1.01692	0.817752
AT3G13898	-0.378553	0.608626	1	0.616657	-1.19628	0.197097	1	1.66663	0.81773
AT5G51160	0.0818342	0.859493	1	0.237585	-0.735078	0.125458	1	1.7431	0.816912
AT1G19710	0.424957	0.252473	1	1.20297	-0.391353	0.290394	1	1.44574	0.816309
AT1G08193	2.52953	0.625761	1	1.03063	1.71421	0.62089	1	0.815512	0.815319
AT5G04460	0.0665336	0.768822	1	0.599381	-0.747825	0.0958759	1	1.50137	0.814358
AT1G31810	0.331798	0.180361	1	0.915381	-0.482483	0.0976526	1	1.57412	0.814281
AT4G26470	-0.00417096	1	1	0.00494416	-0.817997	0.221055	1	1.60107	0.813826
AT4G18375	0.201442	0.518433	1	1.23393	-0.612224	0.150782	1	1.16722	0.813665
AT2G29090	0.0547513	0.962974	1	0.121097	-0.758853	0.158038	1	1.37591	0.813605
AT5G05840	-0.223967	0.711096	1	0.368912	-1.03752	0.223916	1	1.23909	0.81355
AT2G28500	-0.302877	0.585506	1	0.685413	-1.11567	0.179892	1	1.62789	0.81279
AT1G79120	0.838347	0.0597312	0.951852	1.54075	0.0261239	1	1	0.080773	0.812223
AT4G00955	1.23243	0.0334206	0.827933	1.52711	0.421159	0.348971	1	1.57609	0.811273
AT4G02482	0.143829	0.949293	1	0.147159	-0.667019	0.344435	1	1.0914	0.810848
AT4G14740	0.28693	0.250545	1	1.18208	-0.523267	0.160992	1	1.28999	0.810198
AT1G03010	-0.449066	0.515205	1	0.752605	-1.25879	0.183448	1	1.51556	0.809722
AT2G31085	-0.675086	0.0770144	0.986919	0.925053	-1.48444	0.00692261	0.621962	1.64216	0.809354
AT5G42630	0.697693	0.0709575	0.977614	1.7514	-0.111644	0.88394	1	0.138606	0.809337
AT1G28690	1.0667	0.0670651	0.966191	1.61349	0.257699	0.777768	1	0.484665	0.808998
AT1G19170	0.571116	0.19017	1	1.29663	-0.237361	0.477115	1	1.17381	0.808478
AT3G60286	0.680986	0.389823	1	1.26038	-0.127195	0.914355	1	0.156332	0.808181
AT1G09985	-0.0313108	0.956317	1	0.125544	-0.83932	0.373509	1	1.05744	0.808009
AT4G35590	-0.501314	0.836145	1	0.382628	-1.30905	0.498562	1	1.34399	0.807733
AT5G16160	0.24095	0.482115	1	2.01434	-0.566717	0.429466	1	0.784829	0.807667
AT2G08100	0.715438	0.113508	1	1.43617	-0.0916992	0.800495	1	0.4644	0.807137
AT5G57220	-0.349689	0.495564	1	1.00989	-1.15602	0.0773373	1	1.52129	0.806328
AT2G29440	-0.240281	0.524982	1	0.513881	-1.04652	0.0811218	1	1.69326	0.806242
[truncated: 1,986 more rows]

## Sheet: T2 2OX_TE_High_GO
BP	GO.ID	Term	Annotated	Significant	PValue	ann.genes	Fold Enrichment		MF	GO.ID	Term	Annotated	Significant	PValue	ann.genes	Fold Enrichment		CC	GO.ID	Term	Annotated	Significant	PValue	ann.genes	Fold Enrichment
1	GO:0019748	secondary_metabolic_process	630	114	5.3e-06	AT1G02920;AT1G02940;AT1G02950;AT1G05250;AT1G12160;AT1G16400;AT1G16410;AT1G20480;AT1G24735;AT1G28110;AT1G30530;AT1G33800;AT1G52400;AT1G53680;AT1G54040;AT1G55210;AT1G59670;AT1G61810;AT1G61820;AT1G64900;AT1G64940;AT1G66800;AT1G69920;AT1G73270;AT1G73280;AT1G74550;AT1G76878;AT1G78320;AT2G02380;AT2G02540;AT2G02930;AT2G05180;AT2G18550;AT2G21890;AT2G23910;AT2G23960;AT2G25160;AT2G28671;AT2G29130;AT2G29420…	1.28896		1	GO:0016705	oxidoreductase_activity,_acting_on_paired_donors,_with_incorporation_or_reductio...	487	101	6.3e-08	AT1G02400;AT1G04380;AT1G04610;AT1G05160;AT1G06120;AT1G06620;AT1G06645;AT1G12160;AT1G16400;AT1G16410;AT1G17010;AT1G17020;AT1G19630;AT1G22950;AT1G24545;AT1G34540;AT1G44090;AT1G49390;AT1G55940;AT1G58440;AT1G63370;AT1G64900;AT1G64940;AT1G69720;AT1G74550;AT1G78550;AT2G05180;AT2G21910;AT2G25160;AT2G26170;AT2G26550;AT2G29090;AT2G33230;AT2G34490;AT2G34555;AT2G36690;AT2G42247;AT2G42850;AT2G43080;AT2G46200…	1.4773		1	GO:0017053	transcriptional_repressor_complex	20	8	0.0016	AT2G32840;AT3G20740;AT4G04260;AT4G16845;AT5G27620;AT5G55760;AT5G57380;AT5G58230	2.84928
2	GO:0048462	carpel_formation	8	6	6.9e-05	AT1G13400;AT1G68480;AT1G70510;AT3G50330;AT4G05190;AT5G09750	5.34241		2	GO:0016709	oxidoreductase_activity,_acting_on_paired_donors,_with_incorporation_or_reductio...	238	58	1.8e-07	AT1G04610;AT1G05160;AT1G12160;AT1G16400;AT1G16410;AT1G58440;AT1G63370;AT1G64900;AT1G64940;AT1G74550;AT2G05180;AT2G25160;AT2G29090;AT2G33230;AT2G42247;AT2G46660;AT3G10570;AT3G19270;AT3G20075;AT3G20080;AT3G20100;AT3G24200;AT3G26150;AT3G26170;AT3G26210;AT3G26230;AT3G26290;AT3G26830;AT3G48280;AT3G48320;AT3G52970;AT3G53300;AT3G61880;AT4G12310;AT4G15330;AT4G19230;AT4G20235;AT4G20240;AT4G22710;AT4G22756…	1.73591		2	GO:0031224	intrinsic_component_of_membrane	7885	1036	0.002	AT1G01120;AT1G01355;AT1G01570;AT1G01590;AT1G02180;AT1G02390;AT1G02405;AT1G02575;AT1G02630;AT1G02720;AT1G03180;AT1G03370;AT1G03550;AT1G03580;AT1G03700;AT1G03990;AT1G04317;AT1G04360;AT1G04477;AT1G04570;AT1G05160;AT1G05200;AT1G05207;AT1G05280;AT1G05450;AT1G06120;AT1G06148;AT1G06490;AT1G06520;AT1G06540;AT1G06645;AT1G06957;AT1G07030;AT1G07380;AT1G07390;AT1G07450;AT1G07560;AT1G07690;AT1G08070;AT1G08160…	0.93591
3	GO:0044550	secondary_metabolite_biosynthetic_process	404	75	8.9e-05	AT1G12160;AT1G16400;AT1G16410;AT1G24735;AT1G55210;AT1G61810;AT1G61820;AT1G64900;AT1G64940;AT1G66800;AT1G74550;AT2G05180;AT2G21890;AT2G23910;AT2G25160;AT2G28671;AT2G29130;AT2G29720;AT2G38080;AT2G42247;AT2G43000;AT2G43090;AT2G43100;AT2G46660;AT2G46770;AT3G10570;AT3G16340;AT3G19710;AT3G20075;AT3G20080;AT3G20100;AT3G26150;AT3G26170;AT3G26210;AT3G26230;AT3G26290;AT3G26830;AT3G48280;AT3G48320;AT3G51260…	1.32238		3	GO:0004497	monooxygenase_activity	379	77	5e-06	AT1G04610;AT1G05160;AT1G12160;AT1G16400;AT1G16410;AT1G19630;AT1G24545;AT1G34540;AT1G55940;AT1G58440;AT1G63370;AT1G64900;AT1G64940;AT1G74550;AT2G04852;AT2G05180;AT2G21910;AT2G25160;AT2G26170;AT2G29090;AT2G29720;AT2G33230;AT2G34490;AT2G42247;AT2G42850;AT2G46660;AT3G10570;AT3G19270;AT3G20075;AT3G20080;AT3G20100;AT3G24200;AT3G26150;AT3G26170;AT3G26210;AT3G26230;AT3G26290;AT3G26830;AT3G48280;AT3G48320…	1.4472		3	GO:0005677	chromatin_silencing_complex	13	6	0.0027	AT3G20740;AT4G04260;AT4G16845;AT5G55760;AT5G57380;AT5G58230	3.28764
4	GO:0044699	single-organism_process	11447	1463	0.00015	AT1G01040;AT1G01120;AT1G01380;AT1G01480;AT1G01520;AT1G01560;AT1G01590;AT1G01980;AT1G02020;AT1G02090;AT1G02390;AT1G02400;AT1G02430;AT1G02630;AT1G02680;AT1G02720;AT1G02860;AT1G02920;AT1G02940;AT1G02950;AT1G03010;AT1G03120;AT1G03180;AT1G03790;AT1G03880;AT1G03990;AT1G04007;AT1G04380;AT1G04477;AT1G04610;AT1G04770;AT1G04980;AT1G05065;AT1G05160;AT1G05200;AT1G05250;AT1G05450;AT1G05680;AT1G06030;AT1G06120…	0.910392		4	GO:0005199	structural_constituent_of_cell_wall	41	16	1.3e-05	AT1G20130;AT1G21310;AT1G76930;AT2G27380;AT2G34700;AT3G16380;AT3G19020;AT3G20470;AT3G24480;AT3G28550;AT3G54580;AT3G54590;AT4G18670;AT4G33970;AT5G06640;AT5G35190	2.77979		4	GO:0016021	integral_component_of_membrane	7768	1018	0.0031	AT1G01120;AT1G01355;AT1G01570;AT1G01590;AT1G02180;AT1G02390;AT1G02405;AT1G02575;AT1G02630;AT1G02720;AT1G03180;AT1G03370;AT1G03550;AT1G03580;AT1G03700;AT1G03990;AT1G04317;AT1G04360;AT1G04477;AT1G04570;AT1G05160;AT1G05200;AT1G05207;AT1G05280;AT1G06120;AT1G06148;AT1G06490;AT1G06520;AT1G06540;AT1G06645;AT1G06957;AT1G07030;AT1G07380;AT1G07390;AT1G07450;AT1G07560;AT1G07690;AT1G08070;AT1G08160;AT1G08290…	0.9335
5	GO:0006260	DNA_replication	191	41	0.00016	AT1G07370;AT1G08260;AT1G14460;AT1G30660;AT1G31360;AT1G44900;AT1G50840;AT1G77320;AT2G02480;AT2G02820;AT2G20980;AT2G31270;AT2G34780;AT2G40550;AT2G42260;AT2G44580;AT3G10690;AT3G20540;AT3G23580;AT3G48160;AT3G54180;AT3G57860;AT4G10710;AT4G11920;AT4G14700;AT4G31210;AT4G37630;AT5G09210;AT5G11510;AT5G20850;AT5G22010;AT5G22110;AT5G22470;AT5G26680;AT5G26860;AT5G40942;AT5G44785;AT5G45720;AT5G49010;AT5G58230…	1.52907		5	GO:0019825	oxygen_binding	279	58	3.6e-05	AT1G05160;AT1G16400;AT1G16410;AT1G19630;AT1G24545;AT1G34540;AT1G55940;AT1G64900;AT1G64940;AT1G74550;AT2G05180;AT2G21910;AT2G25160;AT2G26170;AT2G29090;AT2G34490;AT2G42247;AT2G42850;AT2G46660;AT3G10570;AT3G19270;AT3G20075;AT3G20080;AT3G20100;AT3G26150;AT3G26170;AT3G26210;AT3G26230;AT3G26290;AT3G26830;AT3G48280;AT3G48320;AT3G52970;AT3G53300;AT3G61880;AT4G12310;AT4G15300;AT4G15330;AT4G19230;AT4G20240…	1.48081		5	GO:0005657	replication_fork	32	10	0.0037	AT1G07745;AT1G08260;AT1G14460;AT2G02480;AT2G20980;AT2G40550;AT5G22010;AT5G22110;AT5G49010;AT5G67100	2.226
6	GO:0006261	DNA-dependent_DNA_replication	128	30	0.00024	AT1G07370;AT1G08260;AT1G14460;AT1G30660;AT1G44900;AT1G50840;AT1G77320;AT2G02480;AT2G02820;AT2G20980;AT2G34780;AT2G40550;AT2G42260;AT3G10690;AT3G20540;AT3G48160;AT3G54180;AT3G57860;AT4G11920;AT4G31210;AT4G37630;AT5G09210;AT5G11510;AT5G20850;AT5G22110;AT5G22470;AT5G26680;AT5G26860;AT5G49010;AT5G67100	1.6695		6	GO:0005506	iron_ion_binding	452	85	3.6e-05	AT1G02400;AT1G05160;AT1G16400;AT1G16410;AT1G17010;AT1G17020;AT1G19630;AT1G22950;AT1G24545;AT1G34540;AT1G44090;AT1G52820;AT1G55940;AT1G64900;AT1G64940;AT1G74550;AT1G78550;AT2G05180;AT2G07688;AT2G21910;AT2G25160;AT2G26170;AT2G27150;AT2G29090;AT2G34490;AT2G36690;AT2G37700;AT2G40300;AT2G42247;AT2G42850;AT2G43080;AT2G46660;AT3G08885;AT3G10570;AT3G11180;AT3G13640;AT3G19270;AT3G20075;AT3G20080;AT3G20100…	1.33954		6	GO:0090568	nuclear_transcriptional_repressor_complex	14	6	0.0042	AT3G20740;AT4G04260;AT4G16845;AT5G55760;AT5G57380;AT5G58230	3.05281
7	GO:0050789	regulation_of_biological_process	6425	851	0.00025	AT1G01040;AT1G01210;AT1G01355;AT1G01380;AT1G01520;AT1G01560;AT1G02030;AT1G02090;AT1G02430;AT1G02680;AT1G02860;AT1G03180;AT1G03790;AT1G04007;AT1G04477;AT1G04980;AT1G05200;AT1G05880;AT1G06170;AT1G06450;AT1G06490;AT1G07370;AT1G07390;AT1G07540;AT1G07705;AT1G07745;AT1G08260;AT1G08290;AT1G08420;AT1G08600;AT1G09000;AT1G09030;AT1G09450;AT1G09985;AT1G10680;AT1G10710;AT1G11060;AT1G11100;AT1G11420;AT1G12480…	0.943479		7	GO:0020037	heme_binding	439	80	0.00018	AT1G05160;AT1G05250;AT1G16400;AT1G16410;AT1G19630;AT1G24545;AT1G34540;AT1G55940;AT1G64900;AT1G64940;AT1G69720;AT1G74550;AT2G05180;AT2G07681;AT2G07768;AT2G07771;AT2G07773;AT2G18150;AT2G18980;AT2G21910;AT2G24800;AT2G25160;AT2G26170;AT2G26550;AT2G29090;AT2G34490;AT2G42247;AT2G42850;AT2G43480;AT2G46660;AT2G47770;AT3G01960;AT3G09640;AT3G10570;AT3G19270;AT3G20075;AT3G20080;AT3G20100;AT3G26150;AT3G26170…	1.29808		7	GO:0070985	TFIIK_complex	4	3	0.0066	AT1G66750;AT1G73690;AT5G27620	5.34241
8	GO:0050794	regulation_of_cellular_process	5884	783	0.0003	AT1G01040;AT1G01210;AT1G01380;AT1G01520;AT1G01560;AT1G02030;AT1G02090;AT1G02430;AT1G02680;AT1G02860;AT1G03180;AT1G03790;AT1G04007;AT1G04477;AT1G04980;AT1G05200;AT1G05880;AT1G06170;AT1G06450;AT1G06490;AT1G07370;AT1G07390;AT1G07540;AT1G07705;AT1G08260;AT1G08290;AT1G08420;AT1G08600;AT1G09000;AT1G09030;AT1G09450;AT1G09985;AT1G10680;AT1G10710;AT1G11060;AT1G11100;AT1G12480;AT1G12820;AT1G12860;AT1G12890…	0.947905		8	GO:0046906	tetrapyrrole_binding	481	83	0.0008	AT1G05160;AT1G05207;AT1G05250;AT1G16400;AT1G16410;AT1G19630;AT1G24545;AT1G34540;AT1G55940;AT1G64900;AT1G64940;AT1G69720;AT1G74550;AT2G05180;AT2G07681;AT2G07688;AT2G07768;AT2G07771;AT2G07773;AT2G18150;AT2G18980;AT2G21910;AT2G24800;AT2G25160;AT2G26170;AT2G26550;AT2G29090;AT2G34490;AT2G40100;AT2G42247;AT2G42850;AT2G43480;AT2G46660;AT2G47770;AT3G01960;AT3G09640;AT3G10570;AT3G19270;AT3G20075;AT3G20080…	1.22916		8	GO:0005938	cell_cortex	94	20	0.0091	AT1G07000;AT1G10180;AT1G21170;AT1G24764;AT1G47560;AT1G69710;AT1G77460;AT2G16140;AT2G19770;AT2G21040;AT3G08800;AT3G09520;AT3G28155;AT4G18840;AT5G13150;AT5G17410;AT5G51600;AT5G52340;AT5G60880;AT5G61030	1.51558
9	GO:0055088	lipid_homeostasis	63	18	0.00033	AT1G05160;AT1G07380;AT1G19630;AT1G55940;AT2G29090;AT2G35690;AT2G42850;AT3G02610;AT3G02620;AT3G06690;AT3G19270;AT3G22235;AT3G61710;AT4G15300;AT4G19230;AT5G14400;AT5G36110;AT5G36140	2.0352		9	GO:0050736	O-malonyltransferase_activity	5	4	0.00102	AT3G29590;AT5G39050;AT5G39080;AT5G39090	5.69857		9	GO:0099568	cytoplasmic_region	94	20	0.0091	AT1G07000;AT1G10180;AT1G21170;AT1G24764;AT1G47560;AT1G69710;AT1G77460;AT2G16140;AT2G19770;AT2G21040;AT3G08800;AT3G09520;AT3G28155;AT4G18840;AT5G13150;AT5G17410;AT5G51600;AT5G52340;AT5G60880;AT5G61030	1.51558
10	GO:0048445	carpel_morphogenesis	10	6	0.00042	AT1G13400;AT1G68480;AT1G70510;AT3G50330;AT4G05190;AT5G09750	4.27393		10	GO:0016491	oxidoreductase_activity	1968	284	0.00145	AT1G01590;AT1G01980;AT1G02020;AT1G02400;AT1G03990;AT1G04380;AT1G04610;AT1G05160;AT1G05250;AT1G06120;AT1G06620;AT1G06645;AT1G07450;AT1G10710;AT1G12160;AT1G14190;AT1G16110;AT1G16400;AT1G16410;AT1G17010;AT1G17020;AT1G17744;AT1G17890;AT1G19560;AT1G19630;AT1G22950;AT1G24545;AT1G30100;AT1G30700;AT1G31690;AT1G34540;AT1G44090;AT1G49390;AT1G51410;AT1G52710;AT1G52820;AT1G55930;AT1G55940;AT1G55980;AT1G58440…	1.02794		10	GO:0042575	DNA_polymerase_complex	12	5	0.0103	AT1G08260;AT1G14460;AT2G02480;AT5G22110;AT5G45720	2.96801
11	GO:0009404	toxin_metabolic_process	72	19	0.00069	AT1G02920;AT1G02940;AT1G02950;AT1G53680;AT1G59670;AT1G69920;AT1G78320;AT2G02380;AT2G02930;AT2G21890;AT2G29420;AT2G29440;AT2G29450;AT2G29470;AT2G29490;AT2G43000;AT3G26830;AT3G51260;AT3G59790	1.87974		11	GO:0051213	dioxygenase_activity	155	32	0.00207	AT1G02400;AT1G04380;AT1G06620;AT1G06645;AT1G17010;AT1G17020;AT1G22950;AT1G30100;AT1G44090;AT1G49390;AT1G52820;AT1G72520;AT1G78390;AT1G78550;AT2G34555;AT2G36690;AT2G43080;AT3G11180;AT3G20810;AT3G28480;AT3G45140;AT3G60286;AT4G00760;AT4G03063;AT4G19170;AT4G29890;AT5G07200;AT5G12270;AT5G15120;AT5G46330;AT5G63595;AT5G66060	1.4706		11	GO:0044425	membrane_part	8362	1078	0.0145	AT1G01120;AT1G01355;AT1G01570;AT1G01590;AT1G02180;AT1G02390;AT1G02405;AT1G02575;AT1G02630;AT1G02720;AT1G03180;AT1G03370;AT1G03550;AT1G03580;AT1G03700;AT1G03990;AT1G04317;AT1G04360;AT1G04477;AT1G04570;AT1G05160;AT1G05200;AT1G05207;AT1G05280;AT1G05450;AT1G06120;AT1G06148;AT1G06490;AT1G06520;AT1G06540;AT1G06645;AT1G06957;AT1G07030;AT1G07380;AT1G07390;AT1G07450;AT1G07560;AT1G07690;AT1G08070;AT1G08160…	0.9183
12	GO:0016128	phytosteroid_metabolic_process	56	16	0.0007	AT1G05160;AT1G13420;AT1G19630;AT1G55940;AT2G03760;AT2G29090;AT2G36792;AT2G36800;AT2G42850;AT3G19270;AT4G15300;AT4G19230;AT4G34650;AT5G14400;AT5G36110;AT5G36140	2.0352		12	GO:0004364	glutathione_transferase_activity	62	16	0.00272	AT1G02920;AT1G02940;AT1G02950;AT1G53680;AT1G59670;AT1G69920;AT1G78320;AT2G02380;AT2G02930;AT2G29420;AT2G29440;AT2G29450;AT2G29470;AT2G29490;AT5G36270;AT5G44000	1.83825		12	GO:0005675	holo_TFIIH_complex	5	3	0.0151	AT1G66750;AT1G73690;AT5G27620	4.27393
13	GO:0016131	brassinosteroid_metabolic_process	52	15	0.00092	AT1G05160;AT1G13420;AT1G19630;AT1G55940;AT2G03760;AT2G29090;AT2G36792;AT2G36800;AT2G42850;AT3G19270;AT4G15300;AT4G19230;AT5G14400;AT5G36110;AT5G36140	2.05477		13	GO:0004506	squalene_monooxygenase_activity	7	4	0.00583	AT1G58440;AT5G24150;AT5G24155;AT5G24160	4.07041		13	GO:0009360	DNA_polymerase_III_complex	5	3	0.0151	AT1G14460;AT2G02480;AT5G45720	4.27393
14	GO:0010094	specification_of_carpel_identity	5	4	0.00096	AT1G13400;AT1G68480;AT1G70510;AT4G05190	5.69857		14	GO:0015232	heme_transporter_activity	7	4	0.00583	AT2G07681;AT2G07768;AT2G07771;AT2G07773	4.07041		14	GO:0032806	carboxy-terminal_domain_protein_kinase_complex	5	3	0.0151	AT1G66750;AT1G73690;AT5G27620	4.27393
15	GO:0055114	oxidation-reduction_process	2108	299	0.0011	AT1G01520;AT1G01590;AT1G01980;AT1G02020;AT1G02400;AT1G03990;AT1G04380;AT1G04610;AT1G05160;AT1G05250;AT1G06120;AT1G06620;AT1G06645;AT1G07450;AT1G07690;AT1G10710;AT1G12160;AT1G14190;AT1G16110;AT1G16400;AT1G16410;AT1G17010;AT1G17020;AT1G17710;AT1G17744;AT1G17890;AT1G19560;AT1G19630;AT1G22950;AT1G24545;AT1G30100;AT1G30700;AT1G31690;AT1G34540;AT1G44090;AT1G49390;AT1G51410;AT1G52820;AT1G55930;AT1G55940…	1.01036		15	GO:0003861	3-isopropylmalate_dehydratase_activity	4	3	0.00671	AT2G43090;AT2G43100;AT3G58990	5.34241		15	GO:0016324	apical_plasma_membrane	19	6	0.022	AT2G26420;AT3G07960;AT3G56960;AT4G28556;AT5G14870;AT5G16490	2.24944
16	GO:0009407	toxin_catabolic_process	48	14	0.00119	AT1G02920;AT1G02940;AT1G02950;AT1G53680;AT1G59670;AT1G69920;AT1G78320;AT2G02380;AT2G02930;AT2G29420;AT2G29440;AT2G29450;AT2G29470;AT2G29490	2.0776		16	GO:0010295	(+)-abscisic_acid_8'-hydroxylase_activity	4	3	0.00671	AT2G29090;AT3G19270;AT4G19230	5.34241		16	GO:0043596	nuclear_replication_fork	19	6	0.022	AT1G08260;AT2G20980;AT2G40550;AT5G22110;AT5G49010;AT5G67100	2.24944
17	GO:0090487	secondary_metabolite_catabolic_process	48	14	0.00119	AT1G02920;AT1G02940;AT1G02950;AT1G53680;AT1G59670;AT1G69920;AT1G78320;AT2G02380;AT2G02930;AT2G29420;AT2G29440;AT2G29450;AT2G29470;AT2G29490	2.0776		17	GO:0080116	glucuronoxylan_glucuronosyltransferase_activity	4	3	0.00671	AT3G18660;AT4G33330;AT5G61840	5.34241		17	GO:0005634	nucleus	11355	1440	0.0292	AT1G01040;AT1G01150;AT1G01210;AT1G01355;AT1G01380;AT1G01520;AT1G01560;AT1G01660;AT1G02020;AT1G02030;AT1G02090;AT1G02680;AT1G02860;AT1G02920;AT1G02990;AT1G03120;AT1G03180;AT1G03370;AT1G03710;AT1G03790;AT1G04007;AT1G04230;AT1G04360;AT1G04490;AT1G04500;AT1G04610;AT1G04770;AT1G04778;AT1G05035;AT1G05880;AT1G06148;AT1G06170;AT1G06340;AT1G06450;AT1G06573;AT1G06760;AT1G06930;AT1G06957;AT1G07000;AT1G07330…	0.90334
18	GO:0010364	regulation_of_ethylene_biosynthetic_process	9	5	0.00211	AT1G80360;AT3G20860;AT3G21220;AT5G57740;AT5G58550	3.95734		18	GO:0046914	transition_metal_ion_binding	2587	356	0.00803	AT1G01210;AT1G01590;AT1G02030;AT1G02400;AT1G02860;AT1G02920;AT1G03370;AT1G04360;AT1G05160;AT1G08070;AT1G08260;AT1G08290;AT1G09410;AT1G10710;AT1G11100;AT1G13400;AT1G16400;AT1G16410;AT1G16540;AT1G17010;AT1G17020;AT1G17890;AT1G19560;AT1G19630;AT1G20065;AT1G20230;AT1G21650;AT1G22950;AT1G23980;AT1G24140;AT1G24545;AT1G31690;AT1G32740;AT1G34540;AT1G36390;AT1G42550;AT1G43765;AT1G44090;AT1G44318;AT1G44478…	0.980233		18	GO:0044448	cell_cortex_part	80	16	0.0314	AT1G07000;AT1G10180;AT1G21170;AT1G24764;AT1G47560;AT1G77460;AT2G16140;AT2G21040;AT3G09520;AT3G28155;AT4G18840;AT5G13150;AT5G17410;AT5G51600;AT5G52340;AT5G61030	1.42464
19	GO:0031335	regulation_of_sulfur_amino_acid_metabolic_process	9	5	0.00211	AT1G80360;AT3G20860;AT3G21220;AT5G57740;AT5G58550	3.95734		19	GO:0016740	transferase_activity	4704	625	0.00873	AT1G01120;AT1G01210;AT1G01560;AT1G01570;AT1G01660;AT1G02060;AT1G02090;AT1G02390;AT1G02720;AT1G02860;AT1G02920;AT1G02940;AT1G02950;AT1G04360;AT1G05100;AT1G05280;AT1G05590;AT1G05680;AT1G05880;AT1G06030;AT1G06490;AT1G06520;AT1G06957;AT1G07560;AT1G08260;AT1G08730;AT1G09000;AT1G09450;AT1G09600;AT1G10710;AT1G11300;AT1G11390;AT1G11410;AT1G11730;AT1G12430;AT1G12820;AT1G12970;AT1G13420;AT1G13790;AT1G14460…	0.94643		19	GO:0098590	plasma_membrane_region	26	7	0.0327	AT2G26420;AT3G07960;AT3G56960;AT4G28556;AT5G14870;AT5G16490;AT5G64870	1.91779
20	GO:1900908	regulation_of_olefin_metabolic_process	9	5	0.00211	AT1G80360;AT3G20860;AT3G21220;AT5G57740;AT5G58550	3.95734		20	GO:0016706	oxidoreductase_activity,_acting_on_paired_donors,_with_incorporation_or_reductio...	88	19	0.00953	AT1G02400;AT1G04380;AT1G06620;AT1G06645;AT1G17010;AT1G17020;AT1G44090;AT1G49390;AT1G78550;AT2G34555;AT2G36690;AT2G43080;AT3G28480;AT3G60286;AT5G07200;AT5G12270;AT5G46330;AT5G63595;AT5G66060	1.53797		20	GO:0005871	kinesin_complex	27	7	0.0396	AT1G12430;AT1G18550;AT3G44730;AT3G54870;AT3G63480;AT4G05190;AT5G54670	1.84676
21	GO:1900911	regulation_of_olefin_biosynthetic_process	9	5	0.00211	AT1G80360;AT3G20860;AT3G21220;AT5G57740;AT5G58550	3.95734		21	GO:0016420	malonyltransferase_activity	8	4	0.01053	AT3G29590;AT5G39050;AT5G39080;AT5G39090	3.56161		21	GO:0000015	phosphopyruvate_hydratase_complex	3	2	0.0412	AT1G74030;AT2G29560	4.74881
22	GO:0007049	cell_cycle	717	112	0.00237	AT1G01040;AT1G01560;AT1G03180;AT1G07370;AT1G07745;AT1G08260;AT1G08270;AT1G09450;AT1G10710;AT1G11060;AT1G14750;AT1G16330;AT1G22275;AT1G22920;AT1G22980;AT1G24590;AT1G27920;AT1G28560;AT1G31810;AT1G44900;AT1G47200;AT1G53490;AT1G54040;AT1G55850;AT1G60460;AT1G66750;AT1G71150;AT1G71830;AT1G73690;AT1G76310;AT1G77320;AT1G77390;AT2G01200;AT2G02820;AT2G04660;AT2G14120;AT2G16140;AT2G16900;AT2G20950;AT2G21800…	1.11269		22	GO:0043169	cation_binding	4624	613	0.01128	AT1G01040;AT1G01150;AT1G01210;AT1G01355;AT1G01590;AT1G02020;AT1G02030;AT1G02400;AT1G02860;AT1G02920;AT1G03370;AT1G03790;AT1G04360;AT1G04380;AT1G05160;AT1G05250;AT1G05880;AT1G06450;AT1G06620;AT1G06645;AT1G08070;AT1G08260;AT1G08290;AT1G08420;AT1G08600;AT1G09410;AT1G10710;AT1G11100;AT1G11190;AT1G11920;AT1G12480;AT1G13400;AT1G14687;AT1G16110;AT1G16160;AT1G16400;AT1G16410;AT1G16540;AT1G16780;AT1G17010…	0.944319		22	GO:0035327	transcriptionally_active_chromatin	3	2	0.0412	AT1G63210;AT2G19560	4.74881
23	GO:0051716	cellular_response_to_stimulus	3560	480	0.00254	AT1G01040;AT1G01560;AT1G02090;AT1G02430;AT1G02860;AT1G03180;AT1G03880;AT1G04770;AT1G04980;AT1G05200;AT1G05680;AT1G05880;AT1G07370;AT1G07380;AT1G07390;AT1G07745;AT1G08260;AT1G08420;AT1G08600;AT1G09000;AT1G09450;AT1G10680;AT1G10710;AT1G12220;AT1G12480;AT1G12820;AT1G12890;AT1G13460;AT1G14750;AT1G14790;AT1G15580;AT1G16110;AT1G16160;AT1G16440;AT1G16540;AT1G17255;AT1G17380;AT1G17610;AT1G17710;AT1G18100…	0.960433		23	GO:0016682	oxidoreductase_activity,_acting_on_diphenols_and_related_substances_as_donors,_o...	37	10	0.01163	AT1G17010;AT1G17020;AT1G78550;AT2G29130;AT2G38080;AT2G40370;AT3G27620;AT5G60020;AT5G64210;AT5G64687	1.92519		23	GO:0000109	nucleotide-excision_repair_complex	7	3	0.0438	AT1G08260;AT5G22110;AT5G41150	3.05281
24	GO:0010268	brassinosteroid_homeostasis	36	11	0.00261	AT1G05160;AT1G19630;AT1G55940;AT2G29090;AT2G42850;AT3G19270;AT4G15300;AT4G19230;AT5G14400;AT5G36110;AT5G36140	2.17654		24	GO:0046872	metal_ion_binding	4619	612	0.01185	AT1G01040;AT1G01150;AT1G01210;AT1G01355;AT1G01590;AT1G02020;AT1G02030;AT1G02400;AT1G02860;AT1G02920;AT1G03370;AT1G03790;AT1G04360;AT1G04380;AT1G05160;AT1G05250;AT1G05880;AT1G06450;AT1G06620;AT1G06645;AT1G08070;AT1G08260;AT1G08290;AT1G08420;AT1G08600;AT1G09410;AT1G10710;AT1G11100;AT1G11190;AT1G11920;AT1G12480;AT1G13400;AT1G14687;AT1G16110;AT1G16160;AT1G16400;AT1G16410;AT1G16540;AT1G16780;AT1G17010…	0.943799		24	GO:0045177	apical_part_of_cell	22	6	0.0441	AT2G26420;AT3G07960;AT3G56960;AT4G28556;AT5G14870;AT5G16490	1.94269
25	GO:0009908	flower_development	649	102	0.00299	AT1G01040;AT1G06170;AT1G09000;AT1G11190;AT1G12820;AT1G13400;AT1G15330;AT1G17980;AT1G22920;AT1G24260;AT1G25540;AT1G28420;AT1G32240;AT1G44090;AT1G51170;AT1G65380;AT1G65620;AT1G66350;AT1G66400;AT1G68480;AT1G69570;AT1G70510;AT1G71830;AT1G72520;AT1G72560;AT1G76500;AT1G77300;AT2G02450;AT2G03070;AT2G03500;AT2G16910;AT2G17950;AT2G21060;AT2G21890;AT2G23630;AT2G27300;AT2G30120;AT2G30150;AT2G40300;AT2G46770…	1.11952		25	GO:0016760	cellulose_synthase_(UDP-forming)_activity	27	8	0.01316	AT1G55850;AT2G25540;AT2G32530;AT2G32540;AT2G32610;AT4G15320;AT4G18780;AT4G24010	2.11058		25	GO:0016442	RISC_complex	12	4	0.0493	AT1G01040;AT3G43920;AT5G20320;AT5G20830	2.3744
26	GO:0007154	cell_communication	2740	374	0.00378	AT1G01380;AT1G01560;AT1G02090;AT1G02430;AT1G04770;AT1G05200;AT1G05680;AT1G07390;AT1G08420;AT1G09000;AT1G09450;AT1G10180;AT1G10680;AT1G10710;AT1G11300;AT1G11410;AT1G12430;AT1G12480;AT1G12820;AT1G12890;AT1G13460;AT1G15580;AT1G16110;AT1G16160;AT1G16440;AT1G16540;AT1G17255;AT1G17380;AT1G17610;AT1G17710;AT1G18100;AT1G19560;AT1G19640;AT1G20110;AT1G21170;AT1G21210;AT1G22740;AT1G22920;AT1G22985;AT1G23160…	0.972292		26	GO:0008408	3'-5'_exonuclease_activity	67	15	0.01439	AT1G06450;AT1G08260;AT1G31500;AT1G50840;AT2G32490;AT2G36110;AT2G41460;AT3G04445;AT3G05480;AT3G20540;AT3G50100;AT3G58580;AT4G39810;AT5G54260;AT5G67100	1.59475		26	GO:0031332	RNAi_effector_complex	12	4	0.0493	AT1G01040;AT3G43920;AT5G20320;AT5G20830	2.3744
27	GO:0090567	reproductive_shoot_system_development	669	104	0.00385	AT1G01040;AT1G06170;AT1G09000;AT1G09230;AT1G11190;AT1G12820;AT1G13400;AT1G15330;AT1G17980;AT1G22920;AT1G24260;AT1G25540;AT1G28420;AT1G32240;AT1G44090;AT1G51170;AT1G65380;AT1G65620;AT1G66350;AT1G66400;AT1G68480;AT1G69570;AT1G70510;AT1G71830;AT1G72520;AT1G72560;AT1G76500;AT1G77300;AT2G02450;AT2G03070;AT2G03500;AT2G16910;AT2G17950;AT2G21060;AT2G21890;AT2G23630;AT2G27300;AT2G30120;AT2G30150;AT2G40300…	1.10735		27	GO:0015927	trehalase_activity	2	2	0.01507	AT1G35910;AT4G24040	7.12321		27	GO:0005663	DNA_replication_factor_C_complex	8	3	0.0638	AT1G14460;AT2G02480;AT5G22010	2.6712
28	GO:0051865	protein_autoubiquitination	14	6	0.00389	AT2G30580;AT3G11840;AT3G63530;AT5G10380;AT5G57740;AT5G59550	3.05281		28	GO:0052625	4-aminobenzoate_amino_acid_synthetase_activity	2	2	0.01507	AT1G23160;AT5G13320	7.12321		28	GO:0030894	replisome	13	4	0.0645	AT1G08260;AT2G40550;AT5G22110;AT5G67100	2.19176
29	GO:0032501	multicellular_organismal_process	3688	493	0.00425	AT1G01040;AT1G01120;AT1G01380;AT1G01480;AT1G01560;AT1G02090;AT1G02680;AT1G02720;AT1G03010;AT1G03120;AT1G03790;AT1G03880;AT1G04007;AT1G05065;AT1G05160;AT1G05680;AT1G06170;AT1G06490;AT1G06520;AT1G08260;AT1G08730;AT1G09000;AT1G09230;AT1G09363;AT1G10180;AT1G10770;AT1G11060;AT1G11190;AT1G11300;AT1G11410;AT1G11460;AT1G12220;AT1G12430;AT1G12480;AT1G12820;AT1G12860;AT1G12970;AT1G13120;AT1G13180;AT1G13400…	0.952208		29	GO:0052626	benzoate_amino_acid_synthetase_activity	2	2	0.01507	AT1G23160;AT5G13320	7.12321		29	GO:0043601	nuclear_replisome	13	4	0.0645	AT1G08260;AT2G40550;AT5G22110;AT5G67100	2.19176
30	GO:0007135	meiosis_II	19	7	0.00498	AT1G11060;AT1G77390;AT2G42260;AT3G57860;AT5G05490;AT5G15540;AT5G51330	2.62434		30	GO:0052627	vanillate_amino_acid_synthetase_activity	2	2	0.01507	AT1G23160;AT5G13320	7.12321		30	GO:0009505	plant-type_cell_wall	428	63	0.0684	AT1G01980;AT1G04980;AT1G05250;AT1G05310;AT1G11370;AT1G16110;AT1G16160;AT1G21310;AT1G23200;AT1G28110;AT1G33670;AT1G35620;AT1G74000;AT1G78860;AT1G80240;AT2G01200;AT2G05920;AT2G07727;AT2G23630;AT2G27380;AT2G28671;AT2G43050;AT3G03060;AT3G05620;AT3G06830;AT3G07320;AT3G08680;AT3G14920;AT3G15356;AT3G15720;AT3G18070;AT3G20470;AT3G24480;AT3G27990;AT3G45960;AT3G54400;AT3G57030;AT3G62020;AT3G62510;AT4G03930…	1.04851
31	GO:0007389	pattern_specification_process	240	43	0.00507	AT1G01040;AT1G01380;AT1G09363;AT1G12220;AT1G13400;AT1G17730;AT1G17840;AT1G19300;AT1G22920;AT1G24260;AT1G24590;AT1G24764;AT1G28560;AT1G32240;AT1G51460;AT1G65620;AT1G68480;AT1G70510;AT1G79580;AT2G01950;AT2G02560;AT2G02820;AT2G21050;AT2G34260;AT2G46990;AT3G08800;AT3G21220;AT3G54180;AT3G54720;AT3G59790;AT3G60890;AT4G05190;AT4G10780;AT4G14610;AT4G25320;AT4G36260;AT4G37650;AT5G02030;AT5G16780;AT5G20320…	1.27624		31	GO:0052628	4-hydroxybenzoate_amino_acid_synthetase_activity	2	2	0.01507	AT1G23160;AT5G13320	7.12321		31	GO:0005811	lipid_particle	49	10	0.0699	AT1G51330;AT1G64010;AT1G64020;AT1G70670;AT2G47780;AT4G26740;AT5G07550;AT5G07560;AT5G07571;AT5G07572	1.45372
32	GO:0006749	glutathione_metabolic_process	73	17	0.00537	AT1G02920;AT1G02940;AT1G02950;AT1G53680;AT1G59670;AT1G69920;AT1G78320;AT2G02380;AT2G02930;AT2G21890;AT2G29420;AT2G29440;AT2G29450;AT2G29470;AT2G29490;AT3G51260;AT5G36270	1.65883		32	GO:0052683	(Z)-gamma-bisabolene_synthase_activity	2	2	0.01507	AT4G13280;AT4G13300	7.12321		32	GO:0005971	ribonucleoside-diphosphate_reductase_complex	4	2	0.0758	AT3G23580;AT5G40942	3.56161
33	GO:0015886	heme_transport	7	4	0.00548	AT2G07681;AT2G07768;AT2G07771;AT2G07773	4.07041		33	GO:0097157	pre-mRNA_intronic_binding	5	3	0.01525	AT1G09230;AT4G38780;AT5G49190	4.27393		33	GO:0008622	epsilon_DNA_polymerase_complex	4	2	0.0758	AT1G08260;AT5G22110	3.56161
34	GO:0048533	sporocyte_differentiation	7	4	0.00548	AT3G49670;AT5G21030;AT5G21150;AT5G65700	4.07041		34	GO:0003677	DNA_binding	2961	399	0.01758	AT1G01040;AT1G01150;AT1G01210;AT1G01380;AT1G01520;AT1G02680;AT1G03180;AT1G03790;AT1G06170;AT1G06760;AT1G07370;AT1G07540;AT1G07745;AT1G08260;AT1G08600;AT1G09030;AT1G11100;AT1G12860;AT1G12890;AT1G13400;AT1G14460;AT1G14687;AT1G16640;AT1G16910;AT1G17070;AT1G18100;AT1G18750;AT1G19480;AT1G20065;AT1G21340;AT1G22490;AT1G22985;AT1G24260;AT1G24590;AT1G25540;AT1G26680;AT1G26790;AT1G28370;AT1G28420;AT1G28560…	0.959865		34	GO:0009530	primary_cell_wall	4	2	0.0758	AT1G21310;AT2G27380	3.56161
35	GO:0010112	regulation_of_systemic_acquired_resistance	24	8	0.00549	AT1G23160;AT1G73805;AT3G26830;AT4G01895;AT4G18470;AT4G26120;AT5G13220;AT5G13320	2.3744		35	GO:0004888	transmembrane_signaling_receptor_activity	187	33	0.01996	AT1G05200;AT1G12430;AT1G17255;AT1G26150;AT1G52290;AT1G52310;AT1G70450;AT1G70460;AT1G71830;AT2G01950;AT2G13800;AT2G23770;AT2G24710;AT2G24755;AT2G29120;AT3G09240;AT3G24400;AT3G25560;AT3G45420;AT4G18640;AT4G23515;AT4G30520;AT4G35290;AT5G06820;AT5G11180;AT5G18610;AT5G38280;AT5G45220;AT5G46330;AT5G46570;AT5G48410;AT5G59010;AT5G59670	1.25704		35	GO:0071008	U2-type_post-mRNA_release_spliceosomal_complex	4	2	0.0758	AT1G17070;AT2G42330	3.56161
36	GO:0003002	regionalization	201	37	0.0057	AT1G01380;AT1G12220;AT1G13400;AT1G17840;AT1G19300;AT1G22920;AT1G24260;AT1G24764;AT1G28560;AT1G32240;AT1G51460;AT1G65620;AT1G68480;AT1G70510;AT1G79580;AT2G01950;AT2G02560;AT2G02820;AT2G21050;AT2G46990;AT3G08800;AT3G21220;AT3G54180;AT3G54720;AT3G59790;AT3G60890;AT4G05190;AT4G10780;AT4G14610;AT4G25320;AT4G36260;AT4G37650;AT5G02030;AT5G16780;AT5G20320;AT5G55540;AT5G57390	1.31124		36	GO:0099600	transmembrane_receptor_activity	201	35	0.02047	AT1G05200;AT1G12430;AT1G17255;AT1G26150;AT1G52290;AT1G52310;AT1G70450;AT1G70460;AT1G71830;AT2G01950;AT2G13800;AT2G23770;AT2G24710;AT2G24755;AT2G29120;AT3G09240;AT3G24400;AT3G25560;AT3G45420;AT4G18290;AT4G18640;AT4G23515;AT4G30520;AT4G35290;AT5G06820;AT5G11180;AT5G18610;AT5G38280;AT5G45220;AT5G46240;AT5G46330;AT5G46570;AT5G48410;AT5G59010;AT5G59670	1.24036		36	GO:0005875	microtubule_associated_complex	64	12	0.0857	AT1G12430;AT1G18550;AT1G52240;AT3G02930;AT3G44730;AT3G54870;AT3G63480;AT4G05190;AT4G27595;AT5G08390;AT5G48520;AT5G54670	1.3356
37	GO:0010817	regulation_of_hormone_levels	333	56	0.00628	AT1G04610;AT1G05160;AT1G05680;AT1G10680;AT1G13420;AT1G16400;AT1G16410;AT1G19630;AT1G28560;AT1G29500;AT1G52410;AT1G53700;AT1G54990;AT1G55940;AT1G76190;AT1G76530;AT1G80360;AT2G02820;AT2G03760;AT2G18120;AT2G21400;AT2G26170;AT2G27150;AT2G29090;AT2G33230;AT2G36792;AT2G36800;AT2G39480;AT2G42850;AT3G02260;AT3G03773;AT3G19270;AT3G28360;AT3G28380;AT3G53450;AT3G54640;AT3G59790;AT4G15300;AT4G19230;AT4G22950…	1.1979		37	GO:0004427	inorganic_diphosphatase_activity	14	5	0.0214	AT1G16780;AT2G29900;AT3G26290;AT3G53620;AT4G01480	2.544		37	GO:0090575	RNA_polymerase_II_transcription_factor_complex	59	11	0.1002	AT1G02680;AT1G66750;AT1G73690;AT2G41240;AT3G10070;AT3G19040;AT3G48590;AT4G20340;AT5G12840;AT5G27620;AT5G38140	1.32806
38	GO:0010366	negative_regulation_of_ethylene_biosynthetic_process	4	3	0.00639	AT1G80360;AT3G20860;AT5G57740	5.34241		38	GO:0016679	oxidoreductase_activity,_acting_on_diphenols_and_related_substances_as_donors	52	12	0.02147	AT1G17010;AT1G17020;AT1G78550;AT2G07727;AT2G29130;AT2G38080;AT2G40370;AT3G27620;AT5G25450;AT5G60020;AT5G64210;AT5G64687	1.64382		38	GO:0030863	cortical_cytoskeleton	33	7	0.1005	AT1G24764;AT1G77460;AT2G16140;AT3G28155;AT4G18840;AT5G17410;AT5G51600	1.51098
39	GO:0031336	negative_regulation_of_sulfur_amino_acid_metabolic_process	4	3	0.00639	AT1G80360;AT3G20860;AT5G57740	5.34241		39	GO:0004527	exonuclease_activity	115	22	0.02237	AT1G06450;AT1G08260;AT1G18100;AT1G31500;AT1G34380;AT1G50840;AT2G31830;AT2G32490;AT2G36110;AT2G41460;AT3G04445;AT3G05480;AT3G20540;AT3G27970;AT3G50100;AT3G58580;AT4G39810;AT5G01310;AT5G15170;AT5G26680;AT5G54260;AT5G67100	1.3627		39	GO:0000347	THO_complex	15	4	0.1013	AT1G44900;AT2G19430;AT5G16790;AT5G42920	1.89952
40	GO:0051175	negative_regulation_of_sulfur_metabolic_process	4	3	0.00639	AT1G80360;AT3G20860;AT5G57740	5.34241		40	GO:0003689	DNA_clamp_loader_activity	10	4	0.02582	AT1G14460;AT2G02480;AT2G44580;AT5G22010	2.84928		40	GO:0009574	preprophase_band	27	6	0.1036	AT1G12430;AT1G31810;AT2G16140;AT3G28155;AT3G59790;AT5G51600	1.58294
41	GO:1900909	negative_regulation_of_olefin_metabolic_process	4	3	0.00639	AT1G80360;AT3G20860;AT5G57740	5.34241		41	GO:0033170	protein-DNA_loading_ATPase_activity	10	4	0.02582	AT1G14460;AT2G02480;AT2G44580;AT5G22010	2.84928		41	GO:0044427	chromosomal_part	321	47	0.1094	AT1G06760;AT1G07540;AT1G07745;AT1G08260;AT1G08600;AT1G11060;AT1G14460;AT1G22275;AT1G48620;AT1G63210;AT1G73910;AT2G02480;AT2G04395;AT2G19560;AT2G20980;AT2G24740;AT2G30340;AT2G40550;AT2G44580;AT3G01630;AT3G05480;AT3G12380;AT3G13445;AT3G18090;AT3G20475;AT3G25980;AT3G27360;AT3G28155;AT4G04260;AT4G04408;AT4G05190;AT4G10710;AT4G12080;AT4G14700;AT4G18470;AT5G05490;AT5G16790;AT5G22010;AT5G22110;AT5G43500…	1.04296
42	GO:1900912	negative_regulation_of_olefin_biosynthetic_process	4	3	0.00639	AT1G80360;AT3G20860;AT5G57740	5.34241		42	GO:0080046	quercetin_4'-O-glucosyltransferase_activity	10	4	0.02582	AT1G73880;AT2G36792;AT2G36800;AT3G21800	2.84928		42	GO:0005635	nuclear_envelope	159	25	0.1124	AT1G08290;AT1G13120;AT1G24310;AT1G47200;AT1G52410;AT1G54385;AT1G59660;AT1G71360;AT1G72560;AT2G19560;AT2G30060;AT3G03110;AT3G03970;AT3G06600;AT3G10800;AT3G25980;AT3G54640;AT4G24950;AT5G17410;AT5G49305;AT5G51200;AT5G53660;AT5G55540;AT5G62600;AT5G65780	1.12
43	GO:0007166	cell_surface_receptor_signaling_pathway	348	58	0.00665	AT1G05200;AT1G16110;AT1G16160;AT1G17255;AT1G21210;AT1G26150;AT1G48480;AT1G52290;AT1G53420;AT1G60630;AT1G62950;AT1G66830;AT1G70450;AT1G70460;AT1G79670;AT2G01200;AT2G01950;AT2G13800;AT2G23770;AT2G24710;AT2G24755;AT2G25790;AT2G29120;AT2G29900;AT2G37710;AT3G08680;AT3G09240;AT3G24400;AT3G25560;AT3G45420;AT3G46400;AT3G47580;AT3G49670;AT3G50230;AT3G56100;AT3G57710;AT4G18640;AT4G22730;AT4G23740;AT4G30520…	1.1872		43	GO:0004970	ionotropic_glutamate_receptor_activity	25	7	0.02709	AT1G05200;AT2G24710;AT2G24755;AT2G29120;AT4G35290;AT5G11180;AT5G48410	1.9945		43	GO:0000795	synaptonemal_complex	10	3	0.1136	AT1G22275;AT3G20475;AT5G54260	2.13696
44	GO:0007165	signal_transduction	2437	332	0.00711	AT1G01560;AT1G02090;AT1G02430;AT1G05200;AT1G07390;AT1G08420;AT1G09000;AT1G09450;AT1G10680;AT1G10710;AT1G12480;AT1G12820;AT1G12890;AT1G13460;AT1G15580;AT1G16110;AT1G16160;AT1G16440;AT1G16540;AT1G17255;AT1G17380;AT1G17610;AT1G18100;AT1G19560;AT1G19640;AT1G20110;AT1G21210;AT1G22740;AT1G22920;AT1G22985;AT1G23160;AT1G24260;AT1G24590;AT1G25540;AT1G26150;AT1G28370;AT1G28560;AT1G29500;AT1G30135;AT1G32320…	0.970417		44	GO:0005230	extracellular_ligand-gated_ion_channel_activity	25	7	0.02709	AT1G05200;AT2G24710;AT2G24755;AT2G29120;AT4G35290;AT5G11180;AT5G48410	1.9945		44	GO:0031354	intrinsic_component_of_plastid_outer_membrane	10	3	0.1136	AT2G43950;AT4G09080;AT4G16160	2.13696
45	GO:0090698	post-embryonic_plant_morphogenesis	218	39	0.00753	AT1G01040;AT1G13400;AT1G17840;AT1G17980;AT1G22920;AT1G24260;AT1G28560;AT1G68480;AT1G70510;AT1G77000;AT1G80080;AT2G02820;AT2G16910;AT2G18480;AT2G21050;AT2G30370;AT2G35510;AT2G42430;AT2G45420;AT2G46530;AT2G46990;AT3G02260;AT3G19350;AT3G20860;AT3G24140;AT3G50330;AT3G54180;AT3G58190;AT4G05190;AT4G09960;AT4G37060;AT5G02030;AT5G09750;AT5G16780;AT5G20830;AT5G54650;AT5G56320;AT5G57740;AT5G62230	1.27434		45	GO:0008066	glutamate_receptor_activity	25	7	0.02709	AT1G05200;AT2G24710;AT2G24755;AT2G29120;AT4G35290;AT5G11180;AT5G48410	1.9945		45	GO:0031355	integral_component_of_plastid_outer_membrane	10	3	0.1136	AT2G43950;AT4G09080;AT4G16160	2.13696
46	GO:0048440	carpel_development	100	21	0.00761	AT1G13400;AT1G24260;AT1G32240;AT1G51170;AT1G68480;AT1G70510;AT1G77300;AT3G50330;AT3G55200;AT3G55400;AT3G59790;AT3G61120;AT4G05190;AT4G09960;AT4G36260;AT5G09750;AT5G21030;AT5G21150;AT5G41410;AT5G42630;AT5G62230	1.49587		46	GO:0022824	transmitter-gated_ion_channel_activity	25	7	0.02709	AT1G05200;AT2G24710;AT2G24755;AT2G29120;AT4G35290;AT5G11180;AT5G48410	1.9945		46	GO:0031358	intrinsic_component_of_chloroplast_outer_membrane	10	3	0.1136	AT2G43950;AT4G09080;AT4G16160	2.13696
47	GO:0065007	biological_regulation	7439	952	0.00783	AT1G01040;AT1G01210;AT1G01355;AT1G01380;AT1G01520;AT1G01560;AT1G02030;AT1G02090;AT1G02430;AT1G02680;AT1G02860;AT1G03120;AT1G03180;AT1G03790;AT1G04007;AT1G04477;AT1G04610;AT1G04980;AT1G05160;AT1G05200;AT1G05680;AT1G05880;AT1G06170;AT1G06450;AT1G06490;AT1G07370;AT1G07380;AT1G07390;AT1G07540;AT1G07705;AT1G07745;AT1G08260;AT1G08270;AT1G08290;AT1G08420;AT1G08600;AT1G09000;AT1G09030;AT1G09450;AT1G09985…	0.911587		47	GO:0022835	transmitter-gated_channel_activity	25	7	0.02709	AT1G05200;AT2G24710;AT2G24755;AT2G29120;AT4G35290;AT5G11180;AT5G48410	1.9945		47	GO:0031359	integral_component_of_chloroplast_outer_membrane	10	3	0.1136	AT2G43950;AT4G09080;AT4G16160	2.13696
48	GO:0023052	signaling	2473	336	0.00788	AT1G01380;AT1G01560;AT1G02090;AT1G02430;AT1G05200;AT1G07390;AT1G08420;AT1G09000;AT1G09450;AT1G10680;AT1G10710;AT1G12480;AT1G12820;AT1G12890;AT1G13460;AT1G15580;AT1G16110;AT1G16160;AT1G16440;AT1G16540;AT1G17255;AT1G17380;AT1G17610;AT1G18100;AT1G19560;AT1G19640;AT1G20110;AT1G21210;AT1G22740;AT1G22920;AT1G22985;AT1G23160;AT1G24260;AT1G24590;AT1G25540;AT1G26150;AT1G28370;AT1G28560;AT1G29500;AT1G30135…	0.967812		48	GO:0030594	neurotransmitter_receptor_activity	25	7	0.02709	AT1G05200;AT2G24710;AT2G24755;AT2G29120;AT4G35290;AT5G11180;AT5G48410	1.9945		48	GO:0033116	endoplasmic_reticulum-Golgi_intermediate_compartment_membrane	10	3	0.1136	AT1G26690;AT1G69460;AT3G44340	2.13696
49	GO:0071897	DNA_biosynthetic_process	76	17	0.00818	AT1G07370;AT1G08260;AT1G14460;AT1G50840;AT1G74350;AT2G02480;AT2G04395;AT2G34320;AT3G07800;AT3G09290;AT3G20540;AT5G19400;AT5G22110;AT5G40820;AT5G42965;AT5G45720;AT5G67100	1.59335		49	GO:0050403	trans-zeatin_O-beta-D-glucosyltransferase_activity	6	3	0.02773	AT2G36750;AT2G36792;AT2G36800	3.56161		49	GO:0036513	Derlin-1_retrotranslocation_complex	5	2	0.1163	AT3G16090;AT4G27470	2.84928
50	GO:0016129	phytosteroid_biosynthetic_process	47	12	0.00847	AT1G05160;AT1G19630;AT1G55940;AT2G29090;AT2G42850;AT3G19270;AT4G15300;AT4G19230;AT4G34650;AT5G14400;AT5G36110;AT5G36140	1.81869		50	GO:0050502	cis-zeatin_O-beta-D-glucosyltransferase_activity	6	3	0.02773	AT2G36750;AT2G36792;AT2G36800	3.56161		50	GO:0043527	tRNA_methyltransferase_complex	5	2	0.1163	AT5G14600;AT5G24840	2.84928
51	GO:0044702	single_organism_reproductive_process	2029	279	0.00853	AT1G01040;AT1G01480;AT1G01560;AT1G02680;AT1G02720;AT1G03010;AT1G03120;AT1G03880;AT1G06170;AT1G06520;AT1G07745;AT1G08260;AT1G08730;AT1G09000;AT1G09230;AT1G09363;AT1G10180;AT1G10710;AT1G10770;AT1G11060;AT1G11190;AT1G11300;AT1G11410;AT1G11460;AT1G12430;AT1G12820;AT1G13120;AT1G13400;AT1G14750;AT1G15330;AT1G17730;AT1G17840;AT1G17980;AT1G18750;AT1G21170;AT1G21650;AT1G22275;AT1G22920;AT1G24260;AT1G24520…	0.979486		51	GO:0005089	Rho_guanyl-nucleotide_exchange_factor_activity	20	6	0.02872	AT1G52240;AT4G00460;AT4G00467;AT4G16340;AT4G38440;AT5G02010	2.13696		51	GO:0000145	exocyst	41	8	0.1209	AT1G07000;AT1G10180;AT1G21170;AT1G47560;AT3G09520;AT5G13150;AT5G52340;AT5G61030	1.3899
52	GO:0044707	single-multicellular_organism_process	3469	461	0.00866	AT1G01040;AT1G01120;AT1G01380;AT1G01480;AT1G01560;AT1G02090;AT1G02680;AT1G02720;AT1G03120;AT1G03790;AT1G03880;AT1G04007;AT1G05065;AT1G05160;AT1G05680;AT1G06170;AT1G06490;AT1G06520;AT1G08260;AT1G09000;AT1G09230;AT1G09363;AT1G11060;AT1G11190;AT1G11460;AT1G12220;AT1G12480;AT1G12820;AT1G12860;AT1G12970;AT1G13120;AT1G13180;AT1G13400;AT1G15330;AT1G16440;AT1G17010;AT1G17020;AT1G17710;AT1G17730;AT1G17840…	0.946613		52	GO:0016899	oxidoreductase_activity,_acting_on_the_CH-OH_group_of_donors,_oxygen_as_acceptor	20	6	0.02872	AT1G03990;AT2G46760;AT3G14150;AT4G18360;AT4G19380;AT5G11540	2.13696		52	GO:0005667	transcription_factor_complex	110	18	0.1212	AT1G02680;AT1G66750;AT1G73690;AT2G41240;AT3G06740;AT3G10070;AT3G19040;AT3G48160;AT3G48590;AT3G50870;AT4G20340;AT5G09240;AT5G12840;AT5G26930;AT5G27620;AT5G38140;AT5G49300;AT5G56860	1.16562
53	GO:0016125	sterol_metabolic_process	89	19	0.00903	AT1G05160;AT1G19630;AT1G55940;AT1G58440;AT2G29090;AT2G34490;AT2G42850;AT3G19270;AT4G14850;AT4G15300;AT4G19230;AT4G22756;AT4G34650;AT5G14400;AT5G24150;AT5G24155;AT5G24160;AT5G36110;AT5G36140	1.52069		53	GO:0003950	NAD+_ADP-ribosyltransferase_activity	15	5	0.02892	AT2G29660;AT2G35510;AT3G47720;AT5G22470;AT5G54630	2.3744		53	GO:0032545	CURI_complex	1	1	0.1223	AT1G63810	7.12321
54	GO:0009833	plant-type_primary_cell_wall_biogenesis	21	7	0.00926	AT1G55850;AT2G25540;AT2G32530;AT2G32540;AT2G32610;AT4G15320;AT4G24010	2.3744		54	GO:0043295	glutathione_binding	15	5	0.02892	AT1G02920;AT2G02930;AT2G29440;AT2G29450;AT5G36270	2.3744		54	GO:0034456	UTP-C_complex	1	1	0.1223	AT1G63810	7.12321
55	GO:0008202	steroid_metabolic_process	134	26	0.00947	AT1G05160;AT1G13420;AT1G19630;AT1G51410;AT1G55940;AT1G58440;AT2G03760;AT2G29090;AT2G34490;AT2G36792;AT2G36800;AT2G42850;AT3G19270;AT4G14850;AT4G15300;AT4G19230;AT4G22756;AT4G34650;AT5G14400;AT5G24150;AT5G24155;AT5G24160;AT5G36110;AT5G36140;AT5G50770;AT5G57240	1.38212		55	GO:1900750	oligopeptide_binding	15	5	0.02892	AT1G02920;AT2G02930;AT2G29440;AT2G29450;AT5G36270	2.3744		55	GO:0070971	endoplasmic_reticulum_exit_site	1	1	0.1223	AT4G16340	7.12321
56	GO:0007126	meiotic_nuclear_division	141	27	0.0099	AT1G01560;AT1G07745;AT1G10710;AT1G11060;AT1G14750;AT1G22275;AT1G53490;AT1G54040;AT1G60460;AT1G77320;AT1G77390;AT2G32410;AT2G42260;AT3G20475;AT3G53760;AT3G57860;AT3G63480;AT4G05190;AT5G05490;AT5G15540;AT5G19400;AT5G20850;AT5G22010;AT5G40820;AT5G41150;AT5G51330;AT5G52290	1.36402		56	GO:0043167	ion_binding	4853	634	0.02934	AT1G01040;AT1G01150;AT1G01210;AT1G01355;AT1G01480;AT1G01590;AT1G02020;AT1G02030;AT1G02400;AT1G02860;AT1G02920;AT1G03370;AT1G03790;AT1G04360;AT1G04380;AT1G05160;AT1G05250;AT1G05880;AT1G06450;AT1G06620;AT1G06645;AT1G08070;AT1G08260;AT1G08290;AT1G08420;AT1G08600;AT1G09410;AT1G10710;AT1G11100;AT1G11190;AT1G11920;AT1G12420;AT1G12480;AT1G12860;AT1G13400;AT1G14687;AT1G16110;AT1G16160;AT1G16400;AT1G16410…	0.930582		56	GO:0005763	mitochondrial_small_ribosomal_subunit	22	5	0.1225	AT1G12220;AT2G07696;AT4G10780;AT4G14610;ATCG00800	1.61891
57	GO:1901678	iron_coordination_entity_transport	8	4	0.00991	AT2G07681;AT2G07768;AT2G07771;AT2G07773	3.56161		57	GO:0003887	DNA-directed_DNA_polymerase_activity	31	8	0.03003	AT1G08260;AT1G14460;AT1G50840;AT2G02480;AT3G20540;AT5G22110;AT5G45720;AT5G67100	1.83825		57	GO:0042995	cell_projection	135	21	0.1473	AT1G16070;AT1G21760;AT1G30220;AT1G30825;AT1G47560;AT2G01200;AT2G20700;AT3G01040;AT3G06830;AT3G07960;AT3G56960;AT4G08850;AT4G14147;AT4G18640;AT4G24180;AT4G26930;AT4G28280;AT5G13150;AT5G36920;AT5G52560;AT5G61760	1.10806
58	GO:0044700	single_organism_signaling	2470	334	0.01043	AT1G01380;AT1G01560;AT1G02090;AT1G02430;AT1G05200;AT1G07390;AT1G08420;AT1G09000;AT1G09450;AT1G10680;AT1G10710;AT1G12480;AT1G12820;AT1G12890;AT1G13460;AT1G15580;AT1G16110;AT1G16160;AT1G16440;AT1G16540;AT1G17255;AT1G17380;AT1G17610;AT1G18100;AT1G19560;AT1G19640;AT1G20110;AT1G21210;AT1G22740;AT1G22920;AT1G22985;AT1G23160;AT1G24260;AT1G24590;AT1G25540;AT1G26150;AT1G28370;AT1G28560;AT1G29500;AT1G30135…	0.96322		58	GO:0003824	catalytic_activity	11214	1420	0.03046	AT1G01040;AT1G01120;AT1G01210;AT1G01355;AT1G01480;AT1G01560;AT1G01570;AT1G01590;AT1G01660;AT1G01980;AT1G02020;AT1G02060;AT1G02090;AT1G02180;AT1G02390;AT1G02400;AT1G02720;AT1G02860;AT1G02920;AT1G02940;AT1G02950;AT1G03180;AT1G03990;AT1G04360;AT1G04380;AT1G04610;AT1G04980;AT1G05100;AT1G05160;AT1G05250;AT1G05280;AT1G05310;AT1G05450;AT1G05590;AT1G05680;AT1G05880;AT1G06030;AT1G06120;AT1G06140;AT1G06440…	0.901994		58	GO:0031225	anchored_component_of_membrane	315	45	0.1511	AT1G02405;AT1G05450;AT1G18280;AT1G21090;AT1G21880;AT1G24140;AT1G24520;AT1G29980;AT1G65240;AT1G70990;AT1G72230;AT1G80080;AT2G04170;AT2G07727;AT2G20700;AT2G24440;AT2G29660;AT2G44300;AT2G44780;AT3G01960;AT3G04010;AT3G15720;AT3G15800;AT3G20520;AT3G20570;AT3G27200;AT4G20840;AT4G28085;AT4G28280;AT4G28556;AT4G31370;AT4G35880;AT5G03170;AT5G04310;AT5G10770;AT5G18610;AT5G40620;AT5G40960;AT5G41290;AT5G42100…	1.0176
59	GO:0006694	steroid_biosynthetic_process	97	20	0.01108	AT1G05160;AT1G19630;AT1G51410;AT1G55940;AT1G58440;AT2G29090;AT2G34490;AT2G42850;AT3G19270;AT4G15300;AT4G19230;AT4G22756;AT4G34650;AT5G14400;AT5G24150;AT5G24155;AT5G24160;AT5G36110;AT5G36140;AT5G50770	1.4687		59	GO:0005216	ion_channel_activity	132	24	0.03096	AT1G05200;AT1G12480;AT1G57610;AT2G24710;AT2G24755;AT2G29120;AT2G43950;AT2G46430;AT3G17700;AT3G18282;AT4G00290;AT4G18160;AT4G18290;AT4G35290;AT5G10490;AT5G11180;AT5G14870;AT5G33280;AT5G41330;AT5G42610;AT5G46240;AT5G46370;AT5G48410;AT5G55630	1.29513		59	GO:0030981	cortical_microtubule_cytoskeleton	30	6	0.1527	AT1G24764;AT1G77460;AT2G16140;AT3G28155;AT5G17410;AT5G51600	1.42464
60	GO:1905393	plant_organ_formation	149	28	0.01124	AT1G13400;AT1G17980;AT1G22920;AT1G24260;AT1G28560;AT1G55580;AT1G68480;AT1G70510;AT1G77000;AT1G77300;AT2G16910;AT2G18480;AT2G26170;AT2G42430;AT2G45420;AT2G46530;AT3G02260;AT3G20860;AT3G50330;AT3G58190;AT4G05190;AT4G37060;AT5G02030;AT5G03790;AT5G09750;AT5G56320;AT5G57740;AT5G61480	1.33859		60	GO:0016759	cellulose_synthase_activity	37	9	0.0317	AT1G55850;AT2G25540;AT2G32530;AT2G32540;AT2G32610;AT3G56000;AT4G15320;AT4G18780;AT4G24010	1.73267		60	GO:0000794	condensed_nuclear_chromosome	37	7	0.1592	AT1G11060;AT1G22275;AT3G05480;AT3G20475;AT5G05490;AT5G20850;AT5G54260	1.34763
61	GO:0016132	brassinosteroid_biosynthetic_process	43	11	0.01131	AT1G05160;AT1G19630;AT1G55940;AT2G29090;AT2G42850;AT3G19270;AT4G15300;AT4G19230;AT5G14400;AT5G36110;AT5G36140	1.82222		61	GO:1901681	sulfur_compound_binding	37	9	0.0317	AT1G02920;AT2G02930;AT2G29440;AT2G29450;AT2G35690;AT3G06690;AT3G61710;AT5G36270;AT5G61250	1.73267		61	GO:0000798	nuclear_cohesin_complex	6	2	0.1607	AT1G11060;AT5G05490	2.3744
62	GO:0008219	cell_death	301	50	0.01179	AT1G02860;AT1G09985;AT1G11100;AT1G12220;AT1G22740;AT1G23070;AT1G23160;AT1G26700;AT1G28380;AT1G42560;AT1G44542;AT1G56650;AT1G61140;AT1G66390;AT1G69410;AT1G73805;AT1G77300;AT1G79110;AT1G79330;AT2G13800;AT2G17430;AT2G26560;AT2G33670;AT3G12500;AT3G21220;AT3G45290;AT3G52400;AT3G59790;AT3G62510;AT4G10780;AT4G12490;AT4G14610;AT4G18470;AT4G19700;AT4G24250;AT4G26120;AT5G04330;AT5G10380;AT5G13320;AT5G20960…	1.18326		62	GO:0003725	double-stranded_RNA_binding	26	7	0.03326	AT1G01040;AT1G49590;AT2G28380;AT3G43920;AT4G00420;AT4G15417;AT5G20830	1.91779		62	GO:0009897	external_side_of_plasma_membrane	6	2	0.1607	AT1G17840;AT2G07727	2.3744
63	GO:0042446	hormone_biosynthetic_process	143	27	0.01188	AT1G04610;AT1G05160;AT1G16400;AT1G16410;AT1G19630;AT1G52410;AT1G55940;AT1G80360;AT2G18120;AT2G21400;AT2G27150;AT2G29090;AT2G33230;AT2G42850;AT3G19270;AT3G53450;AT3G54640;AT4G15300;AT4G19230;AT4G35160;AT4G36260;AT5G11320;AT5G14400;AT5G20960;AT5G35920;AT5G36110;AT5G36140	1.34494		63	GO:0000977	RNA_polymerase_II_regulatory_region_sequence-specific_DNA_binding	127	23	0.03551	AT1G24260;AT1G54760;AT1G55850;AT2G16910;AT2G25540;AT2G32530;AT2G32540;AT2G32610;AT2G41240;AT3G06740;AT3G50870;AT3G61120;AT4G09960;AT4G15320;AT4G18780;AT4G22950;AT4G24010;AT5G09210;AT5G10140;AT5G11260;AT5G26930;AT5G49300;AT5G56860	1.29003		63	GO:0031298	replication_fork_protection_complex	6	2	0.1607	AT2G20980;AT5G49010	2.3744
64	GO:0031408	oxylipin_biosynthetic_process	27	8	0.01192	AT1G19640;AT1G72520;AT2G06050;AT2G26560;AT3G45140;AT4G18290;AT4G26740;AT5G46240	2.11058		64	GO:0001012	RNA_polymerase_II_regulatory_region_DNA_binding	127	23	0.03551	AT1G24260;AT1G54760;AT1G55850;AT2G16910;AT2G25540;AT2G32530;AT2G32540;AT2G32610;AT2G41240;AT3G06740;AT3G50870;AT3G61120;AT4G09960;AT4G15320;AT4G18780;AT4G22950;AT4G24010;AT5G09210;AT5G10140;AT5G11260;AT5G26930;AT5G49300;AT5G56860	1.29003		64	GO:0090406	pollen_tube	108	17	0.1656	AT1G21760;AT1G30220;AT1G47560;AT2G01200;AT2G20700;AT3G01040;AT3G06830;AT3G07960;AT3G56960;AT4G08850;AT4G18640;AT4G26930;AT4G28280;AT5G13150;AT5G36920;AT5G52560;AT5G61760	1.12125
65	GO:0048449	floral_organ_formation	38	10	0.01258	AT1G13400;AT1G17980;AT1G22920;AT1G24260;AT1G68480;AT1G70510;AT2G16910;AT3G50330;AT4G05190;AT5G09750	1.87453		65	GO:0045735	nutrient_reservoir_activity	81	16	0.03583	AT1G03880;AT1G17890;AT1G72610;AT1G74830;AT2G26560;AT3G05930;AT3G62020;AT4G27150;AT4G37060;AT5G07560;AT5G24770;AT5G26700;AT5G38930;AT5G39100;AT5G39120;AT5G54740	1.40705		65	GO:0005694	chromosome	410	57	0.1671	AT1G06760;AT1G07540;AT1G07745;AT1G08260;AT1G08600;AT1G09450;AT1G11060;AT1G14460;AT1G22275;AT1G31360;AT1G48610;AT1G48620;AT1G53490;AT1G60460;AT1G63210;AT1G73910;AT2G02480;AT2G04395;AT2G19560;AT2G20980;AT2G24740;AT2G30340;AT2G32179;AT2G40550;AT2G44580;AT3G01630;AT3G05480;AT3G10690;AT3G12380;AT3G13445;AT3G18090;AT3G20475;AT3G25980;AT3G27360;AT3G28155;AT4G04260;AT4G04408;AT4G05190;AT4G10710;AT4G12080…	0.9903
66	GO:0006281	DNA_repair	381	61	0.01279	AT1G03180;AT1G07370;AT1G07745;AT1G08260;AT1G08600;AT1G14750;AT1G18100;AT1G19480;AT1G31360;AT1G50840;AT1G51330;AT1G61410;AT1G64010;AT1G64020;AT1G70660;AT1G73910;AT1G80850;AT2G21800;AT2G22260;AT2G30340;AT2G31870;AT2G32410;AT2G40550;AT2G41460;AT3G05480;AT3G07800;AT3G10010;AT3G12380;AT3G19210;AT3G20475;AT3G20540;AT3G23580;AT3G25495;AT3G30730;AT3G32920;AT3G50360;AT3G51690;AT4G10710;AT4G18470;AT4G24970…	1.14046		66	GO:0005088	Ras_guanyl-nucleotide_exchange_factor_activity	21	6	0.03615	AT1G52240;AT4G00460;AT4G00467;AT4G16340;AT4G38440;AT5G02010	2.0352		66	GO:1990391	DNA_repair_complex	18	4	0.17	AT1G08260;AT3G20475;AT5G22110;AT5G41150	1.58294
67	GO:0044767	single-organism_developmental_process	3948	518	0.01306	AT1G01040;AT1G01120;AT1G01380;AT1G01480;AT1G01560;AT1G02090;AT1G02680;AT1G02720;AT1G03010;AT1G03120;AT1G03790;AT1G03880;AT1G04007;AT1G05065;AT1G05160;AT1G05680;AT1G06170;AT1G06490;AT1G06520;AT1G08260;AT1G08270;AT1G08730;AT1G09000;AT1G09230;AT1G09363;AT1G10770;AT1G11060;AT1G11190;AT1G11460;AT1G12220;AT1G12820;AT1G12860;AT1G12970;AT1G13120;AT1G13180;AT1G13400;AT1G14460;AT1G15330;AT1G16440;AT1G17010…	0.934606		67	GO:0004675	transmembrane_receptor_protein_serine/threonine_kinase_activity	114	21	0.03664	AT1G12430;AT1G26150;AT1G52290;AT1G70450;AT1G70460;AT1G71830;AT2G01950;AT2G13800;AT2G23770;AT3G09240;AT3G24400;AT3G25560;AT3G45420;AT4G18640;AT4G30520;AT5G06820;AT5G18610;AT5G38280;AT5G46330;AT5G46570;AT5G59010	1.31217		67	GO:0005669	transcription_factor_TFIID_complex	12	3	0.1737	AT1G02680;AT3G10070;AT3G19040	1.7808
68	GO:0009687	abscisic_acid_metabolic_process	44	11	0.01347	AT1G16540;AT1G30100;AT1G52400;AT1G78390;AT2G27150;AT2G29090;AT3G19270;AT3G26790;AT4G18780;AT4G19230;AT5G20960	1.7808		68	GO:0004435	phosphatidylinositol_phospholipase_C_activity	11	4	0.03671	AT3G47220;AT3G55940;AT5G58670;AT5G58690	2.59026		68	GO:0005885	Arp2/3_protein_complex	12	3	0.1737	AT1G13180;AT1G30825;AT4G14147	1.7808
69	GO:0000003	reproduction	2262	306	0.01377	AT1G01040;AT1G01480;AT1G01560;AT1G02680;AT1G02720;AT1G03010;AT1G03120;AT1G03880;AT1G06170;AT1G06520;AT1G07745;AT1G08260;AT1G08730;AT1G09000;AT1G09230;AT1G09363;AT1G10180;AT1G10710;AT1G10770;AT1G11060;AT1G11190;AT1G11300;AT1G11410;AT1G11460;AT1G12430;AT1G12820;AT1G13120;AT1G13400;AT1G14750;AT1G15330;AT1G17730;AT1G17840;AT1G17980;AT1G18750;AT1G19300;AT1G21170;AT1G21650;AT1G22275;AT1G22920;AT1G24260…	0.963618		69	GO:0004708	MAP_kinase_kinase_activity	11	4	0.03671	AT1G02090;AT1G32320;AT3G21220;AT4G26070	2.59026		69	GO:0031011	Ino80_complex	12	3	0.1737	AT1G73910;AT3G12380;AT5G43500	1.7808
70	GO:0007275	multicellular_organism_development	3399	449	0.01401	AT1G01040;AT1G01120;AT1G01380;AT1G01480;AT1G01560;AT1G02090;AT1G02680;AT1G02720;AT1G03120;AT1G03790;AT1G03880;AT1G04007;AT1G05065;AT1G05160;AT1G05680;AT1G06170;AT1G06520;AT1G08260;AT1G09000;AT1G09230;AT1G09363;AT1G11060;AT1G11190;AT1G11460;AT1G12220;AT1G12820;AT1G12860;AT1G12970;AT1G13120;AT1G13180;AT1G13400;AT1G15330;AT1G16440;AT1G17010;AT1G17020;AT1G17710;AT1G17730;AT1G17840;AT1G17980;AT1G18100…	0.94096		70	GO:0051184	cofactor_transporter_activity	16	5	0.03792	AT2G07681;AT2G07768;AT2G07771;AT2G07773;AT2G47800	2.226		70	GO:0033202	DNA_helicase_complex	12	3	0.1737	AT1G73910;AT3G12380;AT5G43500	1.7808
71	GO:0042445	hormone_metabolic_process	199	35	0.01401	AT1G04610;AT1G05160;AT1G05680;AT1G13420;AT1G16400;AT1G16410;AT1G19630;AT1G52410;AT1G55940;AT1G80360;AT2G03760;AT2G18120;AT2G21400;AT2G27150;AT2G29090;AT2G33230;AT2G36792;AT2G36800;AT2G42850;AT3G19270;AT3G53450;AT3G54640;AT4G15300;AT4G19230;AT4G35160;AT4G36260;AT4G37650;AT5G11320;AT5G14400;AT5G14420;AT5G20960;AT5G35920;AT5G36110;AT5G36140;AT5G54140	1.25283		71	GO:0016772	transferase_activity,_transferring_phosphorus-containing_groups	2098	283	0.04089	AT1G01210;AT1G01560;AT1G02090;AT1G05100;AT1G06030;AT1G06957;AT1G07560;AT1G08260;AT1G08730;AT1G09000;AT1G09450;AT1G09600;AT1G10710;AT1G11300;AT1G11390;AT1G11410;AT1G12430;AT1G12970;AT1G14460;AT1G14750;AT1G14790;AT1G16110;AT1G16160;AT1G16330;AT1G16440;AT1G17255;AT1G17980;AT1G19390;AT1G20065;AT1G21210;AT1G22660;AT1G23700;AT1G26150;AT1G26970;AT1G29730;AT1G30660;AT1G32320;AT1G33260;AT1G33770;AT1G48260…	0.960853		71	GO:0000922	spindle_pole	25	5	0.1834	AT1G27920;AT3G28155;AT3G43610;AT3G53760;AT5G17410	1.42464
72	GO:0048367	shoot_system_development	1118	159	0.01432	AT1G01040;AT1G04007;AT1G05680;AT1G06170;AT1G09000;AT1G09230;AT1G11190;AT1G12820;AT1G13400;AT1G15330;AT1G16440;AT1G17010;AT1G17020;AT1G17710;AT1G17840;AT1G17980;AT1G19300;AT1G22920;AT1G24260;AT1G24590;AT1G25540;AT1G28420;AT1G32240;AT1G36160;AT1G44090;AT1G51170;AT1G52890;AT1G53700;AT1G54040;AT1G55580;AT1G64360;AT1G65380;AT1G65620;AT1G66350;AT1G66400;AT1G68480;AT1G68825;AT1G69570;AT1G70510;AT1G71830…	1.01305		72	GO:0038023	signaling_receptor_activity	233	38	0.04094	AT1G05200;AT1G12220;AT1G12430;AT1G17255;AT1G26150;AT1G52290;AT1G52310;AT1G70450;AT1G70460;AT1G71830;AT2G01950;AT2G13800;AT2G23770;AT2G24710;AT2G24755;AT2G29120;AT3G09240;AT3G24400;AT3G25560;AT3G45420;AT4G10780;AT4G14610;AT4G18640;AT4G23515;AT4G30520;AT4G35290;AT5G06820;AT5G10680;AT5G11180;AT5G18610;AT5G38280;AT5G42730;AT5G45220;AT5G46330;AT5G46570;AT5G48410;AT5G59010;AT5G59670	1.16173		72	GO:0005815	microtubule_organizing_center	39	7	0.1933	AT1G54040;AT3G28155;AT3G43610;AT3G53760;AT5G08390;AT5G17410;AT5G48520	1.27853
73	GO:0022414	reproductive_process	2256	305	0.01435	AT1G01040;AT1G01480;AT1G01560;AT1G02680;AT1G02720;AT1G03010;AT1G03120;AT1G03880;AT1G06170;AT1G06520;AT1G07745;AT1G08260;AT1G08730;AT1G09000;AT1G09230;AT1G09363;AT1G10180;AT1G10710;AT1G10770;AT1G11060;AT1G11190;AT1G11300;AT1G11410;AT1G11460;AT1G12430;AT1G12820;AT1G13120;AT1G13400;AT1G14750;AT1G15330;AT1G17730;AT1G17840;AT1G17980;AT1G18750;AT1G21170;AT1G21650;AT1G22275;AT1G22920;AT1G24260;AT1G24520…	0.963023		73	GO:0004061	arylformamidase_activity	3	2	0.0415	AT1G44542;AT4G35220	4.74881		73	GO:0005793	endoplasmic_reticulum-Golgi_intermediate_compartment	13	3	0.2065	AT1G26690;AT1G69460;AT3G44340	1.64382
74	GO:0006107	oxaloacetate_metabolic_process	5	3	0.01454	AT5G12040;AT5G43330;AT5G56720	4.27393		74	GO:0004634	phosphopyruvate_hydratase_activity	3	2	0.0415	AT1G74030;AT2G29560	4.74881		74	GO:0005851	eukaryotic_translation_initiation_factor_2B_complex	13	3	0.2065	AT1G53890;AT1G53900;AT2G44070	1.64382
75	GO:0006264	mitochondrial_DNA_replication	5	3	0.01454	AT1G50840;AT3G20540;AT5G26860	4.27393		75	GO:0005464	UDP-xylose_transmembrane_transporter_activity	3	2	0.0415	AT2G28315;AT2G30460	4.74881		75	GO:0097346	INO80-type_complex	13	3	0.2065	AT1G73910;AT3G12380;AT5G43500	1.64382
76	GO:0006272	leading_strand_elongation	5	3	0.01454	AT1G07370;AT1G08260;AT5G67100	4.27393		76	GO:0008688	3-(3-hydroxyphenyl)propionate_hydroxylase_activity	3	2	0.0415	AT1G16400;AT1G16410	4.74881		76	GO:0000346	transcription_export_complex	7	2	0.2074	AT5G16790;AT5G42920	2.0352
77	GO:0032196	transposition	5	3	0.01454	AT5G21030;AT5G21150;AT5G66750	4.27393		77	GO:0018471	4-chlorobenzaldehyde_oxidase_activity	3	2	0.0415	AT1G16400;AT1G16410	4.74881		77	GO:0000445	THO_complex_part_of_transcription_export_complex	7	2	0.2074	AT5G16790;AT5G42920	2.0352
78	GO:0006999	nuclear_pore_organization	2	2	0.01456	AT1G24310;AT5G51200	7.12321		78	GO:0018630	3,5-xylenol_methylhydroxylase_activity	3	2	0.0415	AT1G16400;AT1G16410	4.74881		78	GO:0042406	extrinsic_component_of_endoplasmic_reticulum_membrane	7	2	0.2074	AT3G55120;AT5G42800	2.0352
79	GO:0007113	endomitotic_cell_cycle	2	2	0.01456	AT2G42260;AT3G57860	7.12321		79	GO:0018631	phenylacetate_hydroxylase_activity	3	2	0.0415	AT1G16400;AT1G16410	4.74881		79	GO:0042555	MCM_complex	7	2	0.2074	AT1G44900;AT2G40550	2.0352
80	GO:0010097	specification_of_stamen_identity	2	2	0.01456	AT1G13400;AT1G68480	7.12321		80	GO:0018632	4-nitrophenol_4-monooxygenase_activity	3	2	0.0415	AT1G16400;AT1G16410	4.74881		80	GO:0071014	post-mRNA_release_spliceosomal_complex	7	2	0.2074	AT1G17070;AT2G42330	2.0352
81	GO:0010157	response_to_chlorate	2	2	0.01456	AT2G03972;AT2G04030	7.12321		81	GO:0018633	dimethyl_sulfide_monooxygenase_activity	3	2	0.0415	AT1G16400;AT1G16410	4.74881		81	GO:0005761	mitochondrial_ribosome	40	7	0.2114	AT1G12220;AT2G07696;AT2G28815;AT3G06320;AT4G10780;AT4G14610;ATCG00800	1.24656
82	GO:0016046	detection_of_fungus	2	2	0.01456	AT1G23160;AT5G13320	7.12321		82	GO:0018634	alpha-pinene_monooxygenase_[NADH]_activity	3	2	0.0415	AT1G16400;AT1G16410	4.74881		82	GO:0044454	nuclear_chromosome_part	150	22	0.212	AT1G07540;AT1G08260;AT1G11060;AT1G22275;AT1G73910;AT2G04395;AT2G20980;AT2G30340;AT2G40550;AT3G05480;AT3G12380;AT3G13445;AT3G18090;AT3G20475;AT4G04408;AT4G10710;AT5G05490;AT5G22110;AT5G43500;AT5G49010;AT5G54260;AT5G67100	1.04474
83	GO:0033258	plastid_DNA_metabolic_process	2	2	0.01456	AT1G50840;AT3G20540	7.12321		83	GO:0018636	phenanthrene_9,10-monooxygenase_activity	3	2	0.0415	AT1G16400;AT1G16410	4.74881		83	GO:0044798	nuclear_transcription_factor_complex	69	11	0.2183	AT1G02680;AT1G66750;AT1G73690;AT2G41240;AT3G10070;AT3G19040;AT3G48590;AT4G20340;AT5G12840;AT5G27620;AT5G38140	1.13558
84	GO:0033259	plastid_DNA_replication	2	2	0.01456	AT1G50840;AT3G20540	7.12321		84	GO:0018637	1-hydroxy-2-naphthoate_hydroxylase_activity	3	2	0.0415	AT1G16400;AT1G16410	4.74881		84	GO:1902554	serine/threonine_protein_kinase_complex	20	4	0.2228	AT1G66750;AT1G73690;AT3G54180;AT5G27620	1.42464
85	GO:0070178	D-serine_metabolic_process	2	2	0.01456	AT4G11640;AT5G04120	7.12321		85	GO:0018638	toluene_4-monooxygenase_activity	3	2	0.0415	AT1G16400;AT1G16410	4.74881		85	GO:1902911	protein_kinase_complex	20	4	0.2228	AT1G66750;AT1G73690;AT3G54180;AT5G27620	1.42464
86	GO:0070179	D-serine_biosynthetic_process	2	2	0.01456	AT4G11640;AT5G04120	7.12321		86	GO:0018639	xylene_monooxygenase_activity	3	2	0.0415	AT1G16400;AT1G16410	4.74881		86	GO:0008023	transcription_elongation_factor_complex	27	5	0.229	AT1G63210;AT4G08225;AT4G08360;AT4G10710;AT5G16790	1.31911
87	GO:0080051	cutin_transport	2	2	0.01456	AT1G17840;AT1G51460	7.12321		87	GO:0018640	dibenzothiophene_monooxygenase_activity	3	2	0.0415	AT1G16400;AT1G16410	4.74881		87	GO:0061695	transferase_complex,_transferring_phosphorus-containing_groups	167	24	0.2291	AT1G02680;AT1G08260;AT1G14460;AT1G61700;AT1G66750;AT1G73690;AT2G02480;AT2G21590;AT3G07530;AT3G10070;AT3G18090;AT3G19040;AT3G49250;AT3G54180;AT3G57660;AT3G61710;AT4G08225;AT4G20340;AT5G22110;AT5G27620;AT5G45720;AT5G60040;AT5G67100;ATMG00110	1.0237
88	GO:1901405	negative_regulation_of_tetrapyrrole_catabolic_process	2	2	0.01456	AT1G31480;AT4G11910	7.12321		88	GO:0018641	6-hydroxy-3-methyl-2-oxo-1,2-dihydroquinoline_6-monooxygenase_activity	3	2	0.0415	AT1G16400;AT1G16410	4.74881		88	GO:0000110	nucleotide-excision_repair_factor_1_complex	2	1	0.2297	AT5G41150	3.56161
89	GO:1903647	negative_regulation_of_chlorophyll_catabolic_process	2	2	0.01456	AT1G31480;AT4G11910	7.12321		89	GO:0018642	chlorophenol_4-monooxygenase_activity	3	2	0.0415	AT1G16400;AT1G16410	4.74881		89	GO:0000153	cytoplasmic_ubiquitin_ligase_complex	2	1	0.2297	AT3G16090	3.56161
90	GO:1904159	megasporocyte_differentiation	2	2	0.01456	AT5G21030;AT5G21150	7.12321		90	GO:0018643	carbon_disulfide_oxygenase_activity	3	2	0.0415	AT1G16400;AT1G16410	4.74881		90	GO:0000327	lytic_vacuole_within_protein_storage_vacuole	2	1	0.2297	AT3G62510	3.56161
91	GO:0031407	oxylipin_metabolic_process	28	8	0.01497	AT1G19640;AT1G72520;AT2G06050;AT2G26560;AT3G45140;AT4G18290;AT4G26740;AT5G46240	2.0352		91	GO:0018644	toluene_2-monooxygenase_activity	3	2	0.0415	AT1G16400;AT1G16410	4.74881		91	GO:0000446	nucleoplasmic_THO_complex	2	1	0.2297	AT5G16790	3.56161
92	GO:0099402	plant_organ_development	1205	170	0.01538	AT1G01380;AT1G04007;AT1G06170;AT1G08260;AT1G11190;AT1G12820;AT1G13400;AT1G15330;AT1G16440;AT1G17010;AT1G17020;AT1G17710;AT1G17840;AT1G17980;AT1G19300;AT1G19360;AT1G21210;AT1G22920;AT1G24260;AT1G24590;AT1G24620;AT1G28420;AT1G28560;AT1G32240;AT1G36160;AT1G44900;AT1G47200;AT1G51170;AT1G52240;AT1G52890;AT1G53700;AT1G54040;AT1G55940;AT1G63450;AT1G64360;AT1G64440;AT1G65620;AT1G68480;AT1G70510;AT1G71830…	1.00493		92	GO:0018646	1-hydroxy-2-oxolimonene_1,2-monooxygenase_activity	3	2	0.0415	AT1G16400;AT1G16410	4.74881		92	GO:0000835	ER_ubiquitin_ligase_complex	2	1	0.2297	AT3G16090	3.56161
93	GO:0007215	glutamate_receptor_signaling_pathway	23	7	0.01574	AT1G05200;AT2G24710;AT2G24755;AT2G29120;AT4G35290;AT5G11180;AT5G48410	2.16793		93	GO:0018647	phenanthrene_1,2-monooxygenase_activity	3	2	0.0415	AT1G16400;AT1G16410	4.74881		93	GO:0000836	Hrd1p_ubiquitin_ligase_complex	2	1	0.2297	AT3G16090	3.56161
94	GO:0035235	ionotropic_glutamate_receptor_signaling_pathway	23	7	0.01574	AT1G05200;AT2G24710;AT2G24755;AT2G29120;AT4G35290;AT5G11180;AT5G48410	2.16793		94	GO:0018649	tetrahydrofuran_hydroxylase_activity	3	2	0.0415	AT1G16400;AT1G16410	4.74881		94	GO:0005872	minus-end_kinesin_complex	2	1	0.2297	AT4G05190	3.56161
95	GO:0015850	organic_hydroxy_compound_transport	18	6	0.01574	AT1G30220;AT1G45015;AT1G80760;AT2G16990;AT2G26370;AT3G16340	2.3744		95	GO:0018650	styrene_monooxygenase_activity	3	2	0.0415	AT1G16400;AT1G16410	4.74881		95	GO:0010170	glucose-1-phosphate_adenylyltransferase_complex	2	1	0.2297	AT2G21590	3.56161
96	GO:0071669	plant-type_cell_wall_organization_or_biogenesis	306	50	0.01581	AT1G02720;AT1G05250;AT1G21310;AT1G24764;AT1G55850;AT1G64440;AT1G73410;AT1G77460;AT1G78430;AT1G79580;AT2G07727;AT2G25540;AT2G27380;AT2G32530;AT2G32540;AT2G32610;AT2G34410;AT2G38080;AT2G46770;AT3G01040;AT3G18660;AT3G18670;AT3G28155;AT3G28550;AT3G45960;AT3G54580;AT3G54590;AT3G56960;AT3G57420;AT4G10350;AT4G15320;AT4G17030;AT4G18780;AT4G24010;AT4G25980;AT4G33330;AT4G38210;AT5G01360;AT5G03170;AT5G06640…	1.16392		96	GO:0018651	toluene-4-sulfonate_monooxygenase_activity	3	2	0.0415	AT1G16400;AT1G16410	4.74881		96	GO:0010317	pyrophosphate-dependent_phosphofructokinase_complex,_alpha-subunit_complex	2	1	0.2297	AT1G76550	3.56161
97	GO:0009834	plant-type_secondary_cell_wall_biogenesis	75	16	0.01584	AT1G73410;AT1G79580;AT2G34410;AT2G38080;AT2G46770;AT3G18660;AT3G18670;AT4G10350;AT4G18780;AT4G33330;AT5G03170;AT5G12870;AT5G20960;AT5G60490;AT5G61840;AT5G66300	1.51962		97	GO:0018652	toluene-sulfonate_methyl-monooxygenase_activity	3	2	0.0415	AT1G16400;AT1G16410	4.74881		97	GO:0030015	CCR4-NOT_core_complex	2	1	0.2297	AT1G07705	3.56161
98	GO:0007127	meiosis_I	94	19	0.01603	AT1G07745;AT1G10710;AT1G11060;AT1G14750;AT1G22275;AT1G53490;AT1G60460;AT1G77320;AT2G32410;AT2G42260;AT3G20475;AT3G57860;AT3G63480;AT5G05490;AT5G20850;AT5G22010;AT5G41150;AT5G51330;AT5G52290	1.4398		98	GO:0018653	3-methyl-2-oxo-1,2-dihydroquinoline_6-monooxygenase_activity	3	2	0.0415	AT1G16400;AT1G16410	4.74881		98	GO:0031390	Ctf18_RFC-like_complex	2	1	0.2297	AT2G44580	3.56161
99	GO:0010106	cellular_response_to_iron_ion_starvation	9	4	0.01615	AT1G74770;AT2G41240;AT3G47640;AT5G03570	3.16587		99	GO:0018654	2-hydroxy-phenylacetate_hydroxylase_activity	3	2	0.0415	AT1G16400;AT1G16410	4.74881		99	GO:0032039	integrator_complex	2	1	0.2297	AT3G07530	3.56161
100	GO:2000037	regulation_of_stomatal_complex_patterning	9	4	0.01615	AT2G02820;AT3G21220;AT3G54180;AT3G59790	3.16587		100	GO:0018655	2-oxo-delta3-4,5,5-trimethylcyclopentenylacetyl-CoA_1,2-monooxygenase_activity	3	2	0.0415	AT1G16400;AT1G16410	4.74881		100	GO:0034271	phosphatidylinositol_3-kinase_complex,_class_III,_type_I	2	1	0.2297	AT3G61710	3.56161
101	GO:0007167	enzyme_linked_receptor_protein_signaling_pathway	167	30	0.01648	AT1G17255;AT1G48480;AT1G53420;AT1G60630;AT1G62950;AT1G66830;AT2G01200;AT2G01950;AT2G25790;AT2G37710;AT3G08680;AT3G45420;AT3G46400;AT3G47580;AT3G49670;AT3G50230;AT3G56100;AT4G18640;AT4G22730;AT4G23740;AT4G36180;AT5G06820;AT5G24100;AT5G41180;AT5G45800;AT5G46330;AT5G48940;AT5G49770;AT5G51560;AT5G65700	1.27962		101	GO:0018656	phenanthrene_3,4-monooxygenase_activity	3	2	0.0415	AT1G16400;AT1G16410	4.74881		101	GO:0034272	phosphatidylinositol_3-kinase_complex,_class_III,_type_II	2	1	0.2297	AT3G61710	3.56161
102	GO:1903046	meiotic_cell_cycle_process	147	27	0.01682	AT1G01560;AT1G07745;AT1G10710;AT1G11060;AT1G14750;AT1G22275;AT1G53490;AT1G54040;AT1G60460;AT1G77320;AT1G77390;AT2G32410;AT2G42260;AT3G20475;AT3G53760;AT3G57860;AT3G63480;AT4G05190;AT5G05490;AT5G15540;AT5G19400;AT5G20850;AT5G22010;AT5G40820;AT5G41150;AT5G51330;AT5G52290	1.30835		102	GO:0018657	toluene_3-monooxygenase_activity	3	2	0.0415	AT1G16400;AT1G16410	4.74881		102	GO:0035371	microtubule_plus-end	2	1	0.2297	AT3G28155	3.56161
103	GO:0051321	meiotic_cell_cycle	209	36	0.01747	AT1G01560;AT1G07745;AT1G10710;AT1G11060;AT1G14750;AT1G22275;AT1G31810;AT1G53490;AT1G54040;AT1G60460;AT1G71830;AT1G77320;AT1G77390;AT2G02820;AT2G21800;AT2G32410;AT2G42260;AT3G20475;AT3G53760;AT3G57860;AT3G63480;AT4G05190;AT4G15090;AT5G05490;AT5G15540;AT5G19400;AT5G20850;AT5G21030;AT5G21150;AT5G22010;AT5G35770;AT5G40820;AT5G41150;AT5G51330;AT5G52290;AT5G54260	1.22696		103	GO:0018660	4-hydroxyphenylacetate,NADH:oxygen_oxidoreductase_(3-hydroxylating)_activity	3	2	0.0415	AT1G16400;AT1G16410	4.74881		103	GO:0043626	PCNA_complex	2	1	0.2297	AT1G07370	3.56161
104	GO:0007169	transmembrane_receptor_protein_tyrosine_kinase_signaling_pathway	161	29	0.01753	AT1G17255;AT1G48480;AT1G53420;AT1G60630;AT1G62950;AT1G66830;AT2G01200;AT2G01950;AT2G25790;AT2G37710;AT3G08680;AT3G46400;AT3G47580;AT3G49670;AT3G50230;AT3G56100;AT4G18640;AT4G22730;AT4G23740;AT4G36180;AT5G06820;AT5G24100;AT5G41180;AT5G45800;AT5G46330;AT5G48940;AT5G49770;AT5G51560;AT5G65700	1.28306		104	GO:0019113	limonene_monooxygenase_activity	3	2	0.0415	AT1G16400;AT1G16410	4.74881		104	GO:0044322	endoplasmic_reticulum_quality_control_compartment	2	1	0.2297	AT3G16090	3.56161
105	GO:0072507	divalent_inorganic_cation_homeostasis	76	16	0.01788	AT1G05200;AT1G12480;AT1G14040;AT1G53210;AT2G04620;AT2G24710;AT2G24755;AT2G29120;AT3G47220;AT3G51860;AT4G35290;AT4G37270;AT5G01490;AT5G11180;AT5G14870;AT5G48410	1.49962		105	GO:0030623	U5_snRNA_binding	3	2	0.0415	AT4G38780;AT5G49190	4.74881		105	GO:0044611	nuclear_pore_inner_ring	2	1	0.2297	AT5G51200	3.56161
106	GO:0000280	nuclear_division	294	48	0.018	AT1G01560;AT1G03180;AT1G07745;AT1G09450;AT1G10710;AT1G11060;AT1G14750;AT1G22275;AT1G27920;AT1G47200;AT1G53490;AT1G54040;AT1G60460;AT1G77320;AT1G77390;AT2G04660;AT2G16900;AT2G20950;AT2G21800;AT2G32410;AT2G38220;AT2G39090;AT2G40550;AT2G42260;AT2G44580;AT3G19210;AT3G20475;AT3G25980;AT3G28155;AT3G53760;AT3G57860;AT3G63480;AT4G05190;AT4G11920;AT4G33270;AT4G35110;AT5G05490;AT5G05510;AT5G15540;AT5G19400…	1.16297		106	GO:0033984	indole-3-glycerol-phosphate_lyase_activity	3	2	0.0415	AT1G52410;AT3G54640	4.74881		106	GO:0044614	nuclear_pore_cytoplasmic_filaments	2	1	0.2297	AT1G13120	3.56161
107	GO:0071456	cellular_response_to_hypoxia	40	10	0.01806	AT1G05880;AT1G23160;AT1G53610;AT2G26560;AT3G24715;AT3G60286;AT4G31940;AT5G13320;AT5G57220;AT5G57510	1.7808		107	GO:0034526	2-methylnaphthalene_hydroxylase_activity	3	2	0.0415	AT1G16400;AT1G16410	4.74881		107	GO:0044796	DNA_polymerase_processivity_factor_complex	2	1	0.2297	AT1G07370	3.56161
108	GO:0009832	plant-type_cell_wall_biogenesis	189	33	0.01841	AT1G02720;AT1G24764;AT1G55850;AT1G64440;AT1G73410;AT1G77460;AT1G79580;AT2G07727;AT2G25540;AT2G32530;AT2G32540;AT2G32610;AT2G34410;AT2G38080;AT2G46770;AT3G01040;AT3G18660;AT3G18670;AT3G28155;AT3G57420;AT4G10350;AT4G15320;AT4G18780;AT4G24010;AT4G33330;AT5G03170;AT5G12870;AT5G16490;AT5G16510;AT5G20960;AT5G60490;AT5G61840;AT5G66300	1.24374		108	GO:0034534	1-methylnaphthalene_hydroxylase_activity	3	2	0.0415	AT1G16400;AT1G16410	4.74881		108	GO:0055037	recycling_endosome	2	1	0.2297	AT4G37650	3.56161
109	GO:0055074	calcium_ion_homeostasis	52	12	0.019	AT1G05200;AT1G53210;AT2G24710;AT2G24755;AT2G29120;AT3G47220;AT3G51860;AT4G35290;AT5G01490;AT5G11180;AT5G14870;AT5G48410	1.64382		109	GO:0034560	bisphenol_A_hydroxylase_A_activity	3	2	0.0415	AT1G16400;AT1G16410	4.74881		109	GO:0070390	transcription_export_complex_2	2	1	0.2297	AT2G19560	3.56161
110	GO:0010187	negative_regulation_of_seed_germination	24	7	0.01995	AT1G03790;AT1G66350;AT2G36270;AT3G44660;AT5G17490;AT5G56000;AT5G56860	2.0776		110	GO:0034785	salicylate_5-hydroxylase_activity	3	2	0.0415	AT1G16400;AT1G16410	4.74881		110	GO:1902503	adenylyltransferase_complex	2	1	0.2297	AT2G21590	3.56161
111	GO:0010438	cellular_response_to_sulfur_starvation	14	5	0.01998	AT1G04770;AT3G49580;AT5G07690;AT5G24660;AT5G48850	2.544		111	GO:0034791	isobutylamine_N-hydroxylase_activity	3	2	0.0415	AT1G16400;AT1G16410	4.74881		111	GO:0005813	centrosome	21	4	0.2505	AT1G54040;AT3G28155;AT3G53760;AT5G48520	1.3568
112	GO:0010093	specification_of_floral_organ_identity	19	6	0.02071	AT1G13400;AT1G22920;AT1G24260;AT1G68480;AT1G70510;AT4G05190	2.24944		112	GO:0034802	branched-chain_dodecylbenzene_sulfonate_monooxygenase_activity	3	2	0.0415	AT1G16400;AT1G16410	4.74881		112	GO:0000791	euchromatin	8	2	0.2553	AT4G10710;AT5G54260	1.7808
113	GO:0010267	production_of_ta-siRNAs_involved_in_RNA_interference	19	6	0.02071	AT1G01040;AT2G19430;AT3G15390;AT3G43920;AT5G20320;AT5G20830	2.24944		113	GO:0034819	3-HSA_hydroxylase_activity	3	2	0.0415	AT1G16400;AT1G16410	4.74881		113	GO:0008278	cohesin_complex	8	2	0.2553	AT1G11060;AT5G05490	1.7808
114	GO:0034389	lipid_particle_organization	19	6	0.02071	AT1G51330;AT1G64010;AT1G64020;AT2G47780;AT4G26740;AT5G16460	2.24944		114	GO:0034894	4-hydroxypyridine-3-hydroxylase_activity	3	2	0.0415	AT1G16400;AT1G16410	4.74881		114	GO:0000228	nuclear_chromosome	171	24	0.2666	AT1G07540;AT1G08260;AT1G11060;AT1G22275;AT1G73910;AT2G04395;AT2G20980;AT2G30340;AT2G40550;AT3G05480;AT3G12380;AT3G13445;AT3G18090;AT3G20475;AT4G04408;AT4G10710;AT5G05490;AT5G20850;AT5G22110;AT5G42920;AT5G43500;AT5G49010;AT5G54260;AT5G67100	0.999749
115	GO:0009888	tissue_development	711	104	0.02106	AT1G01380;AT1G02680;AT1G08270;AT1G12860;AT1G13180;AT1G14460;AT1G16440;AT1G19360;AT1G20160;AT1G22740;AT1G24620;AT1G28420;AT1G28560;AT1G30825;AT1G35560;AT1G36160;AT1G44900;AT1G46480;AT1G51170;AT1G52240;AT1G54040;AT1G55580;AT1G63450;AT1G64440;AT1G65380;AT1G69720;AT1G70510;AT1G72560;AT1G74030;AT1G75110;AT1G80080;AT2G02480;AT2G02820;AT2G17950;AT2G26170;AT2G26420;AT2G30370;AT2G31081;AT2G31830;AT2G32610…	1.04193		115	GO:0043719	2-octaprenyl-3-methyl-6-methoxy-1,4-benzoquinol_hydroxylase_activity	3	2	0.0415	AT1G16400;AT1G16410	4.74881		115	GO:0005682	U5_snRNP	15	3	0.2753	AT1G79580;AT4G38780;AT5G49190	1.42464
116	GO:0048731	system_development	2441	326	0.02114	AT1G01040;AT1G01380;AT1G01480;AT1G02680;AT1G02720;AT1G03120;AT1G03880;AT1G04007;AT1G05680;AT1G06170;AT1G08260;AT1G09000;AT1G09230;AT1G09363;AT1G11060;AT1G11190;AT1G11460;AT1G12820;AT1G13120;AT1G13400;AT1G15330;AT1G16440;AT1G17010;AT1G17020;AT1G17710;AT1G17730;AT1G17840;AT1G17980;AT1G19300;AT1G19360;AT1G21210;AT1G21650;AT1G22920;AT1G24260;AT1G24590;AT1G24620;AT1G25540;AT1G28370;AT1G28420;AT1G28560…	0.951318		116	GO:0043731	6-hydroxynicotinate_3-monooxygenase_activity	3	2	0.0415	AT1G16400;AT1G16410	4.74881		116	GO:0010369	chromocenter	15	3	0.2753	AT3G25980;AT5G64910;AT5G65780	1.42464
117	GO:0051171	regulation_of_nitrogen_compound_metabolic_process	3231	425	0.02145	AT1G01040;AT1G01210;AT1G01380;AT1G01520;AT1G02030;AT1G02680;AT1G03790;AT1G04007;AT1G04477;AT1G06170;AT1G06450;AT1G07370;AT1G07540;AT1G07705;AT1G08290;AT1G08600;AT1G09030;AT1G11100;AT1G12860;AT1G12890;AT1G13120;AT1G14687;AT1G15580;AT1G15790;AT1G16070;AT1G16640;AT1G16910;AT1G17070;AT1G17380;AT1G18750;AT1G19480;AT1G20065;AT1G21200;AT1G21340;AT1G21760;AT1G22490;AT1G22985;AT1G24210;AT1G24260;AT1G24590…	0.936975		117	GO:0047517	1,4-beta-D-xylan_synthase_activity	3	2	0.0415	AT3G10320;AT5G61840	4.74881		117	GO:0031306	intrinsic_component_of_mitochondrial_outer_membrane	22	4	0.279	AT1G06540;AT3G20040;AT3G63150;AT4G39370	1.29513
118	GO:0071166	ribonucleoprotein_complex_localization	59	13	0.02174	AT1G13120;AT1G13160;AT1G59660;AT1G63810;AT1G72560;AT2G19560;AT3G03110;AT3G10090;AT3G13640;AT5G16790;AT5G19400;AT5G42920;AT5G55080	1.56952		118	GO:0047782	coniferin_beta-glucosidase_activity	3	2	0.0415	AT1G61810;AT1G61820	4.74881		118	GO:0031307	integral_component_of_mitochondrial_outer_membrane	22	4	0.279	AT1G06540;AT3G20040;AT3G63150;AT4G39370	1.29513
119	GO:0071426	ribonucleoprotein_complex_export_from_nucleus	59	13	0.02174	AT1G13120;AT1G13160;AT1G59660;AT1G63810;AT1G72560;AT2G19560;AT3G03110;AT3G10090;AT3G13640;AT5G16790;AT5G19400;AT5G42920;AT5G55080	1.56952		119	GO:0052872	tocotrienol_omega-hydroxylase_activity	3	2	0.0415	AT1G16400;AT1G16410	4.74881		119	GO:0005739	mitochondrion	4124	516	0.2836	AT1G01590;AT1G02020;AT1G02060;AT1G02160;AT1G02390;AT1G02575;AT1G02920;AT1G02940;AT1G03106;AT1G03180;AT1G03540;AT1G04477;AT1G04900;AT1G05035;AT1G05065;AT1G05450;AT1G05730;AT1G05843;AT1G06140;AT1G06148;AT1G06520;AT1G06540;AT1G06760;AT1G07030;AT1G07175;AT1G08197;AT1G08220;AT1G09410;AT1G10220;AT1G10680;AT1G11060;AT1G11900;AT1G12220;AT1G14686;AT1G16910;AT1G17744;AT1G19840;AT1G20300;AT1G21760;AT1G22660…	0.891265
120	GO:0032502	developmental_process	4069	529	0.02229	AT1G01040;AT1G01120;AT1G01380;AT1G01480;AT1G01560;AT1G02090;AT1G02680;AT1G02720;AT1G03010;AT1G03120;AT1G03790;AT1G03880;AT1G04007;AT1G05065;AT1G05160;AT1G05680;AT1G06170;AT1G06490;AT1G06520;AT1G08260;AT1G08270;AT1G08730;AT1G09000;AT1G09230;AT1G09363;AT1G10770;AT1G11060;AT1G11190;AT1G11460;AT1G12220;AT1G12820;AT1G12860;AT1G12970;AT1G13120;AT1G13180;AT1G13400;AT1G14460;AT1G15330;AT1G16440;AT1G17010…	0.92607		120	GO:0015276	ligand-gated_ion_channel_activity	39	9	0.04324	AT1G05200;AT2G24710;AT2G24755;AT2G29120;AT4G18290;AT4G35290;AT5G11180;AT5G46240;AT5G48410	1.64382		120	GO:0000793	condensed_chromosome	74	11	0.2922	AT1G11060;AT1G22275;AT1G60460;AT3G05480;AT3G20475;AT3G25980;AT4G05190;AT4G18470;AT5G05490;AT5G20850;AT5G54260	1.05886
121	GO:0060255	regulation_of_macromolecule_metabolic_process	3611	472	0.02258	AT1G01040;AT1G01210;AT1G01355;AT1G01380;AT1G01520;AT1G02030;AT1G02680;AT1G03790;AT1G04007;AT1G04477;AT1G05880;AT1G06170;AT1G06450;AT1G07370;AT1G07540;AT1G07705;AT1G08290;AT1G08600;AT1G09000;AT1G09030;AT1G10710;AT1G11100;AT1G12860;AT1G12890;AT1G13120;AT1G13460;AT1G13790;AT1G14687;AT1G14790;AT1G15580;AT1G15790;AT1G16070;AT1G16640;AT1G16910;AT1G17070;AT1G17380;AT1G18750;AT1G19480;AT1G20065;AT1G21200…	0.931087		121	GO:0022834	ligand-gated_channel_activity	39	9	0.04324	AT1G05200;AT2G24710;AT2G24755;AT2G29120;AT4G18290;AT4G35290;AT5G11180;AT5G46240;AT5G48410	1.64382		121	GO:0000314	organellar_small_ribosomal_subunit	30	5	0.3023	AT1G12220;AT2G07696;AT4G10780;AT4G14610;ATCG00800	1.1872
122	GO:0044711	single-organism_biosynthetic_process	2122	285	0.02372	AT1G01120;AT1G01480;AT1G02390;AT1G02400;AT1G02720;AT1G02860;AT1G04477;AT1G05160;AT1G06030;AT1G06120;AT1G06490;AT1G06520;AT1G08630;AT1G09600;AT1G10710;AT1G12160;AT1G16400;AT1G16410;AT1G16440;AT1G16540;AT1G17744;AT1G19300;AT1G19630;AT1G19640;AT1G22920;AT1G24735;AT1G30100;AT1G30530;AT1G33800;AT1G35910;AT1G36160;AT1G44090;AT1G44318;AT1G51410;AT1G52410;AT1G53100;AT1G53900;AT1G55210;AT1G55850;AT1G55940…	0.956699		122	GO:0004392	heme_oxygenase_(decyclizing)_activity	7	3	0.04416	AT1G69720;AT2G26550;AT4G26740	3.05281		122	GO:0012511	monolayer-surrounded_lipid_storage_body	23	4	0.3079	AT5G07550;AT5G07560;AT5G07571;AT5G07572	1.23882
123	GO:0048437	floral_organ_development	285	46	0.02427	AT1G06170;AT1G11190;AT1G12820;AT1G13400;AT1G15330;AT1G17980;AT1G22920;AT1G24260;AT1G32240;AT1G51170;AT1G65620;AT1G68480;AT1G70510;AT1G71830;AT1G72520;AT1G77300;AT2G16910;AT2G17950;AT2G21060;AT2G23630;AT2G46770;AT3G21220;AT3G49670;AT3G50330;AT3G55200;AT3G55400;AT3G56350;AT3G58980;AT3G59790;AT3G60830;AT3G61120;AT3G63530;AT4G05190;AT4G09960;AT4G36260;AT5G09750;AT5G09805;AT5G14070;AT5G21030;AT5G21150…	1.14971		123	GO:0009916	alternative_oxidase_activity	7	3	0.04416	AT3G27620;AT5G64210;AT5G64687	3.05281		123	GO:0036452	ESCRT_complex	23	4	0.3079	AT1G20110;AT4G27040;AT5G09260;AT5G44560	1.23882
124	GO:0006275	regulation_of_DNA_replication	36	9	0.02429	AT1G07370;AT2G02820;AT2G34780;AT2G44580;AT3G48160;AT3G54180;AT4G11920;AT5G11510;AT5G26860	1.7808		124	GO:0080014	thalianol_hydroxylase_activity	7	3	0.04416	AT1G16400;AT1G16410;AT1G55940	3.05281		124	GO:0031350	intrinsic_component_of_plastid_membrane	16	3	0.3106	AT2G43950;AT4G09080;AT4G16160	1.3356
125	GO:0031930	mitochondria-nucleus_signaling_pathway	10	4	0.02438	AT2G40220;AT3G27620;AT5G44570;AT5G64687	2.84928		125	GO:1990135	flavonoid_sulfotransferase_activity	7	3	0.04416	AT1G13420;AT2G03760;AT2G03770	3.05281		125	GO:0031351	integral_component_of_plastid_membrane	16	3	0.3106	AT2G43950;AT4G09080;AT4G16160	1.3356
126	GO:0031060	regulation_of_histone_methylation	25	7	0.0249	AT1G77300;AT2G02820;AT3G24140;AT4G18470;AT5G22010;AT5G57380;AT5G66750	1.9945		126	GO:0016844	strictosidine_synthase_activity	17	5	0.04845	AT1G74000;AT2G41300;AT3G51430;AT3G57030;AT3G59530	2.09506		126	GO:0015629	actin_cytoskeleton	68	10	0.3173	AT1G08730;AT1G13180;AT1G30825;AT1G64500;AT2G19770;AT2G42170;AT4G00680;AT4G14147;AT4G28710;AT5G48460	1.04753
127	GO:0000076	DNA_replication_checkpoint	6	3	0.02649	AT1G77320;AT3G05480;AT5G67100	3.56161		127	GO:0036002	pre-mRNA_binding	17	5	0.04845	AT1G09230;AT4G38780;AT5G07060;AT5G42820;AT5G49190	2.09506		127	GO:0005901	caveola	3	1	0.3239	AT5G64870	2.3744
128	GO:0010599	production_of_lsiRNA_involved_in_RNA_interference	6	3	0.02649	AT1G01040;AT5G20320;AT5G20830	3.56161		128	GO:0008409	5'-3'_exonuclease_activity	12	4	0.04984	AT1G50840;AT3G20540;AT5G01310;AT5G26680	2.3744		128	GO:0009783	photosystem_II_antenna_complex	3	1	0.3239	AT1G05207	2.3744
129	GO:0032042	mitochondrial_DNA_metabolic_process	6	3	0.02649	AT1G50840;AT3G20540;AT5G26860	3.56161		129	GO:0004674	protein_serine/threonine_kinase_activity	1122	156	0.04992	AT1G01560;AT1G05100;AT1G07560;AT1G09000;AT1G09450;AT1G09600;AT1G11300;AT1G11410;AT1G12430;AT1G12970;AT1G14750;AT1G16110;AT1G16160;AT1G16330;AT1G16440;AT1G17255;AT1G19390;AT1G21210;AT1G26150;AT1G26970;AT1G29730;AT1G32320;AT1G33260;AT1G33770;AT1G48260;AT1G48480;AT1G48490;AT1G51170;AT1G51820;AT1G51860;AT1G51890;AT1G52290;AT1G53420;AT1G53700;AT1G60630;AT1G61380;AT1G61400;AT1G61420;AT1G61550;AT1G61590…	0.990393		129	GO:0009930	longitudinal_side_of_cell_surface	3	1	0.3239	AT2G07727	2.3744
130	GO:0046345	abscisic_acid_catabolic_process	6	3	0.02649	AT2G29090;AT3G19270;AT4G19230	3.56161		130	GO:0008194	UDP-glycosyltransferase_activity	338	52	0.05047	AT1G02720;AT1G05590;AT1G05680;AT1G06490;AT1G19300;AT1G30530;AT1G53100;AT1G55850;AT1G73880;AT1G74000;AT2G11810;AT2G16890;AT2G25540;AT2G29710;AT2G29750;AT2G30150;AT2G32530;AT2G32540;AT2G32610;AT2G36750;AT2G36770;AT2G36780;AT2G36792;AT2G36800;AT2G46730;AT3G01040;AT3G10320;AT3G18660;AT3G18670;AT3G21790;AT3G21800;AT3G46680;AT3G55700;AT3G58790;AT4G15320;AT4G15500;AT4G18240;AT4G18780;AT4G24010;AT4G27480…	1.09588		130	GO:0030870	Mre11_complex	3	1	0.3239	AT5G54260	2.3744
131	GO:0090701	specification_of_plant_organ_identity	20	6	0.02663	AT1G13400;AT1G22920;AT1G24260;AT1G68480;AT1G70510;AT4G05190	2.13696		131	GO:0004518	nuclease_activity	508	75	0.05093	AT1G01040;AT1G01355;AT1G06140;AT1G06450;AT1G07745;AT1G08070;AT1G08260;AT1G11190;AT1G13790;AT1G18100;AT1G24090;AT1G26820;AT1G31500;AT1G34380;AT1G50840;AT1G52160;AT1G62260;AT1G62910;AT1G74700;AT2G01390;AT2G02150;AT2G02980;AT2G13600;AT2G15560;AT2G21800;AT2G22410;AT2G29760;AT2G30340;AT2G31830;AT2G32490;AT2G36110;AT2G41460;AT2G41720;AT3G01410;AT3G04445;AT3G05480;AT3G06430;AT3G09040;AT3G10010;AT3G11460…	1.05166		131	GO:0030896	checkpoint_clamp_complex	3	1	0.3239	AT3G05480	2.3744
132	GO:0010468	regulation_of_gene_expression	3292	431	0.0267	AT1G01040;AT1G01210;AT1G01355;AT1G01380;AT1G01520;AT1G02030;AT1G02680;AT1G03790;AT1G04007;AT1G06170;AT1G06450;AT1G07540;AT1G07705;AT1G08290;AT1G08600;AT1G09030;AT1G10710;AT1G11100;AT1G12860;AT1G12890;AT1G13120;AT1G13790;AT1G14687;AT1G14790;AT1G15580;AT1G15790;AT1G16070;AT1G16640;AT1G16910;AT1G17070;AT1G17380;AT1G18750;AT1G19480;AT1G20065;AT1G21200;AT1G21340;AT1G21760;AT1G22490;AT1G22985;AT1G24210…	0.932596		132	GO:0015085	calcium_ion_transmembrane_transporter_activity	53	11	0.05438	AT1G05200;AT1G53210;AT1G57610;AT3G21180;AT3G22910;AT3G51860;AT4G00900;AT4G37270;AT5G01490;AT5G14870;AT5G42610	1.4784		132	GO:0031515	tRNA_(m1A)_methyltransferase_complex	3	1	0.3239	AT5G14600	2.3744
133	GO:0044038	cell_wall_macromolecule_biosynthetic_process	67	14	0.02727	AT1G09600;AT1G19300;AT1G33800;AT1G42550;AT1G64440;AT1G77460;AT2G34410;AT3G01040;AT3G18660;AT3G18670;AT3G57420;AT4G33330;AT5G01360;AT5G61840	1.48843		133	GO:0004672	protein_kinase_activity	1382	189	0.05624	AT1G01560;AT1G02090;AT1G05100;AT1G06957;AT1G07560;AT1G08730;AT1G09000;AT1G09450;AT1G09600;AT1G11300;AT1G11410;AT1G12430;AT1G12970;AT1G14750;AT1G16110;AT1G16160;AT1G16330;AT1G16440;AT1G17255;AT1G19390;AT1G21210;AT1G23700;AT1G26150;AT1G26970;AT1G29730;AT1G32320;AT1G33260;AT1G33770;AT1G48260;AT1G48480;AT1G48490;AT1G51170;AT1G51620;AT1G51820;AT1G51860;AT1G51890;AT1G52290;AT1G52310;AT1G53420;AT1G53700…	0.974159		133	GO:0033557	Slx1-Slx4_complex	3	1	0.3239	AT2G30340	2.3744
134	GO:0070589	cellular_component_macromolecule_biosynthetic_process	67	14	0.02727	AT1G09600;AT1G19300;AT1G33800;AT1G42550;AT1G64440;AT1G77460;AT2G34410;AT3G01040;AT3G18660;AT3G18670;AT3G57420;AT4G33330;AT5G01360;AT5G61840	1.48843		134	GO:0050660	flavin_adenine_dinucleotide_binding	189	31	0.05627	AT1G01980;AT1G03990;AT1G04610;AT1G12160;AT1G14190;AT1G30700;AT1G55930;AT1G58440;AT1G63370;AT2G18450;AT2G27150;AT2G29720;AT2G33230;AT2G35690;AT2G46760;AT3G06690;AT3G24200;AT3G61710;AT4G19380;AT4G20840;AT4G38545;AT5G07800;AT5G11320;AT5G11540;AT5G13700;AT5G20960;AT5G24150;AT5G24155;AT5G24160;AT5G44400;AT5G44410	1.16836		134	GO:0035101	FACT_complex	3	1	0.3239	AT4G10710	2.3744
135	GO:0032103	positive_regulation_of_response_to_external_stimulus	37	9	0.02876	AT1G07745;AT1G73805;AT2G38220;AT2G42260;AT2G45130;AT3G22235;AT3G57860;AT4G24970;AT5G18610	1.73267		135	GO:0005217	intracellular_ligand-gated_ion_channel_activity	29	7	0.05709	AT1G05200;AT2G24710;AT2G24755;AT2G29120;AT4G35290;AT5G11180;AT5G48410	1.7194		135	GO:0044613	nuclear_pore_central_transport_channel	3	1	0.3239	AT1G24310	2.3744
136	GO:0043902	positive_regulation_of_multi-organism_process	37	9	0.02876	AT1G07745;AT1G73805;AT2G38220;AT2G42260;AT3G22235;AT3G57860;AT4G24970;AT5G03160;AT5G18610	1.73267		136	GO:0004536	deoxyribonuclease_activity	60	12	0.05851	AT1G07745;AT1G08260;AT1G11190;AT2G30340;AT2G41460;AT3G10010;AT3G32920;AT4G21590;AT5G01310;AT5G20850;AT5G26680;AT5G41150	1.42464		136	GO:0044853	plasma_membrane_raft	3	1	0.3239	AT5G64870	2.3744
137	GO:0036294	cellular_response_to_decreased_oxygen_levels	43	10	0.02929	AT1G05880;AT1G23160;AT1G53610;AT2G26560;AT3G24715;AT3G60286;AT4G31940;AT5G13320;AT5G57220;AT5G57510	1.65656		137	GO:0022838	substrate-specific_channel_activity	176	29	0.06014	AT1G05200;AT1G12480;AT1G17810;AT1G57610;AT1G80760;AT2G21030;AT2G24710;AT2G24755;AT2G29120;AT2G34390;AT2G43950;AT2G46430;AT3G17700;AT3G18282;AT4G00290;AT4G18160;AT4G18290;AT4G35290;AT5G10490;AT5G11180;AT5G14870;AT5G33280;AT5G41330;AT5G42610;AT5G46240;AT5G46370;AT5G48410;AT5G55630;AT5G60660	1.17371		137	GO:0045121	membrane_raft	3	1	0.3239	AT5G64870	2.3744
138	GO:0071453	cellular_response_to_oxygen_levels	43	10	0.02929	AT1G05880;AT1G23160;AT1G53610;AT2G26560;AT3G24715;AT3G60286;AT4G31940;AT5G13320;AT5G57220;AT5G57510	1.65656		138	GO:0003997	acyl-CoA_oxidase_activity	8	3	0.06434	AT2G35690;AT3G06690;AT3G61710	2.6712		138	GO:0045240	dihydrolipoyl_dehydrogenase_complex	3	1	0.3239	AT5G65750	2.3744
139	GO:0071395	cellular_response_to_jasmonic_acid_stimulus	120	22	0.02934	AT1G01560;AT1G17380;AT1G19640;AT1G25540;AT1G30135;AT1G52890;AT1G56650;AT1G66350;AT1G66390;AT2G32800;AT2G46370;AT3G15356;AT3G52400;AT3G59790;AT4G18780;AT4G26120;AT5G13220;AT5G17490;AT5G20960;AT5G41315;AT5G64810;AT5G67300	1.30592		139	GO:0017070	U6_snRNA_binding	8	3	0.06434	AT4G38780;AT5G07060;AT5G49190	2.6712		139	GO:0045252	oxoglutarate_dehydrogenase_complex	3	1	0.3239	AT5G65750	2.3744
140	GO:0035670	plant-type_ovary_development	74	15	0.02941	AT1G24260;AT1G32240;AT1G51170;AT1G77300;AT3G50330;AT3G55200;AT3G55400;AT3G59790;AT3G61120;AT4G09960;AT5G21030;AT5G21150;AT5G41410;AT5G42630;AT5G62230	1.44389		140	GO:0016301	kinase_activity	1805	242	0.06834	AT1G01560;AT1G02090;AT1G05100;AT1G06030;AT1G06957;AT1G07560;AT1G08730;AT1G09000;AT1G09450;AT1G09600;AT1G10710;AT1G11300;AT1G11390;AT1G11410;AT1G12430;AT1G12970;AT1G14750;AT1G16110;AT1G16160;AT1G16330;AT1G16440;AT1G17255;AT1G19390;AT1G21210;AT1G23700;AT1G26150;AT1G26970;AT1G29730;AT1G32320;AT1G33260;AT1G33770;AT1G48260;AT1G48480;AT1G48490;AT1G51170;AT1G51620;AT1G51820;AT1G51860;AT1G51890;AT1G52290…	0.955023		140	GO:0071007	U2-type_catalytic_step_2_spliceosome	3	1	0.3239	AT5G07060	2.3744
141	GO:0006974	cellular_response_to_DNA_damage_stimulus	413	63	0.02961	AT1G03180;AT1G07370;AT1G07745;AT1G08260;AT1G08600;AT1G14750;AT1G18100;AT1G19480;AT1G31360;AT1G50840;AT1G51330;AT1G61410;AT1G64010;AT1G64020;AT1G70660;AT1G73910;AT1G77320;AT1G80850;AT2G21800;AT2G22260;AT2G30340;AT2G31870;AT2G32410;AT2G40550;AT2G41460;AT3G05480;AT3G07800;AT3G10010;AT3G12380;AT3G19210;AT3G20475;AT3G20540;AT3G23580;AT3G25495;AT3G30730;AT3G32920;AT3G50360;AT3G51690;AT4G10710;AT4G18470…	1.08659		141	GO:0019199	transmembrane_receptor_protein_kinase_activity	136	23	0.06858	AT1G12430;AT1G26150;AT1G52290;AT1G52310;AT1G70450;AT1G70460;AT1G71830;AT2G01950;AT2G13800;AT2G23770;AT3G09240;AT3G24400;AT3G25560;AT3G45420;AT4G18640;AT4G30520;AT5G06820;AT5G18610;AT5G38280;AT5G46330;AT5G46570;AT5G59010;AT5G59670	1.20466		141	GO:0098857	membrane_microdomain	3	1	0.3239	AT5G64870	2.3744
142	GO:0043405	regulation_of_MAP_kinase_activity	26	7	0.03063	AT1G09000;AT1G10710;AT1G32320;AT3G21220;AT3G23610;AT3G62220;AT4G26070	1.91779		142	GO:0043531	ADP_binding	229	36	0.07085	AT1G12220;AT1G15890;AT1G17610;AT1G56470;AT1G58390;AT1G58807;AT1G59620;AT1G63730;AT1G63740;AT1G65850;AT1G72860;AT1G72890;AT1G72930;AT1G72960;AT2G02450;AT3G04210;AT3G15700;AT4G10780;AT4G12020;AT4G16857;AT4G16900;AT4G16940;AT4G19060;AT5G18350;AT5G18370;AT5G36930;AT5G38344;AT5G40090;AT5G40100;AT5G41550;AT5G45200;AT5G45210;AT5G46510;AT5G47250;AT5G48620;ATCG00800	1.11981		142	GO:1990752	microtubule_end	3	1	0.3239	AT3G28155	2.3744
143	GO:0043408	regulation_of_MAPK_cascade	26	7	0.03063	AT1G09000;AT1G10710;AT1G32320;AT3G21220;AT3G23610;AT3G62220;AT4G26070	1.91779		143	GO:0016757	transferase_activity,_transferring_glycosyl_groups	761	107	0.07235	AT1G01570;AT1G02720;AT1G05280;AT1G05590;AT1G05680;AT1G06490;AT1G10710;AT1G11730;AT1G19300;AT1G19360;AT1G19710;AT1G24570;AT1G30530;AT1G53100;AT1G55850;AT1G61240;AT1G63450;AT1G73880;AT1G74000;AT1G74720;AT1G75110;AT1G75420;AT2G11810;AT2G16890;AT2G25260;AT2G25540;AT2G29525;AT2G29660;AT2G29710;AT2G29750;AT2G30150;AT2G32530;AT2G32540;AT2G32610;AT2G35510;AT2G36750;AT2G36770;AT2G36780;AT2G36792;AT2G36800…	1.00156		143	GO:0055028	cortical_microtubule	24	4	0.3371	AT1G24764;AT1G77460;AT5G17410;AT5G51600	1.1872
144	GO:0048544	recognition_of_pollen	68	14	0.03065	AT1G10180;AT1G11300;AT1G11410;AT1G12430;AT1G21170;AT1G47560;AT1G61380;AT1G61400;AT1G61420;AT1G61550;AT2G19130;AT4G27290;AT4G27300;AT5G24080	1.46654		144	GO:0004386	helicase_activity	237	37	0.07358	AT1G01040;AT1G03180;AT1G08193;AT1G08600;AT1G11100;AT1G30660;AT1G31360;AT1G44900;AT1G48650;AT1G61140;AT1G63250;AT2G21450;AT2G40700;AT2G44980;AT3G02060;AT3G06010;AT3G06480;AT3G09375;AT3G09720;AT3G16840;AT3G19210;AT3G26560;AT3G30730;AT3G42670;AT3G43920;AT3G51610;AT3G51690;AT4G15570;AT4G15850;AT4G34550;AT5G05130;AT5G05490;AT5G19210;AT5G20320;AT5G20830;AT5G49010;AT5G66750	1.11206		144	GO:0098573	intrinsic_component_of_mitochondrial_membrane	39	6	0.3409	AT1G06540;AT2G29990;AT3G20040;AT3G63150;AT4G16160;AT4G39370	1.09588
145	GO:0044763	single-organism_cellular_process	8083	1018	0.03118	AT1G01040;AT1G01120;AT1G01380;AT1G01480;AT1G01560;AT1G01590;AT1G02090;AT1G02390;AT1G02400;AT1G02430;AT1G02860;AT1G02920;AT1G02940;AT1G02950;AT1G03010;AT1G03120;AT1G03180;AT1G04477;AT1G04770;AT1G04980;AT1G05160;AT1G05200;AT1G05250;AT1G05680;AT1G06030;AT1G06120;AT1G06490;AT1G06520;AT1G07000;AT1G07370;AT1G07380;AT1G07390;AT1G07690;AT1G07745;AT1G08260;AT1G08270;AT1G08420;AT1G08630;AT1G08730;AT1G09000…	0.897121		145	GO:0005261	cation_channel_activity	69	13	0.0751	AT1G05200;AT1G57610;AT2G46430;AT3G17700;AT3G18282;AT4G18160;AT4G18290;AT5G14870;AT5G41330;AT5G42610;AT5G46240;AT5G46370;AT5G55630	1.34205		145	GO:0016602	CCAAT-binding_factor_complex	17	3	0.3459	AT3G48590;AT5G12840;AT5G38140	1.25704
146	GO:0009809	lignin_biosynthetic_process	101	19	0.03221	AT1G24735;AT1G61810;AT1G61820;AT1G66800;AT1G74550;AT2G21890;AT2G23910;AT2G28671;AT2G29130;AT2G38080;AT2G46770;AT3G16340;AT4G26220;AT4G34230;AT4G37970;AT4G39410;AT5G04330;AT5G60020;AT5G66390	1.34001		146	GO:0004348	glucosylceramidase_activity	4	2	0.0763	AT3G24180;AT5G49900	3.56161		146	GO:0019773	proteasome_core_complex,_alpha-subunit_complex	17	3	0.3459	AT1G47250;AT1G53860;AT3G51260	1.25704
147	GO:0006575	cellular_modified_amino_acid_metabolic_process	135	24	0.03297	AT1G02920;AT1G02940;AT1G02950;AT1G53680;AT1G59670;AT1G69920;AT1G78320;AT2G02380;AT2G02930;AT2G21890;AT2G24580;AT2G29420;AT2G29440;AT2G29450;AT2G29470;AT2G29490;AT2G43080;AT3G28480;AT3G51260;AT4G17360;AT4G29890;AT4G30000;AT5G36270;AT5G66060	1.26635		147	GO:0004748	ribonucleoside-diphosphate_reductase_activity,_thioredoxin_disulfide_as_acceptor	4	2	0.0763	AT3G23580;AT5G40942	3.56161		147	GO:0044464	cell_part	24427	2995	0.3482	AT1G01040;AT1G01120;AT1G01150;AT1G01210;AT1G01355;AT1G01380;AT1G01480;AT1G01520;AT1G01560;AT1G01570;AT1G01590;AT1G01660;AT1G01980;AT1G02020;AT1G02030;AT1G02060;AT1G02080;AT1G02090;AT1G02160;AT1G02390;AT1G02400;AT1G02405;AT1G02430;AT1G02575;AT1G02630;AT1G02680;AT1G02720;AT1G02860;AT1G02920;AT1G02940;AT1G02950;AT1G02990;AT1G03010;AT1G03106;AT1G03120;AT1G03180;AT1G03370;AT1G03540;AT1G03550;AT1G03700…	0.873379
148	GO:0045338	farnesyl_diphosphate_metabolic_process	21	6	0.03358	AT2G18640;AT3G14530;AT3G32040;AT4G13280;AT4G13300;AT4G34650	2.0352		148	GO:0008176	tRNA_(guanine-N7-)-methyltransferase_activity	4	2	0.0763	AT5G24840;AT5G24850	3.56161		148	GO:0000815	ESCRT_III_complex	10	2	0.3508	AT5G09260;AT5G44560	1.42464
149	GO:0009625	response_to_insect	38	9	0.03378	AT1G16400;AT1G16410;AT1G52400;AT1G74080;AT3G26830;AT4G16740;AT4G26120;AT5G07690;AT5G24770	1.68708		149	GO:0008296	3'-5'-exodeoxyribonuclease_activity	4	2	0.0763	AT1G08260;AT2G41460	3.56161		149	GO:0005688	U6_snRNP	10	2	0.3508	AT1G65700;AT1G65710	1.42464
150	GO:0031056	regulation_of_histone_modification	38	9	0.03378	AT1G70000;AT1G77300;AT2G02820;AT3G24140;AT4G04260;AT4G18470;AT5G22010;AT5G57380;AT5G66750	1.68708		150	GO:0016165	linoleate_13S-lipoxygenase_activity	4	2	0.0763	AT1G72520;AT3G45140	3.56161		150	GO:0016363	nuclear_matrix	10	2	0.3508	AT1G72560;AT2G35510	1.42464
151	GO:0007062	sister_chromatid_cohesion	44	10	0.03394	AT1G11060;AT1G54040;AT2G16900;AT2G20950;AT2G40550;AT2G44580;AT4G35110;AT5G05490;AT5G15540;AT5G51330	1.61891		151	GO:0016630	protochlorophyllide_reductase_activity	4	2	0.0763	AT4G27470;AT5G54190	3.56161		151	GO:0005623	cell	24437	2996	0.3531	AT1G01040;AT1G01120;AT1G01150;AT1G01210;AT1G01355;AT1G01380;AT1G01480;AT1G01520;AT1G01560;AT1G01570;AT1G01590;AT1G01660;AT1G01980;AT1G02020;AT1G02030;AT1G02060;AT1G02080;AT1G02090;AT1G02160;AT1G02390;AT1G02400;AT1G02405;AT1G02430;AT1G02575;AT1G02630;AT1G02680;AT1G02720;AT1G02860;AT1G02920;AT1G02940;AT1G02950;AT1G02990;AT1G03010;AT1G03106;AT1G03120;AT1G03180;AT1G03370;AT1G03540;AT1G03550;AT1G03700…	0.873313
152	GO:0010444	guard_mother_cell_differentiation	11	4	0.03472	AT1G12860;AT2G02820;AT3G24140;AT3G54180	2.59026		152	GO:0016728	oxidoreductase_activity,_acting_on_CH_or_CH2_groups,_disulfide_as_acceptor	4	2	0.0763	AT3G23580;AT5G40942	3.56161		152	GO:0005881	cytoplasmic_microtubule	25	4	0.3663	AT1G24764;AT1G77460;AT5G17410;AT5G51600	1.13971
153	GO:0010452	histone_H3-K36_methylation	11	4	0.03472	AT1G77300;AT2G03500;AT3G20810;AT4G08225	2.59026		153	GO:0017040	ceramidase_activity	4	2	0.0763	AT1G07380;AT5G58980	3.56161		153	GO:0009501	amyloplast	18	3	0.3811	AT1G74000;AT3G20440;AT4G18240	1.1872
154	GO:0031057	negative_regulation_of_histone_modification	11	4	0.03472	AT3G24140;AT4G04260;AT4G18470;AT5G66750	2.59026		154	GO:0030620	U2_snRNA_binding	4	2	0.0763	AT4G38780;AT5G49190	3.56161		154	GO:0044450	microtubule_organizing_center_part	18	3	0.3811	AT3G53760;AT5G08390;AT5G17410	1.1872
155	GO:0009808	lignin_metabolic_process	129	23	0.03519	AT1G05250;AT1G24735;AT1G33800;AT1G61810;AT1G61820;AT1G66800;AT1G74550;AT2G21890;AT2G23910;AT2G28671;AT2G29130;AT2G38080;AT2G40370;AT2G46770;AT3G16340;AT4G19370;AT4G26220;AT4G34230;AT4G37970;AT4G39410;AT5G04330;AT5G60020;AT5G66390	1.27003		155	GO:0042781	3'-tRNA_processing_endoribonuclease_activity	4	2	0.0763	AT1G52160;AT1G74700	3.56161		155	GO:0045263	proton-transporting_ATP_synthase_complex,_coupling_factor_F(o)	18	3	0.3811	AT2G07699;AT3G18282;AT4G26220	1.1872
156	GO:0071446	cellular_response_to_salicylic_acid_stimulus	102	19	0.03526	AT1G01560;AT1G23160;AT1G66350;AT2G32800;AT3G22235;AT3G52400;AT4G03470;AT4G03505;AT4G16857;AT4G16900;AT4G16940;AT4G16957;AT4G18780;AT4G26120;AT5G13320;AT5G17490;AT5G22570;AT5G48620;AT5G67300	1.32687		156	GO:0046577	long-chain-alcohol_oxidase_activity	4	2	0.0763	AT1G03990;AT4G19380	3.56161		156	GO:0008180	COP9_signalosome	11	2	0.397	AT1G02090;AT1G22920	1.29513
157	GO:0030244	cellulose_biosynthetic_process	63	13	0.03579	AT1G55850;AT1G77460;AT2G25540;AT2G32530;AT2G32540;AT2G32610;AT3G12060;AT3G57420;AT4G15320;AT4G18780;AT4G24010;AT5G01360;AT5G16510	1.46987		157	GO:0061731	ribonucleoside-diphosphate_reductase_activity	4	2	0.0763	AT3G23580;AT5G40942	3.56161		157	GO:0009513	etioplast	11	2	0.397	AT3G14530;AT3G32040	1.29513
158	GO:0070592	cell_wall_polysaccharide_biosynthetic_process	63	13	0.03579	AT1G09600;AT1G19300;AT1G33800;AT1G64440;AT1G77460;AT2G34410;AT3G01040;AT3G18660;AT3G18670;AT3G57420;AT4G33330;AT5G01360;AT5G61840	1.46987		158	GO:0070990	snRNP_binding	4	2	0.0763	AT1G17070;AT2G42330	3.56161		158	GO:0009533	chloroplast_stromal_thylakoid	11	2	0.397	AT4G18160;AT5G46370	1.29513
159	GO:0022402	cell_cycle_process	485	72	0.03644	AT1G01040;AT1G01560;AT1G03180;AT1G07745;AT1G09450;AT1G10710;AT1G11060;AT1G14750;AT1G22275;AT1G22920;AT1G27920;AT1G28560;AT1G47200;AT1G53490;AT1G54040;AT1G55850;AT1G60460;AT1G77320;AT1G77390;AT2G01200;AT2G02820;AT2G04660;AT2G16140;AT2G16900;AT2G20950;AT2G21800;AT2G25540;AT2G32410;AT2G32530;AT2G32540;AT2G32610;AT2G34780;AT2G38220;AT2G39090;AT2G40550;AT2G42260;AT2G44580;AT3G05480;AT3G19210;AT3G20475…	1.05747		159	GO:0080118	brassinosteroid_sulfotransferase_activity	4	2	0.0763	AT1G13420;AT2G03760	3.56161		159	GO:0010445	nuclear_dicing_body	11	2	0.397	AT1G01040;AT5G20830	1.29513
160	GO:0042762	regulation_of_sulfur_metabolic_process	27	7	0.03717	AT1G80360;AT3G20860;AT3G21220;AT5G07690;AT5G41580;AT5G57740;AT5G58550	1.84676		160	GO:0097243	flavonoid_binding	4	2	0.0763	AT1G02920;AT2G02930	3.56161		160	GO:0071782	endoplasmic_reticulum_tubular_network	11	2	0.397	AT2G21040;AT2G23640	1.29513
161	GO:0001666	response_to_hypoxia	96	18	0.03745	AT1G05880;AT1G23160;AT1G53610;AT2G26560;AT2G34390;AT3G09375;AT3G24715;AT3G60286;AT4G26120;AT4G31940;AT4G38780;AT5G13320;AT5G15120;AT5G20830;AT5G49190;AT5G57220;AT5G57380;AT5G57510	1.3356		161	GO:1990446	U1_snRNP_binding	4	2	0.0763	AT1G17070;AT2G42330	3.56161		161	GO:0098827	endoplasmic_reticulum_subcompartment	11	2	0.397	AT2G21040;AT2G23640	1.29513
162	GO:0048285	organelle_fission	345	53	0.03838	AT1G01560;AT1G03180;AT1G07745;AT1G09450;AT1G10710;AT1G11060;AT1G14750;AT1G22275;AT1G27920;AT1G47200;AT1G47750;AT1G53490;AT1G54040;AT1G60460;AT1G77320;AT1G77390;AT2G04660;AT2G14120;AT2G16900;AT2G19950;AT2G20950;AT2G21800;AT2G32410;AT2G38220;AT2G39090;AT2G40550;AT2G42260;AT2G44580;AT3G19210;AT3G20475;AT3G25980;AT3G28155;AT3G53760;AT3G57860;AT3G61120;AT3G63480;AT4G05190;AT4G11920;AT4G33270;AT4G35110…	1.09429		162	GO:2001147	camalexin_binding	4	2	0.0763	AT1G02920;AT2G02930	3.56161		162	GO:0005658	alpha_DNA_polymerase:primase_complex	4	1	0.4066	AT5G67100	1.7808
163	GO:0048438	floral_whorl_development	236	38	0.03889	AT1G06170;AT1G12820;AT1G13400;AT1G15330;AT1G17980;AT1G24260;AT1G32240;AT1G51170;AT1G65620;AT1G68480;AT1G70510;AT1G72520;AT1G77300;AT2G16910;AT2G17950;AT2G21060;AT2G46770;AT3G49670;AT3G50330;AT3G55200;AT3G55400;AT3G58980;AT3G59790;AT3G61120;AT4G05190;AT4G09960;AT4G36260;AT5G02030;AT5G09750;AT5G14070;AT5G21030;AT5G21150;AT5G41410;AT5G42630;AT5G50260;AT5G50570;AT5G62230;AT5G65700	1.14696		163	GO:2001227	quercitrin_binding	4	2	0.0763	AT1G02920;AT2G02930	3.56161		163	GO:0005853	eukaryotic_translation_elongation_factor_1_complex	4	1	0.4066	AT5G12110	1.7808
164	GO:0006874	cellular_calcium_ion_homeostasis	45	10	0.03908	AT1G05200;AT2G24710;AT2G24755;AT2G29120;AT3G51860;AT4G35290;AT5G01490;AT5G11180;AT5G14870;AT5G48410	1.58294		164	GO:0022836	gated_channel_activity	110	19	0.07739	AT1G05200;AT1G12480;AT2G24710;AT2G24755;AT2G29120;AT2G46430;AT3G17700;AT4G00290;AT4G18160;AT4G18290;AT4G35290;AT5G11180;AT5G14870;AT5G33280;AT5G41330;AT5G46240;AT5G46370;AT5G48410;AT5G55630	1.23037		164	GO:0033061	DNA_recombinase_mediator_complex	4	1	0.4066	AT1G07745	1.7808
165	GO:0019219	regulation_of_nucleobase-containing_compound_metabolic_process	3020	394	0.04008	AT1G01210;AT1G01380;AT1G01520;AT1G02030;AT1G02680;AT1G03790;AT1G04007;AT1G06170;AT1G06450;AT1G07370;AT1G07540;AT1G07705;AT1G08290;AT1G08600;AT1G09030;AT1G11100;AT1G12860;AT1G12890;AT1G14687;AT1G15580;AT1G15790;AT1G16070;AT1G16640;AT1G16910;AT1G17070;AT1G17380;AT1G18750;AT1G19480;AT1G20065;AT1G21200;AT1G21340;AT1G22490;AT1G22985;AT1G24210;AT1G24260;AT1G24590;AT1G25540;AT1G26680;AT1G26790;AT1G28370…	0.92932		165	GO:0004520	endodeoxyribonuclease_activity	50	10	0.0797	AT1G07745;AT1G11190;AT2G30340;AT2G41460;AT3G10010;AT3G32920;AT4G21590;AT5G20850;AT5G26680;AT5G41150	1.42464		165	GO:0033063	Rad51B-Rad51C-Rad51D-XRCC2_complex	4	1	0.4066	AT1G07745	1.7808
166	GO:0007131	reciprocal_meiotic_recombination	64	13	0.04014	AT1G07745;AT1G14750;AT1G22275;AT1G53490;AT1G60460;AT1G77320;AT2G32410;AT3G20475;AT5G20850;AT5G22010;AT5G41150;AT5G51330;AT5G52290	1.4469		166	GO:0004629	phospholipase_C_activity	14	4	0.08273	AT3G47220;AT3G55940;AT5G58670;AT5G58690	2.0352		166	GO:0035032	phosphatidylinositol_3-kinase_complex,_class_III	4	1	0.4066	AT3G61710	1.7808
167	GO:0035825	reciprocal_DNA_recombination	64	13	0.04014	AT1G07745;AT1G14750;AT1G22275;AT1G53490;AT1G60460;AT1G77320;AT2G32410;AT3G20475;AT5G20850;AT5G22010;AT5G41150;AT5G51330;AT5G52290	1.4469		167	GO:0004747	ribokinase_activity	14	4	0.08273	AT1G06030;AT2G39590;AT3G59480;AT4G28706	2.0352		167	GO:0035145	exon-exon_junction_complex	4	1	0.4066	AT3G09375	1.7808
168	GO:0006409	tRNA_export_from_nucleus	3	2	0.04018	AT1G63810;AT1G72560	4.74881		168	GO:0008061	chitin_binding	26	6	0.09063	AT1G56680;AT2G23770;AT2G43580;AT3G12500;AT4G19810;AT4G19820	1.64382		168	GO:0042765	GPI-anchor_transamidase_complex	4	1	0.4066	AT3G07180	1.7808
169	GO:0010528	regulation_of_transposition	3	2	0.04018	AT5G21030;AT5G21150	4.74881		169	GO:0016811	hydrolase_activity,_acting_on_carbon-nitrogen_(but_not_peptide)_bonds,_in_linear...	85	15	0.09334	AT1G07380;AT1G44180;AT1G44542;AT2G22570;AT2G44420;AT3G44660;AT4G17360;AT4G34880;AT4G35220;AT4G37553;AT5G12040;AT5G49570;AT5G58980;AT5G61070;AT5G64440	1.25704		169	GO:0005819	spindle	113	15	0.4093	AT1G24764;AT1G27920;AT1G31810;AT1G54040;AT2G04660;AT2G37420;AT3G25980;AT3G28155;AT3G43610;AT3G51260;AT3G53760;AT4G05190;AT5G17410;AT5G48520;AT5G62240	0.945559
170	GO:0010529	negative_regulation_of_transposition	3	2	0.04018	AT5G21030;AT5G21150	4.74881		170	GO:0005249	voltage-gated_potassium_channel_activity	45	9	0.09343	AT2G46430;AT3G17700;AT4G18160;AT4G18290;AT5G14870;AT5G41330;AT5G46240;AT5G46370;AT5G55630	1.42464		170	GO:0055029	nuclear_DNA-directed_RNA_polymerase_complex	113	15	0.4093	AT1G02680;AT1G61700;AT1G66750;AT1G73690;AT3G07530;AT3G10070;AT3G18090;AT3G19040;AT3G49250;AT3G57660;AT4G08225;AT4G20340;AT5G27620;AT5G60040;AT5G67100	0.945559
171	GO:0015790	UDP-xylose_transport	3	2	0.04018	AT2G28315;AT2G30460	4.74881		171	GO:0030246	carbohydrate_binding	399	58	0.09674	AT1G09880;AT1G11300;AT1G11410;AT1G11915;AT1G12430;AT1G16110;AT1G16160;AT1G16905;AT1G19390;AT1G21210;AT1G33870;AT1G51430;AT1G52060;AT1G52310;AT1G56250;AT1G59510;AT1G60110;AT1G61380;AT1G61400;AT1G61420;AT1G61550;AT1G63090;AT1G66940;AT1G74000;AT1G78860;AT1G79670;AT2G02350;AT2G19130;AT2G22620;AT2G25410;AT2G25980;AT2G37710;AT2G39050;AT2G43690;AT3G08870;AT3G15356;AT3G16410;AT3G20040;AT3G45420;AT3G52180…	1.03545		171	GO:0005681	spliceosomal_complex	153	20	0.4115	AT1G09230;AT1G17070;AT1G49590;AT1G65700;AT1G77170;AT1G79580;AT2G24590;AT2G38770;AT2G42330;AT2G42510;AT2G46200;AT3G09375;AT3G26560;AT3G54230;AT4G02430;AT4G38780;AT5G06160;AT5G07060;AT5G42820;AT5G49190	0.931139
172	GO:0019441	tryptophan_catabolic_process_to_kynurenine	3	2	0.04018	AT1G44542;AT4G35220	4.74881		172	GO:0030554	adenyl_nucleotide_binding	2968	386	0.1006	AT1G01040;AT1G01560;AT1G03180;AT1G05100;AT1G06030;AT1G06957;AT1G07560;AT1G07745;AT1G08193;AT1G08270;AT1G08600;AT1G08730;AT1G09000;AT1G09450;AT1G09600;AT1G10680;AT1G11100;AT1G11300;AT1G11410;AT1G12220;AT1G12430;AT1G13180;AT1G14460;AT1G15890;AT1G16110;AT1G16160;AT1G16440;AT1G17255;AT1G17610;AT1G17840;AT1G17980;AT1G18550;AT1G19390;AT1G20060;AT1G20480;AT1G21210;AT1G21650;AT1G23100;AT1G23700;AT1G26150…	0.926402		172	GO:0044430	cytoskeletal_part	364	46	0.4301	AT1G01560;AT1G08730;AT1G12430;AT1G13180;AT1G18550;AT1G20060;AT1G24764;AT1G27920;AT1G30825;AT1G31810;AT1G52240;AT1G54040;AT1G64500;AT1G77460;AT1G78430;AT2G01750;AT2G04660;AT2G07170;AT2G16140;AT2G37420;AT3G02930;AT3G16060;AT3G25980;AT3G28155;AT3G43610;AT3G44050;AT3G44730;AT3G51260;AT3G53760;AT3G54870;AT3G59790;AT3G63480;AT4G05190;AT4G05835;AT4G09245;AT4G14147;AT4G27595;AT4G28710;AT5G08390;AT5G17410…	0.900186
173	GO:0031061	negative_regulation_of_histone_methylation	3	2	0.04018	AT3G24140;AT4G18470	4.74881		173	GO:0030145	manganese_ion_binding	59	11	0.10207	AT1G17890;AT1G72610;AT1G74830;AT3G05930;AT3G62020;AT4G30910;AT5G26700;AT5G38930;AT5G39100;AT5G39120;AT5G54260	1.32806		173	GO:0009527	plastid_outer_membrane	59	8	0.4356	AT2G11810;AT2G43950;AT2G47070;AT4G09080;AT4G12490;AT4G16160;AT4G36650;AT5G54190	0.965859
174	GO:0033119	negative_regulation_of_RNA_splicing	3	2	0.04018	AT1G11100;AT1G61140	4.74881		174	GO:0016778	diphosphotransferase_activity	15	4	0.1023	AT1G16440;AT2G42910;AT3G17470;AT4G30000	1.89952		174	GO:0009707	chloroplast_outer_membrane	59	8	0.4356	AT2G11810;AT2G43950;AT2G47070;AT4G09080;AT4G12490;AT4G16160;AT4G36650;AT5G54190	0.965859
175	GO:0045827	negative_regulation_of_isoprenoid_metabolic_process	3	2	0.04018	AT3G04445;AT3G26790	4.74881		175	GO:0004197	cysteine-type_endopeptidase_activity	46	9	0.10415	AT1G09850;AT1G09985;AT1G32850;AT1G54040;AT1G62710;AT1G79330;AT4G01610;AT4G36880;AT5G50260	1.39367		175	GO:0005615	extracellular_space	132	17	0.4495	AT1G05065;AT1G09850;AT1G47710;AT1G51330;AT1G64010;AT1G64020;AT1G68795;AT2G31081;AT2G31085;AT2G43580;AT3G25905;AT4G01610;AT4G36880;AT5G09805;AT5G50260;AT5G59305;AT5G64800	0.917383
176	GO:0048025	negative_regulation_of_mRNA_splicing,_via_spliceosome	3	2	0.04018	AT1G11100;AT1G61140	4.74881		176	GO:0022843	voltage-gated_cation_channel_activity	46	9	0.10415	AT2G46430;AT3G17700;AT4G18160;AT4G18290;AT5G14870;AT5G41330;AT5G46240;AT5G46370;AT5G55630	1.39367		176	GO:0000159	protein_phosphatase_type_2A_complex	20	3	0.4499	AT1G13460;AT1G48870;AT5G25510	1.06848
177	GO:0048838	release_of_seed_from_dormancy	3	2	0.04018	AT2G29090;AT4G19230	4.74881		177	GO:0004872	receptor_activity	289	43	0.10455	AT1G05200;AT1G12220;AT1G12430;AT1G17255;AT1G26150;AT1G52290;AT1G52310;AT1G70450;AT1G70460;AT1G71830;AT1G80080;AT2G01950;AT2G13800;AT2G23770;AT2G24710;AT2G24755;AT2G29120;AT2G40710;AT3G09240;AT3G24400;AT3G25560;AT3G45420;AT4G10780;AT4G14610;AT4G18290;AT4G18640;AT4G23515;AT4G30520;AT4G35290;AT5G06820;AT5G10680;AT5G11180;AT5G18610;AT5G38280;AT5G42730;AT5G45220;AT5G46240;AT5G46330;AT5G46570;AT5G48410…	1.05986		177	GO:0031312	extrinsic_component_of_organelle_membrane	20	3	0.4499	AT3G24200;AT3G55120;AT5G42800	1.06848
178	GO:0050686	negative_regulation_of_mRNA_processing	3	2	0.04018	AT1G11100;AT1G61140	4.74881		178	GO:0060089	molecular_transducer_activity	289	43	0.10455	AT1G05200;AT1G12220;AT1G12430;AT1G17255;AT1G26150;AT1G52290;AT1G52310;AT1G70450;AT1G70460;AT1G71830;AT1G80080;AT2G01950;AT2G13800;AT2G23770;AT2G24710;AT2G24755;AT2G29120;AT2G40710;AT3G09240;AT3G24400;AT3G25560;AT3G45420;AT4G10780;AT4G14610;AT4G18290;AT4G18640;AT4G23515;AT4G30520;AT4G35290;AT5G06820;AT5G10680;AT5G11180;AT5G18610;AT5G38280;AT5G42730;AT5G45220;AT5G46240;AT5G46330;AT5G46570;AT5G48410…	1.05986		178	GO:0070603	SWI/SNF_superfamily-type_complex	20	3	0.4499	AT1G73910;AT3G12380;AT5G43500	1.06848
179	GO:0051031	tRNA_transport	3	2	0.04018	AT1G63810;AT1G72560	4.74881		179	GO:0004525	ribonuclease_III_activity	21	5	0.10592	AT1G01040;AT3G43920;AT4G15417;AT5G20320;AT5G20830	1.696		179	GO:0032592	integral_component_of_mitochondrial_membrane	36	5	0.4545	AT1G06540;AT3G20040;AT3G63150;AT4G16160;AT4G39370	0.989335
180	GO:0051195	negative_regulation_of_cofactor_metabolic_process	3	2	0.04018	AT1G31480;AT4G11910	4.74881		180	GO:0016843	amine-lyase_activity	21	5	0.10592	AT1G74000;AT2G41300;AT3G51430;AT3G57030;AT3G59530	1.696		180	GO:0000428	DNA-directed_RNA_polymerase_complex	125	16	0.4636	AT1G02680;AT1G61700;AT1G66750;AT1G73690;AT3G07530;AT3G10070;AT3G18090;AT3G19040;AT3G49250;AT3G57660;AT4G08225;AT4G20340;AT5G27620;AT5G60040;AT5G67100;ATMG00110	0.911771
181	GO:0051214	RNA_virus_induced_gene_silencing	3	2	0.04018	AT3G43920;AT5G20320	4.74881		181	GO:0032296	double-stranded_RNA-specific_ribonuclease_activity	21	5	0.10592	AT1G01040;AT3G43920;AT4G15417;AT5G20320;AT5G20830	1.696		181	GO:0030880	RNA_polymerase_complex	125	16	0.4636	AT1G02680;AT1G61700;AT1G66750;AT1G73690;AT3G07530;AT3G10070;AT3G18090;AT3G19040;AT3G49250;AT3G57660;AT4G08225;AT4G20340;AT5G27620;AT5G60040;AT5G67100;ATMG00110	0.911771
182	GO:0051569	regulation_of_histone_H3-K4_methylation	3	2	0.04018	AT4G18470;AT5G57380	4.74881		182	GO:0045551	cinnamyl-alcohol_dehydrogenase_activity	21	5	0.10592	AT1G66800;AT2G21890;AT4G27250;AT4G34230;AT4G37970	1.696		182	GO:0000124	SAGA_complex	5	1	0.4792	AT3G10070	1.42464
183	GO:0070189	kynurenine_metabolic_process	3	2	0.04018	AT1G44542;AT4G35220	4.74881		183	GO:0072341	modified_amino_acid_binding	21	5	0.10592	AT1G02920;AT2G02930;AT2G29440;AT2G29450;AT5G36270	1.696		183	GO:0000811	GINS_complex	5	1	0.4792	AT5G49010	1.42464
184	GO:0071431	tRNA-containing_ribonucleoprotein_complex_export_from_nucleus	3	2	0.04018	AT1G63810;AT1G72560	4.74881		184	GO:0032559	adenyl_ribonucleotide_binding	2965	385	0.10734	AT1G01040;AT1G01560;AT1G03180;AT1G05100;AT1G06030;AT1G06957;AT1G07560;AT1G07745;AT1G08193;AT1G08270;AT1G08600;AT1G08730;AT1G09000;AT1G09450;AT1G09600;AT1G10680;AT1G11100;AT1G11300;AT1G11410;AT1G12220;AT1G12430;AT1G13180;AT1G14460;AT1G15890;AT1G16110;AT1G16160;AT1G16440;AT1G17255;AT1G17610;AT1G17840;AT1G17980;AT1G18550;AT1G19390;AT1G20060;AT1G20480;AT1G21210;AT1G21650;AT1G23100;AT1G23700;AT1G26150…	0.924936		184	GO:0000814	ESCRT_II_complex	5	1	0.4792	AT4G27040	1.42464
185	GO:0090306	spindle_assembly_involved_in_meiosis	3	2	0.04018	AT4G05190;AT5G19400	4.74881		185	GO:0016773	phosphotransferase_activity,_alcohol_group_as_acceptor	1557	207	0.10923	AT1G01560;AT1G02090;AT1G05100;AT1G06030;AT1G06957;AT1G07560;AT1G08730;AT1G09000;AT1G09450;AT1G09600;AT1G11300;AT1G11410;AT1G12430;AT1G12970;AT1G14750;AT1G16110;AT1G16160;AT1G16330;AT1G16440;AT1G17255;AT1G19390;AT1G21210;AT1G23700;AT1G26150;AT1G26970;AT1G29730;AT1G32320;AT1G33260;AT1G33770;AT1G48260;AT1G48480;AT1G48490;AT1G51170;AT1G51620;AT1G51820;AT1G51860;AT1G51890;AT1G52290;AT1G52310;AT1G53420…	0.947017		185	GO:0005640	nuclear_outer_membrane	5	1	0.4792	AT1G47200	1.42464
186	GO:0097438	exit_from_dormancy	3	2	0.04018	AT2G29090;AT4G19230	4.74881		186	GO:0000014	single-stranded_DNA_endodeoxyribonuclease_activity	10	3	0.11457	AT1G11190;AT4G21590;AT5G41150	2.13696		186	GO:0005652	nuclear_lamina	5	1	0.4792	AT5G65780	1.42464
187	GO:1901402	negative_regulation_of_tetrapyrrole_metabolic_process	3	2	0.04018	AT1G31480;AT4G11910	4.74881		187	GO:0004529	exodeoxyribonuclease_activity	10	3	0.11457	AT1G08260;AT2G41460;AT5G01310	2.13696		187	GO:0005673	transcription_factor_TFIIE_complex	5	1	0.4792	AT4G20340	1.42464
188	GO:1903312	negative_regulation_of_mRNA_metabolic_process	3	2	0.04018	AT1G11100;AT1G61140	4.74881		188	GO:0015271	outward_rectifier_potassium_channel_activity	10	3	0.11457	AT4G18160;AT5G46370;AT5G55630	2.13696		188	GO:0005968	Rab-protein_geranylgeranyltransferase_complex	5	1	0.4792	AT3G06540	1.42464
189	GO:2000112	regulation_of_cellular_macromolecule_biosynthetic_process	3141	409	0.04042	AT1G01040;AT1G01210;AT1G01380;AT1G01520;AT1G02030;AT1G02680;AT1G03790;AT1G04007;AT1G06170;AT1G06450;AT1G07370;AT1G07540;AT1G07705;AT1G08290;AT1G08600;AT1G09030;AT1G12860;AT1G12890;AT1G13120;AT1G14687;AT1G15580;AT1G15790;AT1G16070;AT1G16640;AT1G16910;AT1G17070;AT1G17380;AT1G18750;AT1G19480;AT1G20065;AT1G21200;AT1G21340;AT1G21760;AT1G22490;AT1G22985;AT1G24210;AT1G24260;AT1G24590;AT1G25540;AT1G26680…	0.927537		189	GO:0016895	exodeoxyribonuclease_activity,_producing_5'-phosphomonoesters	10	3	0.11457	AT1G08260;AT2G41460;AT5G01310	2.13696		189	GO:0008352	katanin_complex	5	1	0.4792	AT5G08390	1.42464
190	GO:0009875	pollen-pistil_interaction	77	15	0.04042	AT1G10180;AT1G11300;AT1G11410;AT1G12430;AT1G21170;AT1G47560;AT1G61380;AT1G61400;AT1G61420;AT1G61550;AT2G19130;AT4G15570;AT4G27290;AT4G27300;AT5G24080	1.38764		190	GO:0019902	phosphatase_binding	10	3	0.11457	AT1G12480;AT4G04695;AT4G21940	2.13696		190	GO:0009544	chloroplast_ATP_synthase_complex	5	1	0.4792	AT3G18282	1.42464
191	GO:0031323	regulation_of_cellular_metabolic_process	3633	470	0.04092	AT1G01040;AT1G01210;AT1G01380;AT1G01520;AT1G02030;AT1G02680;AT1G02860;AT1G03790;AT1G04007;AT1G04477;AT1G05880;AT1G06170;AT1G06450;AT1G07370;AT1G07540;AT1G07705;AT1G08290;AT1G08600;AT1G09000;AT1G09030;AT1G10710;AT1G11100;AT1G12860;AT1G12890;AT1G13120;AT1G13460;AT1G14687;AT1G15580;AT1G15790;AT1G16070;AT1G16640;AT1G16910;AT1G17070;AT1G17380;AT1G18750;AT1G19480;AT1G20065;AT1G21200;AT1G21340;AT1G21650…	0.921528		191	GO:0019903	protein_phosphatase_binding	10	3	0.11457	AT1G12480;AT4G04695;AT4G21940	2.13696		191	GO:0032432	actin_filament_bundle	5	1	0.4792	AT5G48460	1.42464
192	GO:0007064	mitotic_sister_chromatid_cohesion	22	6	0.04161	AT1G11060;AT2G16900;AT2G20950;AT2G44580;AT4G35110;AT5G15540	1.94269		192	GO:0001085	RNA_polymerase_II_transcription_factor_binding	34	7	0.11553	AT3G06740;AT3G10070;AT3G50870;AT4G35540;AT5G26930;AT5G49300;AT5G56860	1.46654		192	GO:0042645	mitochondrial_nucleoid	5	1	0.4792	AT5G39840	1.42464
193	GO:0009820	alkaloid_metabolic_process	22	6	0.04161	AT1G74000;AT2G22570;AT2G41300;AT3G51430;AT3G57030;AT3G59530	1.94269		193	GO:0003777	microtubule_motor_activity	74	13	0.1156	AT1G12430;AT1G18550;AT1G20060;AT2G37420;AT3G16060;AT3G44050;AT3G44730;AT3G54870;AT3G63480;AT4G05190;AT4G09245;AT5G23910;AT5G54670	1.25138		193	GO:0043036	starch_grain	5	1	0.4792	AT3G55760	1.42464
194	GO:0031326	regulation_of_cellular_biosynthetic_process	3240	421	0.04203	AT1G01040;AT1G01210;AT1G01380;AT1G01520;AT1G02030;AT1G02680;AT1G03790;AT1G04007;AT1G04477;AT1G06170;AT1G06450;AT1G07370;AT1G07540;AT1G07705;AT1G08290;AT1G08600;AT1G09030;AT1G12860;AT1G12890;AT1G13120;AT1G14687;AT1G15580;AT1G15790;AT1G16070;AT1G16640;AT1G16910;AT1G17070;AT1G17380;AT1G18750;AT1G19480;AT1G20065;AT1G21200;AT1G21340;AT1G21760;AT1G22490;AT1G22920;AT1G22985;AT1G24210;AT1G24260;AT1G24590…	0.925578		194	GO:0000822	inositol_hexakisphosphate_binding	5	2	0.11699	AT1G12820;AT1G13120	2.84928		194	GO:0043073	germ_cell_nucleus	5	1	0.4792	AT3G20475	1.42464
195	GO:0015837	amine_transport	7	3	0.04225	AT2G24762;AT5G24920;AT5G38770	3.05281		195	GO:0004127	cytidylate_kinase_activity	5	2	0.11699	AT3G60961;AT5G26667	2.84928		195	GO:0045239	tricarboxylic_acid_cycle_enzyme_complex	5	1	0.4792	AT5G65750	1.42464
196	GO:0032890	regulation_of_organic_acid_transport	7	3	0.04225	AT2G24762;AT5G24920;AT5G38770	3.05281		196	GO:0004357	glutamate-cysteine_ligase_activity	5	2	0.11699	AT2G21890;AT3G51260	2.84928		196	GO:0071006	U2-type_catalytic_step_1_spliceosome	5	1	0.4792	AT5G07060	1.42464
197	GO:0051952	regulation_of_amine_transport	7	3	0.04225	AT2G24762;AT5G24920;AT5G38770	3.05281		197	GO:0005366	myo-inositol:proton_symporter_activity	5	2	0.11699	AT1G30220;AT2G35738	2.84928		197	GO:0000781	chromosome,_telomeric_region	37	5	0.4793	AT1G07540;AT1G08600;AT2G04395;AT3G13445;AT5G16790	0.962596
198	GO:0051955	regulation_of_amino_acid_transport	7	3	0.04225	AT2G24762;AT5G24920;AT5G38770	3.05281		198	GO:0010326	methionine-oxo-acid_transaminase_activity	5	2	0.11699	AT1G80360;AT3G19710	2.84928		198	GO:0005750	mitochondrial_respiratory_chain_complex_III	21	3	0.4831	AT2G07727;AT5G25450;AT5G25470	1.0176
199	GO:0080143	regulation_of_amino_acid_export	7	3	0.04225	AT2G24762;AT5G24920;AT5G38770	3.05281		199	GO:0015462	ATPase-coupled_protein_transmembrane_transporter_activity	5	2	0.11699	AT1G21650;AT2G20510	2.84928		199	GO:0045275	respiratory_chain_complex_III	21	3	0.4831	AT2G07727;AT5G25450;AT5G25470	1.0176
200	GO:0032259	methylation	504	74	0.04239	AT1G13790;AT1G19340;AT1G19640;AT1G24735;AT1G33800;AT1G45110;AT1G49590;AT1G51310;AT1G54650;AT1G63140;AT1G66690;AT1G66720;AT1G77300;AT2G02820;AT2G03500;AT2G24740;AT2G26810;AT2G31740;AT2G32160;AT2G43200;AT2G43932;AT2G44170;AT2G46110;AT3G10010;AT3G13445;AT3G13682;AT3G15530;AT3G18090;AT3G20740;AT3G20810;AT3G21950;AT3G23480;AT3G24140;AT3G25890;AT3G27180;AT3G44870;AT3G49250;AT3G51075;AT3G53400;AT3G56330…	1.04587		200	GO:0042409	caffeoyl-CoA_O-methyltransferase_activity	5	2	0.11699	AT1G24735;AT4G26220	2.84928		200	GO:0000307	cyclin-dependent_protein_kinase_holoenzyme_complex	13	2	0.4844	AT3G54180;AT5G27620	1.09588
201	GO:0008037	cell_recognition	71	14	0.04262	AT1G10180;AT1G11300;AT1G11410;AT1G12430;AT1G21170;AT1G47560;AT1G61380;AT1G61400;AT1G61420;AT1G61550;AT2G19130;AT4G27290;AT4G27300;AT5G24080	1.40458		201	GO:0043178	alcohol_binding	5	2	0.11699	AT1G12820;AT1G13120	2.84928		201	GO:0000930	gamma-tubulin_complex	13	2	0.4844	AT3G53760;AT5G17410	1.09588
202	GO:0009791	post-embryonic_development	2033	270	0.04267	AT1G01040;AT1G02090;AT1G02680;AT1G02720;AT1G03120;AT1G03790;AT1G03880;AT1G06170;AT1G08260;AT1G09000;AT1G09230;AT1G09363;AT1G11060;AT1G11190;AT1G11460;AT1G12820;AT1G12860;AT1G13120;AT1G13400;AT1G15330;AT1G17730;AT1G17840;AT1G17980;AT1G18100;AT1G20160;AT1G21210;AT1G21650;AT1G22920;AT1G24260;AT1G24590;AT1G25540;AT1G28420;AT1G28560;AT1G29965;AT1G30100;AT1G31340;AT1G32240;AT1G32560;AT1G35730;AT1G36160…	0.946024		202	GO:0045544	gibberellin_20-oxidase_activity	5	2	0.11699	AT1G44090;AT5G07200	2.84928		202	GO:0005779	integral_component_of_peroxisomal_membrane	13	2	0.4844	AT1G47750;AT3G61120	1.09588
203	GO:0010941	regulation_of_cell_death	111	20	0.0428	AT1G09985;AT1G11100;AT1G23160;AT1G44542;AT1G61140;AT1G77300;AT1G79110;AT1G79330;AT2G13800;AT3G52400;AT3G62510;AT4G19700;AT5G04330;AT5G10380;AT5G13320;AT5G20960;AT5G48380;AT5G61910;AT5G64530;AT5G65600	1.28346		203	GO:0052722	fatty_acid_in-chain_hydroxylase_activity	5	2	0.11699	AT3G10570;AT5G04630	2.84928		203	GO:0005884	actin_filament	13	2	0.4844	AT1G64500;AT5G48460	1.09588
204	GO:0019222	regulation_of_metabolic_process	3838	495	0.04283	AT1G01040;AT1G01210;AT1G01355;AT1G01380;AT1G01520;AT1G02030;AT1G02680;AT1G02860;AT1G03790;AT1G04007;AT1G04477;AT1G05880;AT1G06170;AT1G06450;AT1G07370;AT1G07540;AT1G07705;AT1G08290;AT1G08600;AT1G09000;AT1G09030;AT1G10710;AT1G11100;AT1G12860;AT1G12890;AT1G13120;AT1G13460;AT1G13790;AT1G14687;AT1G14790;AT1G15580;AT1G15790;AT1G16070;AT1G16640;AT1G16910;AT1G17070;AT1G17380;AT1G18750;AT1G19480;AT1G20065…	0.918705		204	GO:0052852	very-long-chain-(S)-2-hydroxy-acid_oxidase_activity	5	2	0.11699	AT3G14150;AT4G18360	2.84928		204	GO:0005929	cilium	13	2	0.4844	AT1G16070;AT4G24180	1.09588
205	GO:0010556	regulation_of_macromolecule_biosynthetic_process	3153	410	0.043	AT1G01040;AT1G01210;AT1G01380;AT1G01520;AT1G02030;AT1G02680;AT1G03790;AT1G04007;AT1G04477;AT1G06170;AT1G06450;AT1G07370;AT1G07540;AT1G07705;AT1G08290;AT1G08600;AT1G09030;AT1G12860;AT1G12890;AT1G13120;AT1G14687;AT1G15580;AT1G15790;AT1G16070;AT1G16640;AT1G16910;AT1G17070;AT1G17380;AT1G18750;AT1G19480;AT1G20065;AT1G21200;AT1G21340;AT1G21760;AT1G22490;AT1G22985;AT1G24210;AT1G24260;AT1G24590;AT1G25540…	0.926266		205	GO:0052853	long-chain-(S)-2-hydroxy-long-chain-acid_oxidase_activity	5	2	0.11699	AT3G14150;AT4G18360	2.84928		205	GO:0031231	intrinsic_component_of_peroxisomal_membrane	13	2	0.4844	AT1G47750;AT3G61120	1.09588
206	GO:0071472	cellular_response_to_salt_stress	46	10	0.04473	AT1G05680;AT1G53210;AT2G27300;AT3G23610;AT3G45420;AT3G45710;AT3G45720;AT4G02660;AT4G25380;AT5G57565	1.54852		206	GO:0052854	medium-chain-(S)-2-hydroxy-acid_oxidase_activity	5	2	0.11699	AT3G14150;AT4G18360	2.84928		206	GO:0034708	methyltransferase_complex	13	2	0.4844	AT5G14600;AT5G24840	1.09588
207	GO:0032973	amino_acid_export	17	5	0.04549	AT1G11460;AT2G24762;AT4G01430;AT5G24920;AT5G38770	2.09506		207	GO:0016667	oxidoreductase_activity,_acting_on_a_sulfur_group_of_donors	196	30	0.11893	AT1G19560;AT1G62180;AT1G64500;AT1G69150;AT2G02640;AT2G47880;AT3G11920;AT3G26550;AT3G28850;AT3G53220;AT3G62930;AT4G01760;AT4G01920;AT4G01925;AT4G09690;AT4G10560;AT4G11547;AT4G15670;AT4G21840;AT4G21850;AT4G31230;AT4G31240;AT4G32580;AT5G01420;AT5G06430;AT5G11930;AT5G14070;AT5G36270;AT5G37620;AT5G48320	1.09029		207	GO:0099023	tethring_complex	70	9	0.4906	AT1G07000;AT1G10180;AT1G21170;AT1G47560;AT2G34940;AT3G09520;AT5G13150;AT5G52340;AT5G61030	0.915842
208	GO:0043410	positive_regulation_of_MAPK_cascade	17	5	0.04549	AT1G09000;AT1G32320;AT3G21220;AT3G62220;AT4G26070	2.09506		208	GO:0017016	Ras_GTPase_binding	54	10	0.11946	AT1G47560;AT1G69710;AT1G72560;AT2G30060;AT3G02510;AT3G03110;AT3G06540;AT3G53830;AT5G55540;AT5G62600	1.31911		208	GO:0000313	organellar_ribosome	54	7	0.4963	AT1G12220;AT2G07696;AT2G28815;AT3G06320;AT4G10780;AT4G14610;ATCG00800	0.923379
209	GO:1905268	negative_regulation_of_chromatin_organization	17	5	0.04549	AT3G10010;AT3G24140;AT4G04260;AT4G18470;AT5G66750	2.09506		209	GO:0031267	small_GTPase_binding	54	10	0.11946	AT1G47560;AT1G69710;AT1G72560;AT2G30060;AT3G02510;AT3G03110;AT3G06540;AT3G53830;AT5G55540;AT5G62600	1.31911		209	GO:0005788	endoplasmic_reticulum_lumen	46	6	0.4997	AT1G04980;AT1G52400;AT1G52410;AT3G54640;AT3G62510;AT5G03160	0.929115
210	GO:0002833	positive_regulation_of_response_to_biotic_stimulus	34	8	0.04566	AT1G07745;AT1G73805;AT2G38220;AT2G42260;AT3G22235;AT3G57860;AT4G24970;AT5G18610	1.67605		210	GO:0001134	transcription_factor_activity,_transcription_factor_recruiting	160	25	0.12182	AT1G01380;AT1G56650;AT1G66390;AT1G68320;AT1G69560;AT1G73410;AT1G74080;AT1G74650;AT2G02820;AT2G43440;AT3G01140;AT3G02940;AT3G29020;AT3G53200;AT3G61250;AT4G26930;AT5G07690;AT5G11510;AT5G12870;AT5G14340;AT5G16770;AT5G49330;AT5G62320;AT5G62470;AT5G67300	1.113		210	GO:0098687	chromosomal_region	104	13	0.5114	AT1G07540;AT1G08600;AT2G04395;AT2G24740;AT2G44580;AT3G13445;AT3G25980;AT3G28155;AT4G05190;AT4G12080;AT5G16790;AT5G64910;AT5G65780	0.890402
211	GO:0009554	megasporogenesis	12	4	0.04723	AT2G02820;AT5G21030;AT5G21150;AT5G35770	2.3744		211	GO:0001135	transcription_factor_activity,_RNA_polymerase_II_transcription_factor_recruiting	160	25	0.12182	AT1G01380;AT1G56650;AT1G66390;AT1G68320;AT1G69560;AT1G73410;AT1G74080;AT1G74650;AT2G02820;AT2G43440;AT3G01140;AT3G02940;AT3G29020;AT3G53200;AT3G61250;AT4G26930;AT5G07690;AT5G11510;AT5G12870;AT5G14340;AT5G16770;AT5G49330;AT5G62320;AT5G62470;AT5G67300	1.113		211	GO:0005643	nuclear_pore	63	8	0.5121	AT1G13120;AT1G24310;AT1G72560;AT2G19560;AT2G30060;AT3G03110;AT5G51200;AT5G55540	0.904535
212	GO:2000014	regulation_of_endosperm_development	12	4	0.04723	AT3G02610;AT3G02620;AT3G19350;AT3G20740	2.3744		212	GO:0008536	Ran_GTPase_binding	41	8	0.12269	AT1G69710;AT1G72560;AT2G30060;AT3G02510;AT3G03110;AT3G53830;AT5G55540;AT5G62600	1.3899		212	GO:0034399	nuclear_periphery	22	3	0.5154	AT1G72560;AT2G35510;AT5G65780	0.971347
213	GO:0048856	anatomical_structure_development	3817	491	0.05027	AT1G01040;AT1G01120;AT1G01380;AT1G01480;AT1G01560;AT1G02090;AT1G02680;AT1G02720;AT1G03010;AT1G03120;AT1G03790;AT1G03880;AT1G04007;AT1G05065;AT1G05160;AT1G05680;AT1G06170;AT1G06490;AT1G06520;AT1G08260;AT1G08270;AT1G08730;AT1G09000;AT1G09230;AT1G09363;AT1G10770;AT1G11060;AT1G11190;AT1G11460;AT1G12220;AT1G12820;AT1G12860;AT1G12970;AT1G13120;AT1G13180;AT1G13400;AT1G14460;AT1G15330;AT1G16440;AT1G17010…	0.916295		213	GO:0000250	lanosterol_synthase_activity	1	1	0.12277	AT3G45130	7.12321		213	GO:0046540	U4/U6_x_U5_tri-snRNP_complex	22	3	0.5154	AT1G65700;AT1G79580;AT5G16780	0.971347
214	GO:0009889	regulation_of_biosynthetic_process	3262	422	0.05185	AT1G01040;AT1G01210;AT1G01380;AT1G01520;AT1G02030;AT1G02680;AT1G03790;AT1G04007;AT1G04477;AT1G06170;AT1G06450;AT1G07370;AT1G07540;AT1G07705;AT1G08290;AT1G08600;AT1G09030;AT1G12860;AT1G12890;AT1G13120;AT1G14687;AT1G15580;AT1G15790;AT1G16070;AT1G16640;AT1G16910;AT1G17070;AT1G17380;AT1G18750;AT1G19480;AT1G20065;AT1G21200;AT1G21340;AT1G21760;AT1G22490;AT1G22920;AT1G22985;AT1G24210;AT1G24260;AT1G24590…	0.921519		214	GO:0003796	lysozyme_activity	1	1	0.12277	AT1G56345	7.12321		214	GO:0048471	perinuclear_region_of_cytoplasm	22	3	0.5154	AT1G09450;AT3G10800;AT3G55850	0.971347
215	GO:0048481	plant_ovule_development	73	14	0.05224	AT1G24260;AT1G32240;AT1G51170;AT1G77300;AT3G55200;AT3G55400;AT3G59790;AT3G61120;AT4G09960;AT5G21030;AT5G21150;AT5G41410;AT5G42630;AT5G62230	1.3661		215	GO:0003941	L-serine_ammonia-lyase_activity	1	1	0.12277	AT4G11640	7.12321		215	GO:0010168	ER_body	14	2	0.5251	AT1G52400;AT4G27860	1.0176
216	GO:0048653	anther_development	73	14	0.05224	AT1G06170;AT1G13400;AT1G68480;AT1G72520;AT1G77300;AT2G16910;AT2G17950;AT2G46770;AT3G49670;AT3G58980;AT5G14070;AT5G50260;AT5G50570;AT5G65700	1.3661		216	GO:0004401	histidinol-phosphatase_activity	1	1	0.12277	AT4G39120	7.12321		216	GO:0030127	COPII_vesicle_coat	14	2	0.5251	AT3G44340;AT4G32640	1.0176
217	GO:0045492	xylan_biosynthetic_process	41	9	0.05237	AT1G09600;AT1G19300;AT1G33800;AT2G34410;AT3G18660;AT3G18670;AT4G33330;AT5G01360;AT5G61840	1.56363		217	GO:0004459	L-lactate_dehydrogenase_activity	1	1	0.12277	AT4G17260	7.12321		217	GO:0046930	pore_complex	14	2	0.5251	AT2G43950;AT4G16160	1.0176
218	GO:0006355	regulation_of_transcription,_DNA-templated	2909	378	0.05278	AT1G01210;AT1G01380;AT1G01520;AT1G02030;AT1G02680;AT1G03790;AT1G04007;AT1G06170;AT1G06450;AT1G07540;AT1G07705;AT1G08290;AT1G08600;AT1G09030;AT1G12860;AT1G12890;AT1G14687;AT1G15580;AT1G15790;AT1G16070;AT1G16640;AT1G16910;AT1G17070;AT1G17380;AT1G18750;AT1G19480;AT1G20065;AT1G21200;AT1G21340;AT1G22490;AT1G22985;AT1G24210;AT1G24260;AT1G24590;AT1G25540;AT1G26680;AT1G26790;AT1G28370;AT1G28420;AT1G28560…	0.925601		218	GO:0004555	alpha,alpha-trehalase_activity	1	1	0.12277	AT4G24040	7.12321		218	GO:0015630	microtubule_cytoskeleton	319	39	0.5273	AT1G01560;AT1G12430;AT1G18550;AT1G20060;AT1G24764;AT1G27920;AT1G31810;AT1G52240;AT1G54040;AT1G77460;AT1G78430;AT2G01750;AT2G04660;AT2G07170;AT2G16140;AT2G37420;AT3G02930;AT3G16060;AT3G25980;AT3G28155;AT3G43610;AT3G44050;AT3G44730;AT3G51260;AT3G53760;AT3G54870;AT3G59790;AT3G63480;AT4G05190;AT4G05835;AT4G09245;AT4G27595;AT5G08390;AT5G17410;AT5G23910;AT5G48520;AT5G51600;AT5G54670;AT5G62240	0.870863
219	GO:0031400	negative_regulation_of_protein_modification_process	35	8	0.05316	AT1G75394;AT2G42260;AT3G23610;AT3G24140;AT3G57860;AT4G04260;AT4G18470;AT5G66750	1.62816		219	GO:0004588	orotate_phosphoribosyltransferase_activity	1	1	0.12277	AT3G54470	7.12321		219	GO:0071013	catalytic_step_2_spliceosome	39	5	0.5277	AT1G79580;AT3G09375;AT4G38780;AT5G07060;AT5G49190	0.913232
220	GO:0080090	regulation_of_primary_metabolic_process	3514	453	0.05328	AT1G01040;AT1G01210;AT1G01380;AT1G01520;AT1G02030;AT1G02680;AT1G03790;AT1G04007;AT1G04477;AT1G05880;AT1G06170;AT1G06450;AT1G07370;AT1G07540;AT1G07705;AT1G08290;AT1G08600;AT1G09000;AT1G09030;AT1G10710;AT1G11100;AT1G12860;AT1G12890;AT1G13120;AT1G13460;AT1G14687;AT1G15580;AT1G15790;AT1G16070;AT1G16640;AT1G16910;AT1G17070;AT1G17380;AT1G18750;AT1G19480;AT1G20065;AT1G21200;AT1G21340;AT1G21760;AT1G22490…	0.918274		220	GO:0004590	orotidine-5'-phosphate_decarboxylase_activity	1	1	0.12277	AT3G54470	7.12321		220	GO:1902495	transmembrane_transporter_complex	39	5	0.5277	AT2G07727;AT5G25450;AT5G25470;AT5G33280;AT5G41330	0.913232
221	GO:0009867	jasmonic_acid_mediated_signaling_pathway	114	20	0.05431	AT1G01560;AT1G17380;AT1G19640;AT1G25540;AT1G30135;AT1G52890;AT1G56650;AT1G66350;AT1G66390;AT2G46370;AT3G52400;AT3G59790;AT4G18780;AT4G26120;AT5G13220;AT5G17490;AT5G20960;AT5G41315;AT5G64810;AT5G67300	1.24969		221	GO:0004808	tRNA_(5-methylaminomethyl-2-thiouridylate)-methyltransferase_activity	1	1	0.12277	AT1G51310	7.12321		221	GO:0099080	supramolecular_complex	254	31	0.5343	AT1G01560;AT1G12430;AT1G18550;AT1G20060;AT1G24764;AT1G27920;AT1G54040;AT1G64500;AT1G77460;AT1G78430;AT2G01750;AT2G07170;AT2G37420;AT3G16060;AT3G25980;AT3G28155;AT3G44050;AT3G53760;AT3G54870;AT3G63480;AT4G05190;AT4G05835;AT4G09245;AT5G08390;AT5G17410;AT5G23910;AT5G48460;AT5G48520;AT5G51600;AT5G54670;AT5G62240	0.869368
222	GO:0048467	gynoecium_development	121	21	0.05466	AT1G13400;AT1G24260;AT1G32240;AT1G51170;AT1G68480;AT1G70510;AT1G77300;AT3G50330;AT3G55200;AT3G55400;AT3G59790;AT3G61120;AT4G05190;AT4G09960;AT4G36260;AT5G09750;AT5G21030;AT5G21150;AT5G41410;AT5G42630;AT5G62230	1.23626		222	GO:0004810	tRNA_adenylyltransferase_activity	1	1	0.12277	AT1G22660	7.12321		222	GO:0099081	supramolecular_polymer	254	31	0.5343	AT1G01560;AT1G12430;AT1G18550;AT1G20060;AT1G24764;AT1G27920;AT1G54040;AT1G64500;AT1G77460;AT1G78430;AT2G01750;AT2G07170;AT2G37420;AT3G16060;AT3G25980;AT3G28155;AT3G44050;AT3G53760;AT3G54870;AT3G63480;AT4G05190;AT4G05835;AT4G09245;AT5G08390;AT5G17410;AT5G23910;AT5G48460;AT5G48520;AT5G51600;AT5G54670;AT5G62240	0.869368
223	GO:0019757	glycosinolate_metabolic_process	135	23	0.05494	AT1G12160;AT1G16400;AT1G16410;AT1G52400;AT1G54040;AT1G76878;AT2G02540;AT2G18550;AT2G21890;AT2G23960;AT2G32860;AT2G43090;AT2G43100;AT2G44470;AT3G16410;AT3G19710;AT3G51260;AT3G58990;AT4G05685;AT4G30540;AT5G07690;AT5G35920;AT5G52020	1.21358		223	GO:0005212	structural_constituent_of_eye_lens	1	1	0.12277	AT5G52810	7.12321		223	GO:0099512	supramolecular_fiber	254	31	0.5343	AT1G01560;AT1G12430;AT1G18550;AT1G20060;AT1G24764;AT1G27920;AT1G54040;AT1G64500;AT1G77460;AT1G78430;AT2G01750;AT2G07170;AT2G37420;AT3G16060;AT3G25980;AT3G28155;AT3G44050;AT3G53760;AT3G54870;AT3G63480;AT4G05190;AT4G05835;AT4G09245;AT5G08390;AT5G17410;AT5G23910;AT5G48460;AT5G48520;AT5G51600;AT5G54670;AT5G62240	0.869368
224	GO:0019760	glucosinolate_metabolic_process	135	23	0.05494	AT1G12160;AT1G16400;AT1G16410;AT1G52400;AT1G54040;AT1G76878;AT2G02540;AT2G18550;AT2G21890;AT2G23960;AT2G32860;AT2G43090;AT2G43100;AT2G44470;AT3G16410;AT3G19710;AT3G51260;AT3G58990;AT4G05685;AT4G30540;AT5G07690;AT5G35920;AT5G52020	1.21358		224	GO:0008115	sarcosine_oxidase_activity	1	1	0.12277	AT2G24580	7.12321		224	GO:0099513	polymeric_cytoskeletal_fiber	254	31	0.5343	AT1G01560;AT1G12430;AT1G18550;AT1G20060;AT1G24764;AT1G27920;AT1G54040;AT1G64500;AT1G77460;AT1G78430;AT2G01750;AT2G07170;AT2G37420;AT3G16060;AT3G25980;AT3G28155;AT3G44050;AT3G53760;AT3G54870;AT3G63480;AT4G05190;AT4G05835;AT4G09245;AT5G08390;AT5G17410;AT5G23910;AT5G48460;AT5G48520;AT5G51600;AT5G54670;AT5G62240	0.869368
225	GO:0043067	regulation_of_programmed_cell_death	87	16	0.05557	AT1G09985;AT1G11100;AT1G23160;AT1G44542;AT1G61140;AT1G77300;AT1G79110;AT1G79330;AT3G52400;AT3G62510;AT4G19700;AT5G04330;AT5G10380;AT5G13320;AT5G20960;AT5G64530	1.31002		225	GO:0008117	sphinganine-1-phosphate_aldolase_activity	1	1	0.12277	AT1G27980	7.12321		225	GO:0005697	telomerase_holoenzyme_complex	6	1	0.5429	AT5G19400	1.1872
226	GO:0009733	response_to_auxin	550	79	0.05641	AT1G10680;AT1G12820;AT1G15580;AT1G16540;AT1G19830;AT1G19840;AT1G22920;AT1G23160;AT1G24590;AT1G28560;AT1G29500;AT1G31340;AT1G52830;AT1G53700;AT1G54990;AT1G56650;AT1G66390;AT1G70000;AT1G75580;AT1G75590;AT1G76190;AT1G76530;AT1G77000;AT2G01200;AT2G01950;AT2G02560;AT2G02820;AT2G02930;AT2G16580;AT2G18120;AT2G21030;AT2G21050;AT2G21400;AT2G22660;AT2G22810;AT2G23060;AT2G24400;AT2G32410;AT2G39480;AT2G46370…	1.02315		226	GO:0008309	double-stranded_DNA_exodeoxyribonuclease_activity	1	1	0.12277	AT2G41460	7.12321		226	GO:0005719	nuclear_euchromatin	6	1	0.5429	AT4G10710	1.1872
227	GO:0012501	programmed_cell_death	243	38	0.05652	AT1G02860;AT1G09985;AT1G11100;AT1G12220;AT1G22740;AT1G23070;AT1G23160;AT1G28380;AT1G44542;AT1G56650;AT1G61140;AT1G66390;AT1G69410;AT1G73805;AT1G77300;AT1G79110;AT1G79330;AT2G26560;AT3G12500;AT3G21220;AT3G52400;AT3G59790;AT3G62510;AT4G10780;AT4G12490;AT4G14610;AT4G18470;AT4G19700;AT5G04330;AT5G10380;AT5G13320;AT5G20960;AT5G40942;AT5G48620;AT5G50260;AT5G61910;AT5G64530;ATCG00800	1.11392		227	GO:0008311	double-stranded_DNA_3'-5'_exodeoxyribonuclease_activity	1	1	0.12277	AT2G41460	7.12321		227	GO:0005942	phosphatidylinositol_3-kinase_complex	6	1	0.5429	AT3G61710	1.1872
228	GO:0006271	DNA_strand_elongation_involved_in_DNA_replication	18	5	0.05693	AT1G07370;AT1G08260;AT5G22470;AT5G26680;AT5G67100	1.97867		228	GO:0008418	protein-N-terminal_asparagine_amidohydrolase_activity	1	1	0.12277	AT2G44420	7.12321		228	GO:0008076	voltage-gated_potassium_channel_complex	6	1	0.5429	AT5G41330	1.1872
229	GO:0022616	DNA_strand_elongation	18	5	0.05693	AT1G07370;AT1G08260;AT5G22470;AT5G26680;AT5G67100	1.97867		229	GO:0008721	D-serine_ammonia-lyase_activity	1	1	0.12277	AT4G11640	7.12321		229	GO:0010316	pyrophosphate-dependent_phosphofructokinase_complex	6	1	0.5429	AT1G76550	1.1872
230	GO:0055065	metal_ion_homeostasis	207	33	0.05754	AT1G05200;AT1G08270;AT1G12480;AT1G14040;AT1G20110;AT1G53210;AT1G65540;AT1G69720;AT2G04620;AT2G24710;AT2G24755;AT2G29120;AT2G40300;AT2G41240;AT3G05030;AT3G08885;AT3G47220;AT3G47640;AT3G51860;AT4G27860;AT4G35290;AT4G37270;AT4G37650;AT4G39700;AT5G01490;AT5G03570;AT5G11180;AT5G14870;AT5G19700;AT5G48410;AT5G55630;AT5G60800;AT5G63530	1.13558		230	GO:0008962	phosphatidylglycerophosphatase_activity	1	1	0.12277	AT3G58830	7.12321		230	GO:0010330	cellulose_synthase_complex	6	1	0.5429	AT1G77460	1.1872
231	GO:0009624	response_to_nematode	101	18	0.05756	AT1G61800;AT2G10450;AT2G18150;AT2G21050;AT2G47260;AT2G47800;AT3G09545;AT3G17700;AT3G43790;AT3G45710;AT3G45720;AT3G51860;AT3G53760;AT3G60160;AT4G05685;AT5G17523;AT5G51600;AT5G64290	1.26948		231	GO:0010298	dihydrocamalexic_acid_decarboxylase_activity	1	1	0.12277	AT3G26830	7.12321		231	GO:0031371	ubiquitin_conjugating_enzyme_complex	6	1	0.5429	AT1G70660	1.1872
232	GO:0051052	regulation_of_DNA_metabolic_process	101	18	0.05756	AT1G07370;AT2G02820;AT2G04395;AT2G31870;AT2G34780;AT2G44580;AT3G05480;AT3G09290;AT3G48160;AT3G54180;AT4G04408;AT4G11920;AT4G24970;AT5G11510;AT5G26860;AT5G40820;AT5G54090;AT5G66750	1.26948		232	GO:0010491	UTP:arabinose-1-phosphate_uridylyltransferase_activity	1	1	0.12277	AT5G52560	7.12321		232	GO:0031372	UBC13-MMS2_complex	6	1	0.5429	AT1G70660	1.1872
233	GO:0009851	auxin_biosynthetic_process	74	14	0.05757	AT1G04610;AT1G16400;AT1G16410;AT1G52410;AT1G80360;AT2G18120;AT2G21400;AT2G27150;AT2G33230;AT3G54640;AT4G36260;AT5G11320;AT5G20960;AT5G35920	1.34763		233	GO:0015087	cobalt_ion_transmembrane_transporter_activity	1	1	0.12277	AT5G03570	7.12321		233	GO:0032044	DSIF_complex	6	1	0.5429	AT4G08360	1.1872
234	GO:0010051	xylem_and_phloem_pattern_formation	74	14	0.05757	AT1G17840;AT1G19300;AT1G24764;AT2G01950;AT2G02560;AT2G21050;AT2G46990;AT3G54720;AT3G59790;AT4G25320;AT4G36260;AT5G02030;AT5G16780;AT5G55540	1.34763		234	GO:0015633	zinc-transporting_ATPase_activity	1	1	0.12277	AT4G37270	7.12321		234	GO:0032541	cortical_endoplasmic_reticulum	6	1	0.5429	AT2G21040	1.1872
235	GO:0009960	endosperm_development	48	10	0.05764	AT1G02680;AT1G54040;AT2G34260;AT2G42260;AT3G02610;AT3G02620;AT3G19350;AT3G20740;AT3G57860;AT5G54650	1.484		235	GO:0016708	oxidoreductase_activity,_acting_on_paired_donors,_with_incorporation_or_reductio...	1	1	0.12277	AT4G29890	7.12321		235	GO:0034703	cation_channel_complex	6	1	0.5429	AT5G41330	1.1872
236	GO:0006790	sulfur_compound_metabolic_process	452	66	0.05774	AT1G02920;AT1G02940;AT1G02950;AT1G12160;AT1G16400;AT1G16410;AT1G36160;AT1G36272;AT1G52400;AT1G53680;AT1G54040;AT1G59670;AT1G62180;AT1G69920;AT1G76878;AT1G78320;AT1G80360;AT2G02380;AT2G02540;AT2G02930;AT2G18550;AT2G21890;AT2G23960;AT2G29420;AT2G29440;AT2G29450;AT2G29470;AT2G29490;AT2G32860;AT2G43000;AT2G43090;AT2G43100;AT2G44470;AT3G16410;AT3G19710;AT3G20860;AT3G21220;AT3G25570;AT3G26830;AT3G51260…	1.04012		236	GO:0017005	3'-tyrosyl-DNA_phosphodiesterase_activity	1	1	0.12277	AT5G15170	7.12321		236	GO:0034705	potassium_channel_complex	6	1	0.5429	AT5G41330	1.1872
237	GO:0071470	cellular_response_to_osmotic_stress	61	12	0.05855	AT1G05680;AT1G53210;AT2G22660;AT2G27300;AT3G23610;AT3G45420;AT3G45710;AT3G45720;AT4G02660;AT4G25380;AT5G57345;AT5G57565	1.40129		237	GO:0018498	2,3-dihydroxy-2,3-dihydro-phenylpropionate_dehydrogenase_activity	1	1	0.12277	AT3G26830	7.12321		237	GO:0043230	extracellular_organelle	6	1	0.5429	AT1G07000	1.1872
238	GO:0072503	cellular_divalent_inorganic_cation_homeostasis	61	12	0.05855	AT1G05200;AT1G12480;AT2G04620;AT2G24710;AT2G24755;AT2G29120;AT3G51860;AT4G35290;AT5G01490;AT5G11180;AT5G14870;AT5G48410	1.40129		238	GO:0018499	cis-2,3-dihydrodiol_DDT_dehydrogenase_activity	1	1	0.12277	AT3G26830	7.12321		238	GO:0070062	extracellular_exosome	6	1	0.5429	AT1G07000	1.1872
239	GO:1903506	regulation_of_nucleic_acid-templated_transcription	2916	378	0.0587	AT1G01210;AT1G01380;AT1G01520;AT1G02030;AT1G02680;AT1G03790;AT1G04007;AT1G06170;AT1G06450;AT1G07540;AT1G07705;AT1G08290;AT1G08600;AT1G09030;AT1G12860;AT1G12890;AT1G14687;AT1G15580;AT1G15790;AT1G16070;AT1G16640;AT1G16910;AT1G17070;AT1G17380;AT1G18750;AT1G19480;AT1G20065;AT1G21200;AT1G21340;AT1G22490;AT1G22985;AT1G24210;AT1G24260;AT1G24590;AT1G25540;AT1G26680;AT1G26790;AT1G28370;AT1G28420;AT1G28560…	0.923379		239	GO:0018500	trans-9R,10R-dihydrodiolphenanthrene_dehydrogenase_activity	1	1	0.12277	AT3G26830	7.12321		239	GO:0070652	HAUS_complex	6	1	0.5429	AT5G48520	1.1872
240	GO:2001141	regulation_of_RNA_biosynthetic_process	2916	378	0.0587	AT1G01210;AT1G01380;AT1G01520;AT1G02030;AT1G02680;AT1G03790;AT1G04007;AT1G06170;AT1G06450;AT1G07540;AT1G07705;AT1G08290;AT1G08600;AT1G09030;AT1G12860;AT1G12890;AT1G14687;AT1G15580;AT1G15790;AT1G16070;AT1G16640;AT1G16910;AT1G17070;AT1G17380;AT1G18750;AT1G19480;AT1G20065;AT1G21200;AT1G21340;AT1G22490;AT1G22985;AT1G24210;AT1G24260;AT1G24590;AT1G25540;AT1G26680;AT1G26790;AT1G28370;AT1G28420;AT1G28560…	0.923379		240	GO:0018501	cis-chlorobenzene_dihydrodiol_dehydrogenase_activity	1	1	0.12277	AT3G26830	7.12321		240	GO:1903561	extracellular_vesicle	6	1	0.5429	AT1G07000	1.1872
241	GO:0071555	cell_wall_organization	628	89	0.05926	AT1G02720;AT1G05250;AT1G05310;AT1G06170;AT1G06490;AT1G11370;AT1G19170;AT1G19300;AT1G19360;AT1G21310;AT1G23200;AT1G24090;AT1G24764;AT1G48100;AT1G52410;AT1G55850;AT1G56710;AT1G64440;AT1G75110;AT1G77460;AT1G78430;AT2G07727;AT2G21890;AT2G25540;AT2G26620;AT2G27380;AT2G32530;AT2G32540;AT2G32610;AT2G43050;AT2G43860;AT2G46730;AT3G01040;AT3G05620;AT3G06830;AT3G15720;AT3G18660;AT3G19020;AT3G24480;AT3G27990…	1.0095		241	GO:0018502	2,5-dichloro-2,5-cyclohexadiene-1,4-diol_dehydrogenase_activity	1	1	0.12277	AT3G26830	7.12321		241	GO:0005783	endoplasmic_reticulum	1143	139	0.5442	AT1G01120;AT1G01570;AT1G02720;AT1G03880;AT1G04477;AT1G04980;AT1G05160;AT1G07380;AT1G09850;AT1G11890;AT1G16400;AT1G16410;AT1G16850;AT1G19300;AT1G26690;AT1G27980;AT1G35620;AT1G44180;AT1G44542;AT1G51270;AT1G52400;AT1G52410;AT1G54990;AT1G55546;AT1G55850;AT1G55940;AT1G58440;AT1G64900;AT1G64940;AT1G69460;AT1G71360;AT1G71830;AT1G72960;AT1G76530;AT2G02930;AT2G16760;AT2G17570;AT2G18190;AT2G18640;AT2G18680…	0.866252
242	GO:0033554	cellular_response_to_stress	1141	155	0.05973	AT1G02860;AT1G03180;AT1G04770;AT1G04980;AT1G05200;AT1G05680;AT1G05880;AT1G07370;AT1G07380;AT1G07745;AT1G08260;AT1G08600;AT1G12220;AT1G14750;AT1G17710;AT1G18100;AT1G19480;AT1G23070;AT1G23160;AT1G28380;AT1G31360;AT1G35620;AT1G35910;AT1G43160;AT1G50840;AT1G51330;AT1G52410;AT1G53210;AT1G53610;AT1G56650;AT1G61410;AT1G64010;AT1G64020;AT1G64795;AT1G66390;AT1G68320;AT1G70660;AT1G73805;AT1G73910;AT1G74000…	0.967658		242	GO:0018503	trans-1,2-dihydrodiolphenanthrene_dehydrogenase_activity	1	1	0.12277	AT3G26830	7.12321		242	GO:0009524	phragmoplast	123	15	0.5463	AT1G09450;AT1G24764;AT1G27920;AT1G31810;AT1G47560;AT2G19770;AT3G28155;AT3G51260;AT3G59790;AT4G05190;AT5G09210;AT5G20430;AT5G48520;AT5G51600;AT5G54650	0.868684
243	GO:0006354	DNA-templated_transcription,_elongation	42	9	0.0598	AT1G01210;AT1G20065;AT1G63210;AT2G19560;AT4G08360;AT4G10710;AT5G16790;AT5G42920;ATMG00110	1.5264		243	GO:0019133	choline_monooxygenase_activity	1	1	0.12277	AT4G29890	7.12321		243	GO:0005856	cytoskeleton	454	55	0.5526	AT1G01560;AT1G08730;AT1G09450;AT1G12430;AT1G13180;AT1G18550;AT1G20060;AT1G24764;AT1G27920;AT1G30825;AT1G31810;AT1G47560;AT1G52240;AT1G54040;AT1G64500;AT1G77460;AT1G78430;AT2G01750;AT2G04660;AT2G07170;AT2G16140;AT2G19770;AT2G37420;AT2G38440;AT2G42170;AT3G02930;AT3G16060;AT3G25980;AT3G28155;AT3G43610;AT3G44050;AT3G44730;AT3G51260;AT3G53760;AT3G54870;AT3G59790;AT3G63480;AT4G00680;AT4G05190;AT4G05835…	0.862944
244	GO:0051252	regulation_of_RNA_metabolic_process	2950	382	0.06031	AT1G01210;AT1G01380;AT1G01520;AT1G02030;AT1G02680;AT1G03790;AT1G04007;AT1G06170;AT1G06450;AT1G07540;AT1G07705;AT1G08290;AT1G08600;AT1G09030;AT1G11100;AT1G12860;AT1G12890;AT1G14687;AT1G15580;AT1G15790;AT1G16070;AT1G16640;AT1G16910;AT1G17070;AT1G17380;AT1G18750;AT1G19480;AT1G20065;AT1G21200;AT1G21340;AT1G22490;AT1G22985;AT1G24210;AT1G24260;AT1G24590;AT1G25540;AT1G26680;AT1G26790;AT1G28370;AT1G28420…	0.922396		244	GO:0019778	Atg12_activating_enzyme_activity	1	1	0.12277	AT5G45900	7.12321		244	GO:0044432	endoplasmic_reticulum_part	553	67	0.5536	AT1G01120;AT1G04980;AT1G05160;AT1G11890;AT1G16400;AT1G16410;AT1G19300;AT1G26690;AT1G27980;AT1G51270;AT1G52400;AT1G52410;AT1G54990;AT1G55850;AT1G69460;AT1G71830;AT1G72960;AT1G76530;AT2G21040;AT2G23400;AT2G23640;AT2G23830;AT2G29900;AT2G34390;AT2G43080;AT2G43200;AT2G45140;AT2G46200;AT2G47770;AT3G05030;AT3G07180;AT3G10800;AT3G16090;AT3G20870;AT3G22845;AT3G28480;AT3G31908;AT3G32377;AT3G43840;AT3G44340…	0.863029
245	GO:0010091	trichome_branching	36	8	0.06141	AT1G08270;AT1G14460;AT2G02480;AT2G38440;AT2G42260;AT3G01140;AT3G57860;AT5G41315	1.58294		245	GO:0030378	serine_racemase_activity	1	1	0.12277	AT4G11640	7.12321		245	GO:0005839	proteasome_core_complex	32	4	0.5617	AT1G47250;AT1G53860;AT3G26340;AT3G51260	0.890402
246	GO:0000731	DNA_synthesis_involved_in_DNA_repair	8	3	0.06165	AT1G07370;AT5G22110;AT5G67100	2.6712		246	GO:0030626	U12_snRNA_binding	1	1	0.12277	AT1G09230	7.12321		246	GO:0000777	condensed_chromosome_kinetochore	15	2	0.5635	AT3G25980;AT4G05190	0.949762
247	GO:0042537	benzene-containing_compound_metabolic_process	8	3	0.06165	AT1G44542;AT1G78320;AT4G35220	2.6712		247	GO:0030795	jasmonate_O-methyltransferase_activity	1	1	0.12277	AT1G19640	7.12321		247	GO:0030904	retromer_complex	15	2	0.5635	AT2G32270;AT3G00780	0.949762
248	GO:0045597	positive_regulation_of_cell_differentiation	8	3	0.06165	AT1G79580;AT3G24140;AT4G39410	2.6712		248	GO:0034007	S-linalool_synthase_activity	1	1	0.12277	AT1G61680	7.12321		248	GO:0031304	intrinsic_component_of_mitochondrial_inner_membrane	15	2	0.5635	AT2G29990;AT4G16160	0.949762
249	GO:0061085	regulation_of_histone_H3-K27_methylation	8	3	0.06165	AT2G02820;AT3G24140;AT5G57380	2.6712		249	GO:0034046	poly(G)_binding	1	1	0.12277	AT4G14850	7.12321		249	GO:0034702	ion_channel_complex	15	2	0.5635	AT5G33280;AT5G41330	0.949762
250	GO:0071219	cellular_response_to_molecule_of_bacterial_origin	8	3	0.06165	AT1G73805;AT2G23770;AT5G10680	2.6712		250	GO:0034790	3,4-dihydroxy-3,4-dihydrofluorene_dehydrogenase_activity	1	1	0.12277	AT3G26830	7.12321		250	GO:0005874	microtubule	241	29	0.5674	AT1G01560;AT1G12430;AT1G18550;AT1G20060;AT1G24764;AT1G27920;AT1G54040;AT1G77460;AT1G78430;AT2G01750;AT2G07170;AT2G37420;AT3G16060;AT3G25980;AT3G28155;AT3G44050;AT3G53760;AT3G54870;AT3G63480;AT4G05190;AT4G05835;AT4G09245;AT5G08390;AT5G17410;AT5G23910;AT5G48520;AT5G51600;AT5G54670;AT5G62240	0.85715
251	GO:0071323	cellular_response_to_chitin	8	3	0.06165	AT2G23770;AT3G15356;AT5G18610	2.6712		251	GO:0034805	benzo(a)pyrene-trans-11,12-dihydrodiol_dehydrogenase_activity	1	1	0.12277	AT3G26830	7.12321		251	GO:0032993	protein-DNA_complex	108	13	0.5688	AT1G06760;AT1G07540;AT1G08260;AT1G48620;AT2G40550;AT3G13445;AT3G27360;AT4G04408;AT5G22110;AT5G49010;AT5G65350;AT5G66750;AT5G67100	0.857424
252	GO:1901348	positive_regulation_of_secondary_cell_wall_biogenesis	8	3	0.06165	AT1G73410;AT5G12870;AT5G66300	2.6712		252	GO:0034809	benzo(a)pyrene-cis-4,5-dihydrodiol_dehydrogenase_activity	1	1	0.12277	AT3G26830	7.12321		252	GO:0016592	mediator_complex	58	7	0.5751	AT1G25540;AT1G31360;AT2G03070;AT3G10690;AT5G19480;AT5G63480;AT5G64680	0.859698
253	GO:1903340	positive_regulation_of_cell_wall_organization_or_biogenesis	8	3	0.06165	AT1G73410;AT5G12870;AT5G66300	2.6712		253	GO:0034824	citronellyl-CoA_dehydrogenase_activity	1	1	0.12277	AT3G26830	7.12321		253	GO:0005736	DNA-directed_RNA_polymerase_I_complex	24	3	0.5764	AT1G61700;AT3G18090;AT3G57660	0.890402
254	GO:0009821	alkaloid_biosynthetic_process	13	4	0.06189	AT2G41300;AT3G51430;AT3G57030;AT3G59530	2.19176		254	GO:0034838	menthone_dehydrogenase_activity	1	1	0.12277	AT3G26830	7.12321		254	GO:0042175	nuclear_outer_membrane-endoplasmic_reticulum_membrane_network	509	61	0.589	AT1G01120;AT1G05160;AT1G11890;AT1G16400;AT1G16410;AT1G19300;AT1G26690;AT1G27980;AT1G47200;AT1G51270;AT1G54990;AT1G55850;AT1G69460;AT1G71830;AT1G72960;AT1G76530;AT2G23400;AT2G23640;AT2G23830;AT2G29900;AT2G34390;AT2G43080;AT2G43200;AT2G45140;AT2G46200;AT2G47770;AT3G05030;AT3G07180;AT3G10800;AT3G16090;AT3G20870;AT3G22845;AT3G28480;AT3G31908;AT3G32377;AT3G43840;AT3G44340;AT3G51075;AT3G55120;AT3G56660…	0.853666
255	GO:0009938	negative_regulation_of_gibberellic_acid_mediated_signaling_pathway	13	4	0.06189	AT1G66350;AT2G27300;AT4G36260;AT5G17490	2.19176		255	GO:0034912	phthalate_3,4-cis-dihydrodiol_dehydrogenase_activity	1	1	0.12277	AT3G26830	7.12321		255	GO:0000311	plastid_large_ribosomal_subunit	7	1	0.5989	AT2G28815	1.0176
256	GO:0009963	positive_regulation_of_flavonoid_biosynthetic_process	13	4	0.06189	AT1G56650;AT1G66390;AT2G26170;AT5G41315	2.19176		256	GO:0035184	histone_threonine_kinase_activity	1	1	0.12277	AT1G09450	7.12321		256	GO:0005791	rough_endoplasmic_reticulum	7	1	0.5989	AT1G03880	1.0176
257	GO:0010196	nonphotochemical_quenching	13	4	0.06189	AT1G05207;AT4G18160;AT5G43050;AT5G46370	2.19176		257	GO:0035402	histone_kinase_activity_(H3-T11_specific)	1	1	0.12277	AT1G09450	7.12321		257	GO:0005847	mRNA_cleavage_and_polyadenylation_specificity_factor_complex	7	1	0.5989	AT5G01400	1.0176
258	GO:0010413	glucuronoxylan_metabolic_process	13	4	0.06189	AT1G19300;AT3G18660;AT4G33330;AT5G61840	2.19176		258	GO:0042281	dolichyl_pyrophosphate_Man9GlcNAc2_alpha-1,3-glucosyltransferase_activity	1	1	0.12277	AT5G38460	7.12321		258	GO:0016328	lateral_plasma_membrane	7	1	0.5989	AT2G07727	1.0176
259	GO:0010417	glucuronoxylan_biosynthetic_process	13	4	0.06189	AT1G19300;AT3G18660;AT4G33330;AT5G61840	2.19176		259	GO:0043786	cinnamate_reductase_activity	1	1	0.12277	AT3G26830	7.12321		259	GO:0030014	CCR4-NOT_complex	7	1	0.5989	AT1G07705	1.0176
260	GO:0031539	positive_regulation_of_anthocyanin_metabolic_process	13	4	0.06189	AT1G56650;AT1G66390;AT5G11260;AT5G41315	2.19176		260	GO:0047338	UTP:xylose-1-phosphate_uridylyltransferase_activity	1	1	0.12277	AT5G52560	7.12321		260	GO:0005762	mitochondrial_large_ribosomal_subunit	16	2	0.5996	AT2G28815;AT3G06320	0.890402
261	GO:0045144	meiotic_sister_chromatid_segregation	13	4	0.06189	AT1G11060;AT5G05490;AT5G15540;AT5G51330	2.19176		261	GO:0047350	glucuronate-1-phosphate_uridylyltransferase_activity	1	1	0.12277	AT5G52560	7.12321		261	GO:0031300	intrinsic_component_of_organelle_membrane	85	10	0.602	AT1G06540;AT1G47750;AT2G29990;AT2G43950;AT3G20040;AT3G61120;AT3G63150;AT4G09080;AT4G16160;AT4G39370	0.838025
262	GO:0051177	meiotic_sister_chromatid_cohesion	13	4	0.06189	AT1G11060;AT5G05490;AT5G15540;AT5G51330	2.19176		262	GO:0047412	N-(long-chain-acyl)ethanolamine_deacylase_activity	1	1	0.12277	AT5G64440	7.12321		262	GO:0005795	Golgi_stack	68	8	0.6023	AT1G26690;AT1G64440;AT1G69460;AT2G19950;AT2G47770;AT3G22845;AT3G53520;AT5G01760	0.838025
263	GO:1990066	energy_quenching	13	4	0.06189	AT1G05207;AT4G18160;AT5G43050;AT5G46370	2.19176		263	GO:0047434	indolepyruvate_decarboxylase_activity	1	1	0.12277	AT5G11320	7.12321		263	GO:0005789	endoplasmic_reticulum_membrane	503	60	0.6038	AT1G01120;AT1G05160;AT1G11890;AT1G16400;AT1G16410;AT1G19300;AT1G26690;AT1G27980;AT1G51270;AT1G54990;AT1G55850;AT1G69460;AT1G71830;AT1G72960;AT1G76530;AT2G23400;AT2G23640;AT2G23830;AT2G29900;AT2G34390;AT2G43080;AT2G43200;AT2G45140;AT2G46200;AT2G47770;AT3G05030;AT3G07180;AT3G10800;AT3G16090;AT3G20870;AT3G22845;AT3G28480;AT3G31908;AT3G32377;AT3G43840;AT3G44340;AT3G51075;AT3G55120;AT3G56660;AT4G04930…	0.849687
264	GO:0009695	jasmonic_acid_biosynthetic_process	30	7	0.06205	AT1G19640;AT1G72520;AT2G06050;AT2G35690;AT3G25760;AT3G45140;AT4G18290	1.66208		264	GO:0047874	dolichyldiphosphatase_activity	1	1	0.12277	AT5G03080	7.12321		264	GO:0000323	lytic_vacuole	51	6	0.6045	AT1G09850;AT3G62510;AT4G01610;AT4G36880;AT5G50260;AT5G61250	0.838025
265	GO:0090329	regulation_of_DNA-dependent_DNA_replication	30	7	0.06205	AT2G02820;AT2G34780;AT3G48160;AT3G54180;AT4G11920;AT5G11510;AT5G26860	1.66208		265	GO:0047890	flavanone_4-reductase_activity	1	1	0.12277	AT5G42800	7.12321		265	GO:0000776	kinetochore	25	3	0.605	AT3G25980;AT3G28155;AT4G05190	0.854785
266	GO:0044703	multi-organism_reproductive_process	492	71	0.06223	AT1G03010;AT1G06520;AT1G08730;AT1G10180;AT1G10770;AT1G11300;AT1G11410;AT1G12430;AT1G15330;AT1G18750;AT1G21170;AT1G24520;AT1G29300;AT1G29965;AT1G47560;AT1G60460;AT1G61290;AT1G61380;AT1G61400;AT1G61420;AT1G61550;AT1G61800;AT1G65450;AT1G73430;AT1G75880;AT1G75891;AT2G16385;AT2G17430;AT2G19130;AT2G31830;AT2G44170;AT3G01040;AT3G03110;AT3G03650;AT3G04620;AT3G05770;AT3G06430;AT3G21180;AT3G25980;AT3G45960…	1.02794		266	GO:0050152	omega-amidase_activity	1	1	0.12277	AT5G12040	7.12321		266	GO:0070069	cytochrome_complex	25	3	0.605	AT2G07727;AT5G25450;AT5G25470	0.854785
267	GO:0045132	meiotic_chromosome_segregation	75	14	0.06325	AT1G10710;AT1G11060;AT1G14750;AT1G22275;AT1G53490;AT1G54040;AT3G20475;AT3G63480;AT5G05490;AT5G15540;AT5G22010;AT5G41150;AT5G51330;AT5G52290	1.32967		267	GO:0050508	glucuronosyl-N-acetylglucosaminyl-proteoglycan_4-alpha-N-acetylglucosaminyltrans...	1	1	0.12277	AT5G61840	7.12321		267	GO:0016020	membrane	11419	1390	0.608	AT1G01120;AT1G01355;AT1G01570;AT1G01590;AT1G01980;AT1G02080;AT1G02180;AT1G02390;AT1G02405;AT1G02575;AT1G02630;AT1G02680;AT1G02720;AT1G02860;AT1G03010;AT1G03180;AT1G03370;AT1G03550;AT1G03580;AT1G03700;AT1G03990;AT1G04317;AT1G04360;AT1G04477;AT1G04570;AT1G05160;AT1G05200;AT1G05207;AT1G05280;AT1G05450;AT1G05590;AT1G06120;AT1G06148;AT1G06490;AT1G06520;AT1G06540;AT1G06645;AT1G06957;AT1G07000;AT1G07030…	0.867087
268	GO:0051726	regulation_of_cell_cycle	238	37	0.06351	AT1G03180;AT1G07370;AT1G11060;AT1G14750;AT1G16330;AT1G22920;AT1G22980;AT1G24590;AT1G54040;AT1G66750;AT1G71150;AT1G73690;AT1G76310;AT1G77320;AT1G77390;AT2G02820;AT2G34780;AT2G42260;AT3G05327;AT3G05480;AT3G23580;AT3G25980;AT3G48160;AT3G54180;AT3G57860;AT4G11920;AT4G32580;AT4G37630;AT4G37650;AT5G05510;AT5G07450;AT5G11300;AT5G11510;AT5G27620;AT5G40942;AT5G58230;AT5G62240	1.10739		268	GO:0050566	asparaginyl-tRNA_synthase_(glutamine-hydrolyzing)_activity	1	1	0.12277	AT5G38750	7.12321		268	GO:0005684	U2-type_spliceosomal_complex	34	4	0.6113	AT1G17070;AT1G79580;AT2G42330;AT5G07060	0.838025
269	GO:1901617	organic_hydroxy_compound_biosynthetic_process	181	29	0.06768	AT1G05160;AT1G19630;AT1G30530;AT1G55940;AT1G58440;AT2G17570;AT2G23400;AT2G29090;AT2G34490;AT2G36792;AT2G36800;AT2G42850;AT2G43980;AT3G19270;AT4G15300;AT4G19230;AT4G22756;AT4G23690;AT4G34650;AT5G14400;AT5G15070;AT5G24150;AT5G24155;AT5G24160;AT5G36110;AT5G36140;AT5G46330;AT5G49330;AT5G61760	1.14129		269	GO:0051499	D-aminoacyl-tRNA_deacylase_activity	1	1	0.12277	AT2G03800	7.12321		269	GO:0000785	chromatin	162	19	0.6138	AT1G06760;AT1G48620;AT1G63210;AT1G73910;AT2G19560;AT2G40550;AT2G44580;AT3G01630;AT3G12380;AT3G13445;AT3G18090;AT3G27360;AT4G04260;AT4G04408;AT4G10710;AT5G43500;AT5G54260;AT5G65350;AT5G66750	0.835438
270	GO:1901615	organic_hydroxy_compound_metabolic_process	262	40	0.06969	AT1G05160;AT1G13420;AT1G19630;AT1G30530;AT1G55940;AT1G58440;AT2G03760;AT2G17570;AT2G23400;AT2G29090;AT2G31830;AT2G34490;AT2G36792;AT2G36800;AT2G42850;AT2G43980;AT3G19270;AT3G20520;AT3G26840;AT3G43840;AT4G14850;AT4G15300;AT4G19230;AT4G22756;AT4G23690;AT4G34650;AT4G39120;AT5G08030;AT5G14400;AT5G15070;AT5G24150;AT5G24155;AT5G24160;AT5G36110;AT5G36140;AT5G46330;AT5G49330;AT5G56610;AT5G61760;AT5G64440	1.08751		270	GO:0051670	inulinase_activity	1	1	0.12277	AT5G11920	7.12321		270	GO:0005764	lysosome	43	5	0.6178	AT1G09850;AT4G01610;AT4G36880;AT5G50260;AT5G61250	0.82828
271	GO:0009098	leucine_biosynthetic_process	19	5	0.06987	AT2G43090;AT2G43100;AT3G19710;AT3G58990;AT5G65780	1.87453		271	GO:0051993	abscisic_acid_glucose_ester_beta-glucosidase_activity	1	1	0.12277	AT1G52400	7.12321		271	GO:1990351	transporter_complex	43	5	0.6178	AT2G07727;AT5G25450;AT5G25470;AT5G33280;AT5G41330	0.82828
272	GO:0071428	rRNA-containing_ribonucleoprotein_complex_export_from_nucleus	19	5	0.06987	AT1G13160;AT3G03110;AT3G10090;AT3G13640;AT5G55080	1.87453		272	GO:0052731	phosphocholine_phosphatase_activity	1	1	0.12277	AT1G17710	7.12321		272	GO:0044421	extracellular_region_part	188	22	0.6214	AT1G05065;AT1G07000;AT1G09850;AT1G17890;AT1G24140;AT1G47710;AT1G51330;AT1G64010;AT1G64020;AT1G68795;AT1G72610;AT2G22860;AT2G31081;AT2G31085;AT2G43580;AT3G25905;AT4G01610;AT4G36880;AT5G09805;AT5G50260;AT5G59305;AT5G64800	0.833567
273	GO:1902584	positive_regulation_of_response_to_water_deprivation	19	5	0.06987	AT1G51330;AT1G64010;AT1G64020;AT2G02820;AT2G47780	1.87453		273	GO:0052732	phosphoethanolamine_phosphatase_activity	1	1	0.12277	AT1G17710	7.12321		273	GO:0000322	storage_vacuole	17	2	0.6335	AT1G03880;AT3G62510	0.838025
274	GO:0042546	cell_wall_biogenesis	277	42	0.0703	AT1G02720;AT1G09600;AT1G19300;AT1G24764;AT1G33800;AT1G42550;AT1G55850;AT1G63450;AT1G64440;AT1G73410;AT1G77460;AT1G79580;AT2G07727;AT2G25540;AT2G32530;AT2G32540;AT2G32610;AT2G34410;AT2G38080;AT2G46770;AT3G01040;AT3G18660;AT3G18670;AT3G28155;AT3G48580;AT3G57420;AT4G10350;AT4G15320;AT4G18780;AT4G24010;AT4G33330;AT5G01360;AT5G03170;AT5G12870;AT5G16490;AT5G16510;AT5G20960;AT5G48070;AT5G60490;AT5G61840…	1.08005		274	GO:0052849	NADPH-dependent_curcumin_reductase_activity	1	1	0.12277	AT3G26830	7.12321		274	GO:0000326	protein_storage_vacuole	17	2	0.6335	AT1G03880;AT3G62510	0.838025
275	GO:0002237	response_to_molecule_of_bacterial_origin	37	8	0.07042	AT1G61380;AT1G73805;AT1G79550;AT2G23770;AT4G26070;AT5G02630;AT5G10680;AT5G18520	1.54015		275	GO:0052850	NADPH-dependent_dihydrocurcumin_reductase_activity	1	1	0.12277	AT3G26830	7.12321		275	GO:0005771	multivesicular_body	17	2	0.6335	AT1G08270;AT3G00780	0.838025
276	GO:0009694	jasmonic_acid_metabolic_process	37	8	0.07042	AT1G19640;AT1G72520;AT2G06050;AT2G35690;AT2G46370;AT3G25760;AT3G45140;AT4G18290	1.54015		276	GO:0061783	peptidoglycan_muralytic_activity	1	1	0.12277	AT1G56345	7.12321		276	GO:0009986	cell_surface	17	2	0.6335	AT1G17840;AT2G07727	0.838025
277	GO:0030422	production_of_siRNA_involved_in_RNA_interference	37	8	0.07042	AT1G01040;AT1G14790;AT2G19430;AT3G15390;AT3G18090;AT3G43920;AT5G20320;AT5G20830	1.54015		277	GO:0070259	tyrosyl-DNA_phosphodiesterase_activity	1	1	0.12277	AT5G15170	7.12321		277	GO:0008287	protein_serine/threonine_phosphatase_complex	35	4	0.6348	AT1G13460;AT1G48870;AT1G75394;AT5G25510	0.814081
278	GO:0009751	response_to_salicylic_acid	307	46	0.07105	AT1G01560;AT1G02860;AT1G12160;AT1G14790;AT1G23160;AT1G43160;AT1G58220;AT1G66350;AT1G68320;AT1G70000;AT1G74650;AT1G76930;AT2G03760;AT2G29420;AT2G32800;AT2G37710;AT3G02940;AT3G13445;AT3G13760;AT3G20470;AT3G22235;AT3G51430;AT3G52400;AT3G61250;AT4G03470;AT4G03505;AT4G04695;AT4G16857;AT4G16900;AT4G16940;AT4G16957;AT4G18780;AT4G26120;AT5G07690;AT5G11510;AT5G12870;AT5G13220;AT5G13320;AT5G17490;AT5G22570…	1.06732		278	GO:0072354	histone_kinase_activity_(H3-T3_specific)	1	1	0.12277	AT1G09450	7.12321		278	GO:0033177	proton-transporting_two-sector_ATPase_complex,_proton-transporting_domain	35	4	0.6348	AT2G07699;AT3G18282;AT3G28700;AT4G26220	0.814081
279	GO:0002831	regulation_of_response_to_biotic_stimulus	97	17	0.07232	AT1G07745;AT1G20160;AT1G23160;AT1G73805;AT2G38220;AT2G42260;AT3G22235;AT3G26830;AT3G57860;AT4G01895;AT4G18470;AT4G24970;AT4G26120;AT5G13220;AT5G13320;AT5G18610;AT5G48620	1.2484		279	GO:0080123	jasmonate-amino_synthetase_activity	1	1	0.12277	AT2G46370	7.12321		279	GO:1903293	phosphatase_complex	35	4	0.6348	AT1G13460;AT1G48870;AT1G75394;AT5G25510	0.814081
280	GO:0032875	regulation_of_DNA_endoreduplication	25	6	0.0724	AT2G02820;AT2G34780;AT3G48160;AT3G54180;AT4G11920;AT5G11510	1.70957		280	GO:0080124	pheophytinase_activity	1	1	0.12277	AT5G13800	7.12321		280	GO:0019897	extrinsic_component_of_plasma_membrane	96	11	0.6382	AT1G48870;AT1G64610;AT2G34260;AT3G20740;AT4G02730;AT4G08225;AT4G11920;AT4G33270;AT5G02430;AT5G18020;AT5G60880	0.816201
281	GO:0048581	negative_regulation_of_post-embryonic_development	125	21	0.07262	AT1G03790;AT1G08260;AT1G20160;AT1G22920;AT1G35730;AT1G66350;AT1G77000;AT1G77300;AT2G03500;AT2G30370;AT2G36270;AT3G44660;AT3G54720;AT4G04260;AT4G08225;AT5G10140;AT5G17490;AT5G56000;AT5G56860;AT5G60800;AT5G67100	1.1967		281	GO:0103073	anandamide_amidohydrolase_activity	1	1	0.12277	AT5G64440	7.12321		281	GO:0043231	intracellular_membrane-bounded_organelle	20029	2442	0.6411	AT1G01040;AT1G01120;AT1G01150;AT1G01210;AT1G01355;AT1G01380;AT1G01520;AT1G01560;AT1G01570;AT1G01590;AT1G01660;AT1G01980;AT1G02020;AT1G02030;AT1G02060;AT1G02090;AT1G02160;AT1G02390;AT1G02430;AT1G02575;AT1G02680;AT1G02720;AT1G02860;AT1G02920;AT1G02940;AT1G02990;AT1G03106;AT1G03120;AT1G03180;AT1G03370;AT1G03540;AT1G03550;AT1G03710;AT1G03790;AT1G03820;AT1G03880;AT1G04007;AT1G04230;AT1G04360;AT1G04477…	0.868485
282	GO:0032101	regulation_of_response_to_external_stimulus	104	18	0.0727	AT1G07745;AT1G20160;AT1G23160;AT1G73805;AT2G38220;AT2G42260;AT2G45130;AT3G22235;AT3G26830;AT3G57860;AT4G01895;AT4G18470;AT4G24970;AT4G26120;AT5G13220;AT5G13320;AT5G18610;AT5G48620	1.23286		282	GO:0003680	AT_DNA_binding	16	4	0.12377	AT1G76500;AT4G12080;AT4G17800;AT4G22810	1.7808		282	GO:0016591	DNA-directed_RNA_polymerase_II,_holoenzyme	88	10	0.6469	AT1G02680;AT1G61700;AT1G66750;AT1G73690;AT3G07530;AT3G10070;AT3G19040;AT4G08225;AT4G20340;AT5G27620	0.809456
283	GO:0036293	response_to_decreased_oxygen_levels	104	18	0.0727	AT1G05880;AT1G23160;AT1G53610;AT2G26560;AT2G34390;AT3G09375;AT3G24715;AT3G60286;AT4G26120;AT4G31940;AT4G38780;AT5G13320;AT5G15120;AT5G20830;AT5G49190;AT5G57220;AT5G57380;AT5G57510	1.23286		283	GO:0008175	tRNA_methyltransferase_activity	22	5	0.12392	AT1G51310;AT3G56330;AT5G14600;AT5G24840;AT5G24850	1.61891		283	GO:0000813	ESCRT_I_complex	8	1	0.6479	AT1G20110	0.890402
284	GO:0052386	cell_wall_thickening	50	10	0.07276	AT1G06170;AT1G19300;AT1G52410;AT2G21890;AT3G51260;AT3G54640;AT4G18780;AT5G46330;AT5G50800;AT5G57220	1.42464		284	GO:0047893	flavonol_3-O-glucosyltransferase_activity	22	5	0.12392	AT1G30530;AT1G73880;AT2G29710;AT2G29750;AT5G38010	1.61891		284	GO:0009368	endopeptidase_Clp_complex	8	1	0.6479	AT5G45390	0.890402
285	GO:0000390	spliceosomal_complex_disassembly	4	2	0.07396	AT1G17070;AT2G42330	3.56161		285	GO:0102360	daphnetin_3-O-glucosyltransferase_activity	22	5	0.12392	AT1G30530;AT1G73880;AT2G29710;AT2G29750;AT5G38010	1.61891		285	GO:0009840	chloroplastic_endopeptidase_Clp_complex	8	1	0.6479	AT5G45390	0.890402
286	GO:0002215	defense_response_to_nematode	4	2	0.07396	AT4G18470;AT5G06720	3.56161		286	GO:0102425	myricetin_3-O-glucosyltransferase_activity	22	5	0.12392	AT1G30530;AT1G73880;AT2G29710;AT2G29750;AT5G38010	1.61891		286	GO:0016593	Cdc73/Paf1_complex	8	1	0.6479	AT4G08225	0.890402
287	GO:0006680	glucosylceramide_catabolic_process	4	2	0.07396	AT3G24180;AT5G49900	3.56161		287	GO:0015267	channel_activity	197	30	0.12461	AT1G05200;AT1G12480;AT1G17810;AT1G57610;AT1G80760;AT2G21030;AT2G24710;AT2G24755;AT2G29120;AT2G34390;AT2G43950;AT2G46430;AT3G17700;AT3G18282;AT4G00290;AT4G16160;AT4G18160;AT4G18290;AT4G35290;AT5G10490;AT5G11180;AT5G14870;AT5G33280;AT5G41330;AT5G42610;AT5G46240;AT5G46370;AT5G48410;AT5G55630;AT5G60660	1.08475		287	GO:0030286	dynein_complex	8	1	0.6479	AT1G52240	0.890402
288	GO:0006788	heme_oxidation	4	2	0.07396	AT1G69720;AT2G26550	3.56161		288	GO:0022803	passive_transmembrane_transporter_activity	197	30	0.12461	AT1G05200;AT1G12480;AT1G17810;AT1G57610;AT1G80760;AT2G21030;AT2G24710;AT2G24755;AT2G29120;AT2G34390;AT2G43950;AT2G46430;AT3G17700;AT3G18282;AT4G00290;AT4G16160;AT4G18160;AT4G18290;AT4G35290;AT5G10490;AT5G11180;AT5G14870;AT5G33280;AT5G41330;AT5G42610;AT5G46240;AT5G46370;AT5G48410;AT5G55630;AT5G60660	1.08475		288	GO:0031261	DNA_replication_preinitiation_complex	8	1	0.6479	AT5G49010	0.890402
289	GO:0009270	response_to_humidity	4	2	0.07396	AT1G12480;AT5G61910	3.56161		289	GO:0009055	electron_carrier_activity	234	35	0.12508	AT1G01980;AT1G30700;AT1G50780;AT1G52710;AT1G64500;AT1G72230;AT2G07688;AT2G07727;AT2G18450;AT2G27150;AT2G35690;AT2G44780;AT2G47880;AT3G06690;AT3G11920;AT3G20570;AT3G27200;AT3G28850;AT3G28958;AT3G61710;AT3G62930;AT4G15670;AT4G19380;AT4G20840;AT4G29890;AT4G32580;AT4G33930;AT5G01420;AT5G11930;AT5G14070;AT5G20960;AT5G22140;AT5G44400;AT5G44410;AT5G53870	1.06544		289	GO:0031314	extrinsic_component_of_mitochondrial_inner_membrane	8	1	0.6479	AT3G24200	0.890402
290	GO:0009413	response_to_flooding	4	2	0.07396	AT3G20470;AT5G20830	3.56161		290	GO:0005267	potassium_channel_activity	48	9	0.12757	AT2G46430;AT3G17700;AT4G18160;AT4G18290;AT5G14870;AT5G41330;AT5G46240;AT5G46370;AT5G55630	1.3356		290	GO:0031897	Tic_complex	8	1	0.6479	AT2G07739	0.890402
291	GO:0010024	phytochromobilin_biosynthetic_process	4	2	0.07396	AT1G69720;AT2G26550	3.56161		291	GO:0004519	endonuclease_activity	386	55	0.13348	AT1G01040;AT1G01355;AT1G06140;AT1G07745;AT1G08070;AT1G11190;AT1G13790;AT1G24090;AT1G26820;AT1G31500;AT1G52160;AT1G62260;AT1G62910;AT1G74700;AT2G01390;AT2G02150;AT2G02980;AT2G13600;AT2G15560;AT2G21800;AT2G22410;AT2G29760;AT2G30340;AT2G31830;AT2G41460;AT2G41720;AT3G01410;AT3G06430;AT3G09040;AT3G10010;AT3G11460;AT3G16890;AT3G29290;AT3G32920;AT3G43920;AT3G49250;AT3G56730;AT3G61360;AT4G14170;AT4G14850…	1.01497		291	GO:0043076	megasporocyte_nucleus	8	1	0.6479	AT3G20740	0.890402
292	GO:0010376	stomatal_complex_formation	4	2	0.07396	AT2G02820;AT3G54180	3.56161		292	GO:0016837	carbon-oxygen_lyase_activity,_acting_on_polysaccharides	29	6	0.13704	AT1G11920;AT3G01270;AT4G13210;AT4G22090;AT5G04310;AT5G55720	1.47377		292	GO:0043078	polar_nucleus	8	1	0.6479	AT3G20740	0.890402
293	GO:0010677	negative_regulation_of_cellular_carbohydrate_metabolic_process	4	2	0.07396	AT3G04445;AT3G30720	3.56161		293	GO:0016881	acid-amino_acid_ligase_activity	29	6	0.13704	AT1G23160;AT2G21890;AT2G46370;AT3G51260;AT5G06460;AT5G13320	1.47377		293	GO:0048226	Casparian_strip	8	1	0.6479	AT2G28671	0.890402
294	GO:0031397	negative_regulation_of_protein_ubiquitination	4	2	0.07396	AT2G42260;AT3G57860	3.56161		294	GO:0030570	pectate_lyase_activity	29	6	0.13704	AT1G11920;AT3G01270;AT4G13210;AT4G22090;AT5G04310;AT5G55720	1.47377		294	GO:0043227	membrane-bounded_organelle	20042	2443	0.6504	AT1G01040;AT1G01120;AT1G01150;AT1G01210;AT1G01355;AT1G01380;AT1G01520;AT1G01560;AT1G01570;AT1G01590;AT1G01660;AT1G01980;AT1G02020;AT1G02030;AT1G02060;AT1G02090;AT1G02160;AT1G02390;AT1G02430;AT1G02575;AT1G02680;AT1G02720;AT1G02860;AT1G02920;AT1G02940;AT1G02990;AT1G03106;AT1G03120;AT1G03180;AT1G03370;AT1G03540;AT1G03550;AT1G03710;AT1G03790;AT1G03820;AT1G03880;AT1G04007;AT1G04230;AT1G04360;AT1G04477…	0.868277
295	GO:0034414	tRNA_3'-trailer_cleavage,_endonucleolytic	4	2	0.07396	AT1G52160;AT1G74700	3.56161		295	GO:0004871	signal_transducer_activity	510	71	0.14093	AT1G01560;AT1G02090;AT1G03010;AT1G05100;AT1G05200;AT1G09000;AT1G12220;AT1G12430;AT1G17255;AT1G26150;AT1G32320;AT1G48870;AT1G52290;AT1G52310;AT1G64610;AT1G70450;AT1G70460;AT1G71830;AT2G01950;AT2G13800;AT2G23050;AT2G23770;AT2G24710;AT2G24755;AT2G29120;AT2G30040;AT2G32510;AT2G32885;AT2G33130;AT2G41140;AT3G09240;AT3G16360;AT3G21220;AT3G24400;AT3G24715;AT3G25560;AT3G45420;AT3G47220;AT3G55940;AT3G56380…	0.991663		295	GO:0005834	heterotrimeric_G-protein_complex	80	9	0.6567	AT1G48870;AT1G64610;AT2G34260;AT3G20740;AT4G02730;AT4G08225;AT4G11920;AT4G33270;AT5G02430	0.801361
296	GO:0042779	tRNA_3'-trailer_cleavage	4	2	0.07396	AT1G52160;AT1G74700	3.56161		296	GO:0008146	sulfotransferase_activity	23	5	0.14323	AT1G13420;AT1G28170;AT2G03750;AT2G03760;AT2G03770	1.54852		296	GO:1905360	GTPase_complex	80	9	0.6567	AT1G48870;AT1G64610;AT2G34260;AT3G20740;AT4G02730;AT4G08225;AT4G11920;AT4G33270;AT5G02430	0.801361
297	GO:0042780	tRNA_3'-end_processing	4	2	0.07396	AT1G52160;AT1G74700	3.56161		297	GO:0008559	xenobiotic-transporting_ATPase_activity	23	5	0.14323	AT2G47800;AT3G09545;AT3G13090;AT3G30875;AT3G60160	1.54852		297	GO:0009547	plastid_ribosome	27	3	0.6583	AT2G07696;AT2G28815;ATCG00800	0.791468
298	GO:0046622	positive_regulation_of_organ_growth	4	2	0.07396	AT3G20470;AT5G35770	3.56161		298	GO:0009982	pseudouridine_synthase_activity	23	5	0.14323	AT1G20370;AT1G56345;AT1G76040;AT1G78910;AT2G30320	1.54852		298	GO:0000779	condensed_chromosome,_centromeric_region	18	2	0.665	AT3G25980;AT4G05190	0.791468
299	GO:0050878	regulation_of_body_fluid_levels	4	2	0.07396	AT1G12480;AT2G02820	3.56161		299	GO:0042910	xenobiotic_transporter_activity	23	5	0.14323	AT2G47800;AT3G09545;AT3G13090;AT3G30875;AT3G60160	1.54852		299	GO:0000782	telomere_cap_complex	18	2	0.665	AT1G07540;AT3G13445	0.791468
300	GO:0050891	multicellular_organismal_water_homeostasis	4	2	0.07396	AT1G12480;AT2G02820	3.56161		300	GO:0003886	DNA_(cytosine-5-)-methyltransferase_activity	11	3	0.14377	AT4G08990;AT4G19020;AT5G15380	1.94269		300	GO:0000783	nuclear_telomere_cap_complex	18	2	0.665	AT1G07540;AT3G13445	0.791468
301	GO:0051202	phytochromobilin_metabolic_process	4	2	0.07396	AT1G69720;AT2G26550	3.56161		301	GO:0003995	acyl-CoA_dehydrogenase_activity	11	3	0.14377	AT2G35690;AT3G06690;AT3G61710	1.94269		301	GO:0009514	glyoxysome	18	2	0.665	AT3G61710;AT4G18290	0.791468
302	GO:0051444	negative_regulation_of_ubiquitin-protein_transferase_activity	4	2	0.07396	AT2G42260;AT3G57860	3.56161		302	GO:0004366	glycerol-3-phosphate_O-acyltransferase_activity	11	3	0.14377	AT1G02390;AT1G06520;AT4G26740	1.94269		302	GO:0031902	late_endosome_membrane	73	8	0.6832	AT1G08270;AT1G20110;AT2G32270;AT2G34940;AT3G00780;AT4G09560;AT5G19700;AT5G44240	0.780626
303	GO:1904667	negative_regulation_of_ubiquitin_protein_ligase_activity	4	2	0.07396	AT2G42260;AT3G57860	3.56161		303	GO:0015368	calcium:cation_antiporter_activity	11	3	0.14377	AT1G53210;AT3G51860;AT5G01490	1.94269		303	GO:0031301	integral_component_of_organelle_membrane	82	9	0.6859	AT1G06540;AT1G47750;AT2G43950;AT3G20040;AT3G61120;AT3G63150;AT4G09080;AT4G16160;AT4G39370	0.781816
304	GO:2000573	positive_regulation_of_DNA_biosynthetic_process	4	2	0.07396	AT2G04395;AT3G09290	3.56161		304	GO:0052890	oxidoreductase_activity,_acting_on_the_CH-CH_group_of_donors,_with_a_flavin_as_a...	11	3	0.14377	AT2G35690;AT3G06690;AT3G61710	1.94269		304	GO:0098552	side_of_membrane	117	13	0.6863	AT1G17840;AT1G48870;AT1G64610;AT2G07727;AT2G21040;AT2G23640;AT2G34260;AT3G20740;AT4G02730;AT4G08225;AT4G11920;AT4G33270;AT5G02430	0.791468
305	GO:0051168	nuclear_export	70	13	0.07407	AT1G13120;AT1G13160;AT1G59660;AT1G63810;AT1G72560;AT2G19560;AT3G03110;AT3G10090;AT3G13640;AT5G16790;AT5G19400;AT5G42920;AT5G55080	1.32288		305	GO:0030599	pectinesterase_activity	84	14	0.1446	AT1G05310;AT1G11370;AT1G23200;AT1G24090;AT2G23630;AT2G43050;AT3G05620;AT3G06830;AT3G27990;AT4G03930;AT4G12390;AT5G19730;AT5G55590;AT5G64640	1.1872		305	GO:0000164	protein_phosphatase_type_1_complex	9	1	0.691	AT1G75394	0.791468
306	GO:0080167	response_to_karrikin	190	30	0.0746	AT1G05680;AT1G06520;AT1G30530;AT1G33670;AT1G56650;AT1G60270;AT1G61800;AT1G66390;AT1G70000;AT1G70420;AT2G23910;AT2G44470;AT3G03550;AT3G11180;AT3G21080;AT3G45060;AT3G55120;AT3G55720;AT3G60286;AT4G27030;AT4G34550;AT4G35110;AT4G38210;AT5G03985;AT5G11260;AT5G40780;AT5G53660;AT5G54490;AT5G60780;AT5G63595	1.12472		306	GO:0004714	transmembrane_receptor_protein_tyrosine_kinase_activity	17	4	0.14694	AT1G52310;AT1G71830;AT2G13800;AT5G59670	1.67605		306	GO:0000276	mitochondrial_proton-transporting_ATP_synthase_complex,_coupling_factor_F(o)	9	1	0.691	AT4G26220	0.791468
307	GO:1903047	mitotic_cell_cycle_process	316	47	0.07575	AT1G01040;AT1G01560;AT1G03180;AT1G09450;AT1G11060;AT1G22920;AT1G27920;AT1G47200;AT1G54040;AT1G55850;AT1G77320;AT2G01200;AT2G02820;AT2G04660;AT2G16140;AT2G16900;AT2G20950;AT2G21800;AT2G25540;AT2G32530;AT2G32540;AT2G32610;AT2G38220;AT2G39090;AT2G40550;AT2G42260;AT2G44580;AT3G05480;AT3G19210;AT3G25980;AT3G28155;AT3G53760;AT3G54180;AT3G57860;AT4G05190;AT4G11920;AT4G15320;AT4G24010;AT4G33270;AT4G35110…	1.05947		307	GO:0016623	oxidoreductase_activity,_acting_on_the_aldehyde_or_oxo_group_of_donors,_oxygen_a...	17	4	0.14694	AT1G17890;AT1G72610;AT2G27150;AT5G20960	1.67605		307	GO:0000808	origin_recognition_complex	9	1	0.691	AT4G14700	0.791468
308	GO:0051241	negative_regulation_of_multicellular_organismal_process	147	24	0.07589	AT1G01380;AT1G03790;AT1G08260;AT1G20160;AT1G22920;AT1G35730;AT1G66350;AT1G77000;AT1G77300;AT2G03500;AT2G30370;AT2G36270;AT2G43000;AT3G44660;AT3G54720;AT3G63530;AT4G04260;AT4G08225;AT5G10140;AT5G17490;AT5G56000;AT5G56860;AT5G60800;AT5G67100	1.16297		308	GO:0016725	oxidoreductase_activity,_acting_on_CH_or_CH2_groups	17	4	0.14694	AT2G27150;AT3G23580;AT5G20960;AT5G40942	1.67605		308	GO:0000923	equatorial_microtubule_organizing_center	9	1	0.691	AT3G53760	0.791468
309	GO:0003006	developmental_process_involved_in_reproduction	1954	256	0.07626	AT1G01040;AT1G01480;AT1G02680;AT1G02720;AT1G03010;AT1G03120;AT1G03880;AT1G06170;AT1G06520;AT1G08260;AT1G08730;AT1G09000;AT1G09230;AT1G09363;AT1G10770;AT1G11060;AT1G11190;AT1G11460;AT1G12820;AT1G13120;AT1G13400;AT1G15330;AT1G17730;AT1G17840;AT1G17980;AT1G18750;AT1G21170;AT1G21650;AT1G22920;AT1G24260;AT1G24520;AT1G24590;AT1G25540;AT1G28420;AT1G28560;AT1G29965;AT1G30100;AT1G31340;AT1G31810;AT1G32240…	0.933236		309	GO:0005085	guanyl-nucleotide_exchange_factor_activity	50	9	0.15354	AT1G52240;AT1G53890;AT1G53900;AT2G44070;AT4G00460;AT4G00467;AT4G16340;AT4G38440;AT5G02010	1.28218		309	GO:0005816	spindle_pole_body	9	1	0.691	AT3G53760	0.791468
310	GO:0009692	ethylene_metabolic_process	44	9	0.07661	AT1G01480;AT1G31340;AT1G80360;AT2G22810;AT3G20860;AT3G21220;AT5G51690;AT5G57740;AT5G58550	1.45702		310	GO:0016702	oxidoreductase_activity,_acting_on_single_donors_with_incorporation_of_molecular...	30	6	0.15457	AT1G30100;AT1G72520;AT1G78390;AT3G45140;AT4G19170;AT5G15120	1.42464		310	GO:0005828	kinetochore_microtubule	9	1	0.691	AT3G25980	0.791468
311	GO:0009693	ethylene_biosynthetic_process	44	9	0.07661	AT1G01480;AT1G31340;AT1G80360;AT2G22810;AT3G20860;AT3G21220;AT5G51690;AT5G57740;AT5G58550	1.45702		311	GO:0044390	ubiquitin-like_protein_conjugating_enzyme_binding	30	6	0.15457	AT1G05880;AT1G65430;AT3G63530;AT4G27470;AT5G37800;AT5G63750	1.42464		311	GO:0009330	DNA_topoisomerase_complex_(ATP-hydrolyzing)	9	1	0.691	AT3G10690	0.791468
312	GO:0010074	maintenance_of_meristem_identity	44	9	0.07661	AT2G17950;AT2G34780;AT3G06010;AT3G11260;AT4G11920;AT4G22950;AT5G02030;AT5G20320;AT5G61850	1.45702		312	GO:0003697	single-stranded_DNA_binding	71	12	0.15609	AT1G07745;AT1G30660;AT2G04395;AT2G20980;AT2G21060;AT3G13445;AT3G32920;AT5G15170;AT5G20850;AT5G41150;AT5G44785;AT5G61030	1.20392		312	GO:0010005	cortical_microtubule,_transverse_to_long_axis	9	1	0.691	AT1G24764	0.791468
313	GO:0043449	cellular_alkene_metabolic_process	44	9	0.07661	AT1G01480;AT1G31340;AT1G80360;AT2G22810;AT3G20860;AT3G21220;AT5G51690;AT5G57740;AT5G58550	1.45702		313	GO:0033612	receptor_serine/threonine_kinase_binding	37	7	0.16134	AT1G65380;AT1G71830;AT2G13800;AT2G31085;AT3G49670;AT5G48380;AT5G65700	1.34763		313	GO:0030915	Smc5-Smc6_complex	9	1	0.691	AT4G18470	0.791468
314	GO:0043450	alkene_biosynthetic_process	44	9	0.07661	AT1G01480;AT1G31340;AT1G80360;AT2G22810;AT3G20860;AT3G21220;AT5G51690;AT5G57740;AT5G58550	1.45702		314	GO:0000978	RNA_polymerase_II_core_promoter_proximal_region_sequence-specific_DNA_binding	6	2	0.16162	AT2G16910;AT5G09210	2.3744		314	GO:0031463	Cul3-RING_ubiquitin_ligase_complex	9	1	0.691	AT4G01160	0.791468
315	GO:1900673	olefin_metabolic_process	44	9	0.07661	AT1G01480;AT1G31340;AT1G80360;AT2G22810;AT3G20860;AT3G21220;AT5G51690;AT5G57740;AT5G58550	1.45702		315	GO:0004014	adenosylmethionine_decarboxylase_activity	6	2	0.16162	AT3G17715;AT3G25570	2.3744		315	GO:0032585	multivesicular_body_membrane	9	1	0.691	AT1G08270	0.791468
316	GO:1900674	olefin_biosynthetic_process	44	9	0.07661	AT1G01480;AT1G31340;AT1G80360;AT2G22810;AT3G20860;AT3G21220;AT5G51690;AT5G57740;AT5G58550	1.45702		316	GO:0005365	myo-inositol_transmembrane_transporter_activity	6	2	0.16162	AT1G30220;AT2G35738	2.3744		316	GO:0032586	protein_storage_vacuole_membrane	9	1	0.691	AT4G09560	0.791468
317	GO:0005982	starch_metabolic_process	91	16	0.07765	AT1G06030;AT1G74000;AT2G21590;AT2G40220;AT3G18660;AT3G20440;AT3G30720;AT3G49670;AT3G52180;AT3G55760;AT3G59480;AT4G18240;AT4G38780;AT5G17523;AT5G49190;AT5G65700	1.25243		317	GO:0008728	GTP_diphosphokinase_activity	6	2	0.16162	AT1G16440;AT3G17470	2.3744		317	GO:0033588	Elongator_holoenzyme_complex	9	1	0.691	AT4G35420	0.791468
318	GO:0009863	salicylic_acid_mediated_signaling_pathway	91	16	0.07765	AT1G01560;AT1G23160;AT1G66350;AT3G22235;AT3G52400;AT4G03470;AT4G16857;AT4G16900;AT4G16940;AT4G16957;AT4G18780;AT4G26120;AT5G13320;AT5G17490;AT5G22570;AT5G67300	1.25243		318	GO:0008891	glycolate_oxidase_activity	6	2	0.16162	AT3G14150;AT4G18360	2.3744		318	GO:0033597	mitotic_checkpoint_complex	9	1	0.691	AT4G33270	0.791468
319	GO:0070482	response_to_oxygen_levels	105	18	0.07828	AT1G05880;AT1G23160;AT1G53610;AT2G26560;AT2G34390;AT3G09375;AT3G24715;AT3G60286;AT4G26120;AT4G31940;AT4G38780;AT5G13320;AT5G15120;AT5G20830;AT5G49190;AT5G57220;AT5G57380;AT5G57510	1.22112		319	GO:0015369	calcium:proton_antiporter_activity	6	2	0.16162	AT3G51860;AT5G01490	2.3744		319	GO:0034707	chloride_channel_complex	9	1	0.691	AT5G33280	0.791468
320	GO:0000054	ribosomal_subunit_export_from_nucleus	14	4	0.07865	AT1G13160;AT3G03110;AT3G13640;AT5G55080	2.0352		320	GO:0016647	oxidoreductase_activity,_acting_on_the_CH-NH_group_of_donors,_oxygen_as_acceptor	6	2	0.16162	AT2G24580;AT5G13700	2.3744		320	GO:0071012	catalytic_step_1_spliceosome	9	1	0.691	AT5G07060	0.791468
321	GO:0006014	D-ribose_metabolic_process	14	4	0.07865	AT1G06030;AT2G39590;AT3G59480;AT4G28706	2.0352		321	GO:0017108	5'-flap_endonuclease_activity	6	2	0.16162	AT2G30340;AT5G26680	2.3744		321	GO:0089701	U2AF	9	1	0.691	AT5G42820	0.791468
322	GO:0033750	ribosome_localization	14	4	0.07865	AT1G13160;AT3G03110;AT3G13640;AT5G55080	2.0352		322	GO:0031176	endo-1,4-beta-xylanase_activity	6	2	0.16162	AT1G58370;AT4G00890	2.3744		322	GO:0031985	Golgi_cisterna	47	5	0.6968	AT1G26690;AT1G69460;AT2G19950;AT3G22845;AT3G53520	0.757789
323	GO:0033753	establishment_of_ribosome_localization	14	4	0.07865	AT1G13160;AT3G03110;AT3G13640;AT5G55080	2.0352		323	GO:0033613	activating_transcription_factor_binding	6	2	0.16162	AT3G10070;AT3G44460	2.3744		323	GO:0019867	outer_membrane	118	13	0.6982	AT1G06540;AT1G47200;AT2G11810;AT2G43950;AT2G47070;AT3G20040;AT3G63150;AT4G09080;AT4G12490;AT4G16160;AT4G36650;AT4G39370;AT5G54190	0.784761
324	GO:0048317	seed_morphogenesis	14	4	0.07865	AT1G01040;AT3G19350;AT5G20830;AT5G54650	2.0352		324	GO:0043765	T/G_mismatch-specific_endonuclease_activity	6	2	0.16162	AT1G11190;AT4G21590	2.3744		324	GO:0031968	organelle_outer_membrane	118	13	0.6982	AT1G06540;AT1G47200;AT2G11810;AT2G43950;AT2G47070;AT3G20040;AT3G63150;AT4G09080;AT4G12490;AT4G16160;AT4G36650;AT4G39370;AT5G54190	0.784761
325	GO:0098543	detection_of_other_organism	14	4	0.07865	AT1G23160;AT5G13320;AT5G46330;AT5G63595	2.0352		325	GO:0046975	histone_methyltransferase_activity_(H3-K36_specific)	6	2	0.16162	AT1G77300;AT3G20810	2.3744		325	GO:0045259	proton-transporting_ATP_synthase_complex	38	4	0.6995	AT2G07699;AT3G18282;AT4G09650;AT4G26220	0.749812
326	GO:0071365	cellular_response_to_auxin_stimulus	287	43	0.0787	AT1G10680;AT1G12820;AT1G15580;AT1G16540;AT1G28560;AT1G29500;AT1G52830;AT1G53700;AT1G56650;AT1G66390;AT1G76530;AT1G77000;AT2G01200;AT2G01950;AT2G02930;AT2G16580;AT2G18120;AT2G21030;AT2G21050;AT2G21400;AT2G22660;AT2G23060;AT2G32410;AT2G39480;AT2G46370;AT2G46530;AT2G46690;AT2G46990;AT3G02260;AT3G03660;AT3G28360;AT3G28380;AT3G62680;AT4G16340;AT4G17980;AT4G36260;AT5G18020;AT5G48070;AT5G55540;AT5G57390…	1.06724		326	GO:0008134	transcription_factor_binding	93	15	0.16351	AT1G51170;AT3G06740;AT3G10070;AT3G12145;AT3G13445;AT3G19040;AT3G44460;AT3G50870;AT4G35540;AT4G36650;AT5G19480;AT5G24770;AT5G26930;AT5G49300;AT5G56860	1.14891		326	GO:0000790	nuclear_chromatin	66	7	0.7121	AT1G73910;AT2G40550;AT3G12380;AT3G18090;AT4G04408;AT4G10710;AT5G43500	0.755492
327	GO:0031399	regulation_of_protein_modification_process	191	30	0.07871	AT1G09000;AT1G10710;AT1G13460;AT1G32320;AT1G48870;AT1G66750;AT1G70000;AT1G75394;AT1G77300;AT2G02820;AT2G42260;AT3G05327;AT3G06540;AT3G21220;AT3G23610;AT3G24140;AT3G57860;AT3G62220;AT4G04260;AT4G11920;AT4G18470;AT4G26070;AT4G33270;AT5G07450;AT5G22010;AT5G25510;AT5G27620;AT5G57380;AT5G62240;AT5G66750	1.11883		327	GO:0003713	transcription_coactivator_activity	44	8	0.1653	AT1G04007;AT1G25540;AT1G70000;AT1G77320;AT4G00975;AT4G00980;AT5G09240;AT5G11510	1.29513		327	GO:0031965	nuclear_membrane	57	6	0.7126	AT1G08290;AT1G47200;AT1G59660;AT3G03110;AT5G62600;AT5G65780	0.749812
328	GO:0071554	cell_wall_organization_or_biogenesis	863	118	0.07877	AT1G02720;AT1G05250;AT1G05310;AT1G06170;AT1G06490;AT1G09600;AT1G11370;AT1G19170;AT1G19300;AT1G19360;AT1G21310;AT1G21880;AT1G23200;AT1G24090;AT1G24764;AT1G33800;AT1G42550;AT1G48100;AT1G52410;AT1G55850;AT1G56680;AT1G56710;AT1G58370;AT1G63450;AT1G64440;AT1G70230;AT1G73410;AT1G75110;AT1G77460;AT1G78430;AT1G79580;AT2G07727;AT2G21890;AT2G25540;AT2G26620;AT2G27380;AT2G32530;AT2G32540;AT2G32610;AT2G34410…	0.973973		328	GO:0045330	aspartyl_esterase_activity	79	13	0.1666	AT1G05310;AT1G11370;AT1G23200;AT1G24090;AT2G43050;AT3G05620;AT3G06830;AT3G27990;AT4G03930;AT4G12390;AT5G19730;AT5G55590;AT5G64640	1.17217		328	GO:0032040	small-subunit_processome	39	4	0.7192	AT1G26530;AT1G63810;AT2G34570;AT4G02400	0.730586
329	GO:0034968	histone_lysine_methylation	71	13	0.08112	AT1G77300;AT2G02820;AT2G03500;AT2G24740;AT3G13682;AT3G20810;AT3G24140;AT4G08225;AT4G18470;AT5G15380;AT5G22010;AT5G57380;AT5G66750	1.30425		329	GO:0004693	cyclin-dependent_protein_serine/threonine_kinase_activity	51	9	0.16742	AT1G14750;AT1G16330;AT1G66750;AT1G73690;AT2G31270;AT3G54180;AT4G37630;AT5G07450;AT5G27620	1.25704		329	GO:0032580	Golgi_cisterna_membrane	39	4	0.7192	AT1G26690;AT1G69460;AT3G22845;AT3G53520	0.730586
330	GO:0007067	mitotic_nuclear_division	177	28	0.08113	AT1G03180;AT1G09450;AT1G11060;AT1G27920;AT1G47200;AT1G54040;AT2G04660;AT2G16900;AT2G20950;AT2G21800;AT2G38220;AT2G39090;AT2G40550;AT2G42260;AT2G44580;AT3G19210;AT3G25980;AT3G28155;AT3G53760;AT3G57860;AT4G05190;AT4G11920;AT4G33270;AT4G35110;AT5G05510;AT5G15540;AT5G48520;AT5G51600	1.12684		330	GO:0097472	cyclin-dependent_protein_kinase_activity	51	9	0.16742	AT1G14750;AT1G16330;AT1G66750;AT1G73690;AT2G31270;AT3G54180;AT4G37630;AT5G07450;AT5G27620	1.25704		330	GO:0000312	plastid_small_ribosomal_subunit	20	2	0.7215	AT2G07696;ATCG00800	0.712321
331	GO:0042023	DNA_endoreduplication	51	10	0.08118	AT2G02820;AT2G34780;AT2G42260;AT3G48160;AT3G54180;AT3G57860;AT4G11920;AT4G37630;AT5G09210;AT5G11510	1.39671		331	GO:0003690	double-stranded_DNA_binding	402	56	0.17203	AT1G07540;AT1G07745;AT1G18750;AT1G24260;AT1G49590;AT1G50780;AT1G54760;AT1G55850;AT1G76500;AT2G16910;AT2G19560;AT2G20980;AT2G21060;AT2G25540;AT2G32530;AT2G32540;AT2G32610;AT2G41240;AT2G46400;AT3G06740;AT3G13445;AT3G20475;AT3G32920;AT3G50870;AT3G60400;AT3G61120;AT4G04260;AT4G09960;AT4G12080;AT4G14700;AT4G15320;AT4G17800;AT4G18780;AT4G19650;AT4G21340;AT4G22810;AT4G22950;AT4G24010;AT4G35540;AT4G36650…	0.992288		331	GO:0015030	Cajal_body	20	2	0.7215	AT1G49590;AT1G79580	0.712321
332	GO:0090697	post-embryonic_plant_organ_morphogenesis	141	23	0.08152	AT1G13400;AT1G17980;AT1G22920;AT1G24260;AT1G28560;AT1G68480;AT1G70510;AT1G77000;AT2G16910;AT2G18480;AT2G35510;AT2G42430;AT2G45420;AT2G46530;AT3G02260;AT3G20860;AT3G50330;AT3G58190;AT4G05190;AT4G37060;AT5G09750;AT5G56320;AT5G57740	1.16194		332	GO:0046527	glucosyltransferase_activity	212	31	0.17238	AT1G05590;AT1G05680;AT1G06490;AT1G30530;AT1G55850;AT1G73880;AT1G74000;AT2G25540;AT2G29710;AT2G29750;AT2G30150;AT2G32530;AT2G32540;AT2G32610;AT2G36750;AT2G36792;AT2G36800;AT3G21800;AT3G56000;AT4G15320;AT4G15500;AT4G18240;AT4G18780;AT4G24010;AT4G38780;AT5G05880;AT5G20830;AT5G38010;AT5G38460;AT5G48070;AT5G49190	1.0416		332	GO:0031234	extrinsic_component_of_cytoplasmic_side_of_plasma_membrane	85	9	0.7268	AT1G48870;AT1G64610;AT2G34260;AT3G20740;AT4G02730;AT4G08225;AT4G11920;AT4G33270;AT5G02430	0.754222
333	GO:0042545	cell_wall_modification	199	31	0.08162	AT1G05310;AT1G06170;AT1G11370;AT1G19300;AT1G23200;AT1G24090;AT1G52410;AT2G21890;AT2G27380;AT2G43050;AT3G05620;AT3G06830;AT3G27990;AT3G45960;AT3G51260;AT3G54640;AT3G56960;AT4G03930;AT4G12390;AT4G17030;AT4G18780;AT4G38210;AT5G01360;AT5G19730;AT5G39260;AT5G46330;AT5G50800;AT5G55590;AT5G56320;AT5G57220;AT5G64640	1.10965		333	GO:0016847	1-aminocyclopropane-1-carboxylate_synthase_activity	12	3	0.17508	AT1G01480;AT2G22810;AT5G51690	1.7808		333	GO:0044451	nucleoplasm_part	371	42	0.7282	AT1G01040;AT1G02680;AT1G02860;AT1G25540;AT1G31360;AT1G49590;AT1G61700;AT1G63210;AT1G66750;AT1G73690;AT1G73910;AT1G79580;AT2G03070;AT3G07530;AT3G09375;AT3G10070;AT3G10690;AT3G18090;AT3G19040;AT3G20740;AT4G02430;AT4G04260;AT4G08225;AT4G08360;AT4G10710;AT4G16845;AT4G20340;AT4G24970;AT4G36080;AT5G01400;AT5G16790;AT5G19480;AT5G20830;AT5G27620;AT5G42820;AT5G49010;AT5G55760;AT5G57380;AT5G58230;AT5G60040…	0.806401
334	GO:0031401	positive_regulation_of_protein_modification_process	85	15	0.08342	AT1G09000;AT1G32320;AT1G70000;AT1G77300;AT2G02820;AT3G06540;AT3G21220;AT3G62220;AT4G11920;AT4G26070;AT4G33270;AT5G27620;AT5G57380;AT5G62240;AT5G66750	1.25704		334	GO:0103075	indole-3-pyruvate_monooxygenase_activity	12	3	0.17508	AT1G04610;AT2G33230;AT5G11320	1.7808		334	GO:0031209	SCAR_complex	10	1	0.7288	AT2G38440	0.712321
335	GO:0042430	indole-containing_compound_metabolic_process	120	20	0.0835	AT1G05680;AT1G44542;AT1G52410;AT1G69370;AT1G80360;AT2G21890;AT2G43000;AT3G26830;AT3G51260;AT3G54640;AT3G59790;AT4G35160;AT4G35220;AT4G37310;AT4G37320;AT4G37400;AT4G37410;AT5G10610;AT5G57220;AT5G67300	1.1872		335	GO:1990939	ATP-dependent_microtubule_motor_activity	12	3	0.17508	AT1G12430;AT3G54870;AT4G05190	1.7808		335	GO:0032155	cell_division_site_part	10	1	0.7288	AT3G53760	0.712321
336	GO:0045490	pectin_catabolic_process	113	19	0.08391	AT1G05310;AT1G11370;AT1G11920;AT1G23200;AT1G24090;AT2G43050;AT3G01270;AT3G05620;AT3G06830;AT3G27990;AT4G03930;AT4G12390;AT4G13210;AT4G22090;AT5G04310;AT5G19730;AT5G55590;AT5G55720;AT5G64640	1.19771		336	GO:0035251	UDP-glucosyltransferase_activity	190	28	0.17574	AT1G05590;AT1G05680;AT1G06490;AT1G30530;AT1G55850;AT1G73880;AT1G74000;AT2G25540;AT2G29710;AT2G29750;AT2G30150;AT2G32530;AT2G32540;AT2G32610;AT2G36750;AT2G36792;AT2G36800;AT3G21800;AT4G15320;AT4G15500;AT4G18240;AT4G18780;AT4G24010;AT4G38780;AT5G05880;AT5G20830;AT5G38010;AT5G49190	1.04974		336	GO:0044426	cell_wall_part	10	1	0.7288	AT2G28671	0.712321
337	GO:0009595	detection_of_biotic_stimulus	20	5	0.08428	AT1G23160;AT1G61380;AT5G13320;AT5G46330;AT5G63595	1.7808		337	GO:0047134	protein-disulfide_reductase_activity	87	14	0.17601	AT1G19560;AT1G69150;AT2G02640;AT3G26550;AT4G01760;AT4G01920;AT4G01925;AT4G09690;AT4G10560;AT4G11547;AT4G31230;AT4G31240;AT5G37620;AT5G48320	1.14626		337	GO:0044462	external_encapsulating_structure_part	10	1	0.7288	AT2G28671	0.712321
338	GO:0016024	CDP-diacylglycerol_biosynthetic_process	20	5	0.08428	AT1G02390;AT1G06520;AT3G18850;AT4G26740;AT4G26770	1.7808		338	GO:0034061	DNA_polymerase_activity	102	16	0.18167	AT1G08260;AT1G14460;AT1G50840;AT1G60720;AT1G74350;AT2G02480;AT2G04420;AT2G34320;AT3G20540;AT3G25270;AT3G62725;AT5G16486;AT5G22110;AT5G42965;AT5G45720;AT5G67100	1.11737		338	GO:0005876	spindle_microtubule	21	2	0.7466	AT3G25980;AT4G05190	0.678401
339	GO:0046341	CDP-diacylglycerol_metabolic_process	20	5	0.08428	AT1G02390;AT1G06520;AT3G18850;AT4G26740;AT4G26770	1.7808		339	GO:0016722	oxidoreductase_activity,_oxidizing_metal_ions	59	10	0.18182	AT1G01590;AT2G23630;AT2G29130;AT2G38080;AT2G40300;AT2G40370;AT3G08885;AT4G22010;AT5G51480;AT5G60020	1.20732		339	GO:0016459	myosin_complex	21	2	0.7466	AT1G08730;AT4G28710	0.678401
340	GO:0098581	detection_of_external_biotic_stimulus	20	5	0.08428	AT1G23160;AT1G61380;AT5G13320;AT5G46330;AT5G63595	1.7808		340	GO:0001071	nucleic_acid_binding_transcription_factor_activity	1963	254	0.1821	AT1G01210;AT1G01380;AT1G01520;AT1G02030;AT1G03790;AT1G06170;AT1G08290;AT1G09030;AT1G12860;AT1G12890;AT1G13400;AT1G14687;AT1G15580;AT1G16070;AT1G16640;AT1G18750;AT1G20065;AT1G21200;AT1G21340;AT1G22490;AT1G22985;AT1G24260;AT1G24590;AT1G26680;AT1G28370;AT1G28420;AT1G32240;AT1G33760;AT1G35560;AT1G43160;AT1G46480;AT1G49120;AT1G49475;AT1G50780;AT1G52830;AT1G52890;AT1G54760;AT1G55580;AT1G56650;AT1G58220…	0.921699		340	GO:0005654	nucleoplasm	468	53	0.7474	AT1G01040;AT1G02680;AT1G02860;AT1G25540;AT1G31360;AT1G49590;AT1G61700;AT1G63210;AT1G65620;AT1G66750;AT1G73690;AT1G73910;AT1G79580;AT2G03070;AT2G44580;AT3G07530;AT3G09375;AT3G10070;AT3G10690;AT3G10800;AT3G12380;AT3G18090;AT3G19040;AT3G20740;AT3G42670;AT4G02430;AT4G04260;AT4G08225;AT4G08360;AT4G10710;AT4G12080;AT4G16845;AT4G20340;AT4G24970;AT4G36080;AT5G01400;AT5G11320;AT5G16790;AT5G19480;AT5G20830…	0.806689
341	GO:0007004	telomere_maintenance_via_telomerase	9	3	0.0844	AT2G04395;AT5G19400;AT5G40820	2.3744		341	GO:0016765	transferase_activity,_transferring_alkyl_or_aryl_(other_than_methyl)_groups	161	24	0.18225	AT1G02920;AT1G02940;AT1G02950;AT1G53680;AT1G59670;AT1G69920;AT1G78320;AT2G02380;AT2G02930;AT2G17570;AT2G18640;AT2G23400;AT2G29420;AT2G29440;AT2G29450;AT2G29470;AT2G29490;AT3G14530;AT3G32040;AT4G30000;AT4G34650;AT5G04950;AT5G36270;AT5G44000	1.06185		341	GO:0000784	nuclear_chromosome,_telomeric_region	31	3	0.7488	AT1G07540;AT2G04395;AT3G13445	0.689343
342	GO:0008215	spermine_metabolic_process	9	3	0.0844	AT3G17715;AT3G25570;AT5G13700	2.3744		342	GO:0016462	pyrophosphatase_activity	1029	136	0.18488	AT1G01040;AT1G03180;AT1G07745;AT1G08193;AT1G08270;AT1G08600;AT1G08730;AT1G10680;AT1G11100;AT1G12430;AT1G14460;AT1G16780;AT1G17840;AT1G18550;AT1G20060;AT1G21650;AT1G30660;AT1G30960;AT1G31360;AT1G44900;AT1G48650;AT1G51460;AT1G58561;AT1G60460;AT1G61140;AT1G63250;AT1G63440;AT1G66950;AT1G67940;AT1G72960;AT1G76820;AT2G02480;AT2G07680;AT2G07699;AT2G14120;AT2G18190;AT2G18720;AT2G20510;AT2G21450;AT2G29900…	0.941455		342	GO:0097526	spliceosomal_tri-snRNP_complex	31	3	0.7488	AT1G65700;AT1G79580;AT5G16780	0.689343
343	GO:0010833	telomere_maintenance_via_telomere_lengthening	9	3	0.0844	AT2G04395;AT5G19400;AT5G40820	2.3744		343	GO:0016817	hydrolase_activity,_acting_on_acid_anhydrides	1046	138	0.18893	AT1G01040;AT1G03180;AT1G07745;AT1G08193;AT1G08270;AT1G08600;AT1G08730;AT1G10680;AT1G11100;AT1G12430;AT1G14460;AT1G16780;AT1G17840;AT1G18550;AT1G20060;AT1G21650;AT1G30660;AT1G30960;AT1G31360;AT1G44900;AT1G48650;AT1G51460;AT1G58561;AT1G60460;AT1G61140;AT1G63250;AT1G63440;AT1G66950;AT1G67940;AT1G72960;AT1G76820;AT2G02480;AT2G07680;AT2G07699;AT2G14120;AT2G18190;AT2G18720;AT2G20510;AT2G21450;AT2G29900…	0.939774		343	GO:0000139	Golgi_membrane	435	49	0.7535	AT1G02720;AT1G11730;AT1G11890;AT1G16780;AT1G19360;AT1G26690;AT1G33800;AT1G55850;AT1G63450;AT1G69460;AT1G70230;AT1G75110;AT2G18180;AT2G19950;AT2G29900;AT2G30460;AT2G32530;AT2G32540;AT2G32610;AT2G34410;AT2G34940;AT2G46730;AT2G47770;AT3G01040;AT3G05030;AT3G09800;AT3G10800;AT3G18660;AT3G22845;AT3G42180;AT3G44340;AT3G53520;AT3G56000;AT3G57420;AT3G58790;AT4G12390;AT4G13990;AT4G15320;AT4G19970;AT4G24010…	0.802385
344	GO:0030149	sphingolipid_catabolic_process	9	3	0.0844	AT1G27980;AT3G24180;AT5G49900	2.3744		344	GO:0003700	transcription_factor_activity,_sequence-specific_DNA_binding	1959	253	0.19167	AT1G01210;AT1G01380;AT1G01520;AT1G02030;AT1G03790;AT1G06170;AT1G08290;AT1G09030;AT1G12860;AT1G12890;AT1G13400;AT1G14687;AT1G15580;AT1G16070;AT1G16640;AT1G18750;AT1G20065;AT1G21200;AT1G21340;AT1G22490;AT1G22985;AT1G24260;AT1G24590;AT1G26680;AT1G28370;AT1G28420;AT1G32240;AT1G33760;AT1G35560;AT1G43160;AT1G46480;AT1G49120;AT1G49475;AT1G50780;AT1G52830;AT1G52890;AT1G54760;AT1G55580;AT1G56650;AT1G58220…	0.919945		344	GO:0000974	Prp19_complex	11	1	0.762	AT5G07060	0.647565
345	GO:0031542	positive_regulation_of_anthocyanin_biosynthetic_process	9	3	0.0844	AT1G56650;AT1G66390;AT5G41315	2.3744		345	GO:0004702	receptor_signaling_protein_serine/threonine_kinase_activity	74	12	0.1921	AT1G01560;AT1G05100;AT1G09000;AT1G32320;AT2G30040;AT2G32510;AT2G41140;AT3G21220;AT3G59790;AT3G62220;AT4G08480;AT4G26070	1.15512		345	GO:0005749	mitochondrial_respiratory_chain_complex_II,_succinate_dehydrogenase_complex_(ubi...	11	1	0.762	AT2G18450	0.647565
346	GO:0071900	regulation_of_protein_serine/threonine_kinase_activity	58	11	0.08452	AT1G09000;AT1G10710;AT1G32320;AT1G66750;AT3G05327;AT3G21220;AT3G23610;AT3G62220;AT4G26070;AT5G07450;AT5G27620	1.35095		346	GO:0005057	receptor_signaling_protein_activity	74	12	0.1921	AT1G01560;AT1G05100;AT1G09000;AT1G32320;AT2G30040;AT2G32510;AT2G41140;AT3G21220;AT3G59790;AT3G62220;AT4G08480;AT4G26070	1.15512		346	GO:0032300	mismatch_repair_complex	11	1	0.762	AT3G20475	0.647565
347	GO:0006787	porphyrin-containing_compound_catabolic_process	26	6	0.08493	AT1G31480;AT1G69720;AT2G26550;AT4G11910;AT5G04900;AT5G13800	1.64382		347	GO:0004499	N,N-dimethylaniline_monooxygenase_activity	32	6	0.19234	AT1G04610;AT1G12160;AT1G63370;AT2G33230;AT5G07800;AT5G11320	1.3356		347	GO:0042807	central_vacuole	11	1	0.762	AT1G17810	0.647565
348	GO:0033015	tetrapyrrole_catabolic_process	26	6	0.08493	AT1G31480;AT1G69720;AT2G26550;AT4G11910;AT5G04900;AT5G13800	1.64382		348	GO:0048038	quinone_binding	32	6	0.19234	AT1G31690;AT1G67840;AT2G00750;AT4G12270;AT4G12290;AT5G20960	1.3356		348	GO:0045257	succinate_dehydrogenase_complex_(ubiquinone)	11	1	0.762	AT2G18450	0.647565
349	GO:0051187	cofactor_catabolic_process	26	6	0.08493	AT1G31480;AT1G69720;AT2G26550;AT4G11910;AT5G04900;AT5G13800	1.64382		349	GO:0008270	zinc_ion_binding	1777	230	0.19458	AT1G01210;AT1G02030;AT1G02860;AT1G03370;AT1G04360;AT1G08070;AT1G08260;AT1G08290;AT1G09410;AT1G10710;AT1G11100;AT1G13400;AT1G19560;AT1G20065;AT1G20230;AT1G21650;AT1G23980;AT1G24140;AT1G32740;AT1G42550;AT1G43765;AT1G44318;AT1G44478;AT1G49200;AT1G49220;AT1G49225;AT1G49230;AT1G49590;AT1G50300;AT1G53340;AT1G53490;AT1G53720;AT1G54650;AT1G55440;AT1G58180;AT1G60270;AT1G60610;AT1G61140;AT1G61700;AT1G64240…	0.921969		349	GO:0045283	fumarate_reductase_complex	11	1	0.762	AT2G18450	0.647565
350	GO:0048364	root_development	617	86	0.08498	AT1G01380;AT1G08260;AT1G12820;AT1G16440;AT1G19360;AT1G21210;AT1G24620;AT1G28560;AT1G36160;AT1G44900;AT1G47200;AT1G52240;AT1G53700;AT1G55940;AT1G63450;AT1G64440;AT1G75110;AT1G77000;AT1G79580;AT2G02820;AT2G10450;AT2G18480;AT2G19560;AT2G21030;AT2G21050;AT2G26420;AT2G31830;AT2G32610;AT2G35510;AT2G35612;AT2G40220;AT2G42430;AT2G44170;AT2G45420;AT2G46400;AT2G46530;AT2G46990;AT3G02260;AT3G03660;AT3G03773…	0.992863		350	GO:0017069	snRNA_binding	19	4	0.19762	AT1G09230;AT4G38780;AT5G07060;AT5G49190	1.49962		350	GO:0070461	SAGA-type_complex	11	1	0.762	AT3G10070	0.647565
351	GO:1905392	plant_organ_morphogenesis	479	68	0.08667	AT1G01380;AT1G08260;AT1G13400;AT1G16440;AT1G17840;AT1G17980;AT1G19360;AT1G22920;AT1G24260;AT1G24620;AT1G28420;AT1G28560;AT1G44900;AT1G52240;AT1G63450;AT1G64440;AT1G68480;AT1G70510;AT1G75110;AT1G77000;AT2G16910;AT2G18480;AT2G21050;AT2G22860;AT2G26420;AT2G32410;AT2G32610;AT2G35510;AT2G42430;AT2G45420;AT2G46530;AT2G46990;AT3G02260;AT3G06010;AT3G11260;AT3G12380;AT3G20860;AT3G50330;AT3G50360;AT3G54870…	1.01123		351	GO:1990837	sequence-specific_double-stranded_DNA_binding	270	38	0.20593	AT1G18750;AT1G24260;AT1G50780;AT1G54760;AT1G55850;AT1G76500;AT2G16910;AT2G20980;AT2G25540;AT2G32530;AT2G32540;AT2G32610;AT2G41240;AT2G46400;AT3G06740;AT3G50870;AT3G61120;AT4G04260;AT4G09960;AT4G12080;AT4G15320;AT4G17800;AT4G18780;AT4G21340;AT4G22810;AT4G22950;AT4G24010;AT4G36650;AT4G39410;AT5G06550;AT5G09210;AT5G10140;AT5G11260;AT5G26865;AT5G26930;AT5G37800;AT5G49300;AT5G56860	1.00253		351	GO:0072686	mitotic_spindle	11	1	0.762	AT1G54040	0.647565
352	GO:0010200	response_to_chitin	171	27	0.08699	AT1G30135;AT1G74650;AT2G13800;AT2G23770;AT2G31230;AT2G36270;AT2G46400;AT3G11840;AT3G13760;AT3G15356;AT3G16720;AT3G19580;AT3G28210;AT3G46080;AT3G53200;AT4G01340;AT4G15975;AT4G26120;AT4G29110;AT5G09800;AT5G10380;AT5G18610;AT5G58610;AT5G59550;AT5G64660;AT5G67300;AT5G67450	1.12472		352	GO:0003774	motor_activity	97	15	0.20666	AT1G08730;AT1G12430;AT1G18550;AT1G20060;AT2G37420;AT3G16060;AT3G44050;AT3G44730;AT3G54870;AT3G63480;AT4G05190;AT4G09245;AT4G28710;AT5G23910;AT5G54670	1.10153		352	GO:0009898	cytoplasmic_side_of_plasma_membrane	97	10	0.763	AT1G48870;AT1G64610;AT2G21040;AT2G34260;AT3G20740;AT4G02730;AT4G08225;AT4G11920;AT4G33270;AT5G02430	0.734352
353	GO:0022622	root_system_development	618	86	0.08743	AT1G01380;AT1G08260;AT1G12820;AT1G16440;AT1G19360;AT1G21210;AT1G24620;AT1G28560;AT1G36160;AT1G44900;AT1G47200;AT1G52240;AT1G53700;AT1G55940;AT1G63450;AT1G64440;AT1G75110;AT1G77000;AT1G79580;AT2G02820;AT2G10450;AT2G18480;AT2G19560;AT2G21030;AT2G21050;AT2G26420;AT2G31830;AT2G32610;AT2G35510;AT2G35612;AT2G40220;AT2G42430;AT2G44170;AT2G45420;AT2G46400;AT2G46530;AT2G46990;AT3G02260;AT3G03660;AT3G03773…	0.991256		353	GO:0005524	ATP_binding	2829	361	0.20673	AT1G01040;AT1G01560;AT1G03180;AT1G05100;AT1G06030;AT1G06957;AT1G07560;AT1G07745;AT1G08193;AT1G08270;AT1G08600;AT1G08730;AT1G09000;AT1G09450;AT1G09600;AT1G10680;AT1G11100;AT1G11300;AT1G11410;AT1G12220;AT1G12430;AT1G13180;AT1G14460;AT1G15890;AT1G16110;AT1G16160;AT1G16440;AT1G17255;AT1G17840;AT1G17980;AT1G18550;AT1G19390;AT1G20060;AT1G20480;AT1G21210;AT1G21650;AT1G23100;AT1G23700;AT1G26150;AT1G26970…	0.908971		353	GO:0005759	mitochondrial_matrix	160	17	0.7672	AT1G12220;AT1G23100;AT1G36390;AT1G65630;AT2G07696;AT2G28815;AT3G06320;AT3G56350;AT4G10780;AT4G12130;AT4G14610;AT4G31930;AT4G32208;AT5G05990;AT5G26860;AT5G39840;ATCG00800	0.756841
354	GO:0048608	reproductive_structure_development	1667	219	0.0881	AT1G01040;AT1G01480;AT1G02680;AT1G02720;AT1G03120;AT1G03880;AT1G06170;AT1G08260;AT1G09000;AT1G09230;AT1G09363;AT1G11060;AT1G11190;AT1G11460;AT1G12820;AT1G13120;AT1G13400;AT1G15330;AT1G17730;AT1G17840;AT1G17980;AT1G21650;AT1G22920;AT1G24260;AT1G24590;AT1G25540;AT1G28420;AT1G28560;AT1G29965;AT1G30100;AT1G31340;AT1G32240;AT1G32560;AT1G35730;AT1G36160;AT1G42550;AT1G44090;AT1G44900;AT1G46480;AT1G51170…	0.935803		354	GO:0008131	primary_amine_oxidase_activity	26	5	0.20786	AT1G31690;AT3G13682;AT4G12270;AT4G12290;AT5G20960	1.36985		354	GO:0043229	intracellular_organelle	20320	2469	0.7677	AT1G01040;AT1G01120;AT1G01150;AT1G01210;AT1G01355;AT1G01380;AT1G01520;AT1G01560;AT1G01570;AT1G01590;AT1G01660;AT1G01980;AT1G02020;AT1G02030;AT1G02060;AT1G02090;AT1G02160;AT1G02390;AT1G02430;AT1G02575;AT1G02680;AT1G02720;AT1G02860;AT1G02920;AT1G02940;AT1G02990;AT1G03106;AT1G03120;AT1G03180;AT1G03370;AT1G03540;AT1G03550;AT1G03710;AT1G03790;AT1G03820;AT1G03880;AT1G04007;AT1G04230;AT1G04360;AT1G04477…	0.865512
355	GO:0061458	reproductive_system_development	1667	219	0.0881	AT1G01040;AT1G01480;AT1G02680;AT1G02720;AT1G03120;AT1G03880;AT1G06170;AT1G08260;AT1G09000;AT1G09230;AT1G09363;AT1G11060;AT1G11190;AT1G11460;AT1G12820;AT1G13120;AT1G13400;AT1G15330;AT1G17730;AT1G17840;AT1G17980;AT1G21650;AT1G22920;AT1G24260;AT1G24590;AT1G25540;AT1G28420;AT1G28560;AT1G29965;AT1G30100;AT1G31340;AT1G32240;AT1G32560;AT1G35730;AT1G36160;AT1G42550;AT1G44090;AT1G44900;AT1G46480;AT1G51170…	0.935803		355	GO:0004656	procollagen-proline_4-dioxygenase_activity	13	3	0.20804	AT2G43080;AT3G28480;AT5G66060	1.64382		355	GO:0000786	nucleosome	70	7	0.7682	AT1G06760;AT1G48620;AT3G13445;AT3G27360;AT4G04408;AT5G65350;AT5G66750	0.712321
356	GO:0007018	microtubule-based_movement	72	13	0.08858	AT1G12430;AT1G18550;AT1G20060;AT2G37420;AT3G16060;AT3G44050;AT3G44730;AT3G54870;AT3G63480;AT4G05190;AT4G09245;AT5G23910;AT5G54670	1.28614		356	GO:0019798	procollagen-proline_dioxygenase_activity	13	3	0.20804	AT2G43080;AT3G28480;AT5G66060	1.64382		356	GO:0000315	organellar_large_ribosomal_subunit	22	2	0.7697	AT2G28815;AT3G06320	0.647565
357	GO:0009734	auxin-activated_signaling_pathway	260	39	0.08905	AT1G10680;AT1G12820;AT1G15580;AT1G16540;AT1G28560;AT1G29500;AT1G52830;AT1G53700;AT1G56650;AT1G66390;AT1G76530;AT1G77000;AT2G01200;AT2G01950;AT2G02930;AT2G16580;AT2G18120;AT2G21030;AT2G21050;AT2G21400;AT2G22660;AT2G23060;AT2G32410;AT2G39480;AT2G46530;AT2G46690;AT2G46990;AT3G02260;AT3G03660;AT3G28360;AT3G28380;AT4G16340;AT4G36260;AT5G18020;AT5G55540;AT5G57390;AT5G57420;AT5G60450;AT5G65980	1.06848		357	GO:0031543	peptidyl-proline_dioxygenase_activity	13	3	0.20804	AT2G43080;AT3G28480;AT5G66060	1.64382		357	GO:0000419	DNA-directed_RNA_polymerase_V_complex	22	2	0.7697	AT3G18090;AT3G49250	0.647565
358	GO:0044710	single-organism_metabolic_process	5067	639	0.08924	AT1G01120;AT1G01480;AT1G01520;AT1G01560;AT1G01590;AT1G01980;AT1G02020;AT1G02390;AT1G02400;AT1G02720;AT1G02860;AT1G02920;AT1G02940;AT1G02950;AT1G03990;AT1G04380;AT1G04477;AT1G04610;AT1G05160;AT1G05250;AT1G05680;AT1G06030;AT1G06120;AT1G06490;AT1G06520;AT1G06620;AT1G06645;AT1G07450;AT1G07690;AT1G08630;AT1G09000;AT1G09600;AT1G10710;AT1G11730;AT1G12160;AT1G13420;AT1G13790;AT1G14190;AT1G16110;AT1G16400…	0.898309		358	GO:0031545	peptidyl-proline_4-dioxygenase_activity	13	3	0.20804	AT2G43080;AT3G28480;AT5G66060	1.64382		358	GO:0097525	spliceosomal_snRNP_complex	61	6	0.7724	AT1G65700;AT1G65710;AT1G79580;AT4G38780;AT5G16780;AT5G49190	0.700644
359	GO:0006576	cellular_biogenic_amine_metabolic_process	79	14	0.08968	AT1G44542;AT1G52410;AT1G69370;AT1G74550;AT1G80360;AT2G25150;AT2G44170;AT3G17715;AT3G25570;AT3G54640;AT4G35220;AT5G04950;AT5G13700;AT5G64440	1.26234		359	GO:0016818	hydrolase_activity,_acting_on_acid_anhydrides,_in_phosphorus-containing_anhydrid...	1036	136	0.20839	AT1G01040;AT1G03180;AT1G07745;AT1G08193;AT1G08270;AT1G08600;AT1G08730;AT1G10680;AT1G11100;AT1G12430;AT1G14460;AT1G16780;AT1G17840;AT1G18550;AT1G20060;AT1G21650;AT1G30660;AT1G30960;AT1G31360;AT1G44900;AT1G48650;AT1G51460;AT1G58561;AT1G60460;AT1G61140;AT1G63250;AT1G63440;AT1G66950;AT1G67940;AT1G72960;AT1G76820;AT2G02480;AT2G07680;AT2G07699;AT2G14120;AT2G18190;AT2G18720;AT2G20510;AT2G21450;AT2G29900…	0.935093		359	GO:0043226	organelle	20332	2470	0.7738	AT1G01040;AT1G01120;AT1G01150;AT1G01210;AT1G01355;AT1G01380;AT1G01520;AT1G01560;AT1G01570;AT1G01590;AT1G01660;AT1G01980;AT1G02020;AT1G02030;AT1G02060;AT1G02090;AT1G02160;AT1G02390;AT1G02430;AT1G02575;AT1G02680;AT1G02720;AT1G02860;AT1G02920;AT1G02940;AT1G02990;AT1G03106;AT1G03120;AT1G03180;AT1G03370;AT1G03540;AT1G03550;AT1G03710;AT1G03790;AT1G03820;AT1G03880;AT1G04007;AT1G04230;AT1G04360;AT1G04477…	0.865352
360	GO:0006468	protein_phosphorylation	1453	192	0.08975	AT1G01560;AT1G05100;AT1G06957;AT1G07560;AT1G08730;AT1G09000;AT1G09450;AT1G09600;AT1G10710;AT1G11300;AT1G11410;AT1G12430;AT1G12970;AT1G16110;AT1G16160;AT1G16440;AT1G17255;AT1G19390;AT1G21210;AT1G23700;AT1G24260;AT1G26150;AT1G26970;AT1G29730;AT1G32320;AT1G33260;AT1G33770;AT1G48260;AT1G48480;AT1G48490;AT1G51170;AT1G51620;AT1G51820;AT1G51860;AT1G51890;AT1G52290;AT1G52310;AT1G53420;AT1G53700;AT1G54760…	0.941264		360	GO:0000386	second_spliceosomal_transesterification_activity	7	2	0.2086	AT4G38780;AT5G49190	2.0352		360	GO:0005770	late_endosome	98	10	0.7741	AT1G08270;AT1G20110;AT2G32270;AT2G34940;AT3G00780;AT4G09560;AT4G37650;AT5G09260;AT5G19700;AT5G44240	0.726858
361	GO:0016571	histone_methylation	86	15	0.09031	AT1G77300;AT2G02820;AT2G03500;AT2G24740;AT3G13682;AT3G20740;AT3G20810;AT3G24140;AT4G08225;AT4G18470;AT5G06550;AT5G15380;AT5G22010;AT5G57380;AT5G66750	1.24242		361	GO:0003913	DNA_photolyase_activity	7	2	0.2086	AT5G24840;AT5G24850	2.0352		361	GO:0012507	ER_to_Golgi_transport_vesicle_membrane	23	2	0.791	AT3G44340;AT4G32640	0.61941
362	GO:0030036	actin_cytoskeleton_organization	100	17	0.09056	AT1G08730;AT1G13160;AT1G13180;AT1G30825;AT1G31810;AT1G42550;AT1G64500;AT2G19770;AT2G38440;AT2G42170;AT4G00680;AT4G14147;AT4G16340;AT4G18600;AT5G16490;AT5G48460;AT5G54650	1.21095		362	GO:0003973	(S)-2-hydroxy-acid_oxidase_activity	7	2	0.2086	AT3G14150;AT4G18360	2.0352		362	GO:0005655	nucleolar_ribonuclease_P_complex	12	1	0.7911	AT1G13790	0.593601
363	GO:0016246	RNA_interference	39	8	0.09072	AT1G01040;AT1G14790;AT2G19430;AT3G15390;AT3G18090;AT3G43920;AT5G20320;AT5G20830	1.46117		363	GO:0004040	amidase_activity	7	2	0.2086	AT4G34880;AT5G64440	2.0352		363	GO:0030677	ribonuclease_P_complex	12	1	0.7911	AT1G13790	0.593601
364	GO:0019758	glycosinolate_biosynthetic_process	59	11	0.09311	AT1G12160;AT1G16400;AT1G16410;AT2G21890;AT2G43090;AT2G43100;AT3G19710;AT3G51260;AT3G58990;AT5G07690;AT5G35920	1.32806		364	GO:0004322	ferroxidase_activity	7	2	0.2086	AT2G40300;AT3G08885	2.0352		364	GO:0030681	multimeric_ribonuclease_P_complex	12	1	0.7911	AT1G13790	0.593601
365	GO:0019761	glucosinolate_biosynthetic_process	59	11	0.09311	AT1G12160;AT1G16400;AT1G16410;AT2G21890;AT2G43090;AT2G43100;AT3G19710;AT3G51260;AT3G58990;AT5G07690;AT5G35920	1.32806		365	GO:0004834	tryptophan_synthase_activity	7	2	0.2086	AT1G52410;AT3G54640	2.0352		365	GO:0031305	integral_component_of_mitochondrial_inner_membrane	12	1	0.7911	AT4G16160	0.593601
366	GO:1902275	regulation_of_chromatin_organization	59	11	0.09311	AT1G70000;AT1G77300;AT2G02820;AT3G10010;AT3G24140;AT3G49250;AT4G04260;AT4G18470;AT5G22010;AT5G57380;AT5G66750	1.32806		366	GO:0005092	GDP-dissociation_inhibitor_activity	7	2	0.2086	AT1G12070;AT3G06540	2.0352		366	GO:0031595	nuclear_proteasome_complex	12	1	0.7911	AT5G64760	0.593601
367	GO:0045229	external_encapsulating_structure_organization	667	92	0.09352	AT1G02720;AT1G05250;AT1G05310;AT1G06170;AT1G06490;AT1G11370;AT1G19170;AT1G19300;AT1G19360;AT1G21310;AT1G23200;AT1G24090;AT1G24764;AT1G48100;AT1G52410;AT1G55850;AT1G56710;AT1G64440;AT1G75110;AT1G77460;AT1G78430;AT2G07727;AT2G21890;AT2G25540;AT2G26620;AT2G27380;AT2G32530;AT2G32540;AT2G32610;AT2G43050;AT2G43860;AT2G46730;AT3G01040;AT3G05620;AT3G06830;AT3G15720;AT3G18660;AT3G19020;AT3G24480;AT3G27990…	0.982512		367	GO:0008199	ferric_iron_binding	7	2	0.2086	AT2G40300;AT3G08885	2.0352		367	GO:0035267	NuA4_histone_acetyltransferase_complex	12	1	0.7911	AT1G73910	0.593601
368	GO:0090696	post-embryonic_plant_organ_development	224	34	0.09402	AT1G12820;AT1G13400;AT1G17980;AT1G21210;AT1G22920;AT1G24260;AT1G28560;AT1G47200;AT1G68480;AT1G70510;AT1G77000;AT2G02820;AT2G16910;AT2G18480;AT2G21030;AT2G35510;AT2G40220;AT2G42430;AT2G44170;AT2G45420;AT2G46400;AT2G46530;AT3G02260;AT3G20860;AT3G50330;AT3G58190;AT4G05190;AT4G37060;AT5G09750;AT5G16780;AT5G26930;AT5G50260;AT5G56320;AT5G57740	1.0812		368	GO:0008843	endochitinase_activity	7	2	0.2086	AT4G19810;AT4G19820	2.0352		368	GO:0043189	H4/H2A_histone_acetyltransferase_complex	12	1	0.7911	AT1G73910	0.593601
369	GO:1901362	organic_cyclic_compound_biosynthetic_process	3898	495	0.09409	AT1G01210;AT1G01380;AT1G01520;AT1G02030;AT1G02680;AT1G03790;AT1G04007;AT1G05160;AT1G06170;AT1G06450;AT1G07370;AT1G07540;AT1G07705;AT1G08260;AT1G08290;AT1G08600;AT1G09030;AT1G10710;AT1G12860;AT1G12890;AT1G14460;AT1G14687;AT1G14790;AT1G15580;AT1G15790;AT1G16070;AT1G16440;AT1G16540;AT1G16640;AT1G16910;AT1G17070;AT1G17380;AT1G17890;AT1G18750;AT1G19480;AT1G19630;AT1G20065;AT1G21200;AT1G21340;AT1G22490…	0.904564		369	GO:0010334	sesquiterpene_synthase_activity	7	2	0.2086	AT3G25820;AT4G16740	2.0352		369	GO:0045273	respiratory_chain_complex_II	12	1	0.7911	AT2G18450	0.593601
370	GO:0034654	nucleobase-containing_compound_biosynthetic_process	3411	435	0.0943	AT1G01210;AT1G01380;AT1G01520;AT1G02030;AT1G02680;AT1G03790;AT1G04007;AT1G06170;AT1G06450;AT1G07370;AT1G07540;AT1G07705;AT1G08260;AT1G08290;AT1G08600;AT1G09030;AT1G12860;AT1G12890;AT1G14460;AT1G14687;AT1G14790;AT1G15580;AT1G15790;AT1G16070;AT1G16440;AT1G16640;AT1G16910;AT1G17070;AT1G17380;AT1G17890;AT1G18750;AT1G19480;AT1G20065;AT1G21200;AT1G21340;AT1G22490;AT1G22985;AT1G24210;AT1G24260;AT1G24590…	0.908413		370	GO:0010436	carotenoid_dioxygenase_activity	7	2	0.2086	AT1G30100;AT1G78390	2.0352		370	GO:0045281	succinate_dehydrogenase_complex	12	1	0.7911	AT2G18450	0.593601
371	GO:2000070	regulation_of_response_to_water_deprivation	33	7	0.09509	AT1G51330;AT1G64010;AT1G64020;AT2G02820;AT2G47780;AT5G14420;AT5G27620	1.51098		371	GO:0015186	L-glutamine_transmembrane_transporter_activity	7	2	0.2086	AT1G11460;AT4G01430	2.0352		371	GO:0071458	integral_component_of_cytoplasmic_side_of_endoplasmic_reticulum_membrane	12	1	0.7911	AT2G23640	0.593601
372	GO:0010311	lateral_root_formation	66	12	0.09514	AT1G28560;AT1G77000;AT2G18480;AT2G42430;AT2G45420;AT2G46530;AT3G02260;AT3G20860;AT3G58190;AT4G37060;AT5G56320;AT5G57740	1.29513		372	GO:0016724	oxidoreductase_activity,_oxidizing_metal_ions,_oxygen_as_acceptor	7	2	0.2086	AT2G40300;AT3G08885	2.0352		372	GO:0098554	cytoplasmic_side_of_endoplasmic_reticulum_membrane	12	1	0.7911	AT2G23640	0.593601
373	GO:0051274	beta-glucan_biosynthetic_process	80	14	0.09722	AT1G06490;AT1G55850;AT1G77460;AT2G25540;AT2G32530;AT2G32540;AT2G32610;AT3G12060;AT3G57420;AT4G15320;AT4G18780;AT4G24010;AT5G01360;AT5G16510	1.24656		373	GO:0017056	structural_constituent_of_nuclear_pore	7	2	0.2086	AT1G24310;AT5G51200	2.0352		373	GO:1902562	H4_histone_acetyltransferase_complex	12	1	0.7911	AT1G73910	0.593601
374	GO:0006301	postreplication_repair	15	4	0.09742	AT1G07370;AT1G70660;AT2G40550;AT5G22110	1.89952		374	GO:0033201	alpha-1,4-glucan_synthase_activity	7	2	0.2086	AT1G74000;AT4G18240	2.0352		374	GO:0000325	plant-type_vacuole	181	19	0.7939	AT1G03880;AT1G17810;AT1G31480;AT1G53210;AT2G47800;AT3G05030;AT3G20470;AT3G51860;AT3G55120;AT3G62510;AT4G09560;AT4G11810;AT4G18160;AT5G01490;AT5G03570;AT5G46370;AT5G50260;AT5G55630;AT5G57565	0.74774
375	GO:0006349	regulation_of_gene_expression_by_genetic_imprinting	15	4	0.09742	AT3G20740;AT4G16845;AT5G58230;AT5G66750	1.89952		375	GO:0035197	siRNA_binding	7	2	0.2086	AT5G21030;AT5G21150	2.0352		375	GO:0030532	small_nuclear_ribonucleoprotein_complex	63	6	0.7985	AT1G65700;AT1G65710;AT1G79580;AT4G38780;AT5G16780;AT5G49190	0.678401
376	GO:0033692	cellular_polysaccharide_biosynthetic_process	210	32	0.09775	AT1G06030;AT1G06490;AT1G09600;AT1G19300;AT1G33800;AT1G55850;AT1G64440;AT1G74000;AT1G77460;AT2G21590;AT2G25540;AT2G32530;AT2G32540;AT2G32610;AT2G34410;AT3G01040;AT3G12060;AT3G18660;AT3G18670;AT3G20440;AT3G30720;AT3G57420;AT3G59480;AT4G15320;AT4G18240;AT4G18780;AT4G24010;AT4G33330;AT4G37690;AT5G01360;AT5G16510;AT5G61840	1.08544		376	GO:0035885	exochitinase_activity	7	2	0.2086	AT4G19810;AT4G19820	2.0352		376	GO:0098562	cytoplasmic_side_of_membrane	110	11	0.8032	AT1G48870;AT1G64610;AT2G21040;AT2G23640;AT2G34260;AT3G20740;AT4G02730;AT4G08225;AT4G11920;AT4G33270;AT5G02430	0.712321
377	GO:1900426	positive_regulation_of_defense_response_to_bacterium	27	6	0.09858	AT1G07745;AT1G73805;AT2G38220;AT2G42260;AT3G57860;AT5G18610	1.58294		377	GO:0043682	copper-transporting_ATPase_activity	7	2	0.2086	AT1G63440;AT4G37270	2.0352		377	GO:0000775	chromosome,_centromeric_region	54	5	0.8062	AT2G24740;AT2G44580;AT3G25980;AT3G28155;AT4G05190	0.659557
378	GO:0090558	plant_epidermis_development	300	44	0.09874	AT1G01380;AT1G08270;AT1G12860;AT1G13180;AT1G14460;AT1G16440;AT1G19360;AT1G20160;AT1G24620;AT1G30825;AT1G52240;AT1G63450;AT1G64440;AT1G74030;AT1G75110;AT1G80080;AT2G02480;AT2G02820;AT2G26420;AT2G30370;AT2G32610;AT2G38440;AT2G42260;AT3G01140;AT3G24140;AT3G50360;AT3G54180;AT3G54870;AT3G57860;AT3G59790;AT3G62680;AT4G02660;AT4G15320;AT4G18640;AT4G31230;AT5G06650;AT5G11300;AT5G41315;AT5G43175;AT5G58230…	1.04474		378	GO:0045549	9-cis-epoxycarotenoid_dioxygenase_activity	7	2	0.2086	AT1G30100;AT1G78390	2.0352		378	GO:0005687	U4_snRNP	13	1	0.8167	AT1G79580	0.547939
379	GO:0031058	positive_regulation_of_histone_modification	21	5	0.10012	AT1G70000;AT1G77300;AT2G02820;AT5G57380;AT5G66750	1.696		379	GO:0047911	galacturan_1,4-alpha-galacturonidase_activity	7	2	0.2086	AT1G48100;AT1G56710	2.0352		379	GO:0005849	mRNA_cleavage_factor_complex	13	1	0.8167	AT5G01400	0.547939
380	GO:0051555	flavonol_biosynthetic_process	21	5	0.10012	AT1G30530;AT2G36792;AT2G36800;AT5G46330;AT5G49330	1.696		380	GO:0050105	L-gulonolactone_oxidase_activity	7	2	0.2086	AT2G46760;AT5G11540	2.0352		380	GO:0017119	Golgi_transport_complex	13	1	0.8167	AT2G34940	0.547939
381	GO:0080186	developmental_vegetative_growth	21	5	0.10012	AT1G51330;AT1G64010;AT1G64020;AT2G34260;AT2G47780	1.696		381	GO:0050577	GDP-L-fucose_synthase_activity	7	2	0.2086	AT1G17890;AT1G72610	2.0352		381	GO:0098589	membrane_region	35	3	0.819	AT1G14686;AT1G25240;AT5G64870	0.610561
382	GO:1902533	positive_regulation_of_intracellular_signal_transduction	21	5	0.10012	AT1G09000;AT1G32320;AT3G21220;AT3G62220;AT4G26070	1.696		382	GO:0051139	metal_ion:proton_antiporter_activity	7	2	0.2086	AT3G51860;AT5G01490	2.0352		382	GO:0035838	growing_cell_tip	25	2	0.8283	AT1G47560;AT5G36920	0.569857
383	GO:0098813	nuclear_chromosome_segregation	130	21	0.10019	AT1G10710;AT1G11060;AT1G14750;AT1G22275;AT1G53490;AT1G54040;AT2G16900;AT2G20950;AT2G40550;AT2G44580;AT3G20475;AT3G25980;AT3G63480;AT4G35110;AT5G05490;AT5G05510;AT5G15540;AT5G22010;AT5G41150;AT5G51330;AT5G52290	1.15067		383	GO:0051766	inositol_trisphosphate_kinase_activity	7	2	0.2086	AT2G43980;AT5G61760	2.0352		383	GO:0051286	cell_tip	25	2	0.8283	AT1G47560;AT5G36920	0.569857
384	GO:0048229	gametophyte_development	538	75	0.10133	AT1G01560;AT1G06170;AT1G06520;AT1G12820;AT1G12970;AT1G15330;AT1G18750;AT1G24520;AT1G31810;AT1G55410;AT1G55420;AT1G55440;AT1G60460;AT1G61140;AT1G71830;AT1G72520;AT1G77300;AT1G77390;AT2G01200;AT2G02820;AT2G04660;AT2G16910;AT2G31270;AT2G34260;AT2G35690;AT2G35945;AT2G35950;AT2G42260;AT2G43090;AT2G43100;AT2G44170;AT2G47990;AT3G01040;AT3G01630;AT3G03110;AT3G03650;AT3G04620;AT3G06430;AT3G21180;AT3G25980…	0.993013		384	GO:0052725	inositol-1,3,4-trisphosphate_6-kinase_activity	7	2	0.2086	AT2G43980;AT5G61760	2.0352		384	GO:0090404	pollen_tube_tip	25	2	0.8283	AT1G47560;AT5G36920	0.569857
385	GO:0070647	protein_modification_by_small_protein_conjugation_or_removal	764	104	0.10191	AT1G01660;AT1G02090;AT1G02860;AT1G03010;AT1G04360;AT1G05880;AT1G12820;AT1G20140;AT1G21760;AT1G22920;AT1G23780;AT1G23980;AT1G24330;AT1G31340;AT1G32740;AT1G32850;AT1G36340;AT1G49200;AT1G49220;AT1G49225;AT1G52450;AT1G53023;AT1G53490;AT1G55755;AT1G60610;AT1G63090;AT1G65430;AT1G69085;AT1G70660;AT1G77000;AT1G79110;AT2G01735;AT2G02560;AT2G04660;AT2G13690;AT2G17030;AT2G18670;AT2G19400;AT2G19430;AT2G19610…	0.969652		385	GO:1904264	ubiquitin_protein_ligase_activity_involved_in_ERAD_pathway	7	2	0.2086	AT3G16090;AT4G27470	2.0352		385	GO:0005618	cell_wall	1016	115	0.8299	AT1G01980;AT1G02920;AT1G04980;AT1G05250;AT1G05310;AT1G11370;AT1G16110;AT1G16160;AT1G20140;AT1G20160;AT1G21310;AT1G23200;AT1G24090;AT1G28110;AT1G33670;AT1G35620;AT1G44542;AT1G48100;AT1G58370;AT1G74000;AT1G78860;AT1G79670;AT1G80240;AT2G01200;AT2G02560;AT2G04420;AT2G05920;AT2G07727;AT2G10450;AT2G18150;AT2G20870;AT2G23630;AT2G27380;AT2G28671;AT2G43050;AT2G43860;AT3G03060;AT3G05620;AT3G05930;AT3G06830…	0.806269
386	GO:0032774	RNA_biosynthetic_process	3093	395	0.10197	AT1G01210;AT1G01380;AT1G01520;AT1G02030;AT1G02680;AT1G03790;AT1G04007;AT1G06170;AT1G06450;AT1G07540;AT1G07705;AT1G08290;AT1G08600;AT1G09030;AT1G12860;AT1G12890;AT1G14687;AT1G14790;AT1G15580;AT1G15790;AT1G16070;AT1G16640;AT1G16910;AT1G17070;AT1G17380;AT1G18750;AT1G19480;AT1G20065;AT1G21200;AT1G21340;AT1G22490;AT1G22985;AT1G24210;AT1G24260;AT1G24590;AT1G25540;AT1G26680;AT1G26790;AT1G28370;AT1G28420…	0.909689		386	GO:0003682	chromatin_binding	187	27	0.21082	AT1G63210;AT1G69710;AT1G70000;AT2G16900;AT2G16910;AT2G20950;AT2G40550;AT3G01630;AT3G02510;AT3G06740;AT3G50870;AT3G53830;AT4G04260;AT4G08990;AT4G09805;AT4G10710;AT4G14700;AT4G16845;AT4G19020;AT4G35110;AT5G05490;AT5G15540;AT5G26930;AT5G49300;AT5G56860;AT5G61850;AT5G65350	1.02849		386	GO:0030312	external_encapsulating_structure	1016	115	0.8299	AT1G01980;AT1G02920;AT1G04980;AT1G05250;AT1G05310;AT1G11370;AT1G16110;AT1G16160;AT1G20140;AT1G20160;AT1G21310;AT1G23200;AT1G24090;AT1G28110;AT1G33670;AT1G35620;AT1G44542;AT1G48100;AT1G58370;AT1G74000;AT1G78860;AT1G79670;AT1G80240;AT2G01200;AT2G02560;AT2G04420;AT2G05920;AT2G07727;AT2G10450;AT2G18150;AT2G20870;AT2G23630;AT2G27380;AT2G28671;AT2G43050;AT2G43860;AT3G03060;AT3G05620;AT3G05930;AT3G06830…	0.806269
387	GO:0009850	auxin_metabolic_process	102	17	0.10421	AT1G04610;AT1G05680;AT1G16400;AT1G16410;AT1G52410;AT1G80360;AT2G18120;AT2G21400;AT2G27150;AT2G33230;AT3G54640;AT4G36260;AT5G11320;AT5G14420;AT5G20960;AT5G35920;AT5G54140	1.1872		387	GO:0052716	hydroquinone:oxygen_oxidoreductase_activity	20	4	0.2247	AT2G29130;AT2G38080;AT2G40370;AT5G60020	1.42464		387	GO:0000123	histone_acetyltransferase_complex	36	3	0.8337	AT1G73910;AT3G10070;AT4G36080	0.593601
388	GO:0050657	nucleic_acid_transport	81	14	0.10515	AT1G13120;AT1G24310;AT1G59660;AT1G63810;AT1G72560;AT2G19430;AT2G19560;AT2G30060;AT3G03110;AT3G10090;AT5G16790;AT5G19400;AT5G42920;AT5G51200	1.23117		388	GO:0016831	carboxy-lyase_activity	99	15	0.22999	AT1G17710;AT1G27980;AT2G02000;AT2G28760;AT3G05930;AT3G14920;AT3G17715;AT3G25570;AT3G26830;AT3G53520;AT3G54470;AT3G62020;AT5G01320;AT5G11320;ATCG00730	1.07927		388	GO:0071944	cell_periphery	5283	626	0.834	AT1G01590;AT1G01980;AT1G02405;AT1G02630;AT1G02680;AT1G02860;AT1G02920;AT1G03010;AT1G03550;AT1G03700;AT1G04980;AT1G05200;AT1G05250;AT1G05310;AT1G05450;AT1G05590;AT1G06490;AT1G07000;AT1G07560;AT1G08420;AT1G08900;AT1G09930;AT1G09985;AT1G10180;AT1G10680;AT1G11300;AT1G11370;AT1G11390;AT1G11410;AT1G11460;AT1G11890;AT1G12220;AT1G12430;AT1G12480;AT1G14040;AT1G14460;AT1G14880;AT1G15150;AT1G16110;AT1G16160…	0.844053
389	GO:0050658	RNA_transport	81	14	0.10515	AT1G13120;AT1G24310;AT1G59660;AT1G63810;AT1G72560;AT2G19430;AT2G19560;AT2G30060;AT3G03110;AT3G10090;AT5G16790;AT5G19400;AT5G42920;AT5G51200	1.23117		389	GO:0000146	microfilament_motor_activity	2	1	0.23047	AT1G08730	3.56161		389	GO:0044815	DNA_packaging_complex	76	7	0.8367	AT1G06760;AT1G48620;AT3G13445;AT3G27360;AT4G04408;AT5G65350;AT5G66750	0.656085
390	GO:0051236	establishment_of_RNA_localization	81	14	0.10515	AT1G13120;AT1G24310;AT1G59660;AT1G63810;AT1G72560;AT2G19430;AT2G19560;AT2G30060;AT3G03110;AT3G10090;AT5G16790;AT5G19400;AT5G42920;AT5G51200	1.23117		390	GO:0000182	rDNA_binding	2	1	0.23047	AT4G36650	3.56161		390	GO:0005801	cis-Golgi_network	14	1	0.8391	AT1G73430	0.508801
391	GO:0007010	cytoskeleton_organization	234	35	0.10556	AT1G01560;AT1G08270;AT1G08730;AT1G10710;AT1G13160;AT1G13180;AT1G24764;AT1G27920;AT1G30825;AT1G31810;AT1G42550;AT1G64500;AT1G78430;AT2G01750;AT2G16140;AT2G19770;AT2G38440;AT2G42170;AT3G20860;AT3G28155;AT3G43610;AT3G53760;AT3G54870;AT4G00680;AT4G05190;AT4G14147;AT4G16340;AT4G18600;AT5G16490;AT5G17410;AT5G19400;AT5G48460;AT5G48520;AT5G51600;AT5G54650	1.06544		391	GO:0000224	peptide-N4-(N-acetyl-beta-glucosaminyl)asparagine_amidase_activity	2	1	0.23047	AT5G49570	3.56161		391	GO:0009531	secondary_cell_wall	14	1	0.8391	AT2G28671	0.508801
392	GO:0048507	meristem_development	287	42	0.10728	AT1G28420;AT1G28560;AT1G35560;AT1G36160;AT1G44900;AT1G46480;AT1G55580;AT1G65380;AT1G69720;AT1G70510;AT1G72560;AT2G17950;AT2G26170;AT2G31081;AT2G34780;AT2G40220;AT3G03773;AT3G06010;AT3G11260;AT3G12380;AT3G28857;AT3G49670;AT3G54720;AT4G08480;AT4G11920;AT4G22950;AT4G35420;AT5G02030;AT5G02130;AT5G03790;AT5G06250;AT5G12840;AT5G16780;AT5G20320;AT5G45390;AT5G46510;AT5G48940;AT5G55540;AT5G61480;AT5G61850…	1.04242		392	GO:0000823	inositol-1,4,5-trisphosphate_6-kinase_activity	2	1	0.23047	AT5G61760	3.56161		392	GO:0030663	COPI-coated_vesicle_membrane	14	1	0.8391	AT3G09800	0.508801
393	GO:0009686	gibberellin_biosynthetic_process	34	7	0.10791	AT1G02400;AT1G05160;AT1G44090;AT1G68320;AT2G34555;AT3G26790;AT5G07200	1.46654		393	GO:0000824	inositol_tetrakisphosphate_3-kinase_activity	2	1	0.23047	AT5G61760	3.56161		393	GO:0032153	cell_division_site	14	1	0.8391	AT3G53760	0.508801
394	GO:0048827	phyllome_development	634	87	0.10947	AT1G04007;AT1G06170;AT1G11190;AT1G12820;AT1G13400;AT1G15330;AT1G16440;AT1G17010;AT1G17020;AT1G17710;AT1G17840;AT1G17980;AT1G19300;AT1G24260;AT1G24590;AT1G28420;AT1G32240;AT1G51170;AT1G52890;AT1G53700;AT1G54040;AT1G64360;AT1G65620;AT1G68480;AT1G70510;AT1G72520;AT1G77300;AT1G78550;AT2G02820;AT2G10450;AT2G13800;AT2G16910;AT2G17950;AT2G21050;AT2G21060;AT2G24740;AT2G32410;AT2G40300;AT2G43000;AT2G46530…	0.977475		394	GO:0000991	transcription_factor_activity,_core_RNA_polymerase_II_binding	2	1	0.23047	AT1G63210	3.56161		394	GO:0045261	proton-transporting_ATP_synthase_complex,_catalytic_core_F(1)	14	1	0.8391	AT4G09650	0.508801
395	GO:0006816	calcium_ion_transport	54	10	0.10984	AT1G05200;AT1G57610;AT3G21180;AT3G22910;AT3G51860;AT4G00900;AT4G37270;AT5G01490;AT5G14870;AT5G42610	1.31911		395	GO:0001091	RNA_polymerase_II_basal_transcription_factor_binding	2	1	0.23047	AT4G35540	3.56161		395	GO:0045298	tubulin_complex	14	1	0.8391	AT3G53760	0.508801
396	GO:0048444	floral_organ_morphogenesis	54	10	0.10984	AT1G13400;AT1G17980;AT1G22920;AT1G24260;AT1G68480;AT1G70510;AT2G16910;AT3G50330;AT4G05190;AT5G09750	1.31911		396	GO:0001093	TFIIB-class_transcription_factor_binding	2	1	0.23047	AT4G35540	3.56161		396	GO:0030134	ER_to_Golgi_transport_vesicle	26	2	0.8447	AT3G44340;AT4G32640	0.547939
397	GO:0009310	amine_catabolic_process	10	3	0.11012	AT1G44542;AT4G35220;AT5G13700	2.13696		397	GO:0001102	RNA_polymerase_II_activating_transcription_factor_binding	2	1	0.23047	AT3G10070	3.56161		397	GO:0030427	site_of_polarized_growth	26	2	0.8447	AT1G47560;AT5G36920	0.547939
398	GO:0030705	cytoskeleton-dependent_intracellular_transport	10	3	0.11012	AT1G12430;AT1G42550;AT3G54870	2.13696		398	GO:0003848	2-amino-4-hydroxy-6-hydroxymethyldihydropteridine_diphosphokinase_activity	2	1	0.23047	AT4G30000	3.56161		398	GO:0030658	transport_vesicle_membrane	37	3	0.8473	AT1G03550;AT3G44340;AT4G32640	0.577558
399	GO:0035435	phosphate_ion_transmembrane_transport	10	3	0.11012	AT1G67940;AT2G04660;AT4G11810	2.13696		399	GO:0003864	3-methyl-2-oxobutanoate_hydroxymethyltransferase_activity	2	1	0.23047	AT2G46110	3.56161		399	GO:0005886	plasma_membrane	4526	533	0.8534	AT1G01590;AT1G01980;AT1G02405;AT1G02630;AT1G02680;AT1G02860;AT1G03010;AT1G03550;AT1G03700;AT1G05200;AT1G05450;AT1G05590;AT1G06490;AT1G07000;AT1G07560;AT1G08420;AT1G08900;AT1G09930;AT1G09985;AT1G10680;AT1G11300;AT1G11390;AT1G11410;AT1G11460;AT1G11890;AT1G12220;AT1G12430;AT1G12480;AT1G14040;AT1G14460;AT1G14880;AT1G15150;AT1G16110;AT1G16160;AT1G16440;AT1G16780;AT1G16905;AT1G17255;AT1G17610;AT1G17810…	0.838858
400	GO:0042402	cellular_biogenic_amine_catabolic_process	10	3	0.11012	AT1G44542;AT4G35220;AT5G13700	2.13696		400	GO:0003938	IMP_dehydrogenase_activity	2	1	0.23047	AT1G79470	3.56161		400	GO:0009295	nucleoid	68	6	0.8537	AT2G32179;AT2G41460;AT3G10690;AT3G20540;AT5G39840;ATMG00110	0.628519
401	GO:0046466	membrane_lipid_catabolic_process	10	3	0.11012	AT1G27980;AT3G24180;AT5G49900	2.13696		401	GO:0004077	biotin-[acetyl-CoA-carboxylase]_ligase_activity	2	1	0.23047	AT2G25710	3.56161		401	GO:0005720	nuclear_heterochromatin	15	1	0.8588	AT3G18090	0.474881
402	GO:0009627	systemic_acquired_resistance	110	18	0.11041	AT1G01560;AT1G02860;AT1G23160;AT1G73805;AT2G46370;AT3G05180;AT3G26830;AT4G01895;AT4G12490;AT4G16857;AT4G16900;AT4G16940;AT4G16957;AT4G18470;AT4G26120;AT5G10760;AT5G13220;AT5G13320	1.16562		402	GO:0004078	biotin-[methylcrotonoyl-CoA-carboxylase]_ligase_activity	2	1	0.23047	AT2G25710	3.56161		402	GO:0030137	COPI-coated_vesicle	15	1	0.8588	AT3G09800	0.474881
403	GO:0090626	plant_epidermis_morphogenesis	110	18	0.11041	AT1G08270;AT1G13180;AT1G14460;AT1G30825;AT1G74030;AT1G80080;AT2G02480;AT2G02820;AT2G30370;AT2G38440;AT2G42260;AT3G01140;AT3G24140;AT3G54180;AT3G57860;AT4G02660;AT5G41315;AT5G62230	1.16562		403	GO:0004156	dihydropteroate_synthase_activity	2	1	0.23047	AT4G30000	3.56161		403	GO:0042644	chloroplast_nucleoid	15	1	0.8588	AT2G41460	0.474881
404	GO:0000278	mitotic_cell_cycle	341	49	0.11086	AT1G01040;AT1G01560;AT1G03180;AT1G08260;AT1G09450;AT1G11060;AT1G22920;AT1G27920;AT1G47200;AT1G54040;AT1G55850;AT1G77320;AT2G01200;AT2G02820;AT2G04660;AT2G16140;AT2G16900;AT2G20950;AT2G21800;AT2G25540;AT2G32530;AT2G32540;AT2G32610;AT2G38220;AT2G39090;AT2G40550;AT2G42260;AT2G44580;AT3G05480;AT3G19210;AT3G25980;AT3G28155;AT3G53760;AT3G54180;AT3G57860;AT4G05190;AT4G11920;AT4G15320;AT4G24010;AT4G33270…	1.02357		404	GO:0004343	glucosamine_6-phosphate_N-acetyltransferase_activity	2	1	0.23047	AT5G15760	3.56161		404	GO:0005666	DNA-directed_RNA_polymerase_III_complex	27	2	0.8596	AT1G61700;AT5G60040	0.527645
405	GO:0010374	stomatal_complex_development	61	11	0.11182	AT1G12860;AT1G20160;AT1G80080;AT2G02820;AT2G30370;AT3G24140;AT3G54180;AT3G59790;AT5G11300;AT5G60880;AT5G62230	1.28451		405	GO:0004573	mannosyl-oligosaccharide_glucosidase_activity	2	1	0.23047	AT1G24320	3.56161		405	GO:0005753	mitochondrial_proton-transporting_ATP_synthase_complex	27	2	0.8596	AT2G07699;AT4G26220	0.527645
406	GO:0006928	movement_of_cell_or_subcellular_component	96	16	0.1124	AT1G08730;AT1G12430;AT1G18550;AT1G20060;AT1G42550;AT2G37420;AT3G16060;AT3G44050;AT3G44730;AT3G54870;AT3G63480;AT4G05190;AT4G09245;AT4G28710;AT5G23910;AT5G54670	1.1872		406	GO:0004591	oxoglutarate_dehydrogenase_(succinyl-transferring)_activity	2	1	0.23047	AT5G65750	3.56161		406	GO:0019013	viral_nucleocapsid	50	4	0.8757	AT1G17640;AT1G65710;AT1G79580;AT4G02400	0.569857
407	GO:0006403	RNA_localization	89	15	0.11307	AT1G13120;AT1G24310;AT1G59660;AT1G63810;AT1G72560;AT2G19430;AT2G19560;AT2G30060;AT3G03110;AT3G10090;AT4G02660;AT5G16790;AT5G19400;AT5G42920;AT5G51200	1.20054		407	GO:0004655	porphobilinogen_synthase_activity	2	1	0.23047	AT1G44318	3.56161		407	GO:0019028	viral_capsid	50	4	0.8757	AT1G17640;AT1G65710;AT1G79580;AT4G02400	0.569857
408	GO:0042538	hyperosmotic_salinity_response	75	13	0.11345	AT1G05680;AT1G66350;AT2G25540;AT2G41130;AT2G43000;AT3G19580;AT3G51960;AT3G56660;AT4G36880;AT5G17490;AT5G24770;AT5G50720;AT5G67450	1.23469		408	GO:0004657	proline_dehydrogenase_activity	2	1	0.23047	AT5G38710	3.56161		408	GO:0000148	1,3-beta-D-glucan_synthase_complex	16	1	0.8761	AT1G06490	0.445201
409	GO:0001927	exocyst_assembly	5	2	0.11358	AT1G10180;AT1G21170	2.84928		409	GO:0004665	prephenate_dehydrogenase_(NADP+)_activity	2	1	0.23047	AT5G34930	3.56161		409	GO:0005680	anaphase-promoting_complex	16	1	0.8761	AT2G04660	0.445201
410	GO:0006569	tryptophan_catabolic_process	5	2	0.11358	AT1G44542;AT4G35220	2.84928		410	GO:0004793	threonine_aldolase_activity	2	1	0.23047	AT1G08630	3.56161		410	GO:0008541	proteasome_regulatory_particle,_lid_subcomplex	16	1	0.8761	AT5G64760	0.445201
411	GO:0006678	glucosylceramide_metabolic_process	5	2	0.11358	AT3G24180;AT5G49900	2.84928		411	GO:0004794	L-threonine_ammonia-lyase_activity	2	1	0.23047	AT4G11640	3.56161		411	GO:0016272	prefoldin_complex	16	1	0.8761	AT1G69410	0.445201
412	GO:0006893	Golgi_to_plasma_membrane_transport	5	2	0.11358	AT1G21170;AT1G47560	2.84928		412	GO:0004797	thymidine_kinase_activity	2	1	0.23047	AT3G07800	3.56161		412	GO:0030131	clathrin_adaptor_complex	16	1	0.8761	AT2G20790	0.445201
413	GO:0009186	deoxyribonucleoside_diphosphate_metabolic_process	5	2	0.11358	AT3G23580;AT5G40942	2.84928		413	GO:0004865	protein_serine/threonine_phosphatase_inhibitor_activity	2	1	0.23047	AT1G75394	3.56161		413	GO:1902555	endoribonuclease_complex	16	1	0.8761	AT1G13790	0.445201
414	GO:0010116	positive_regulation_of_abscisic_acid_biosynthetic_process	5	2	0.11358	AT3G26790;AT4G18780	2.84928		414	GO:0008310	single-stranded_DNA_3'-5'_exodeoxyribonuclease_activity	2	1	0.23047	AT1G08260	3.56161		414	GO:0009705	plant-type_vacuole_membrane	129	12	0.8785	AT1G17810;AT1G31480;AT3G51860;AT3G55120;AT4G09560;AT4G11810;AT4G18160;AT5G01490;AT5G03570;AT5G46370;AT5G55630;AT5G57565	0.662624
415	GO:0010351	lithium_ion_transport	5	2	0.11358	AT3G05030;AT3G51860	2.84928		415	GO:0008440	inositol-1,4,5-trisphosphate_3-kinase_activity	2	1	0.23047	AT5G61760	3.56161		415	GO:0019012	virion	51	4	0.8852	AT1G17640;AT1G65710;AT1G79580;AT4G02400	0.558683
416	GO:0010480	microsporocyte_differentiation	5	2	0.11358	AT3G49670;AT5G65700	2.84928		416	GO:0008732	L-allo-threonine_aldolase_activity	2	1	0.23047	AT1G08630	3.56161		416	GO:0044423	virion_part	51	4	0.8852	AT1G17640;AT1G65710;AT1G79580;AT4G02400	0.558683
417	GO:0010500	transmitting_tissue_development	5	2	0.11358	AT3G50330;AT5G09750	2.84928		417	GO:0008793	aromatic-amino-acid:2-oxoglutarate_aminotransferase_activity	2	1	0.23047	AT5G51690	3.56161		417	GO:0031201	SNARE_complex	62	5	0.8901	AT1G11890;AT1G16225;AT1G61290;AT3G45280;AT3G52400	0.574453
418	GO:0015791	polyol_transport	5	2	0.11358	AT1G30220;AT1G80760	2.84928		418	GO:0008840	4-hydroxy-tetrahydrodipicolinate_synthase	2	1	0.23047	AT3G60880	3.56161		418	GO:0005689	U12-type_spliceosomal_complex	17	1	0.8913	AT1G09230	0.419012
419	GO:0017062	respiratory_chain_complex_III_assembly	5	2	0.11358	AT5G25450;AT5G57480	2.84928		419	GO:0008897	holo-[acyl-carrier-protein]_synthase_activity	2	1	0.23047	AT2G02765	3.56161		419	GO:0005786	signal_recognition_particle,_endoplasmic_reticulum_targeting	17	1	0.8913	AT5G49500	0.419012
420	GO:0018874	benzoate_metabolic_process	5	2	0.11358	AT1G23160;AT5G13320	2.84928		420	GO:0008977	prephenate_dehydrogenase_activity	2	1	0.23047	AT5G34930	3.56161		420	GO:0033179	proton-transporting_V-type_ATPase,_V0_domain	17	1	0.8913	AT3G28700	0.419012
421	GO:0031330	negative_regulation_of_cellular_catabolic_process	5	2	0.11358	AT1G31480;AT4G11910	2.84928		421	GO:0009000	selenocysteine_lyase_activity	2	1	0.23047	AT1G16540	3.56161		421	GO:0048500	signal_recognition_particle	17	1	0.8913	AT5G49500	0.419012
422	GO:0034551	mitochondrial_respiratory_chain_complex_III_assembly	5	2	0.11358	AT5G25450;AT5G57480	2.84928		422	GO:0010012	steroid_22-alpha_hydroxylase_activity	2	1	0.23047	AT5G14400	3.56161		422	GO:0071004	U2-type_prespliceosome	17	1	0.8913	AT1G79580	0.419012
423	GO:0044773	mitotic_DNA_damage_checkpoint	5	2	0.11358	AT1G77320;AT3G05480	2.84928		423	GO:0010174	nucleoside_transmembrane_transporter_activity,_against_a_concentration_gradient	2	1	0.23047	AT1G70330	3.56161		423	GO:0019898	extrinsic_component_of_membrane	169	16	0.8917	AT1G48870;AT1G64610;AT2G34260;AT3G20740;AT3G24200;AT3G55120;AT3G61710;AT4G02730;AT4G08225;AT4G11920;AT4G16340;AT4G33270;AT5G02430;AT5G18020;AT5G42800;AT5G60880	0.674387
424	GO:0046218	indolalkylamine_catabolic_process	5	2	0.11358	AT1G44542;AT4G35220	2.84928		424	GO:0010347	L-galactose-1-phosphate_phosphatase_activity	2	1	0.23047	AT4G39120	3.56161		424	GO:0098797	plasma_membrane_protein_complex	122	11	0.8939	AT1G06490;AT1G48870;AT1G64610;AT2G34260;AT3G20740;AT4G02730;AT4G08225;AT4G11920;AT4G33270;AT5G02430;AT5G41330	0.642257
425	GO:0070919	production_of_siRNA_involved_in_chromatin_silencing_by_small_RNA	5	2	0.11358	AT2G28380;AT3G49250	2.84928		425	GO:0015194	L-serine_transmembrane_transporter_activity	2	1	0.23047	AT4G13345	3.56161		425	GO:0031248	protein_acetyltransferase_complex	52	4	0.8941	AT1G73910;AT2G23060;AT3G10070;AT4G36080	0.547939
426	GO:0097033	mitochondrial_respiratory_chain_complex_III_biogenesis	5	2	0.11358	AT5G25450;AT5G57480	2.84928		426	GO:0015207	adenine_transmembrane_transporter_activity	2	1	0.23047	AT2G27810	3.56161		426	GO:1902493	acetyltransferase_complex	52	4	0.8941	AT1G73910;AT2G23060;AT3G10070;AT4G36080	0.547939
427	GO:0098876	vesicle-mediated_transport_to_the_plasma_membrane	5	2	0.11358	AT1G21170;AT1G47560	2.84928		427	GO:0015208	guanine_transmembrane_transporter_activity	2	1	0.23047	AT2G27810	3.56161		427	GO:0009706	chloroplast_inner_membrane	93	8	0.8954	AT2G07739;AT2G19950;AT2G43950;AT4G13010;AT4G37270;AT5G03080;AT5G17523;AT5G64290	0.612749
428	GO:1903321	negative_regulation_of_protein_modification_by_small_protein_conjugation_or_remo...	5	2	0.11358	AT2G42260;AT3G57860	2.84928		428	GO:0015252	hydrogen_ion_channel_activity	2	1	0.23047	AT3G18282	3.56161		428	GO:0005744	mitochondrial_inner_membrane_presequence_translocase_complex	30	2	0.8967	AT2G20510;AT4G16160	0.474881
429	GO:0032446	protein_modification_by_small_protein_conjugation	691	94	0.11609	AT1G01660;AT1G02860;AT1G03010;AT1G04360;AT1G05880;AT1G12820;AT1G20140;AT1G21760;AT1G23780;AT1G23980;AT1G24330;AT1G31340;AT1G32740;AT1G36340;AT1G49200;AT1G49220;AT1G49225;AT1G53023;AT1G53490;AT1G55755;AT1G60610;AT1G63090;AT1G65430;AT1G69085;AT1G70660;AT1G77000;AT1G79110;AT2G01735;AT2G02560;AT2G04660;AT2G13690;AT2G17030;AT2G18670;AT2G19400;AT2G19430;AT2G19610;AT2G20030;AT2G23050;AT2G24545;AT2G25410…	0.969004		429	GO:0016034	maleylacetoacetate_isomerase_activity	2	1	0.23047	AT2G02380	3.56161		429	GO:0000792	heterochromatin	18	1	0.9046	AT3G18090	0.395734
430	GO:0071407	cellular_response_to_organic_cyclic_compound	259	38	0.11716	AT1G01040;AT1G01560;AT1G08420;AT1G14790;AT1G23160;AT1G66350;AT1G71830;AT2G01950;AT2G13800;AT2G19430;AT2G28380;AT2G32800;AT3G09240;AT3G15390;AT3G18090;AT3G22235;AT3G28857;AT3G43920;AT3G49250;AT3G52400;AT4G03470;AT4G03505;AT4G16857;AT4G16900;AT4G16940;AT4G16957;AT4G18780;AT4G18890;AT4G26120;AT5G13320;AT5G17490;AT5G20320;AT5G20830;AT5G22570;AT5G46570;AT5G48620;AT5G59010;AT5G67300	1.0451		430	GO:0016631	enoyl-[acyl-carrier-protein]_reductase_activity	2	1	0.23047	AT3G26830	3.56161		430	GO:0005765	lysosomal_membrane	18	1	0.9046	AT5G61250	0.395734
431	GO:0007140	male_meiosis	22	5	0.11733	AT1G01560;AT1G77320;AT1G77390;AT4G05190;AT5G51330	1.61891		431	GO:0017017	MAP_kinase_tyrosine/serine/threonine_phosphatase_activity	2	1	0.23047	AT3G23610	3.56161		431	GO:0098852	lytic_vacuole_membrane	18	1	0.9046	AT5G61250	0.395734
432	GO:0051553	flavone_biosynthetic_process	22	5	0.11733	AT1G30530;AT2G36792;AT2G36800;AT5G46330;AT5G49330	1.61891		432	GO:0017049	GTP-Rho_binding	2	1	0.23047	AT1G47560	3.56161		432	GO:0030118	clathrin_coat	31	2	0.907	AT2G20790;AT3G09800	0.459562
433	GO:0000271	polysaccharide_biosynthetic_process	244	36	0.11751	AT1G02720;AT1G06030;AT1G06490;AT1G09600;AT1G19300;AT1G33800;AT1G55850;AT1G63450;AT1G64440;AT1G74000;AT1G77460;AT2G21590;AT2G25540;AT2G32530;AT2G32540;AT2G32610;AT2G34410;AT2G46730;AT3G01040;AT3G12060;AT3G18660;AT3G18670;AT3G20440;AT3G30720;AT3G57420;AT3G58790;AT3G59480;AT4G15320;AT4G18240;AT4G18780;AT4G24010;AT4G33330;AT4G37690;AT5G01360;AT5G16510;AT5G61840	1.05097		433	GO:0017103	UTP:galactose-1-phosphate_uridylyltransferase_activity	2	1	0.23047	AT5G52560	3.56161		433	GO:0070469	respiratory_chain	144	13	0.9086	AT1G01590;AT2G07727;AT2G07751;AT2G07773;AT2G07811;AT2G07826;AT2G18450;AT3G27620;AT5G25450;AT5G25470;AT5G44140;AT5G64210;AT5G64687	0.643068
434	GO:0006351	transcription,_DNA-templated	3072	391	0.1177	AT1G01210;AT1G01380;AT1G01520;AT1G02030;AT1G02680;AT1G03790;AT1G04007;AT1G06170;AT1G06450;AT1G07540;AT1G07705;AT1G08290;AT1G08600;AT1G09030;AT1G12860;AT1G12890;AT1G14687;AT1G15580;AT1G15790;AT1G16070;AT1G16640;AT1G16910;AT1G17070;AT1G17380;AT1G18750;AT1G19480;AT1G20065;AT1G21200;AT1G21340;AT1G22490;AT1G22985;AT1G24210;AT1G24260;AT1G24590;AT1G25540;AT1G26680;AT1G26790;AT1G28370;AT1G28420;AT1G28560…	0.906633		434	GO:0017151	DEAD/H-box_RNA_helicase_binding	2	1	0.23047	AT4G15850	3.56161		434	GO:0044452	nucleolar_part	65	5	0.9123	AT1G13790;AT1G61700;AT1G63810;AT3G18090;AT3G57660	0.547939
435	GO:0010449	root_meristem_growth	48	9	0.11803	AT1G44900;AT2G40220;AT3G03773;AT3G12380;AT4G08480;AT4G22950;AT4G35420;AT5G46510;AT5G48940	1.3356		435	GO:0018271	biotin-protein_ligase_activity	2	1	0.23047	AT2G25710	3.56161		435	GO:0005622	intracellular	22468	2721	0.9129	AT1G01040;AT1G01120;AT1G01150;AT1G01210;AT1G01355;AT1G01380;AT1G01480;AT1G01520;AT1G01560;AT1G01570;AT1G01590;AT1G01660;AT1G01980;AT1G02020;AT1G02030;AT1G02060;AT1G02080;AT1G02090;AT1G02160;AT1G02390;AT1G02400;AT1G02430;AT1G02575;AT1G02680;AT1G02720;AT1G02860;AT1G02920;AT1G02940;AT1G02950;AT1G02990;AT1G03106;AT1G03120;AT1G03180;AT1G03370;AT1G03540;AT1G03550;AT1G03710;AT1G03790;AT1G03820;AT1G03880…	0.862661
436	GO:0009616	virus_induced_gene_silencing	16	4	0.11804	AT1G01040;AT3G43920;AT5G20320;AT5G20830	1.7808		436	GO:0019171	3-hydroxyacyl-[acyl-carrier-protein]_dehydratase_activity	2	1	0.23047	AT5G10160	3.56161		436	GO:0000502	proteasome_complex	86	7	0.9141	AT1G47250;AT1G53860;AT2G19560;AT3G26340;AT3G51260;AT4G27680;AT5G64760	0.579796
437	GO:0031062	positive_regulation_of_histone_methylation	16	4	0.11804	AT1G77300;AT2G02820;AT5G57380;AT5G66750	1.7808		437	GO:0022889	serine_transmembrane_transporter_activity	2	1	0.23047	AT4G13345	3.56161		437	GO:1905369	endopeptidase_complex	86	7	0.9141	AT1G47250;AT1G53860;AT2G19560;AT3G26340;AT3G51260;AT4G27680;AT5G64760	0.579796
438	GO:0031540	regulation_of_anthocyanin_biosynthetic_process	16	4	0.11804	AT1G56650;AT1G66390;AT1G70000;AT5G41315	1.7808		438	GO:0030337	DNA_polymerase_processivity_factor_activity	2	1	0.23047	AT1G07370	3.56161		438	GO:0005905	clathrin-coated_pit	32	2	0.9162	AT1G14686;AT1G25240	0.445201
439	GO:0046688	response_to_copper_ion	16	4	0.11804	AT1G53030;AT1G63440;AT2G40370;AT5G24770	1.7808		439	GO:0031219	levanase_activity	2	1	0.23047	AT5G11920	3.56161		439	GO:0044463	cell_projection_part	32	2	0.9162	AT1G47560;AT5G36920	0.445201
440	GO:0051568	histone_H3-K4_methylation	16	4	0.11804	AT3G13682;AT4G08225;AT4G18470;AT5G57380	1.7808		440	GO:0033699	DNA_5'-adenosine_monophosphate_hydrolase_activity	2	1	0.23047	AT5G01310	3.56161		440	GO:0005776	autophagosome	19	1	0.9163	AT3G53930	0.374906
441	GO:0052018	modulation_by_symbiont_of_RNA_levels_in_host	16	4	0.11804	AT1G01040;AT3G43920;AT5G20320;AT5G20830	1.7808		441	GO:0033730	arogenate_dehydrogenase_(NADP+)_activity	2	1	0.23047	AT5G34930	3.56161		441	GO:0005741	mitochondrial_outer_membrane	55	4	0.9172	AT1G06540;AT3G20040;AT3G63150;AT4G39370	0.518052
442	GO:0052249	modulation_of_RNA_levels_in_other_organism_involved_in_symbiotic_interaction	16	4	0.11804	AT1G01040;AT3G43920;AT5G20320;AT5G20830	1.7808		442	GO:0034256	chlorophyll(ide)_b_reductase_activity	2	1	0.23047	AT5G04900	3.56161		442	GO:0009528	plastid_inner_membrane	97	8	0.9189	AT2G07739;AT2G19950;AT2G43950;AT4G13010;AT4G37270;AT5G03080;AT5G17523;AT5G64290	0.587481
443	GO:0071514	genetic_imprinting	16	4	0.11804	AT3G20740;AT4G16845;AT5G58230;AT5G66750	1.7808		443	GO:0043764	UDP-3-O-[3-hydroxymyristoyl]_glucosamine_N-acyltransferase_activity	2	1	0.23047	AT4G21220	3.56161		443	GO:1905368	peptidase_complex	97	8	0.9189	AT1G47250;AT1G53860;AT2G19560;AT3G10070;AT3G26340;AT3G51260;AT4G27680;AT5G64760	0.587481
444	GO:1904666	regulation_of_ubiquitin_protein_ligase_activity	16	4	0.11804	AT2G42260;AT3G57860;AT4G11920;AT4G33270	1.7808		444	GO:0046523	S-methyl-5-thioribose-1-phosphate_isomerase_activity	2	1	0.23047	AT1G53900	3.56161		444	GO:0005887	integral_component_of_plasma_membrane	297	29	0.922	AT1G09930;AT1G17810;AT1G30220;AT1G56650;AT1G63440;AT1G66390;AT1G80760;AT2G29900;AT2G34390;AT2G34940;AT2G34960;AT2G35738;AT2G46430;AT3G17700;AT3G18282;AT3G21180;AT3G22910;AT3G24400;AT3G47950;AT4G00900;AT4G18290;AT4G37270;AT5G14870;AT5G19600;AT5G41330;AT5G46240;AT5G50800;AT5G55490;AT5G60660	0.695532
445	GO:0097659	nucleic_acid-templated_transcription	3082	392	0.12046	AT1G01210;AT1G01380;AT1G01520;AT1G02030;AT1G02680;AT1G03790;AT1G04007;AT1G06170;AT1G06450;AT1G07540;AT1G07705;AT1G08290;AT1G08600;AT1G09030;AT1G12860;AT1G12890;AT1G14687;AT1G14790;AT1G15580;AT1G15790;AT1G16070;AT1G16640;AT1G16910;AT1G17070;AT1G17380;AT1G18750;AT1G19480;AT1G20065;AT1G21200;AT1G21340;AT1G22490;AT1G22985;AT1G24210;AT1G24260;AT1G24590;AT1G25540;AT1G26680;AT1G26790;AT1G28370;AT1G28420…	0.906002		445	GO:0047150	betaine-homocysteine_S-methyltransferase_activity	2	1	0.23047	AT3G25890	3.56161		445	GO:0030133	transport_vesicle	56	4	0.9239	AT1G03550;AT1G61290;AT3G44340;AT4G32640	0.508801
446	GO:0052545	callose_localization	55	10	0.12052	AT1G06170;AT1G06490;AT1G28380;AT1G52410;AT2G21890;AT3G51260;AT3G54640;AT5G46330;AT5G50800;AT5G57220	1.29513		446	GO:0047230	flavonol-3-O-glucoside_L-rhamnosyltransferase_activity	2	1	0.23047	AT1G30530	3.56161		446	GO:0031012	extracellular_matrix	56	4	0.9239	AT1G17890;AT1G24140;AT1G72610;AT2G22860	0.508801
447	GO:0002940	tRNA_N2-guanine_methylation	1	1	0.1207	AT3G56330	7.12321		447	GO:0047326	inositol_tetrakisphosphate_5-kinase_activity	2	1	0.23047	AT5G61760	3.56161		447	GO:0030665	clathrin-coated_vesicle_membrane	33	2	0.9246	AT2G34940;AT3G09800	0.43171
448	GO:0005993	trehalose_catabolic_process	1	1	0.1207	AT4G24040	7.12321		448	GO:0047652	allantoate_deiminase_activity	2	1	0.23047	AT5G43600	3.56161		448	GO:0000407	pre-autophagosomal_structure	20	1	0.9265	AT3G61710	0.356161
449	GO:0006101	citrate_metabolic_process	1	1	0.1207	AT5G54950	7.12321		449	GO:0047668	amygdalin_beta-glucosidase_activity	2	1	0.23047	AT3G18070	3.56161		449	GO:0000418	DNA-directed_RNA_polymerase_IV_complex	20	1	0.9265	AT3G18090	0.356161
450	GO:0006791	sulfur_utilization	1	1	0.1207	AT5G48850	7.12321		450	GO:0051669	fructan_beta-fructosidase_activity	2	1	0.23047	AT5G11920	3.56161		450	GO:0042170	plastid_membrane	318	31	0.9296	AT1G04570;AT1G21650;AT1G55930;AT1G61800;AT2G07688;AT2G07739;AT2G11810;AT2G19950;AT2G43950;AT2G47070;AT2G47770;AT3G16290;AT3G28580;AT4G09080;AT4G12490;AT4G13010;AT4G16160;AT4G27030;AT4G36650;AT4G37270;AT4G38380;AT4G38780;AT5G03080;AT5G10490;AT5G17523;AT5G22830;AT5G26030;AT5G49190;AT5G52570;AT5G54190;AT5G64290	0.694401
451	GO:0006792	regulation_of_sulfur_utilization	1	1	0.1207	AT5G48850	7.12321		451	GO:0051777	ent-kaurenoate_oxidase_activity	2	1	0.23047	AT1G05160	3.56161		451	GO:0030120	vesicle_coat	46	3	0.9321	AT3G09800;AT3G44340;AT4G32640	0.464557
452	GO:0006990	positive_regulation_of_transcription_from_RNA_polymerase_II_promoter_involved_in...	1	1	0.1207	AT3G10800	7.12321		452	GO:0052578	alpha-farnesene_synthase_activity	2	1	0.23047	AT4G16740	3.56161		452	GO:0030125	clathrin_vesicle_coat	21	1	0.9355	AT3G09800	0.339201
453	GO:0007065	male_meiosis_sister_chromatid_cohesion	1	1	0.1207	AT5G51330	7.12321		453	GO:0052637	delta_3-trans-hexadecenoic_acid_phosphatidylglycerol_desaturase_activity	2	1	0.23047	AT4G27030	3.56161		453	GO:0030686	90S_preribosome	21	1	0.9355	AT1G63810	0.339201
454	GO:0007066	female_meiosis_sister_chromatid_cohesion	1	1	0.1207	AT5G51330	7.12321		454	GO:0052894	norspermine:oxygen_oxidoreductase_activity	2	1	0.23047	AT5G13700	3.56161		454	GO:0016469	proton-transporting_two-sector_ATPase_complex	69	5	0.9357	AT2G07699;AT3G18282;AT3G28700;AT4G09650;AT4G26220	0.516175
455	GO:0007096	regulation_of_exit_from_mitosis	1	1	0.1207	AT1G03180	7.12321		455	GO:0052895	N1-acetylspermine:oxygen_oxidoreductase_(N1-acetylspermidine-forming)_activity	2	1	0.23047	AT5G13700	3.56161		455	GO:0046658	anchored_component_of_plasma_membrane	141	12	0.9369	AT1G21880;AT1G65240;AT2G07727;AT2G44780;AT3G15720;AT3G20570;AT5G18610;AT5G41290;AT5G42100;AT5G51480;AT5G53870;AT5G55730	0.606231
456	GO:0009848	indoleacetic_acid_biosynthetic_process_via_tryptophan	1	1	0.1207	AT1G80360	7.12321		456	GO:0070456	galactose-1-phosphate_phosphatase_activity	2	1	0.23047	AT4G39120	3.56161		456	GO:0000932	cytoplasmic_mRNA_processing_body	47	3	0.9382	AT1G07705;AT4G02660;AT5G19400	0.454673
457	GO:0010046	response_to_mycotoxin	1	1	0.1207	AT2G46370	7.12321		457	GO:0080073	spermidine:coumaroyl_CoA_N-acyltransferase_activity	2	1	0.23047	AT2G25150	3.56161		457	GO:0005686	U2_snRNP	22	1	0.9434	AT1G79580	0.323782
458	GO:0010246	rhamnogalacturonan_I_biosynthetic_process	1	1	0.1207	AT1G64440	7.12321		458	GO:0080081	4-methylumbelliferyl-beta-D-glucopyranoside_beta-glucosidase_activity	2	1	0.23047	AT3G18070	3.56161		458	GO:0009508	plastid_chromosome	22	1	0.9434	AT2G32179	0.323782
459	GO:0010273	detoxification_of_copper_ion	1	1	0.1207	AT1G63440	7.12321		459	GO:0080082	esculin_beta-glucosidase_activity	2	1	0.23047	AT3G18070	3.56161		459	GO:0016604	nuclear_body	123	10	0.9439	AT1G01040;AT1G02860;AT1G49590;AT1G79580;AT3G09375;AT4G02430;AT4G24970;AT5G20830;AT5G42820;AT5G57380	0.579123
460	GO:0010373	negative_regulation_of_gibberellin_biosynthetic_process	1	1	0.1207	AT3G26790	7.12321		460	GO:0080083	beta-gentiobiose_beta-glucosidase_activity	2	1	0.23047	AT3G18070	3.56161		460	GO:0044431	Golgi_apparatus_part	686	71	0.9459	AT1G02720;AT1G11730;AT1G11890;AT1G14040;AT1G16780;AT1G19360;AT1G19710;AT1G26690;AT1G33800;AT1G51540;AT1G53710;AT1G55850;AT1G63450;AT1G64440;AT1G69460;AT1G70230;AT1G75110;AT1G75420;AT2G18180;AT2G19950;AT2G25540;AT2G29525;AT2G29900;AT2G30460;AT2G32530;AT2G32540;AT2G32610;AT2G34410;AT2G34940;AT2G38360;AT2G41150;AT2G43200;AT2G46730;AT2G47770;AT3G01040;AT3G05030;AT3G09800;AT3G10800;AT3G18660;AT3G22845…	0.737242
461	GO:0010426	DNA_methylation_on_cytosine_within_a_CHH_sequence	1	1	0.1207	AT4G19020	7.12321		461	GO:1905361	L-serine_transporter_activity	2	1	0.23047	AT4G13345	3.56161		461	GO:0098803	respiratory_chain_complex	124	10	0.9473	AT1G01590;AT2G07727;AT2G07751;AT2G07773;AT2G07811;AT2G07826;AT2G18450;AT5G25450;AT5G25470;AT5G44140	0.574453
462	GO:0010458	exit_from_mitosis	1	1	0.1207	AT1G03180	7.12321		462	GO:1990381	ubiquitin-specific_protease_binding	2	1	0.23047	AT3G16090	3.56161		462	GO:0080008	Cul4-RING_E3_ubiquitin_ligase_complex	135	11	0.9501	AT2G19430;AT2G34260;AT2G47990;AT3G20740;AT3G52030;AT4G02730;AT4G08225;AT4G29730;AT5G08390;AT5G18525;AT5G58230	0.58041
463	GO:0010896	regulation_of_triglyceride_catabolic_process	1	1	0.1207	AT2G40220	7.12321		463	GO:0102483	scopolin_beta-glucosidase_activity	48	8	0.23091	AT1G60270;AT1G61810;AT1G61820;AT2G32860;AT2G44470;AT3G18070;AT3G62740;AT4G22100	1.1872		463	GO:0000229	cytoplasmic_chromosome	23	1	0.9503	AT2G32179	0.309705
464	GO:0010964	regulation_of_chromatin_silencing_by_small_RNA	1	1	0.1207	AT3G49250	7.12321		464	GO:0031624	ubiquitin_conjugating_enzyme_binding	27	5	0.23123	AT1G05880;AT1G65430;AT3G63530;AT5G37800;AT5G63750	1.31911		464	GO:0005685	U1_snRNP	23	1	0.9503	AT1G79580	0.309705
465	GO:0014001	sclerenchyma_cell_differentiation	1	1	0.1207	AT4G39410	7.12321		465	GO:0016887	ATPase_activity	657	87	0.23786	AT1G01040;AT1G03180;AT1G07745;AT1G08270;AT1G10680;AT1G12430;AT1G14460;AT1G17840;AT1G18550;AT1G21650;AT1G30660;AT1G31360;AT1G44900;AT1G48650;AT1G51460;AT1G58561;AT1G60460;AT1G63250;AT1G63440;AT1G66950;AT1G67940;AT2G02480;AT2G07680;AT2G07699;AT2G18190;AT2G20510;AT2G39480;AT2G41700;AT2G44580;AT2G47800;AT3G02060;AT3G03060;AT3G06480;AT3G09375;AT3G09545;AT3G09720;AT3G10690;AT3G13090;AT3G13640;AT3G16290…	0.943256		465	GO:0030119	AP-type_membrane_coat_adaptor_complex	23	1	0.9503	AT2G20790	0.309705
466	GO:0015904	tetracycline_transport	1	1	0.1207	AT2G16990	7.12321		466	GO:0097367	carbohydrate_derivative_binding	3382	428	0.23892	AT1G01040;AT1G01560;AT1G02430;AT1G02920;AT1G03180;AT1G05100;AT1G06030;AT1G06957;AT1G07560;AT1G07745;AT1G08193;AT1G08270;AT1G08600;AT1G08730;AT1G09000;AT1G09450;AT1G09600;AT1G10680;AT1G11100;AT1G11300;AT1G11410;AT1G12220;AT1G12430;AT1G13180;AT1G14460;AT1G15890;AT1G16110;AT1G16160;AT1G16440;AT1G17255;AT1G17610;AT1G17840;AT1G17980;AT1G18550;AT1G19390;AT1G20060;AT1G20480;AT1G21210;AT1G21650;AT1G21880…	0.901459		466	GO:0005576	extracellular_region	3551	405	0.9505	AT1G01980;AT1G05065;AT1G05200;AT1G05250;AT1G05310;AT1G05590;AT1G07000;AT1G07175;AT1G07380;AT1G08260;AT1G09850;AT1G09880;AT1G09985;AT1G11190;AT1G11370;AT1G11915;AT1G11920;AT1G12064;AT1G12663;AT1G12669;AT1G13050;AT1G14430;AT1G16110;AT1G16850;AT1G17710;AT1G17890;AT1G19170;AT1G19390;AT1G19630;AT1G20065;AT1G20130;AT1G20140;AT1G20160;AT1G21210;AT1G21310;AT1G21880;AT1G22900;AT1G23200;AT1G23205;AT1G23340…	0.812419
467	GO:0016480	negative_regulation_of_transcription_from_RNA_polymerase_III_promoter	1	1	0.1207	AT5G13240	7.12321		467	GO:0008094	DNA-dependent_ATPase_activity	100	15	0.24205	AT1G03180;AT1G07745;AT1G14460;AT1G30660;AT1G31360;AT1G44900;AT1G60460;AT2G02480;AT2G44580;AT3G10690;AT3G20475;AT3G32920;AT5G20850;AT5G22010;AT5G66750	1.06848		467	GO:0030659	cytoplasmic_vesicle_membrane	94	7	0.9509	AT1G03550;AT2G20790;AT2G34940;AT3G09800;AT3G44340;AT4G32640;AT5G14870	0.530452
468	GO:0032065	cortical_protein_anchoring	1	1	0.1207	AT1G69710	7.12321		468	GO:0000150	recombinase_activity	14	3	0.24222	AT1G07745;AT3G32920;AT5G20850	1.5264		468	GO:0044459	plasma_membrane_part	602	61	0.9537	AT1G06490;AT1G09930;AT1G17810;AT1G17840;AT1G21880;AT1G30220;AT1G48870;AT1G56650;AT1G63440;AT1G64610;AT1G65240;AT1G66390;AT1G80760;AT2G07727;AT2G21040;AT2G26420;AT2G29900;AT2G34260;AT2G34390;AT2G34940;AT2G34960;AT2G35738;AT2G44780;AT2G46430;AT3G07960;AT3G15720;AT3G17700;AT3G18282;AT3G20570;AT3G20740;AT3G21180;AT3G22910;AT3G24400;AT3G47950;AT3G56960;AT4G00900;AT4G02730;AT4G08225;AT4G11920;AT4G18290…	0.721787
469	GO:0032197	transposition,_RNA-mediated	1	1	0.1207	AT5G66750	7.12321		469	GO:0016157	sucrose_synthase_activity	14	3	0.24222	AT4G38780;AT5G20830;AT5G49190	1.5264		469	GO:0012506	vesicle_membrane	95	7	0.9544	AT1G03550;AT2G20790;AT2G34940;AT3G09800;AT3G44340;AT4G32640;AT5G14870	0.524868
470	GO:0032258	CVT_pathway	1	1	0.1207	AT3G61710	7.12321		470	GO:0017111	nucleoside-triphosphatase_activity	976	127	0.25011	AT1G01040;AT1G03180;AT1G07745;AT1G08193;AT1G08270;AT1G08600;AT1G08730;AT1G10680;AT1G11100;AT1G12430;AT1G14460;AT1G17840;AT1G18550;AT1G20060;AT1G21650;AT1G30660;AT1G30960;AT1G31360;AT1G44900;AT1G48650;AT1G51460;AT1G58561;AT1G60460;AT1G61140;AT1G63250;AT1G63440;AT1G66950;AT1G67940;AT1G72960;AT1G76820;AT2G02480;AT2G07680;AT2G07699;AT2G14120;AT2G18190;AT2G18720;AT2G20510;AT2G21450;AT2G31060;AT2G37420…	0.926893		470	GO:0030684	preribosome	62	4	0.9545	AT1G26530;AT1G63810;AT2G34570;AT4G02400	0.459562
471	GO:0034088	maintenance_of_mitotic_sister_chromatid_cohesion	1	1	0.1207	AT2G44580	7.12321		471	GO:0004311	farnesyltranstransferase_activity	21	4	0.25264	AT2G18640;AT3G14530;AT3G32040;AT4G34650	1.3568		471	GO:0044428	nuclear_part	1437	156	0.955	AT1G01040;AT1G01210;AT1G02090;AT1G02680;AT1G02860;AT1G03120;AT1G06760;AT1G07370;AT1G07540;AT1G07745;AT1G08260;AT1G08290;AT1G09230;AT1G11060;AT1G13120;AT1G13790;AT1G17070;AT1G20065;AT1G20140;AT1G22275;AT1G22920;AT1G24310;AT1G25540;AT1G29500;AT1G31355;AT1G31360;AT1G44900;AT1G47200;AT1G48620;AT1G49590;AT1G52410;AT1G54385;AT1G59660;AT1G61700;AT1G63210;AT1G63810;AT1G65620;AT1G65700;AT1G65710;AT1G66750…	0.773292
472	GO:0035405	histone-threonine_phosphorylation	1	1	0.1207	AT1G09450	7.12321		472	GO:0005262	calcium_channel_activity	21	4	0.25264	AT1G05200;AT1G57610;AT5G14870;AT5G42610	1.3568		472	GO:0042646	plastid_nucleoid	38	2	0.9559	AT2G32179;AT2G41460	0.374906
473	GO:0035407	histone_H3-T11_phosphorylation	1	1	0.1207	AT1G09450	7.12321		473	GO:0016840	carbon-nitrogen_lyase_activity	35	6	0.25454	AT1G74000;AT2G41300;AT3G51430;AT3G57030;AT3G59530;AT4G11640	1.22112		473	GO:0005758	mitochondrial_intermembrane_space	24	1	0.9564	AT1G53030	0.296801
474	GO:0035444	nickel_cation_transmembrane_transport	1	1	0.1207	AT5G03570	7.12321		474	GO:0008138	protein_tyrosine/serine/threonine_phosphatase_activity	28	5	0.2553	AT1G10710;AT3G23610;AT3G52180;AT5G01290;AT5G56610	1.272		474	GO:0071010	prespliceosome	24	1	0.9564	AT1G79580	0.296801
475	GO:0036103	Kdo2-lipid_A_metabolic_process	1	1	0.1207	AT5G03770	7.12321		475	GO:0008168	methyltransferase_activity	425	57	0.2558	AT1G13790;AT1G19340;AT1G19640;AT1G24735;AT1G33800;AT1G45110;AT1G51310;AT1G54650;AT1G63140;AT1G66690;AT1G66720;AT1G77300;AT2G24740;AT2G26810;AT2G31740;AT2G32160;AT2G43200;AT2G43932;AT2G44170;AT2G46110;AT3G13445;AT3G13682;AT3G15530;AT3G20810;AT3G21950;AT3G23480;AT3G25890;AT3G27180;AT3G44870;AT3G51075;AT3G53400;AT3G56330;AT3G61990;AT4G00760;AT4G01240;AT4G03465;AT4G08990;AT4G12130;AT4G19020;AT4G23020…	0.955348		475	GO:0030117	membrane_coat	63	4	0.9584	AT2G20790;AT3G09800;AT3G44340;AT4G32640	0.452267
476	GO:0036104	Kdo2-lipid_A_biosynthetic_process	1	1	0.1207	AT5G03770	7.12321		476	GO:0051020	GTPase_binding	64	10	0.256	AT1G47560;AT1G69710;AT1G72560;AT2G30060;AT3G02510;AT3G03110;AT3G06540;AT3G53830;AT5G55540;AT5G62600	1.113		476	GO:0048475	coated_membrane	63	4	0.9584	AT2G20790;AT3G09800;AT3G44340;AT4G32640	0.452267
477	GO:0036257	multivesicular_body_organization	1	1	0.1207	AT1G20110	7.12321		477	GO:0004373	glycogen_(starch)_synthase_activity	8	2	0.25669	AT1G74000;AT4G18240	1.7808		477	GO:0044424	intracellular_part	22396	2704	0.9594	AT1G01040;AT1G01120;AT1G01150;AT1G01210;AT1G01355;AT1G01380;AT1G01480;AT1G01520;AT1G01560;AT1G01570;AT1G01590;AT1G01660;AT1G01980;AT1G02020;AT1G02030;AT1G02060;AT1G02080;AT1G02090;AT1G02160;AT1G02390;AT1G02400;AT1G02430;AT1G02575;AT1G02680;AT1G02720;AT1G02860;AT1G02920;AT1G02940;AT1G02950;AT1G02990;AT1G03106;AT1G03120;AT1G03180;AT1G03370;AT1G03540;AT1G03550;AT1G03710;AT1G03790;AT1G03820;AT1G03880…	0.860027
478	GO:0036258	multivesicular_body_assembly	1	1	0.1207	AT1G20110	7.12321		478	GO:0005350	pyrimidine_nucleobase_transmembrane_transporter_activity	8	2	0.25669	AT2G27810;AT2G38100	1.7808		478	GO:0005743	mitochondrial_inner_membrane	333	31	0.9616	AT1G01590;AT1G07030;AT1G57610;AT1G65540;AT2G04660;AT2G07699;AT2G07727;AT2G07751;AT2G07768;AT2G07773;AT2G07811;AT2G07826;AT2G17270;AT2G18450;AT2G20510;AT2G26360;AT2G29990;AT3G24200;AT3G27620;AT3G48850;AT3G55640;AT4G00290;AT4G03115;AT4G16160;AT4G26220;AT5G25450;AT5G25470;AT5G26200;AT5G42610;AT5G44140;AT5G64210	0.663122
479	GO:0043696	dedifferentiation	1	1	0.1207	AT1G28560	7.12321		479	GO:0009041	uridylate_kinase_activity	8	2	0.25669	AT3G60961;AT5G26667	1.7808		479	GO:0005746	mitochondrial_respiratory_chain	129	10	0.9618	AT1G01590;AT2G07727;AT2G07751;AT2G07773;AT2G07811;AT2G07826;AT2G18450;AT5G25450;AT5G25470;AT5G44140	0.552187
[truncated: 2,945 more rows]

## Sheet: T3 2OX_TE_Low
GeneID	log2FC(2OXpvsColp)	pvalue(2OXpvsColp)	padj(2OXpvsColp)	VIP(2OXpvsColp)	log2FC(2OXmvsColm)	pvalue(2OXmvsColm1)	padj(2OXmvsColm)	VIP(2OXmvsColm)	TE(2OXpvsColp1VS2OXmvsColm)
AT3G27450	-5.29448	0.00667129	0.427872	1.50018	5.20284	0.0489965	1	1.34889	-10.4973
AT5G52760	-5.21252	0.0239675	0.737832	1.23298	4.05764	0.214191	1	1.05882	-9.27017
AT5G39930	-4.37752	0.0811196	0.995677	1.4078	4.84292	0.166852	1	1.00532	-9.22044
[truncated: 3,333 more rows]

## Sheet: T4 2OX_TE_Low_GO
BP	GO.ID	Term	Annotated	Significant	PValue	ann.genes	Fold Enrichment		MF	GO.ID	Term	Annotated	Significant	PValue	ann.genes	Fold Enrichment		CC	GO.ID	Term	Annotated	Significant	PValue	ann.genes	Fold Enrichment
[truncated: 3,155 more rows]

[truncated: 10 more sheets: T5 Six_TE_High, T6 Six_TE_High_GO, T7 Six_TE_Low, T8 Six_TE_Low_GO, T9 AA_TE_High, T10 AA_TE_High_GO, T11 AA_TE_Low, T12 AA_TE_Low_GO, T13 RNA modification genes, T14  cyPR]
