# Supplementary material for: Perturbation of mitochondrial Ca2+ homeostasis activates cross-compartmental proteostatic response in Arabidopsis
Source: Stress Biol. 2026 May 28;6(1):40. doi: 10.1007/s44154-026-00314-4 (PMC13219543; doi:10.1007/s44154-026-00314-4)
Supplement: Supplementary file 7 — Supplementary Material 7: Table S6. Primer sets and antibodies. [file 44154_2026_314_MOESM7_ESM.xlsx]

## Sheet: Instruction
Supplementary Table S6. Primer sets and antibodies
The instructions for Supplementary Table S6.
Sheet Names	Coorresponding legends
Primer	Primer sets used in this study
Antibody	Antibodies used in this study

## Sheet: Primer
Primer sets for qPCR of the genes listed in this study
Primer sets for detecting mcu sextuple mutant
MCU1	gaggatgaagaggagaagaagaa	Salk_082151
	GTGATTGGTTCCATCACATCC
MCU2	CAAAGACCTAACCGGAGAAGC	Salk_011710
	CCTAGCAGCTGTGATTCGAAC
MCU3	CATTTTGGAGTTCGATTTTCG	Salk_019312
	CAAGCATCTTCGCGATTTTAG
MCU4	TGTCAGGTCCCAAAACGTTAG	Salk_036975
	TAAATCTATCCACGTGGACGG
MCU5-crispr	TGTAGTGAAACTGACACGTGTTC	Crispr-Cas9-edited
	ATAGAGTAGCCAAGGAGAGGATG
MCU6	CGAACTGTATTCTCCGCAGAC	Salk_037347
	ACGGTCATCACCATTTAGGTG
LB1.3	ATTTTGCCGATTTCGGAAC
Primer sets for qRT-PCR of MCU 1-6 and YFP
MCU1	TCACCGTCAAAACACCGTC
	AACATCTCTATCAGCCACACC
MCU2	AGCATCTCAAGGTTTAGGTATCG
	GCACTGCCTTTCTAATCAAATCC
MCU3	GATACAACCAAAATCGCACCG
	TGCTTCCATCAATCTCACGG
MCU4	TGACCCAAGAAGAAAGGAGC
	TTAGCCTCATAAACCCTGCG
MCU5	GTTCAGCTTGCGACTACAAAG
	TCCCAGCTTAGTTCCCAAAAG
MCU6	GAGATGTTACCGCCACCTTC
	ACCCAGTTCTTGCCAATCTC
YFP	GAACCGCATCGAGCTGAA
	TGCTTGTCGGCCATGATATAG

## Sheet: Antibody
GeneID	Antibody	Cat. No	reconmended conc.	working conc.	Secondary antibody	Company
ATMG00080	L16 Mitochondrial ribosomal large subunit protein S16 (rpl16)	AS153069	1：1000	1：1000	Rabbit	Agrisera
AT3G22300	S10 | Mitochondrial ribosomal small subunit protein S10 (uS10m)	AS15 3067	1：1000	1:500	Rabbit	Agrisera
AT4G37910 AT5G09590	HSP70 | Heat shock protein 70 (mitochondrial) (mtHsp70)	AS08 347	1：1000	1:500	Rabbit	Agrisera
ATMG00285 ATMG01320	NAD2 / Anti-NADH dehydrogenase 2 antibody	PHY0514S	1:1000-1:2000	1：1000	Rabbit	PhytoAB
ATMG00513 ATMG00665 ATMG00060	NAD5 / Anti-Mitochondrial NADH dehydrogenase subunit 5 antibody	PHY0517S	1:1000-1:2000	1：1000	Rabbit	PhytoAB
ATMG00220	COB / Anti-Ubiquinol-cytochrome c oxidoreductase subunit COB, mitochondrial antibody	PHY0565S	N/A	1：1000	Rabbit	PhytoAB
ATMG01360	COX1 / Anti-Cytochrome c oxidase subunit COX1, mitochondrial antibody	PHY1124S	1:1000-1:2000	1：1000	Rabbit	PhytoAB
ATMG00730	COX3 / Anti-Cytochrome c oxidase subunit COX3, mitochondrial antibody	PHY0580S	1:1000-1:2000	1：1000	Rabbit	PhytoAB
ATMG00640	ATP4	PHY0587S	1:1000-1:5000	1：2500	Rabbit	PhytoAB
ATMG00480 AT2G07707	ATP8	PHY0588S	1:1000-1:2000	1：1000	Rabbit	PhytoAB
AT5G08670 AT5G08680 AT5G08690	ATP2	PHY0591S	1:1000-1:2000	1:10000	Rabbit	PhytoAB
AT5G66510	CA3	PHY0518S	1:1000-1:5000	1：1000	Rabbit	PhytoAB
AT5G40810 AT3G27240	CYC1	PHY0566S	1:1000-1:2000	1：1000	Rabbit	PhytoAB
ATMG00160	COX2	AS04053A	1：1000	1：1000	Rabbit	Agrisera
AT5G27760 AT3G05550	COX X1	PHY0582S	1:1000-1:2000	1：1000	Rabbit	PhytoAB
AT1G49240	ACTIN	A0480	1:5000-1:10000	1：10000	Rabbit	Sigma
AT4G37930	SHMT	AS05075	1:1000	1:1000	Rabbit	Agrisera
N/A	GFP	HT701	N/A	1:2000	Mouse	TransGen Biotech
N/A	Phospho-AMPK alpha-1,2 (Thr183, Thr172)	PA5-17831	1:1000	1:1000	Rabbit	Invitrogen
P05198	Phospho-eIF2alpha (Ser51)	#9721	1:1000	1:1000	Rabbit	Cell Signaling Tech
AT3G01090	AKIN10	AS10 919	1:500	1:1000	Rabbit	Agrisera
Q9FR53	TOR	R2854	1:500-1:2000	1:500	Rabbit	Abiocode
