# Supplementary material for: Perturbation of mitochondrial Ca2+ homeostasis activates cross-compartmental proteostatic response in Arabidopsis
Source: Stress Biol. 2026 May 28;6(1):40. doi: 10.1007/s44154-026-00314-4 (PMC13219543; doi:10.1007/s44154-026-00314-4)
Supplement: Supplementary file 8 — Supplementary Material 8: Table S7. Statistical information. [file 44154_2026_314_MOESM8_ESM.xlsx]

## Sheet: Instruction
Supplementary Table S7: Statistics Information. This file contains information for all statistical tests run for data presented in bar graphs. Information includes type of test, p-values, and test statistics.Statistical tests were conducted using Graphpad Prism 9 (Graphpad Software Inc). and Excel as indicated.

## Sheet: Fig. 2
One-way ANOVA Dunnett's multiple comparisons test conducted by Graphpad Prism 9
Fig. 2E
Alpha	0.05
Dunnett's multiple comparisons test	Mean Diff.	95.00% CI of diff.	Below threshold?	Summary	Adjusted P Value	A-?
Col:mtAq vs. 2OX:mtAq	-0.3385	-0.4757 to -0.2013	Yes	****	<0.0001	B	2OX
Col:mtAq vs. mcu1-6:mtAq	0.2035	0.06631 to 0.3407	Yes	**	0.0034	C	Sextuple
Test details	Mean 1	Mean 2	Mean Diff.	SE of diff.	n1	n2	q	DF
Col:mtAq vs. 2OX:mtAq	0.9579	1.296	-0.3385	0.05879	10	10	5.758	27
Col:mtAq vs. mcu1-6:mtAq	0.9579	0.7544	0.2035	0.05879	10	10	3.461	27
Fig. 2F
Alpha	0.05
Dunnett's multiple comparisons test	Mean Diff.	95.00% CI of diff.	Below threshold?	Summary	Adjusted P Value	A-?
Col:mtAq vs. 2OX:mtAq	-6.613	-9.171 to -4.055	Yes	****	<0.0001	B	2OX
Col:mtAq vs. mcu1-6:mtAq	1.381	-1.177 to 3.939	No	ns	0.3588	C	Sextuple
Test details	Mean 1	Mean 2	Mean Diff.	SE of diff.	n1	n2	q	DF
Col:mtAq vs. 2OX:mtAq	18.59	25.2	-6.613	1.096	10	10	6.034	27
Col:mtAq vs. mcu1-6:mtAq	18.59	17.21	1.381	1.096	10	10	1.26	27
Fig. 2G
Alpha	0.05
Dunnett's multiple comparisons test	Mean Diff.	95.00% CI of diff.	Below threshold?	Summary	Adjusted P Value	A-?
Col:mtAq vs. 2OX:mtAq	-0.3942	-0.5710 to -0.2174	Yes	****	<0.0001	B	2OX
Col:mtAq vs. mcu1-6:mtAq	0.2838	0.1070 to 0.4606	Yes	**	0.0017	C	Sextuple
Test details	Mean 1	Mean 2	Mean Diff.	SE of diff.	n1	n2	q	DF
Col:mtAq vs. 2OX:mtAq	1.106	1.501	-0.3942	0.07577	10	10	5.203	27
Col:mtAq vs. mcu1-6:mtAq	1.106	0.8225	0.2838	0.07577	10	10	3.746	27
Fig. 2H
Alpha	0.05
Dunnett's multiple comparisons test	Mean Diff.	95.00% CI of diff.	Below threshold?	Summary	Adjusted P Value	A-?
Col:mtAq vs. 2OX:mtAq	-2.603	-7.417 to 2.211	No	ns	0.3579	B	2OX
Col:mtAq vs. mcu1-6:mtAq	4.215	-0.5993 to 9.029	No	ns	0.0913	C	Sextuple
Test details	Mean 1	Mean 2	Mean Diff.	SE of diff.	n1	n2	q	DF
Col:mtAq vs. 2OX:mtAq	26.49	29.09	-2.603	2.063	10	10	1.262	27
Col:mtAq vs. mcu1-6:mtAq	26.49	22.27	4.215	2.063	10	10	2.043	27
Fig. 2I
Alpha	0.05
Dunnett's multiple comparisons test	Mean Diff.	95.00% CI of diff.	Below threshold?	Summary	Adjusted P Value	A-?
Col:mtAq vs. 2OX:mtAq	-3.4	-7.738 to 0.9378	No	ns	0.1381	B	2OX
Col:mtAq vs. mcu1-6:mtAq	-7.1	-11.44 to -2.762	Yes	**	0.0014	C	Sextuple
Test details	Mean 1	Mean 2	Mean Diff.	SE of diff.	n1	n2	q	DF
Col:mtAq vs. 2OX:mtAq	32.4	35.8	-3.4	1.859	10	10	1.829	27
Col:mtAq vs. mcu1-6:mtAq	32.4	39.5	-7.1	1.859	10	10	3.819	27
Fig. 2J
Alpha	0.05
Dunnett's multiple comparisons test	Mean Diff.	95.00% CI of diff.	Below threshold?	Summary	Adjusted P Value	A-?
Col:mtAq vs. 2OX:mtAq	0.03356	-0.02516 to 0.09229	No	ns	0.3366	B	2OX
Col:mtAq vs. mcu1-6:mtAq	-0.0534	-0.1195 to 0.01269	No	ns	0.129	C	Sextuple
Test details	Mean 1	Mean 2	Mean Diff.	SE of diff.	n1	n2	q	DF
Col:mtAq vs. 2OX:mtAq	1.771	1.737	0.03356	0.02583	23	23	1.299	58
Col:mtAq vs. mcu1-6:mtAq	1.771	1.824	-0.0534	0.02907	23	15	1.837	58
Fig. 2K
Alpha	0.05
Dunnett's multiple comparisons test	Mean Diff.	95.00% CI of diff.	Below threshold?	Summary	Adjusted P Value	A-?
Col:cytAq vs. 2OX:cytAq	0.009023	-0.04295 to 0.06100	No	ns	0.8923	B	2OX
Col:cytAq vs. mcu1-6:cytAq	0.009663	-0.05399 to 0.07332	No	ns	0.9163	C	Sextuple
Test details	Mean 1	Mean 2	Mean Diff.	SE of diff.	n1	n2	q	DF
Col:cytAq vs. 2OX:cytAq	1.994	1.985	0.009023	0.02217	12	12	0.407	27
Col:cytAq vs. mcu1-6:cytAq	1.994	1.984	0.009663	0.02715	12	6	0.3559	27

## Sheet: Fig. 3
Fig. 3D								Fig. 3E
	Col-0	2OX	4OX	6OX	SIX				Fold chnages				SD					t-test
SHMT	100	96.3187	91.0617	92.6843	90.118				Col-0-CK	Col-0-AA	2OX	sextuple	Col-0-CK	Col-0-AA	2OX	sextuple		AA	2OX	sextuple
SD		2.85753	2.84993	2.46245	1.75975			AOX1a	1	1.95512	0.934031	0.910451	0.180822	0.110423	0.0966434	0.21946		0.00310519	0.672689	0.6791
T-test		0.142559	0.011374	0.0136797	0.00136127			AOX1b	1	1.51565	0.495912	1.02308	0.188561	0.0336432	0.194379	0.214402		0.0189852	0.0580387	0.91451
								AOX1d	1	3.66235	0.568705	0.842653	0.404256	0.503448	0.283205	0.309176		0.00430899	0.284168	0.684513
mtHSP70	100	632.802	254.032	593.236	701.506
SD		42.3653	22.9107	66.7394	47.223
T-test		5.8718e-05	0.00068302	0.000473535	5.58307e-05

## Sheet: Fig, 6
One-way ANOVA Dunnett's multiple comparisons test conducted by Graphpad Prism 9											Two-tailed student t-test conducted by Graphpad Prism 9							Two-tailed student t-test conducted by Graphpad Prism 9					Two-tailed student t-test conducted by Graphpad Prism 9
Fig. 6E											Figure 6h							Figure 6i					Figure 6j
p-KIN10											p-KIN10	p-KIN11	KIN10	p-eIF2a-1	p-eIF2a-2	TOR
Alpha	0.05										Col-0-AA	Col-0-AA	Col-0-AA	Col-0-AA	Col-0-AA	Col-0-AA			Col-0-AA	2OX	sextuple			Col-0-AA	2OX	sextuple
											vs.	vs.	vs.	vs.	vs.	vs.			vs.	vs.	vs.			vs.	vs.	vs.
Dunnett's multiple comparisons test	Mean Diff.	95.00% CI of diff.	Below threshold?	Summary	Adjusted P Value	A-?					Col-0-CK	Col-0-CK	Col-0-CK	Col-0-CK	Col-0-CK	Col-0-CK			Col-0-CK	Col-0	Col-0			Col-0-CK	Col-0	Col-0
Col-0 vs. 2OX	-0.09049	-0.2127 to 0.03175	No	ns	0.1693	B	2OX
Col-0 vs. sextuple	-0.0316	-0.1627 to 0.09948	No	ns	0.804	C	sextuple			Unpaired t test								Unpaired t test					Unpaired t test
										P value	<0.0001	<0.0001	0.6432	0.7243	0.1028	0.0046		P value	0.0053	0.4754	0.0041		P value	0.0464	0.3205	0.4926
Test details	Mean 1	Mean 2	Mean Diff.	SE of diff.	n1	n2	q	DF		P value summary	****	****	ns	ns	ns	**		P value summary	**	ns	**		P value summary	*	ns	ns
Col-0 vs. 2OX	1.083	1.173	-0.09049	0.05281	13	13	1.714	33		Significantly different (P < 0.05)?	Yes	Yes	No	No	No	Yes		Significantly different (P < 0.05)?	Yes	No	Yes		Significantly different (P < 0.05)?	Yes	No	No
Col-0 vs. sextuple	1.083	1.114	-0.0316	0.05663	13	10	0.5581	33		One- or two-tailed P value?	Two-tailed	Two-tailed	Two-tailed	Two-tailed	Two-tailed	Two-tailed		One- or two-tailed P value?	Two-tailed	Two-tailed	Two-tailed		One- or two-tailed P value?	Two-tailed	Two-tailed	Two-tailed
										t, df	t=11.84, df=18	t=9.469, df=18	t=0.5002, df=4	t=0.3785, df=4	t=2.108, df=4	t=5.713, df=4		t, df	t=5.502, df=4	t=0.7868, df=4	t=5.895, df=4		t, df	t=2.851, df=4	t=1.310, df=2	t=0.8327, df=2
p-KIN11
Alpha	0.05									How big is the difference?								How big is the difference?					How big is the difference?
										Mean of Col-0-CK	0.9537	0.879	0.953	0.9456	0.9269	1.766		Mean of Col-0-CK, Col-0	0.7368	1.265	1.265		Mean of Col-0-CK, Col-0	0.4357	0.2454	0.2454
Dunnett's multiple comparisons test	Mean Diff.	95.00% CI of diff.	Below threshold?	Summary	Adjusted P Value	F-?				Mean of Col-0-AA	1.421	1.344	1.019	0.903	0.8054	0.7533		Mean of Col-0-AA, 2OX, sextuple	1.465	1.516	3.276		Mean of Col-0-AA, 2OX, sextuple	0.1351	0.411	0.1684
Col-0 vs. 2OX	-0.1396	-0.2398 to -0.03940	Yes	**	0.0057	G	2OX			Difference between means (B - A) ± SEM	0.4672 ± 0.03946	0.4646 ± 0.04907	0.06570 ± 0.1313	-0.04258 ± 0.1125	-0.1215 ± 0.05764	-1.013 ± 0.1773		Difference between means (B - A) ± SEM	0.7287 ± 0.1324	0.2507 ± 0.3187	2.010 ± 0.3410		Difference between means (B - A) ± SEM	-0.3005 ± 0.1054	0.1656 ± 0.1264	-0.07701 ± 0.09248
Col-0 vs. sextuple	0.004575	-0.09808 to 0.1072	No	ns	0.9922	H	sextuple			95% confidence interval	0.3843 to 0.5501	0.3615 to 0.5677	-0.2989 to 0.4303	-0.3549 to 0.2698	-0.2815 to 0.03854	-1.505 to -0.5206		95% confidence interval	0.3610 to 1.096	-0.6340 to 1.135	1.063 to 2.957		95% confidence interval	-0.5933 to -0.007813	-0.3784 to 0.7096	-0.4749 to 0.3209
										R squared (eta squared)	0.8862	0.8328	0.05887	0.03458	0.5262	0.8908		R squared (eta squared)	0.8833	0.134	0.8968		R squared (eta squared)	0.6701	0.4617	0.2575
Test details	Mean 1	Mean 2	Mean Diff.	SE of diff.	n1	n2	q	DF
Col-0 vs. 2OX	1.105	1.244	-0.1396	0.04306	11	11	3.241	29		F test to compare variances								F test to compare variances					F test to compare variances
Col-0 vs. sextuple	1.105	1.1	0.004575	0.04413	11	10	0.1037	29		F, DFn, Dfd	5.035, 9, 9	2.575, 9, 9	4.822, 2, 2	2.312, 2, 2	1.244, 2, 2	1.063, 2, 2		F, DFn, Dfd	11.91, 2, 2	19.72, 2, 2	22.73, 2, 2		F, DFn, Dfd	14.97, 2, 2
										P value	0.0245	0.1751	0.3435	0.6039	0.8911	0.9695		P value	0.1549	0.0965	0.0843		P value	0.1252
KIN10										P value summary	*	ns	ns	ns	ns	ns		P value summary	ns	ns	ns		P value summary	ns
Alpha	0.05									Significantly different (P < 0.05)?	Yes	No	No	No	No	No		Significantly different (P < 0.05)?	No	No	No		Significantly different (P < 0.05)?	No
Dunnett's multiple comparisons test	Mean Diff.	95.00% CI of diff.	Below threshold?	Summary	Adjusted P Value	K-?				Data analyzed								Data analyzed					Data analyzed
Col-0 vs. 2OX	-0.1242	-0.3478 to 0.09944	No	ns	0.266	L	2OX			Sample size, Col-0-CK	10	10	3	3	3	3		Sample size, Col-0-CK, Col-0	3	3	3		Sample size, Col-0-CK, Col-0	3	2	2
Col-0 vs. sextuple	0.3181	0.09451 to 0.5418	Yes	*	0.0117	M	sextuple			Sample size, Col-0-AA	10	10	3	3	3	3		Sample size, Col-0-AA, 2OX, sextuple	3	3	3		Sample size, Col-0-AA, 2OX, sextuple	3	2	2
Test details	Mean 1	Mean 2	Mean Diff.	SE of diff.	n1	n2	q	DF
Col-0 vs. 2OX	1.064	1.188	-0.1242	0.07811	3	3	1.59	6
Col-0 vs. sextuple	1.064	0.7461	0.3181	0.07811	3	3	4.073	6
p-eIF2a-1
Alpha	0.05
Dunnett's multiple comparisons test	Mean Diff.	95.00% CI of diff.	Below threshold?	Summary	Adjusted P Value	P-?
Col-0 vs. 2OX	0.4798	0.2728 to 0.6868	Yes	**	0.001	Q	2OX
Col-0 vs. sextuple	0.8673	0.6603 to 1.074	Yes	****	<0.0001	R	sextuple
Test details	Mean 1	Mean 2	Mean Diff.	SE of diff.	n1	n2	q	DF
Col-0 vs. 2OX	1.124	0.6447	0.4798	0.0723	3	3	6.636	6
Col-0 vs. sextuple	1.124	0.2571	0.8673	0.0723	3	3	12	6
p-eIF2a-2
Alpha	0.05
Dunnett's multiple comparisons test	Mean Diff.	95.00% CI of diff.	Below threshold?	Summary	Adjusted P Value	U-?
Col-0 vs. 2OX	0.613	0.3144 to 0.9116	Yes	**	0.0019	V	2OX
Col-0 vs. sextuple	0.7874	0.4888 to 1.086	Yes	***	0.0005	W	sextuple
Test details	Mean 1	Mean 2	Mean Diff.	SE of diff.	n1	n2	q	DF
Col-0 vs. 2OX	1.028	0.4146	0.613	0.1043	3	3	5.878	6
Col-0 vs. sextuple	1.028	0.2402	0.7874	0.1043	3	3	7.55	6
TOR
Alpha	0.05
Dunnett's multiple comparisons test	Mean Diff.	95.00% CI of diff.	Below threshold?	Summary	Adjusted P Value	Z-?
Col-0 vs. 2OX	-0.003488	-0.2127 to 0.2057	No	ns	0.9983	AA	2OX
Col-0 vs. sextuple	0.02797	-0.1812 to 0.2372	No	ns	0.9009	AB	sextuple
Test details	Mean 1	Mean 2	Mean Diff.	SE of diff.	n1	n2	q	DF
Col-0 vs. 2OX	0.8853	0.8888	-0.003488	0.07307	3	3	0.04773	6
Col-0 vs. sextuple	0.8853	0.8573	0.02797	0.07307	3	3	0.3827	6

## Sheet: Fig. 7
One-way ANOVA Dunnett's multiple comparisons test conducted by Graphpad Prism 9
Fig. 7F												Fig. 7b		leaf area			leaf number
2OX-MS														Col-0	sextuple	2OX	Col-0	sextuple	2OX
Alpha	0.05													0.8642	0.4157	0.4622	9	9	8
														0.6946	0.4512	0.4594
Dunnett's multiple comparisons test	Mean Diff.	95.00% CI of diff.	Below threshold?	Summary	Adjusted P Value	A-?								0.577	0.4321	0.7357	9	8	9
Col-0 vs. 2OX-1	5.574	-11.02 to 22.17	No	ns	0.6023	B	2OX-1							0.5606	0.4321	0.7193
														0.763	0.3117	0.6017	10	7	7
														1.0502	0.2953	0.454
Test details	Mean 1	Mean 2	Mean Diff.	SE of diff.	n1	n2	q	DF						0.6071	0.4895	0.5934	7	7	10
Col-0 vs. 2OX-1	100	94.43	5.574	6.348	4	4	0.878	9						0.4895	0.5415	0.536
														0.9244	0.5333	0.5934	9	8	9
														0.6181	0.6536	0.5223
2OX-mannitol														0.6317	0.3993	0.722	8	10	9
Alpha	0.05													0.629	0.3829	0.7275
														0.9244	0.547	0.5005	9	8	8
Dunnett's multiple comparisons test	Mean Diff.	95.00% CI of diff.	Below threshold?	Summary	Adjusted P Value	E-?								0.6509	0.4403	0.7056
Col-0 vs. 2OX-1	56.47	33.29 to 79.64	Yes	***	0.0003	F	2OX-1							0.9299	0.4622	0.897	9	9	11
Col-0 vs. 2OX-2	47.28	24.11 to 70.46	Yes	***	0.0009	G	2OX-2							0.8478	0.2461	0.6454
														0.9299	0.4485	0.4485	9	8	9
Test details	Mean 1	Mean 2	Mean Diff.	SE of diff.	n1	n2	q	DF						0.8341	0.4047	0.4731
Col-0 vs. 2OX-1	100	43.53	56.47	8.864	4	4	6.37	9						0.5907	0.484	0.6208	9	8	8
														0.5825	0.3584	0.5907
														0.9162	0.4075	0.5333	10	11	7
Unpaired t test														0.9107	0.3774	0.443
P value	0.1903		<0.0001											0.6782	0.5114	0.7083	7	7	9
P value summary	ns		****											0.547	0.4348	0.629
Significantly different (P < 0.05)?	No		Yes										mean	0.739654	0.435854	0.596754	8.75	8.33333	8.66667
One- or two-tailed P value?	Two-tailed		Two-tailed										t-test	2.60223e-10		0.00113859	0.366168		0.849654
t, df	t=1.477, df=6		t=9.391, df=6
How big is the difference?
Mean of Col-0	100		100
Mean of sextuple	92.69		82.35
Difference between means (B - A) ± SEM	-7.309 ± 4.950		-17.65 ± 1.879
95% confidence interval	-19.42 to 4.803		-22.24 to -13.05
R squared (eta squared)	0.2665		0.9363
F test to compare variances
F, DFn, Dfd	2.850, 3, 3		2.750, 3, 3
P value	0.4127		0.4282
P value summary	ns		ns
Significantly different (P < 0.05)?	No		No
Data analyzed
Sample size, column A	4		4
Sample size, column B	4		4

## Sheet: Fig. S1
Two-tailed student t-test conducted by Graphpad Prism 9
Fig. S1C	MCU1	MCU2	MCU3	MCU4	MCU5	MCU6
	sextuple	sextuple	sextuple	sextuple	sextuple	sextuple
	vs.	vs.	vs.	vs.	vs.	vs.
	Col-0	Col-0	Col-0	Col-0	Col-0	Col-0
Unpaired t test
P value	<0.0001	<0.0001	0.0002	<0.0001	<0.0001	<0.0001
P value summary	****	****	***	****	****	****
Significantly different (P < 0.05)?	Yes	Yes	Yes	Yes	Yes	Yes
One- or two-tailed P value?	Two-tailed	Two-tailed	Two-tailed	Two-tailed	Two-tailed	Two-tailed
t, df	t=29.44, df=4	t=46.50, df=4	t=13.28, df=4	t=18.95, df=4	t=39.85, df=4	t=18.97, df=4
How big is the difference?
Mean of Col-0	0.01116	0.01758	0.0217	0.001892	0.0004187	0.02019
Mean of sextuple	0.000294	0.0111	0.01687	0.0009427	1.12e-06	0.008784
Difference between means (sextuple - Col-0) ± SEM	-0.01087 ± 0.0003692	-0.006479 ± 0.0001393	-0.004828 ± 0.0003636	-0.0009490 ± 5.009e-005	-0.0004175 ± 1.048e-005	-0.01140 ± 0.0006009
95% confidence interval	-0.01189 to -0.009844	-0.006866 to -0.006092	-0.005838 to -0.003819	-0.001088 to -0.0008099	-0.0004466 to -0.0003885	-0.01307 to -0.009733
R squared (eta squared)	0.9954	0.9982	0.9778	0.989	0.9975	0.989
Data analyzed
Sample size, Col-0	3	3	3	3	3	3
Sample size, sextuple	3	3	3	3	3	3
Fig. S1D	MCU1		MCU2		MCU3		MCU4		MCU5		MCU6
	2OX:mtAq	mcu1-6:mtAq	2OX:mtAq	mcu1-6:mtAq	2OX:mtAq	mcu1-6:mtAq	2OX:mtAq	mcu1-6:mtAq	2OX:mtAq	mcu1-6:mtAq	2OX:mtAq	mcu1-6:mtAq
	vs.	vs.	vs.	vs.	vs.	vs.	vs.	vs.	vs.	vs.	vs.	vs.
	Col:mtAq	Col:mtAq	Col:mtAq	Col:mtAq	Col:mtAq	Col:mtAq	Col:mtAq	Col:mtAq	Col:mtAq	Col:mtAq	Col:mtAq	Col:mtAq
Unpaired t test
P value	0.01	<0.0001	<0.0001	0.2066	0.0346	0.0292	0.0068	0.0009	0.0028	0.0013	0.0317	0.0001
P value summary	**	****	****	ns	*	*	**	***	**	**	*	***
Significantly different (P < 0.05)?	Yes	Yes	Yes	No	Yes	Yes	Yes	Yes	Yes	Yes	Yes	Yes
One- or two-tailed P value?	Two-tailed	Two-tailed	Two-tailed	Two-tailed	Two-tailed	Two-tailed	Two-tailed	Two-tailed	Two-tailed	Two-tailed	Two-tailed	Two-tailed
t, df	t=4.608, df=4	t=22.87, df=4	t=31.05, df=4	t=1.506, df=4	t=3.148, df=4	t=3.328, df=4	t=5.135, df=4	t=8.817, df=4	t=6.562, df=4	t=8.036, df=4	t=3.240, df=4	t=14.34, df=4
How big is the difference?
Mean of Col-0	0.008331	0.008331	0.006088	0.006088	0.01675	0.01675	0.001557	0.001557	0.000781	0.000781	0.02005	0.02005
Mean of 2OX or sextuple	0.006369	0.000196	0.06909	0.00569	0.01347	0.01308	0.0008103	0.0004347	0.0001977	7.05e-05	0.01628	0.004516
Difference between means (2OX or sextuple - Col-0) ± SEM	-0.001962 ± 0.0004258	-0.008135 ± 0.0003556	0.06300 ± 0.002029	-0.0003977 ± 0.0002641	-0.003285 ± 0.001043	-0.003671 ± 0.001103	-0.0007463 ± 0.0001454	-0.001122 ± 0.0001273	-0.0005833 ± 8.890e-005	-0.0007105 ± 8.842e-005	-0.003762 ± 0.001161	-0.01553 ± 0.001083
95% confidence interval	-0.003144 to -0.0007798	-0.009122 to -0.007148	0.05737 to 0.06863	-0.001131 to 0.0003355	-0.006182 to -0.0003877	-0.006734 to -0.0006087	-0.001150 to -0.0003428	-0.001475 to -0.0007687	-0.0008301 to -0.0003365	-0.0009560 to -0.0004650	-0.006985 to -0.0005386	-0.01854 to -0.01252
R squared (eta squared)	0.8415	0.9924	0.9959	0.3618	0.7124	0.7347	0.8683	0.9511	0.915	0.9417	0.7241	0.9809
Data analyzed
Sample size, Col-0	3	3	3	3	3	3	3	3	3	3	3	3
Sample size, 2OX or sextuple	3	3	3	3	3	3	3	3	3	3	3	3

## Sheet: Fig. S5
Fig. S5
ATP2	100	103.316	110.832	111.718	114.277
SD		0.860408	1.57298	1.31206	6.10576
T-test		0.00550717	0.000622686	0.000226233	0.0297425
atp8	100	57.9823	70.746	52.7547	52.8373
SD		0.835465	2.92822	1.63263	2.71627
T-test		2.34155e-07	0.00014568	2.13047e-06	1.6323e-05
atp4	100	49.292	52.45	42.3063	43.0333
SD		1.16793	1.26716	1.15094	0.769627
T-test		4.21398e-07	7.54721e-07	2.37254e-07	4.9942e-08
COX X1	100	143.446	150.285	150.678	182.432
SD		11.3015	15.294	7.75452	21.4693
T-test		0.00555536	0.00966277	0.00076188	0.00558026
cox1	100	36.2343	48.9443	37.3797	40.042
SD		4.07348	2.84285	3.1572	2.13039
T-test		2.46446e-05	1.42711e-05	9.61098e-06	2.38074e-06
cox3	100	125.539	167.975	120.25	99.0803
SD		22.8749	46.6746	15.9267	3.47169
T-test		0.189498	0.108501	0.146557	0.72695
COB	100	87.0043	90.6527	77.0323	55.1547
		2.5186	7.02564	4.76222	5.46257
		0.0018751	0.133042	0.00241575	0.000314507
CYC1	100	91.217	104.807	84.1127	109.801
SD		4.04655	1.82192	1.54351	1.76041
T-test		0.0373098	0.0202739	0.000129535	0.00140633
CA3	100	112.792	135.478	141.291	134.143
SD		8.4155	6.13754	9.07438	13.7408
T-test		0.0980232	0.00121924	0.00299953	0.0245831
nad2	100	112.927	97.15	98.7733	100.191
SD		2.90204	1.32289	2.0041	2.30213
T-test		0.00324535	0.0381492	0.435534	0.912252
nad5	100	126.255	131.069	118.356	129.916
SD		2.81008	2.85626	2.62198	3.51304
T-test		0.000189537	0.000104192	0.000584104	0.000272599
Actin	100	112.493	112.565	92.194	111.684
SD		2.10101	2.64713	1.18956	4.31851
T-test		0.00109462	0.00256374	0.000749951	0.0186781
